# Supplementary material for: Dysregulation of homeostatic cytokine receptors drives prolonged T cell activation following acute SARS-CoV-2 infection in humans
Source: Nat Commun. 2025 Nov 27;16:11693. doi: 10.1038/s41467-025-66753-1 (PMC12748759; doi:10.1038/s41467-025-66753-1)
Supplement: Supplementary file 3 — Supplementary Data 1 [file 41467_2025_66753_MOESM3_ESM.xlsx]

## Sheet: FigS1b
Subpopulation	type	mean_mfi	log2FC	-log10(p_adj)
aTreg_Treg	Geometric Mean (CD122)	2761.26	0.365151	11.4336
aTreg_Treg	Geometric Mean (CD127)	2724.43	4.2977	32.2103
aTreg_Treg	Geometric Mean (CD132)	2650.21	2.37761	32.4578
aTreg_Treg	Geometric Mean (CD25)	4590.74	3.31291	31.1649
DN_Bcell_Bcell	Geometric Mean (CD122)	2331.4	0.0384013	4.09421
DN_Bcell_Bcell	Geometric Mean (CD127)	427.214	0.533081	24.6992
DN_Bcell_Bcell	Geometric Mean (CD132)	1527.62	1.67807	23.6103
DN_Bcell_Bcell	Geometric Mean (CD25)	1211.76	1.24766	22.1941
naive_Bcell_Bcell	Geometric Mean (CD122)	2073.9	0.129826	11.8836
naive_Bcell_Bcell	Geometric Mean (CD127)	299.476	0.179433	11.3758
naive_Bcell_Bcell	Geometric Mean (CD132)	1179.67	1.16544	21.6574
naive_Bcell_Bcell	Geometric Mean (CD25)	704.31	0.565753	16.4163
NK56bright_CD19-	Geometric Mean (CD122)	7700.83	1.73245	34.7517
NK56bright_CD19-	Geometric Mean (CD127)	2546.55	3.4003	29.3121
NK56bright_CD19-	Geometric Mean (CD132)	2211.02	1.98343	26.8337
NK56bright_CD19-	Geometric Mean (CD25)	565.857	0.148527	4.05539
NK56dim_CD19-	Geometric Mean (CD122)	5156.93	1.24108	28.0438
NK56dim_CD19-	Geometric Mean (CD127)	338.976	0.377134	12.0597
NK56dim_CD19-	Geometric Mean (CD132)	1625.98	1.23013	21.3279
NK56dim_CD19-	Geometric Mean (CD25)	504.619	-0.160013	14.5479
NKTcell_CD19-	Geometric Mean (CD122)	3168.07	0.393047	22.5474
NKTcell_CD19-	Geometric Mean (CD127)	6744.79	5.49834	12.5383
NKTcell_CD19-	Geometric Mean (CD132)	2982.5	1.88133	24.4371
NKTcell_CD19-	Geometric Mean (CD25)	620.143	-0.0522181	1.77292
PB_PC_B-cell	Geometric Mean (CD122)	2865.69	0.108917	3.52397
PB_PC_B-cell	Geometric Mean (CD127)	129.794	-1.68851	12.0597
PB_PC_B-cell	Geometric Mean (CD132)	654.081	-0.45782	3.22027
PB_PC_B-cell	Geometric Mean (CD25)	917.024	0.0767337	0.88941
Q1: CD45RA- , CCR7+_CD8	Geometric Mean (CD122)	2941.74	0.325017	18.2369
Q1: CD45RA- , CCR7+_CD8	Geometric Mean (CD127)	13890.1	5.60574	25.6988
Q1: CD45RA- , CCR7+_CD8	Geometric Mean (CD132)	3023.19	1.6966	22.7538
Q1: CD45RA- , CCR7+_CD8	Geometric Mean (CD25)	807.31	0.295765	10.0268
Q1: CD45RA- , CCR7+_Tcon	Geometric Mean (CD122)	2456.26	0.15751	6.95653
Q1: CD45RA- , CCR7+_Tcon	Geometric Mean (CD127)	16567.7	6.32775	33.9695
Q1: CD45RA- , CCR7+_Tcon	Geometric Mean (CD132)	3095.6	2.24354	29.5677
Q1: CD45RA- , CCR7+_Tcon	Geometric Mean (CD25)	1176.17	0.984402	25.9882
Q2: CD45RA+ , CCR7+_CD8	Geometric Mean (CD122)	2966.93	0.136011	7.27596
Q2: CD45RA+ , CCR7+_CD8	Geometric Mean (CD127)	11088.7	5.29872	29.617
Q2: CD45RA+ , CCR7+_CD8	Geometric Mean (CD132)	2659.88	1.42902	26.8012
Q2: CD45RA+ , CCR7+_CD8	Geometric Mean (CD25)	506.262	-0.11686	3.48282
Q2: CD45RA+ , CCR7+_Tcon	Geometric Mean (CD122)	2370.05	0.0863174	3.20233
Q2: CD45RA+ , CCR7+_Tcon	Geometric Mean (CD127)	11167.9	5.79927	30.4334
Q2: CD45RA+ , CCR7+_Tcon	Geometric Mean (CD132)	2130.79	1.717	32.2103
Q2: CD45RA+ , CCR7+_Tcon	Geometric Mean (CD25)	591.881	0.213396	4.01721
Q3: CD45RA+ , CCR7-_CD8	Geometric Mean (CD122)	3017.1	0.35302	18.3008
Q3: CD45RA+ , CCR7-_CD8	Geometric Mean (CD127)	2673.98	3.96993	11.8879
Q3: CD45RA+ , CCR7-_CD8	Geometric Mean (CD132)	2508.71	1.53522	22.2298
Q3: CD45RA+ , CCR7-_CD8	Geometric Mean (CD25)	515.905	-0.133333	5.19419
Q4: CD45RA- , CCR7-_CD8	Geometric Mean (CD122)	2796.48	0.34581	17.7101
Q4: CD45RA- , CCR7-_CD8	Geometric Mean (CD127)	6431.38	5.03463	16.947
Q4: CD45RA- , CCR7-_CD8	Geometric Mean (CD132)	2861.67	1.75776	23.5082
Q4: CD45RA- , CCR7-_CD8	Geometric Mean (CD25)	630.19	0.125016	4.24504
Q4: CD45RA- , CCR7-_Tcon	Geometric Mean (CD122)	2322.76	0.124069	5.23958
Q4: CD45RA- , CCR7-_Tcon	Geometric Mean (CD127)	16917	6.4196	29.0372
Q4: CD45RA- , CCR7-_Tcon	Geometric Mean (CD132)	3588.52	2.44697	29.0372
Q4: CD45RA- , CCR7-_Tcon	Geometric Mean (CD25)	1256.4	1.1294	23.0177
rTreg_Treg	Geometric Mean (CD122)	2591.36	0.193227	7.28864
rTreg_Treg	Geometric Mean (CD127)	4143.95	4.57148	34.3755
rTreg_Treg	Geometric Mean (CD132)	1824.12	1.59725	31.4043
rTreg_Treg	Geometric Mean (CD25)	3873.76	2.98822	33.9695
switched_mBC_Bcell	Geometric Mean (CD122)	2651.19	0.0400816	1.73385
switched_mBC_Bcell	Geometric Mean (CD127)	515.476	0.631828	28.3087
switched_mBC_Bcell	Geometric Mean (CD132)	2192.57	2.08432	26.1771
switched_mBC_Bcell	Geometric Mean (CD25)	1436.76	1.33813	24.0106
transitional B cell_naive_Bcell	Geometric Mean (CD122)	2159.26	0.123911	8.98297
transitional B cell_naive_Bcell	Geometric Mean (CD127)	117.386	-1.2233	16.3252
transitional B cell_naive_Bcell	Geometric Mean (CD132)	203.648	-1.69378	19.7684
transitional B cell_naive_Bcell	Geometric Mean (CD25)	574.381	0.0891121	2.35089
unswitched_MBC_Bcell	Geometric Mean (CD122)	2769.21	0.0430714	2.13518
unswitched_MBC_Bcell	Geometric Mean (CD127)	656.667	0.944987	19.7139
unswitched_MBC_Bcell	Geometric Mean (CD132)	2271.83	1.96902	29.0433
unswitched_MBC_Bcell	Geometric Mean (CD25)	1830.88	1.56303	25.7712

## Sheet: FigS1c
Staintype	ID	measurement	type	Subpopulation	short	lineage					pvalues for comparing fullstain vs Isotype
fullstain	ID72	2382	Geometric Mean (CD122)	DN_Bcell_Bcell	DN_Bcell	B cell
fullstain	ID002	2285	Geometric Mean (CD122)	DN_Bcell_Bcell	DN_Bcell	B cell					group1	group2	n1	n2	statistic	p	p.adj
fullstain	ID003	2406	Geometric Mean (CD122)	DN_Bcell_Bcell	DN_Bcell	B cell					fullstain	Isoyype	42	42	4.43217	6.82e-05	8.04984e-05
fullstain	ID004	2367	Geometric Mean (CD122)	DN_Bcell_Bcell	DN_Bcell	B cell					fullstain	Isoyype	42	42	24.1834	6.94e-26	1.99872e-25
fullstain	ID73	2302	Geometric Mean (CD122)	DN_Bcell_Bcell	DN_Bcell	B cell					fullstain	Isoyype	42	42	22.5799	9.54e-25	2.45314e-24
fullstain	ID74	2327	Geometric Mean (CD122)	DN_Bcell_Bcell	DN_Bcell	B cell					fullstain	Isoyype	42	42	20.6057	3.02e-23	6.39529e-23
fullstain	ID75	2544	Geometric Mean (CD122)	DN_Bcell_Bcell	DN_Bcell	B cell					fullstain	Isoyype	42	42	47.1311	2.46e-37	1.7712e-35
fullstain	ID92	2334	Geometric Mean (CD122)	DN_Bcell_Bcell	DN_Bcell	B cell					fullstain	Isoyype	42	42	32.296	8.8e-31	4.87385e-30
fullstain	ID182	2363	Geometric Mean (CD122)	DN_Bcell_Bcell	DN_Bcell	B cell					fullstain	Isoyype	42	42	27.6551	3.87e-28	1.46653e-27
fullstain	ID183	2257	Geometric Mean (CD122)	DN_Bcell_Bcell	DN_Bcell	B cell					fullstain	Isoyype	42	42	4.39813	7.58e-05	8.80258e-05
fullstain	ID185	1952	Geometric Mean (CD122)	DN_Bcell_Bcell	DN_Bcell	B cell					fullstain	Isoyype	42	42	29.7407	2.26e-29	9.04e-29
fullstain	ID001	2119	Geometric Mean (CD122)	DN_Bcell_Bcell	DN_Bcell	B cell					fullstain	Isoyype	42	42	10.3208	5.76e-13	8.715e-13
fullstain	ID76	2374	Geometric Mean (CD122)	DN_Bcell_Bcell	DN_Bcell	B cell					fullstain	Isoyype	42	42	19.5031	2.35e-22	4.7e-22
fullstain	ID006	2294	Geometric Mean (CD122)	DN_Bcell_Bcell	DN_Bcell	B cell					fullstain	Isoyype	42	42	-12.4194	1.77e-15	2.832e-15
fullstain	ID007	2377	Geometric Mean (CD122)	DN_Bcell_Bcell	DN_Bcell	B cell					fullstain	Isoyype	42	42	21.0895	1.26e-23	2.835e-23
fullstain	ID008	2329	Geometric Mean (CD122)	DN_Bcell_Bcell	DN_Bcell	B cell					fullstain	Isoyype	42	42	10.717	1.85e-13	2.89565e-13
fullstain	ID78	2354	Geometric Mean (CD122)	DN_Bcell_Bcell	DN_Bcell	B cell					fullstain	Isoyype	42	42	23.7835	1.32e-25	3.65538e-25
fullstain	ID82	2258	Geometric Mean (CD122)	DN_Bcell_Bcell	DN_Bcell	B cell					fullstain	Isoyype	42	42	-2.50282	0.0164	0.0168686
fullstain	ID83	2388	Geometric Mean (CD122)	DN_Bcell_Bcell	DN_Bcell	B cell					fullstain	Isoyype	42	42	3.99099	0.000266	0.00029925
fullstain	ID77	2310	Geometric Mean (CD122)	DN_Bcell_Bcell	DN_Bcell	B cell					fullstain	Isoyype	42	42	-10.318	5.81e-13	8.715e-13
fullstain	ID79	2362	Geometric Mean (CD122)	DN_Bcell_Bcell	DN_Bcell	B cell					fullstain	Isoyype	42	42	-3.74703	0.000552	0.000602182
fullstain	ID80	2357	Geometric Mean (CD122)	DN_Bcell_Bcell	DN_Bcell	B cell					fullstain	Isoyype	42	42	1.54834	0.129	0.129
fullstain	ID84	2357	Geometric Mean (CD122)	DN_Bcell_Bcell	DN_Bcell	B cell					fullstain	Isoyype	42	42	15.9851	3.22e-19	5.796e-19
fullstain	ID005	2290	Geometric Mean (CD122)	DN_Bcell_Bcell	DN_Bcell	B cell					fullstain	Isoyype	42	42	25.6995	6.67e-27	2.001e-26
fullstain	ID86	2489	Geometric Mean (CD122)	DN_Bcell_Bcell	DN_Bcell	B cell					fullstain	Isoyype	42	42	21.3763	7.59e-24	1.76284e-23
fullstain	ID010	2128	Geometric Mean (CD122)	DN_Bcell_Bcell	DN_Bcell	B cell					fullstain	Isoyype	42	42	8.72191	6.92e-11	9.40075e-11
fullstain	ID85	2464	Geometric Mean (CD122)	DN_Bcell_Bcell	DN_Bcell	B cell					fullstain	Isoyype	42	42	6.48809	8.75e-08	1.10526e-07
fullstain	ID89	2483	Geometric Mean (CD122)	DN_Bcell_Bcell	DN_Bcell	B cell					fullstain	Isoyype	42	42	43.6227	5.51e-36	1.0728e-34
fullstain	ID87	2468	Geometric Mean (CD122)	DN_Bcell_Bcell	DN_Bcell	B cell					fullstain	Isoyype	42	42	32.8478	4.51e-31	2.706e-30
fullstain	ID88	2552	Geometric Mean (CD122)	DN_Bcell_Bcell	DN_Bcell	B cell					fullstain	Isoyype	42	42	26.2055	3.14e-27	1.02764e-26
fullstain	ID90	2304	Geometric Mean (CD122)	DN_Bcell_Bcell	DN_Bcell	B cell					fullstain	Isoyype	42	42	6.71858	4.12e-08	5.29714e-08
fullstain	ID91	2288	Geometric Mean (CD122)	DN_Bcell_Bcell	DN_Bcell	B cell					fullstain	Isoyype	42	42	33.0145	3.69e-31	2.41527e-30
fullstain	ID213	2170	Geometric Mean (CD122)	DN_Bcell_Bcell	DN_Bcell	B cell					fullstain	Isoyype	42	42	27.5665	4.39e-28	1.5804e-27
fullstain	ID214	2290	Geometric Mean (CD122)	DN_Bcell_Bcell	DN_Bcell	B cell					fullstain	Isoyype	42	42	-3.95368	0.000297	0.000328985
fullstain	ID217	2442	Geometric Mean (CD122)	DN_Bcell_Bcell	DN_Bcell	B cell					fullstain	Isoyype	42	42	3.72821	0.000584	0.000627582
fullstain	ID009	2155	Geometric Mean (CD122)	DN_Bcell_Bcell	DN_Bcell	B cell					fullstain	Isoyype	42	42	34.7018	5.12e-32	3.6864e-31
fullstain	ID189	2271	Geometric Mean (CD122)	DN_Bcell_Bcell	DN_Bcell	B cell					fullstain	Isoyype	42	42	38.8036	5.99e-34	6.16114e-33
fullstain	ID195	2471	Geometric Mean (CD122)	DN_Bcell_Bcell	DN_Bcell	B cell					fullstain	Isoyype	42	42	4.36509	8.41e-05	9.61143e-05
fullstain	ID196	2427	Geometric Mean (CD122)	DN_Bcell_Bcell	DN_Bcell	B cell					fullstain	Isoyype	42	42	16.0628	2.71e-19	5.00308e-19
fullstain	ID201	2300	Geometric Mean (CD122)	DN_Bcell_Bcell	DN_Bcell	B cell					fullstain	Isoyype	42	42	10.1744	8.81e-13	1.29453e-12
fullstain	ID011	2360	Geometric Mean (CD122)	DN_Bcell_Bcell	DN_Bcell	B cell					fullstain	Isoyype	42	42	20.6664	2.7e-23	5.89091e-23
fullstain	ID012	2169	Geometric Mean (CD122)	DN_Bcell_Bcell	DN_Bcell	B cell					fullstain	Isoyype	42	42	-5.23593	5.24e-06	6.39458e-06
Isotype	ID72	2327	Geometric Mean (CD122)	DN_Bcell_Bcell	DN_Bcell	B cell					fullstain	Isoyype	42	42	15.4359	1.11e-18	1.94927e-18
Isotype	ID002	2336	Geometric Mean (CD122)	DN_Bcell_Bcell	DN_Bcell	B cell					fullstain	Isoyype	42	42	14.6662	6.59e-18	1.12971e-17
Isotype	ID003	2248	Geometric Mean (CD122)	DN_Bcell_Bcell	DN_Bcell	B cell					fullstain	Isoyype	42	42	22.421	1.25e-24	3.10345e-24
Isotype	ID004	2224	Geometric Mean (CD122)	DN_Bcell_Bcell	DN_Bcell	B cell					fullstain	Isoyype	42	42	4.54805	4.74e-05	5.688e-05
Isotype	ID73	2447	Geometric Mean (CD122)	DN_Bcell_Bcell	DN_Bcell	B cell					fullstain	Isoyype	42	42	5.27283	4.64e-06	5.76e-06
Isotype	ID74	2278	Geometric Mean (CD122)	DN_Bcell_Bcell	DN_Bcell	B cell					fullstain	Isoyype	42	42	31.6171	2.04e-30	9.18e-30
Isotype	ID75	2427	Geometric Mean (CD122)	DN_Bcell_Bcell	DN_Bcell	B cell					fullstain	Isoyype	42	42	31.6425	1.97e-30	9.18e-30
Isotype	ID92	2305	Geometric Mean (CD122)	DN_Bcell_Bcell	DN_Bcell	B cell					fullstain	Isoyype	42	42	21.7417	4e-24	9.6e-24
Isotype	ID182	2476	Geometric Mean (CD122)	DN_Bcell_Bcell	DN_Bcell	B cell					fullstain	Isoyype	42	42	9.80503	2.61e-12	3.68471e-12
Isotype	ID183	2330	Geometric Mean (CD122)	DN_Bcell_Bcell	DN_Bcell	B cell					fullstain	Isoyype	42	42	38.9183	5.33e-34	6.16114e-33
Isotype	ID185	2232	Geometric Mean (CD122)	DN_Bcell_Bcell	DN_Bcell	B cell					fullstain	Isoyype	42	42	39.6928	2.42e-34	3.4848e-33
Isotype	ID001	2171	Geometric Mean (CD122)	DN_Bcell_Bcell	DN_Bcell	B cell					fullstain	Isoyype	42	42	36.3007	8.55e-33	6.84e-32
Isotype	ID76	2307	Geometric Mean (CD122)	DN_Bcell_Bcell	DN_Bcell	B cell					fullstain	Isoyype	42	42	10.164	9.08e-13	1.30752e-12
Isotype	ID006	2129	Geometric Mean (CD122)	DN_Bcell_Bcell	DN_Bcell	B cell					fullstain	Isoyype	42	42	9.75337	3.04e-12	4.20923e-12
Isotype	ID007	2211	Geometric Mean (CD122)	DN_Bcell_Bcell	DN_Bcell	B cell					fullstain	Isoyype	42	42	19.9171	1.07e-22	2.20114e-22
Isotype	ID008	2238	Geometric Mean (CD122)	DN_Bcell_Bcell	DN_Bcell	B cell					fullstain	Isoyype	42	42	14.1441	2.29e-17	3.83442e-17
Isotype	ID78	2307	Geometric Mean (CD122)	DN_Bcell_Bcell	DN_Bcell	B cell					fullstain	Isoyype	42	42	6.73305	3.93e-08	5.14473e-08
Isotype	ID82	2171	Geometric Mean (CD122)	DN_Bcell_Bcell	DN_Bcell	B cell					fullstain	Isoyype	42	42	45.3372	1.17e-36	4.212e-35
Isotype	ID83	2310	Geometric Mean (CD122)	DN_Bcell_Bcell	DN_Bcell	B cell					fullstain	Isoyype	42	42	36.9157	4.38e-33	3.942e-32
Isotype	ID77	2241	Geometric Mean (CD122)	DN_Bcell_Bcell	DN_Bcell	B cell					fullstain	Isoyype	42	42	43.538	5.96e-36	1.0728e-34
Isotype	ID79	2304	Geometric Mean (CD122)	DN_Bcell_Bcell	DN_Bcell	B cell					fullstain	Isoyype	42	42	2.46088	0.0182	0.0184563
Isotype	ID80	2267	Geometric Mean (CD122)	DN_Bcell_Bcell	DN_Bcell	B cell					fullstain	Isoyype	42	42	30.2474	1.16e-29	4.91294e-29
Isotype	ID84	2315	Geometric Mean (CD122)	DN_Bcell_Bcell	DN_Bcell	B cell					fullstain	Isoyype	42	42	26.5307	1.94e-27	6.65143e-27
Isotype	ID005	2197	Geometric Mean (CD122)	DN_Bcell_Bcell	DN_Bcell	B cell					fullstain	Isoyype	42	42	23.1556	3.66e-25	9.76e-25
Isotype	ID86	2411	Geometric Mean (CD122)	DN_Bcell_Bcell	DN_Bcell	B cell					fullstain	Isoyype	42	42	7.94906	7.8e-10	1.04e-09
Isotype	ID010	1998	Geometric Mean (CD122)	DN_Bcell_Bcell	DN_Bcell	B cell					fullstain	Isoyype	42	42	-14.0482	2.89e-17	4.72909e-17
Isotype	ID85	2367	Geometric Mean (CD122)	DN_Bcell_Bcell	DN_Bcell	B cell					fullstain	Isoyype	42	42	-17.6729	8.76e-21	1.70465e-20
Isotype	ID89	2367	Geometric Mean (CD122)	DN_Bcell_Bcell	DN_Bcell	B cell					fullstain	Isoyype	42	42	3.03116	0.00421	0.00445765
Isotype	ID87	2386	Geometric Mean (CD122)	DN_Bcell_Bcell	DN_Bcell	B cell					fullstain	Isoyype	42	42	2.83861	0.00702	0.00732522
Isotype	ID88	2490	Geometric Mean (CD122)	DN_Bcell_Bcell	DN_Bcell	B cell					fullstain	Isoyype	42	42	17.6005	1.02e-20	1.93263e-20
Isotype	ID90	2282	Geometric Mean (CD122)	DN_Bcell_Bcell	DN_Bcell	B cell					fullstain	Isoyype	42	42	31.7355	1.76e-30	9.05143e-30
Isotype	ID91	2230	Geometric Mean (CD122)	DN_Bcell_Bcell	DN_Bcell	B cell					fullstain	Isoyype	42	42	25.8396	5.41e-27	1.69357e-26
Isotype	ID213	2152	Geometric Mean (CD122)	DN_Bcell_Bcell	DN_Bcell	B cell
Isotype	ID214	2255	Geometric Mean (CD122)	DN_Bcell_Bcell	DN_Bcell	B cell
Isotype	ID217	2349	Geometric Mean (CD122)	DN_Bcell_Bcell	DN_Bcell	B cell
Isotype	ID009	2065	Geometric Mean (CD122)	DN_Bcell_Bcell	DN_Bcell	B cell
Isotype	ID189	2175	Geometric Mean (CD122)	DN_Bcell_Bcell	DN_Bcell	B cell
Isotype	ID195	2346	Geometric Mean (CD122)	DN_Bcell_Bcell	DN_Bcell	B cell
Isotype	ID196	2282	Geometric Mean (CD122)	DN_Bcell_Bcell	DN_Bcell	B cell
Isotype	ID201	2164	Geometric Mean (CD122)	DN_Bcell_Bcell	DN_Bcell	B cell
Isotype	ID011	2197	Geometric Mean (CD122)	DN_Bcell_Bcell	DN_Bcell	B cell
Isotype	ID012	2033	Geometric Mean (CD122)	DN_Bcell_Bcell	DN_Bcell	B cell
fullstain	ID72	368	Geometric Mean (CD127)	DN_Bcell_Bcell	DN_Bcell	B cell
fullstain	ID002	435	Geometric Mean (CD127)	DN_Bcell_Bcell	DN_Bcell	B cell
fullstain	ID003	422	Geometric Mean (CD127)	DN_Bcell_Bcell	DN_Bcell	B cell
fullstain	ID004	405	Geometric Mean (CD127)	DN_Bcell_Bcell	DN_Bcell	B cell
fullstain	ID73	456	Geometric Mean (CD127)	DN_Bcell_Bcell	DN_Bcell	B cell
fullstain	ID74	348	Geometric Mean (CD127)	DN_Bcell_Bcell	DN_Bcell	B cell
fullstain	ID75	424	Geometric Mean (CD127)	DN_Bcell_Bcell	DN_Bcell	B cell
fullstain	ID92	412	Geometric Mean (CD127)	DN_Bcell_Bcell	DN_Bcell	B cell
fullstain	ID182	419	Geometric Mean (CD127)	DN_Bcell_Bcell	DN_Bcell	B cell
fullstain	ID183	440	Geometric Mean (CD127)	DN_Bcell_Bcell	DN_Bcell	B cell
fullstain	ID185	474	Geometric Mean (CD127)	DN_Bcell_Bcell	DN_Bcell	B cell
fullstain	ID001	465	Geometric Mean (CD127)	DN_Bcell_Bcell	DN_Bcell	B cell
fullstain	ID76	428	Geometric Mean (CD127)	DN_Bcell_Bcell	DN_Bcell	B cell
fullstain	ID006	471	Geometric Mean (CD127)	DN_Bcell_Bcell	DN_Bcell	B cell
fullstain	ID007	436	Geometric Mean (CD127)	DN_Bcell_Bcell	DN_Bcell	B cell
fullstain	ID008	433	Geometric Mean (CD127)	DN_Bcell_Bcell	DN_Bcell	B cell
fullstain	ID78	411	Geometric Mean (CD127)	DN_Bcell_Bcell	DN_Bcell	B cell
fullstain	ID82	395	Geometric Mean (CD127)	DN_Bcell_Bcell	DN_Bcell	B cell
fullstain	ID83	458	Geometric Mean (CD127)	DN_Bcell_Bcell	DN_Bcell	B cell
fullstain	ID77	426	Geometric Mean (CD127)	DN_Bcell_Bcell	DN_Bcell	B cell
fullstain	ID79	369	Geometric Mean (CD127)	DN_Bcell_Bcell	DN_Bcell	B cell
fullstain	ID80	459	Geometric Mean (CD127)	DN_Bcell_Bcell	DN_Bcell	B cell
fullstain	ID84	417	Geometric Mean (CD127)	DN_Bcell_Bcell	DN_Bcell	B cell
fullstain	ID005	429	Geometric Mean (CD127)	DN_Bcell_Bcell	DN_Bcell	B cell
fullstain	ID86	403	Geometric Mean (CD127)	DN_Bcell_Bcell	DN_Bcell	B cell
fullstain	ID010	432	Geometric Mean (CD127)	DN_Bcell_Bcell	DN_Bcell	B cell
fullstain	ID85	399	Geometric Mean (CD127)	DN_Bcell_Bcell	DN_Bcell	B cell
fullstain	ID89	451	Geometric Mean (CD127)	DN_Bcell_Bcell	DN_Bcell	B cell
fullstain	ID87	435	Geometric Mean (CD127)	DN_Bcell_Bcell	DN_Bcell	B cell
fullstain	ID88	429	Geometric Mean (CD127)	DN_Bcell_Bcell	DN_Bcell	B cell
fullstain	ID90	404	Geometric Mean (CD127)	DN_Bcell_Bcell	DN_Bcell	B cell
fullstain	ID91	448	Geometric Mean (CD127)	DN_Bcell_Bcell	DN_Bcell	B cell
fullstain	ID213	382	Geometric Mean (CD127)	DN_Bcell_Bcell	DN_Bcell	B cell
fullstain	ID214	418	Geometric Mean (CD127)	DN_Bcell_Bcell	DN_Bcell	B cell
fullstain	ID217	469	Geometric Mean (CD127)	DN_Bcell_Bcell	DN_Bcell	B cell
fullstain	ID009	477	Geometric Mean (CD127)	DN_Bcell_Bcell	DN_Bcell	B cell
fullstain	ID189	453	Geometric Mean (CD127)	DN_Bcell_Bcell	DN_Bcell	B cell
fullstain	ID195	445	Geometric Mean (CD127)	DN_Bcell_Bcell	DN_Bcell	B cell
fullstain	ID196	439	Geometric Mean (CD127)	DN_Bcell_Bcell	DN_Bcell	B cell
fullstain	ID201	367	Geometric Mean (CD127)	DN_Bcell_Bcell	DN_Bcell	B cell
fullstain	ID011	438	Geometric Mean (CD127)	DN_Bcell_Bcell	DN_Bcell	B cell
fullstain	ID012	454	Geometric Mean (CD127)	DN_Bcell_Bcell	DN_Bcell	B cell
Isotype	ID72	291	Geometric Mean (CD127)	DN_Bcell_Bcell	DN_Bcell	B cell
Isotype	ID002	251	Geometric Mean (CD127)	DN_Bcell_Bcell	DN_Bcell	B cell
Isotype	ID003	305	Geometric Mean (CD127)	DN_Bcell_Bcell	DN_Bcell	B cell
Isotype	ID004	295	Geometric Mean (CD127)	DN_Bcell_Bcell	DN_Bcell	B cell
Isotype	ID73	333	Geometric Mean (CD127)	DN_Bcell_Bcell	DN_Bcell	B cell
Isotype	ID74	280	Geometric Mean (CD127)	DN_Bcell_Bcell	DN_Bcell	B cell
Isotype	ID75	325	Geometric Mean (CD127)	DN_Bcell_Bcell	DN_Bcell	B cell
Isotype	ID92	303	Geometric Mean (CD127)	DN_Bcell_Bcell	DN_Bcell	B cell
Isotype	ID182	304	Geometric Mean (CD127)	DN_Bcell_Bcell	DN_Bcell	B cell
Isotype	ID183	296	Geometric Mean (CD127)	DN_Bcell_Bcell	DN_Bcell	B cell
Isotype	ID185	275	Geometric Mean (CD127)	DN_Bcell_Bcell	DN_Bcell	B cell
Isotype	ID001	289	Geometric Mean (CD127)	DN_Bcell_Bcell	DN_Bcell	B cell
Isotype	ID76	333	Geometric Mean (CD127)	DN_Bcell_Bcell	DN_Bcell	B cell
Isotype	ID006	296	Geometric Mean (CD127)	DN_Bcell_Bcell	DN_Bcell	B cell
Isotype	ID007	297	Geometric Mean (CD127)	DN_Bcell_Bcell	DN_Bcell	B cell
Isotype	ID008	299	Geometric Mean (CD127)	DN_Bcell_Bcell	DN_Bcell	B cell
Isotype	ID78	318	Geometric Mean (CD127)	DN_Bcell_Bcell	DN_Bcell	B cell
Isotype	ID82	294	Geometric Mean (CD127)	DN_Bcell_Bcell	DN_Bcell	B cell
Isotype	ID83	318	Geometric Mean (CD127)	DN_Bcell_Bcell	DN_Bcell	B cell
Isotype	ID77	278	Geometric Mean (CD127)	DN_Bcell_Bcell	DN_Bcell	B cell
Isotype	ID79	289	Geometric Mean (CD127)	DN_Bcell_Bcell	DN_Bcell	B cell
Isotype	ID80	286	Geometric Mean (CD127)	DN_Bcell_Bcell	DN_Bcell	B cell
Isotype	ID84	287	Geometric Mean (CD127)	DN_Bcell_Bcell	DN_Bcell	B cell
Isotype	ID005	300	Geometric Mean (CD127)	DN_Bcell_Bcell	DN_Bcell	B cell
Isotype	ID86	305	Geometric Mean (CD127)	DN_Bcell_Bcell	DN_Bcell	B cell
Isotype	ID010	290	Geometric Mean (CD127)	DN_Bcell_Bcell	DN_Bcell	B cell
Isotype	ID85	170	Geometric Mean (CD127)	DN_Bcell_Bcell	DN_Bcell	B cell
Isotype	ID89	320	Geometric Mean (CD127)	DN_Bcell_Bcell	DN_Bcell	B cell
Isotype	ID87	314	Geometric Mean (CD127)	DN_Bcell_Bcell	DN_Bcell	B cell
Isotype	ID88	313	Geometric Mean (CD127)	DN_Bcell_Bcell	DN_Bcell	B cell
Isotype	ID90	288	Geometric Mean (CD127)	DN_Bcell_Bcell	DN_Bcell	B cell
Isotype	ID91	291	Geometric Mean (CD127)	DN_Bcell_Bcell	DN_Bcell	B cell
Isotype	ID213	293	Geometric Mean (CD127)	DN_Bcell_Bcell	DN_Bcell	B cell
Isotype	ID214	289	Geometric Mean (CD127)	DN_Bcell_Bcell	DN_Bcell	B cell
Isotype	ID217	339	Geometric Mean (CD127)	DN_Bcell_Bcell	DN_Bcell	B cell
Isotype	ID009	274	Geometric Mean (CD127)	DN_Bcell_Bcell	DN_Bcell	B cell
Isotype	ID189	324	Geometric Mean (CD127)	DN_Bcell_Bcell	DN_Bcell	B cell
Isotype	ID195	310	Geometric Mean (CD127)	DN_Bcell_Bcell	DN_Bcell	B cell
Isotype	ID196	314	Geometric Mean (CD127)	DN_Bcell_Bcell	DN_Bcell	B cell
Isotype	ID201	261	Geometric Mean (CD127)	DN_Bcell_Bcell	DN_Bcell	B cell
Isotype	ID011	278	Geometric Mean (CD127)	DN_Bcell_Bcell	DN_Bcell	B cell
Isotype	ID012	285	Geometric Mean (CD127)	DN_Bcell_Bcell	DN_Bcell	B cell
fullstain	ID72	1643	Geometric Mean (CD132)	DN_Bcell_Bcell	DN_Bcell	B cell
fullstain	ID002	2110	Geometric Mean (CD132)	DN_Bcell_Bcell	DN_Bcell	B cell
fullstain	ID003	1839	Geometric Mean (CD132)	DN_Bcell_Bcell	DN_Bcell	B cell
fullstain	ID004	1445	Geometric Mean (CD132)	DN_Bcell_Bcell	DN_Bcell	B cell
fullstain	ID73	1240	Geometric Mean (CD132)	DN_Bcell_Bcell	DN_Bcell	B cell
fullstain	ID74	1483	Geometric Mean (CD132)	DN_Bcell_Bcell	DN_Bcell	B cell
fullstain	ID75	1553	Geometric Mean (CD132)	DN_Bcell_Bcell	DN_Bcell	B cell
fullstain	ID92	1374	Geometric Mean (CD132)	DN_Bcell_Bcell	DN_Bcell	B cell
fullstain	ID182	1421	Geometric Mean (CD132)	DN_Bcell_Bcell	DN_Bcell	B cell
fullstain	ID183	914	Geometric Mean (CD132)	DN_Bcell_Bcell	DN_Bcell	B cell
fullstain	ID185	1168	Geometric Mean (CD132)	DN_Bcell_Bcell	DN_Bcell	B cell
fullstain	ID001	1927	Geometric Mean (CD132)	DN_Bcell_Bcell	DN_Bcell	B cell
fullstain	ID76	1277	Geometric Mean (CD132)	DN_Bcell_Bcell	DN_Bcell	B cell
fullstain	ID006	1898	Geometric Mean (CD132)	DN_Bcell_Bcell	DN_Bcell	B cell
fullstain	ID007	1834	Geometric Mean (CD132)	DN_Bcell_Bcell	DN_Bcell	B cell
fullstain	ID008	1980	Geometric Mean (CD132)	DN_Bcell_Bcell	DN_Bcell	B cell
fullstain	ID78	1381	Geometric Mean (CD132)	DN_Bcell_Bcell	DN_Bcell	B cell
fullstain	ID82	1238	Geometric Mean (CD132)	DN_Bcell_Bcell	DN_Bcell	B cell
fullstain	ID83	1228	Geometric Mean (CD132)	DN_Bcell_Bcell	DN_Bcell	B cell
fullstain	ID77	1658	Geometric Mean (CD132)	DN_Bcell_Bcell	DN_Bcell	B cell
fullstain	ID79	1622	Geometric Mean (CD132)	DN_Bcell_Bcell	DN_Bcell	B cell
fullstain	ID80	1643	Geometric Mean (CD132)	DN_Bcell_Bcell	DN_Bcell	B cell
fullstain	ID84	1388	Geometric Mean (CD132)	DN_Bcell_Bcell	DN_Bcell	B cell
fullstain	ID005	1923	Geometric Mean (CD132)	DN_Bcell_Bcell	DN_Bcell	B cell
fullstain	ID86	1463	Geometric Mean (CD132)	DN_Bcell_Bcell	DN_Bcell	B cell
fullstain	ID010	1735	Geometric Mean (CD132)	DN_Bcell_Bcell	DN_Bcell	B cell
fullstain	ID85	1515	Geometric Mean (CD132)	DN_Bcell_Bcell	DN_Bcell	B cell
fullstain	ID89	1819	Geometric Mean (CD132)	DN_Bcell_Bcell	DN_Bcell	B cell
fullstain	ID87	1412	Geometric Mean (CD132)	DN_Bcell_Bcell	DN_Bcell	B cell
fullstain	ID88	1498	Geometric Mean (CD132)	DN_Bcell_Bcell	DN_Bcell	B cell
fullstain	ID90	1372	Geometric Mean (CD132)	DN_Bcell_Bcell	DN_Bcell	B cell
fullstain	ID91	1078	Geometric Mean (CD132)	DN_Bcell_Bcell	DN_Bcell	B cell
fullstain	ID213	1367	Geometric Mean (CD132)	DN_Bcell_Bcell	DN_Bcell	B cell
fullstain	ID214	849	Geometric Mean (CD132)	DN_Bcell_Bcell	DN_Bcell	B cell
fullstain	ID217	1671	Geometric Mean (CD132)	DN_Bcell_Bcell	DN_Bcell	B cell
fullstain	ID009	1794	Geometric Mean (CD132)	DN_Bcell_Bcell	DN_Bcell	B cell
fullstain	ID189	1219	Geometric Mean (CD132)	DN_Bcell_Bcell	DN_Bcell	B cell
fullstain	ID195	1482	Geometric Mean (CD132)	DN_Bcell_Bcell	DN_Bcell	B cell
fullstain	ID196	1878	Geometric Mean (CD132)	DN_Bcell_Bcell	DN_Bcell	B cell
fullstain	ID201	1486	Geometric Mean (CD132)	DN_Bcell_Bcell	DN_Bcell	B cell
fullstain	ID011	1954	Geometric Mean (CD132)	DN_Bcell_Bcell	DN_Bcell	B cell
fullstain	ID012	1381	Geometric Mean (CD132)	DN_Bcell_Bcell	DN_Bcell	B cell
Isotype	ID72	490	Geometric Mean (CD132)	DN_Bcell_Bcell	DN_Bcell	B cell
Isotype	ID002	504	Geometric Mean (CD132)	DN_Bcell_Bcell	DN_Bcell	B cell
Isotype	ID003	419	Geometric Mean (CD132)	DN_Bcell_Bcell	DN_Bcell	B cell
Isotype	ID004	478	Geometric Mean (CD132)	DN_Bcell_Bcell	DN_Bcell	B cell
Isotype	ID73	487	Geometric Mean (CD132)	DN_Bcell_Bcell	DN_Bcell	B cell
Isotype	ID74	500	Geometric Mean (CD132)	DN_Bcell_Bcell	DN_Bcell	B cell
Isotype	ID75	484	Geometric Mean (CD132)	DN_Bcell_Bcell	DN_Bcell	B cell
Isotype	ID92	523	Geometric Mean (CD132)	DN_Bcell_Bcell	DN_Bcell	B cell
Isotype	ID182	536	Geometric Mean (CD132)	DN_Bcell_Bcell	DN_Bcell	B cell
Isotype	ID183	484	Geometric Mean (CD132)	DN_Bcell_Bcell	DN_Bcell	B cell
Isotype	ID185	509	Geometric Mean (CD132)	DN_Bcell_Bcell	DN_Bcell	B cell
Isotype	ID001	445	Geometric Mean (CD132)	DN_Bcell_Bcell	DN_Bcell	B cell
Isotype	ID76	465	Geometric Mean (CD132)	DN_Bcell_Bcell	DN_Bcell	B cell
Isotype	ID006	439	Geometric Mean (CD132)	DN_Bcell_Bcell	DN_Bcell	B cell
Isotype	ID007	433	Geometric Mean (CD132)	DN_Bcell_Bcell	DN_Bcell	B cell
Isotype	ID008	519	Geometric Mean (CD132)	DN_Bcell_Bcell	DN_Bcell	B cell
Isotype	ID78	500	Geometric Mean (CD132)	DN_Bcell_Bcell	DN_Bcell	B cell
Isotype	ID82	493	Geometric Mean (CD132)	DN_Bcell_Bcell	DN_Bcell	B cell
Isotype	ID83	475	Geometric Mean (CD132)	DN_Bcell_Bcell	DN_Bcell	B cell
Isotype	ID77	473	Geometric Mean (CD132)	DN_Bcell_Bcell	DN_Bcell	B cell
Isotype	ID79	553	Geometric Mean (CD132)	DN_Bcell_Bcell	DN_Bcell	B cell
Isotype	ID80	479	Geometric Mean (CD132)	DN_Bcell_Bcell	DN_Bcell	B cell
Isotype	ID84	478	Geometric Mean (CD132)	DN_Bcell_Bcell	DN_Bcell	B cell
Isotype	ID005	468	Geometric Mean (CD132)	DN_Bcell_Bcell	DN_Bcell	B cell
Isotype	ID86	478	Geometric Mean (CD132)	DN_Bcell_Bcell	DN_Bcell	B cell
Isotype	ID010	421	Geometric Mean (CD132)	DN_Bcell_Bcell	DN_Bcell	B cell
Isotype	ID85	503	Geometric Mean (CD132)	DN_Bcell_Bcell	DN_Bcell	B cell
Isotype	ID89	493	Geometric Mean (CD132)	DN_Bcell_Bcell	DN_Bcell	B cell
Isotype	ID87	498	Geometric Mean (CD132)	DN_Bcell_Bcell	DN_Bcell	B cell
Isotype	ID88	473	Geometric Mean (CD132)	DN_Bcell_Bcell	DN_Bcell	B cell
Isotype	ID90	514	Geometric Mean (CD132)	DN_Bcell_Bcell	DN_Bcell	B cell
Isotype	ID91	456	Geometric Mean (CD132)	DN_Bcell_Bcell	DN_Bcell	B cell
Isotype	ID213	474	Geometric Mean (CD132)	DN_Bcell_Bcell	DN_Bcell	B cell
Isotype	ID214	507	Geometric Mean (CD132)	DN_Bcell_Bcell	DN_Bcell	B cell
Isotype	ID217	494	Geometric Mean (CD132)	DN_Bcell_Bcell	DN_Bcell	B cell
Isotype	ID009	435	Geometric Mean (CD132)	DN_Bcell_Bcell	DN_Bcell	B cell
Isotype	ID189	445	Geometric Mean (CD132)	DN_Bcell_Bcell	DN_Bcell	B cell
Isotype	ID195	469	Geometric Mean (CD132)	DN_Bcell_Bcell	DN_Bcell	B cell
Isotype	ID196	493	Geometric Mean (CD132)	DN_Bcell_Bcell	DN_Bcell	B cell
Isotype	ID201	441	Geometric Mean (CD132)	DN_Bcell_Bcell	DN_Bcell	B cell
Isotype	ID011	439	Geometric Mean (CD132)	DN_Bcell_Bcell	DN_Bcell	B cell
Isotype	ID012	383	Geometric Mean (CD132)	DN_Bcell_Bcell	DN_Bcell	B cell
fullstain	ID72	1239	Geometric Mean (CD25)	DN_Bcell_Bcell	DN_Bcell	B cell
fullstain	ID002	1494	Geometric Mean (CD25)	DN_Bcell_Bcell	DN_Bcell	B cell
fullstain	ID003	1179	Geometric Mean (CD25)	DN_Bcell_Bcell	DN_Bcell	B cell
fullstain	ID004	1533	Geometric Mean (CD25)	DN_Bcell_Bcell	DN_Bcell	B cell
fullstain	ID73	1037	Geometric Mean (CD25)	DN_Bcell_Bcell	DN_Bcell	B cell
fullstain	ID74	1034	Geometric Mean (CD25)	DN_Bcell_Bcell	DN_Bcell	B cell
fullstain	ID75	1205	Geometric Mean (CD25)	DN_Bcell_Bcell	DN_Bcell	B cell
fullstain	ID92	1244	Geometric Mean (CD25)	DN_Bcell_Bcell	DN_Bcell	B cell
fullstain	ID182	1364	Geometric Mean (CD25)	DN_Bcell_Bcell	DN_Bcell	B cell
fullstain	ID183	1463	Geometric Mean (CD25)	DN_Bcell_Bcell	DN_Bcell	B cell
fullstain	ID185	1117	Geometric Mean (CD25)	DN_Bcell_Bcell	DN_Bcell	B cell
fullstain	ID001	1075	Geometric Mean (CD25)	DN_Bcell_Bcell	DN_Bcell	B cell
fullstain	ID76	856	Geometric Mean (CD25)	DN_Bcell_Bcell	DN_Bcell	B cell
fullstain	ID006	1483	Geometric Mean (CD25)	DN_Bcell_Bcell	DN_Bcell	B cell
fullstain	ID007	1251	Geometric Mean (CD25)	DN_Bcell_Bcell	DN_Bcell	B cell
fullstain	ID008	1260	Geometric Mean (CD25)	DN_Bcell_Bcell	DN_Bcell	B cell
fullstain	ID78	1129	Geometric Mean (CD25)	DN_Bcell_Bcell	DN_Bcell	B cell
fullstain	ID82	1244	Geometric Mean (CD25)	DN_Bcell_Bcell	DN_Bcell	B cell
fullstain	ID83	1212	Geometric Mean (CD25)	DN_Bcell_Bcell	DN_Bcell	B cell
fullstain	ID77	1243	Geometric Mean (CD25)	DN_Bcell_Bcell	DN_Bcell	B cell
fullstain	ID79	875	Geometric Mean (CD25)	DN_Bcell_Bcell	DN_Bcell	B cell
fullstain	ID80	1235	Geometric Mean (CD25)	DN_Bcell_Bcell	DN_Bcell	B cell
fullstain	ID84	1215	Geometric Mean (CD25)	DN_Bcell_Bcell	DN_Bcell	B cell
fullstain	ID005	1102	Geometric Mean (CD25)	DN_Bcell_Bcell	DN_Bcell	B cell
fullstain	ID86	1114	Geometric Mean (CD25)	DN_Bcell_Bcell	DN_Bcell	B cell
fullstain	ID010	1160	Geometric Mean (CD25)	DN_Bcell_Bcell	DN_Bcell	B cell
fullstain	ID85	1200	Geometric Mean (CD25)	DN_Bcell_Bcell	DN_Bcell	B cell
fullstain	ID89	1396	Geometric Mean (CD25)	DN_Bcell_Bcell	DN_Bcell	B cell
fullstain	ID87	1279	Geometric Mean (CD25)	DN_Bcell_Bcell	DN_Bcell	B cell
fullstain	ID88	1305	Geometric Mean (CD25)	DN_Bcell_Bcell	DN_Bcell	B cell
fullstain	ID90	1166	Geometric Mean (CD25)	DN_Bcell_Bcell	DN_Bcell	B cell
fullstain	ID91	879	Geometric Mean (CD25)	DN_Bcell_Bcell	DN_Bcell	B cell
fullstain	ID213	891	Geometric Mean (CD25)	DN_Bcell_Bcell	DN_Bcell	B cell
fullstain	ID214	1284	Geometric Mean (CD25)	DN_Bcell_Bcell	DN_Bcell	B cell
fullstain	ID217	1267	Geometric Mean (CD25)	DN_Bcell_Bcell	DN_Bcell	B cell
fullstain	ID009	1915	Geometric Mean (CD25)	DN_Bcell_Bcell	DN_Bcell	B cell
fullstain	ID189	1144	Geometric Mean (CD25)	DN_Bcell_Bcell	DN_Bcell	B cell
fullstain	ID195	1035	Geometric Mean (CD25)	DN_Bcell_Bcell	DN_Bcell	B cell
fullstain	ID196	1524	Geometric Mean (CD25)	DN_Bcell_Bcell	DN_Bcell	B cell
fullstain	ID201	1020	Geometric Mean (CD25)	DN_Bcell_Bcell	DN_Bcell	B cell
fullstain	ID011	1186	Geometric Mean (CD25)	DN_Bcell_Bcell	DN_Bcell	B cell
fullstain	ID012	1040	Geometric Mean (CD25)	DN_Bcell_Bcell	DN_Bcell	B cell
Isotype	ID72	513	Geometric Mean (CD25)	DN_Bcell_Bcell	DN_Bcell	B cell
Isotype	ID002	461	Geometric Mean (CD25)	DN_Bcell_Bcell	DN_Bcell	B cell
Isotype	ID003	510	Geometric Mean (CD25)	DN_Bcell_Bcell	DN_Bcell	B cell
Isotype	ID004	454	Geometric Mean (CD25)	DN_Bcell_Bcell	DN_Bcell	B cell
Isotype	ID73	619	Geometric Mean (CD25)	DN_Bcell_Bcell	DN_Bcell	B cell
Isotype	ID74	507	Geometric Mean (CD25)	DN_Bcell_Bcell	DN_Bcell	B cell
Isotype	ID75	541	Geometric Mean (CD25)	DN_Bcell_Bcell	DN_Bcell	B cell
Isotype	ID92	474	Geometric Mean (CD25)	DN_Bcell_Bcell	DN_Bcell	B cell
Isotype	ID182	541	Geometric Mean (CD25)	DN_Bcell_Bcell	DN_Bcell	B cell
Isotype	ID183	539	Geometric Mean (CD25)	DN_Bcell_Bcell	DN_Bcell	B cell
Isotype	ID185	565	Geometric Mean (CD25)	DN_Bcell_Bcell	DN_Bcell	B cell
Isotype	ID001	468	Geometric Mean (CD25)	DN_Bcell_Bcell	DN_Bcell	B cell
Isotype	ID76	563	Geometric Mean (CD25)	DN_Bcell_Bcell	DN_Bcell	B cell
Isotype	ID006	441	Geometric Mean (CD25)	DN_Bcell_Bcell	DN_Bcell	B cell
Isotype	ID007	422	Geometric Mean (CD25)	DN_Bcell_Bcell	DN_Bcell	B cell
Isotype	ID008	444	Geometric Mean (CD25)	DN_Bcell_Bcell	DN_Bcell	B cell
Isotype	ID78	519	Geometric Mean (CD25)	DN_Bcell_Bcell	DN_Bcell	B cell
Isotype	ID82	491	Geometric Mean (CD25)	DN_Bcell_Bcell	DN_Bcell	B cell
Isotype	ID83	606	Geometric Mean (CD25)	DN_Bcell_Bcell	DN_Bcell	B cell
Isotype	ID77	511	Geometric Mean (CD25)	DN_Bcell_Bcell	DN_Bcell	B cell
Isotype	ID79	464	Geometric Mean (CD25)	DN_Bcell_Bcell	DN_Bcell	B cell
Isotype	ID80	538	Geometric Mean (CD25)	DN_Bcell_Bcell	DN_Bcell	B cell
Isotype	ID84	509	Geometric Mean (CD25)	DN_Bcell_Bcell	DN_Bcell	B cell
Isotype	ID005	471	Geometric Mean (CD25)	DN_Bcell_Bcell	DN_Bcell	B cell
Isotype	ID86	557	Geometric Mean (CD25)	DN_Bcell_Bcell	DN_Bcell	B cell
Isotype	ID010	435	Geometric Mean (CD25)	DN_Bcell_Bcell	DN_Bcell	B cell
Isotype	ID85	469	Geometric Mean (CD25)	DN_Bcell_Bcell	DN_Bcell	B cell
Isotype	ID89	538	Geometric Mean (CD25)	DN_Bcell_Bcell	DN_Bcell	B cell
Isotype	ID87	612	Geometric Mean (CD25)	DN_Bcell_Bcell	DN_Bcell	B cell
Isotype	ID88	592	Geometric Mean (CD25)	DN_Bcell_Bcell	DN_Bcell	B cell
Isotype	ID90	481	Geometric Mean (CD25)	DN_Bcell_Bcell	DN_Bcell	B cell
Isotype	ID91	520	Geometric Mean (CD25)	DN_Bcell_Bcell	DN_Bcell	B cell
Isotype	ID213	489	Geometric Mean (CD25)	DN_Bcell_Bcell	DN_Bcell	B cell
Isotype	ID214	478	Geometric Mean (CD25)	DN_Bcell_Bcell	DN_Bcell	B cell
Isotype	ID217	529	Geometric Mean (CD25)	DN_Bcell_Bcell	DN_Bcell	B cell
Isotype	ID009	413	Geometric Mean (CD25)	DN_Bcell_Bcell	DN_Bcell	B cell
Isotype	ID189	547	Geometric Mean (CD25)	DN_Bcell_Bcell	DN_Bcell	B cell
Isotype	ID195	599	Geometric Mean (CD25)	DN_Bcell_Bcell	DN_Bcell	B cell
Isotype	ID196	554	Geometric Mean (CD25)	DN_Bcell_Bcell	DN_Bcell	B cell
Isotype	ID201	504	Geometric Mean (CD25)	DN_Bcell_Bcell	DN_Bcell	B cell
Isotype	ID011	510	Geometric Mean (CD25)	DN_Bcell_Bcell	DN_Bcell	B cell
Isotype	ID012	435	Geometric Mean (CD25)	DN_Bcell_Bcell	DN_Bcell	B cell
fullstain	ID72	2124	Geometric Mean (CD122)	naive_Bcell_Bcell	naive_Bcell	B cell
fullstain	ID002	1976	Geometric Mean (CD122)	naive_Bcell_Bcell	naive_Bcell	B cell
fullstain	ID003	2123	Geometric Mean (CD122)	naive_Bcell_Bcell	naive_Bcell	B cell
fullstain	ID004	2171	Geometric Mean (CD122)	naive_Bcell_Bcell	naive_Bcell	B cell
fullstain	ID73	2029	Geometric Mean (CD122)	naive_Bcell_Bcell	naive_Bcell	B cell
fullstain	ID74	2235	Geometric Mean (CD122)	naive_Bcell_Bcell	naive_Bcell	B cell
fullstain	ID75	2382	Geometric Mean (CD122)	naive_Bcell_Bcell	naive_Bcell	B cell
fullstain	ID92	2054	Geometric Mean (CD122)	naive_Bcell_Bcell	naive_Bcell	B cell
fullstain	ID182	2227	Geometric Mean (CD122)	naive_Bcell_Bcell	naive_Bcell	B cell
fullstain	ID183	2090	Geometric Mean (CD122)	naive_Bcell_Bcell	naive_Bcell	B cell
fullstain	ID185	1743	Geometric Mean (CD122)	naive_Bcell_Bcell	naive_Bcell	B cell
fullstain	ID001	1863	Geometric Mean (CD122)	naive_Bcell_Bcell	naive_Bcell	B cell
fullstain	ID76	2073	Geometric Mean (CD122)	naive_Bcell_Bcell	naive_Bcell	B cell
fullstain	ID006	1946	Geometric Mean (CD122)	naive_Bcell_Bcell	naive_Bcell	B cell
fullstain	ID007	2071	Geometric Mean (CD122)	naive_Bcell_Bcell	naive_Bcell	B cell
fullstain	ID008	2097	Geometric Mean (CD122)	naive_Bcell_Bcell	naive_Bcell	B cell
fullstain	ID78	2018	Geometric Mean (CD122)	naive_Bcell_Bcell	naive_Bcell	B cell
fullstain	ID82	2087	Geometric Mean (CD122)	naive_Bcell_Bcell	naive_Bcell	B cell
fullstain	ID83	2072	Geometric Mean (CD122)	naive_Bcell_Bcell	naive_Bcell	B cell
fullstain	ID77	2009	Geometric Mean (CD122)	naive_Bcell_Bcell	naive_Bcell	B cell
fullstain	ID79	2148	Geometric Mean (CD122)	naive_Bcell_Bcell	naive_Bcell	B cell
fullstain	ID80	2075	Geometric Mean (CD122)	naive_Bcell_Bcell	naive_Bcell	B cell
fullstain	ID84	2095	Geometric Mean (CD122)	naive_Bcell_Bcell	naive_Bcell	B cell
fullstain	ID005	1952	Geometric Mean (CD122)	naive_Bcell_Bcell	naive_Bcell	B cell
fullstain	ID86	2162	Geometric Mean (CD122)	naive_Bcell_Bcell	naive_Bcell	B cell
fullstain	ID010	1927	Geometric Mean (CD122)	naive_Bcell_Bcell	naive_Bcell	B cell
fullstain	ID85	2285	Geometric Mean (CD122)	naive_Bcell_Bcell	naive_Bcell	B cell
fullstain	ID89	2237	Geometric Mean (CD122)	naive_Bcell_Bcell	naive_Bcell	B cell
fullstain	ID87	2206	Geometric Mean (CD122)	naive_Bcell_Bcell	naive_Bcell	B cell
fullstain	ID88	2228	Geometric Mean (CD122)	naive_Bcell_Bcell	naive_Bcell	B cell
fullstain	ID90	1913	Geometric Mean (CD122)	naive_Bcell_Bcell	naive_Bcell	B cell
fullstain	ID91	2066	Geometric Mean (CD122)	naive_Bcell_Bcell	naive_Bcell	B cell
fullstain	ID213	1933	Geometric Mean (CD122)	naive_Bcell_Bcell	naive_Bcell	B cell
fullstain	ID214	2023	Geometric Mean (CD122)	naive_Bcell_Bcell	naive_Bcell	B cell
fullstain	ID217	2122	Geometric Mean (CD122)	naive_Bcell_Bcell	naive_Bcell	B cell
fullstain	ID009	1849	Geometric Mean (CD122)	naive_Bcell_Bcell	naive_Bcell	B cell
fullstain	ID189	2113	Geometric Mean (CD122)	naive_Bcell_Bcell	naive_Bcell	B cell
fullstain	ID195	2135	Geometric Mean (CD122)	naive_Bcell_Bcell	naive_Bcell	B cell
fullstain	ID196	2178	Geometric Mean (CD122)	naive_Bcell_Bcell	naive_Bcell	B cell
fullstain	ID201	2050	Geometric Mean (CD122)	naive_Bcell_Bcell	naive_Bcell	B cell
fullstain	ID011	2092	Geometric Mean (CD122)	naive_Bcell_Bcell	naive_Bcell	B cell
fullstain	ID012	1925	Geometric Mean (CD122)	naive_Bcell_Bcell	naive_Bcell	B cell
Isotype	ID72	1990	Geometric Mean (CD122)	naive_Bcell_Bcell	naive_Bcell	B cell
Isotype	ID002	1885	Geometric Mean (CD122)	naive_Bcell_Bcell	naive_Bcell	B cell
Isotype	ID003	1800	Geometric Mean (CD122)	naive_Bcell_Bcell	naive_Bcell	B cell
Isotype	ID004	1847	Geometric Mean (CD122)	naive_Bcell_Bcell	naive_Bcell	B cell
Isotype	ID73	2084	Geometric Mean (CD122)	naive_Bcell_Bcell	naive_Bcell	B cell
Isotype	ID74	2068	Geometric Mean (CD122)	naive_Bcell_Bcell	naive_Bcell	B cell
Isotype	ID75	2085	Geometric Mean (CD122)	naive_Bcell_Bcell	naive_Bcell	B cell
Isotype	ID92	1935	Geometric Mean (CD122)	naive_Bcell_Bcell	naive_Bcell	B cell
Isotype	ID182	2199	Geometric Mean (CD122)	naive_Bcell_Bcell	naive_Bcell	B cell
Isotype	ID183	2030	Geometric Mean (CD122)	naive_Bcell_Bcell	naive_Bcell	B cell
Isotype	ID185	1978	Geometric Mean (CD122)	naive_Bcell_Bcell	naive_Bcell	B cell
Isotype	ID001	1780	Geometric Mean (CD122)	naive_Bcell_Bcell	naive_Bcell	B cell
Isotype	ID76	1895	Geometric Mean (CD122)	naive_Bcell_Bcell	naive_Bcell	B cell
Isotype	ID006	1587	Geometric Mean (CD122)	naive_Bcell_Bcell	naive_Bcell	B cell
Isotype	ID007	1681	Geometric Mean (CD122)	naive_Bcell_Bcell	naive_Bcell	B cell
Isotype	ID008	1819	Geometric Mean (CD122)	naive_Bcell_Bcell	naive_Bcell	B cell
Isotype	ID78	1816	Geometric Mean (CD122)	naive_Bcell_Bcell	naive_Bcell	B cell
Isotype	ID82	1879	Geometric Mean (CD122)	naive_Bcell_Bcell	naive_Bcell	B cell
Isotype	ID83	1932	Geometric Mean (CD122)	naive_Bcell_Bcell	naive_Bcell	B cell
Isotype	ID77	1790	Geometric Mean (CD122)	naive_Bcell_Bcell	naive_Bcell	B cell
Isotype	ID79	1927	Geometric Mean (CD122)	naive_Bcell_Bcell	naive_Bcell	B cell
Isotype	ID80	1836	Geometric Mean (CD122)	naive_Bcell_Bcell	naive_Bcell	B cell
Isotype	ID84	1935	Geometric Mean (CD122)	naive_Bcell_Bcell	naive_Bcell	B cell
Isotype	ID005	1734	Geometric Mean (CD122)	naive_Bcell_Bcell	naive_Bcell	B cell
Isotype	ID86	2035	Geometric Mean (CD122)	naive_Bcell_Bcell	naive_Bcell	B cell
Isotype	ID010	1692	Geometric Mean (CD122)	naive_Bcell_Bcell	naive_Bcell	B cell
Isotype	ID85	2086	Geometric Mean (CD122)	naive_Bcell_Bcell	naive_Bcell	B cell
Isotype	ID89	2032	Geometric Mean (CD122)	naive_Bcell_Bcell	naive_Bcell	B cell
Isotype	ID87	2049	Geometric Mean (CD122)	naive_Bcell_Bcell	naive_Bcell	B cell
Isotype	ID88	2063	Geometric Mean (CD122)	naive_Bcell_Bcell	naive_Bcell	B cell
Isotype	ID90	1820	Geometric Mean (CD122)	naive_Bcell_Bcell	naive_Bcell	B cell
Isotype	ID91	1961	Geometric Mean (CD122)	naive_Bcell_Bcell	naive_Bcell	B cell
Isotype	ID213	1814	Geometric Mean (CD122)	naive_Bcell_Bcell	naive_Bcell	B cell
Isotype	ID214	1932	Geometric Mean (CD122)	naive_Bcell_Bcell	naive_Bcell	B cell
Isotype	ID217	2006	Geometric Mean (CD122)	naive_Bcell_Bcell	naive_Bcell	B cell
Isotype	ID009	1717	Geometric Mean (CD122)	naive_Bcell_Bcell	naive_Bcell	B cell
Isotype	ID189	1862	Geometric Mean (CD122)	naive_Bcell_Bcell	naive_Bcell	B cell
Isotype	ID195	1908	Geometric Mean (CD122)	naive_Bcell_Bcell	naive_Bcell	B cell
Isotype	ID196	1888	Geometric Mean (CD122)	naive_Bcell_Bcell	naive_Bcell	B cell
Isotype	ID201	1816	Geometric Mean (CD122)	naive_Bcell_Bcell	naive_Bcell	B cell
Isotype	ID011	1805	Geometric Mean (CD122)	naive_Bcell_Bcell	naive_Bcell	B cell
Isotype	ID012	1610	Geometric Mean (CD122)	naive_Bcell_Bcell	naive_Bcell	B cell
fullstain	ID72	283	Geometric Mean (CD127)	naive_Bcell_Bcell	naive_Bcell	B cell
fullstain	ID002	272	Geometric Mean (CD127)	naive_Bcell_Bcell	naive_Bcell	B cell
fullstain	ID003	263	Geometric Mean (CD127)	naive_Bcell_Bcell	naive_Bcell	B cell
fullstain	ID004	250	Geometric Mean (CD127)	naive_Bcell_Bcell	naive_Bcell	B cell
fullstain	ID73	313	Geometric Mean (CD127)	naive_Bcell_Bcell	naive_Bcell	B cell
fullstain	ID74	274	Geometric Mean (CD127)	naive_Bcell_Bcell	naive_Bcell	B cell
fullstain	ID75	292	Geometric Mean (CD127)	naive_Bcell_Bcell	naive_Bcell	B cell
fullstain	ID92	281	Geometric Mean (CD127)	naive_Bcell_Bcell	naive_Bcell	B cell
fullstain	ID182	336	Geometric Mean (CD127)	naive_Bcell_Bcell	naive_Bcell	B cell
fullstain	ID183	314	Geometric Mean (CD127)	naive_Bcell_Bcell	naive_Bcell	B cell
fullstain	ID185	351	Geometric Mean (CD127)	naive_Bcell_Bcell	naive_Bcell	B cell
fullstain	ID001	299	Geometric Mean (CD127)	naive_Bcell_Bcell	naive_Bcell	B cell
fullstain	ID76	277	Geometric Mean (CD127)	naive_Bcell_Bcell	naive_Bcell	B cell
fullstain	ID006	269	Geometric Mean (CD127)	naive_Bcell_Bcell	naive_Bcell	B cell
fullstain	ID007	270	Geometric Mean (CD127)	naive_Bcell_Bcell	naive_Bcell	B cell
fullstain	ID008	291	Geometric Mean (CD127)	naive_Bcell_Bcell	naive_Bcell	B cell
fullstain	ID78	273	Geometric Mean (CD127)	naive_Bcell_Bcell	naive_Bcell	B cell
fullstain	ID82	308	Geometric Mean (CD127)	naive_Bcell_Bcell	naive_Bcell	B cell
fullstain	ID83	298	Geometric Mean (CD127)	naive_Bcell_Bcell	naive_Bcell	B cell
fullstain	ID77	292	Geometric Mean (CD127)	naive_Bcell_Bcell	naive_Bcell	B cell
fullstain	ID79	269	Geometric Mean (CD127)	naive_Bcell_Bcell	naive_Bcell	B cell
fullstain	ID80	325	Geometric Mean (CD127)	naive_Bcell_Bcell	naive_Bcell	B cell
fullstain	ID84	327	Geometric Mean (CD127)	naive_Bcell_Bcell	naive_Bcell	B cell
fullstain	ID005	282	Geometric Mean (CD127)	naive_Bcell_Bcell	naive_Bcell	B cell
fullstain	ID86	317	Geometric Mean (CD127)	naive_Bcell_Bcell	naive_Bcell	B cell
fullstain	ID010	272	Geometric Mean (CD127)	naive_Bcell_Bcell	naive_Bcell	B cell
fullstain	ID85	333	Geometric Mean (CD127)	naive_Bcell_Bcell	naive_Bcell	B cell
fullstain	ID89	352	Geometric Mean (CD127)	naive_Bcell_Bcell	naive_Bcell	B cell
fullstain	ID87	340	Geometric Mean (CD127)	naive_Bcell_Bcell	naive_Bcell	B cell
fullstain	ID88	337	Geometric Mean (CD127)	naive_Bcell_Bcell	naive_Bcell	B cell
fullstain	ID90	289	Geometric Mean (CD127)	naive_Bcell_Bcell	naive_Bcell	B cell
fullstain	ID91	314	Geometric Mean (CD127)	naive_Bcell_Bcell	naive_Bcell	B cell
fullstain	ID213	292	Geometric Mean (CD127)	naive_Bcell_Bcell	naive_Bcell	B cell
fullstain	ID214	311	Geometric Mean (CD127)	naive_Bcell_Bcell	naive_Bcell	B cell
fullstain	ID217	363	Geometric Mean (CD127)	naive_Bcell_Bcell	naive_Bcell	B cell
fullstain	ID009	280	Geometric Mean (CD127)	naive_Bcell_Bcell	naive_Bcell	B cell
fullstain	ID189	357	Geometric Mean (CD127)	naive_Bcell_Bcell	naive_Bcell	B cell
fullstain	ID195	312	Geometric Mean (CD127)	naive_Bcell_Bcell	naive_Bcell	B cell
fullstain	ID196	293	Geometric Mean (CD127)	naive_Bcell_Bcell	naive_Bcell	B cell
fullstain	ID201	279	Geometric Mean (CD127)	naive_Bcell_Bcell	naive_Bcell	B cell
fullstain	ID011	272	Geometric Mean (CD127)	naive_Bcell_Bcell	naive_Bcell	B cell
fullstain	ID012	256	Geometric Mean (CD127)	naive_Bcell_Bcell	naive_Bcell	B cell
Isotype	ID72	245	Geometric Mean (CD127)	naive_Bcell_Bcell	naive_Bcell	B cell
Isotype	ID002	227	Geometric Mean (CD127)	naive_Bcell_Bcell	naive_Bcell	B cell
Isotype	ID003	241	Geometric Mean (CD127)	naive_Bcell_Bcell	naive_Bcell	B cell
Isotype	ID004	256	Geometric Mean (CD127)	naive_Bcell_Bcell	naive_Bcell	B cell
Isotype	ID73	283	Geometric Mean (CD127)	naive_Bcell_Bcell	naive_Bcell	B cell
Isotype	ID74	270	Geometric Mean (CD127)	naive_Bcell_Bcell	naive_Bcell	B cell
Isotype	ID75	292	Geometric Mean (CD127)	naive_Bcell_Bcell	naive_Bcell	B cell
Isotype	ID92	266	Geometric Mean (CD127)	naive_Bcell_Bcell	naive_Bcell	B cell
Isotype	ID182	276	Geometric Mean (CD127)	naive_Bcell_Bcell	naive_Bcell	B cell
Isotype	ID183	269	Geometric Mean (CD127)	naive_Bcell_Bcell	naive_Bcell	B cell
Isotype	ID185	264	Geometric Mean (CD127)	naive_Bcell_Bcell	naive_Bcell	B cell
Isotype	ID001	240	Geometric Mean (CD127)	naive_Bcell_Bcell	naive_Bcell	B cell
Isotype	ID76	271	Geometric Mean (CD127)	naive_Bcell_Bcell	naive_Bcell	B cell
Isotype	ID006	254	Geometric Mean (CD127)	naive_Bcell_Bcell	naive_Bcell	B cell
Isotype	ID007	252	Geometric Mean (CD127)	naive_Bcell_Bcell	naive_Bcell	B cell
Isotype	ID008	264	Geometric Mean (CD127)	naive_Bcell_Bcell	naive_Bcell	B cell
Isotype	ID78	272	Geometric Mean (CD127)	naive_Bcell_Bcell	naive_Bcell	B cell
Isotype	ID82	275	Geometric Mean (CD127)	naive_Bcell_Bcell	naive_Bcell	B cell
Isotype	ID83	269	Geometric Mean (CD127)	naive_Bcell_Bcell	naive_Bcell	B cell
Isotype	ID77	270	Geometric Mean (CD127)	naive_Bcell_Bcell	naive_Bcell	B cell
Isotype	ID79	245	Geometric Mean (CD127)	naive_Bcell_Bcell	naive_Bcell	B cell
Isotype	ID80	267	Geometric Mean (CD127)	naive_Bcell_Bcell	naive_Bcell	B cell
Isotype	ID84	269	Geometric Mean (CD127)	naive_Bcell_Bcell	naive_Bcell	B cell
Isotype	ID005	251	Geometric Mean (CD127)	naive_Bcell_Bcell	naive_Bcell	B cell
Isotype	ID86	294	Geometric Mean (CD127)	naive_Bcell_Bcell	naive_Bcell	B cell
Isotype	ID010	246	Geometric Mean (CD127)	naive_Bcell_Bcell	naive_Bcell	B cell
Isotype	ID85	248	Geometric Mean (CD127)	naive_Bcell_Bcell	naive_Bcell	B cell
Isotype	ID89	298	Geometric Mean (CD127)	naive_Bcell_Bcell	naive_Bcell	B cell
Isotype	ID87	296	Geometric Mean (CD127)	naive_Bcell_Bcell	naive_Bcell	B cell
Isotype	ID88	313	Geometric Mean (CD127)	naive_Bcell_Bcell	naive_Bcell	B cell
Isotype	ID90	243	Geometric Mean (CD127)	naive_Bcell_Bcell	naive_Bcell	B cell
Isotype	ID91	268	Geometric Mean (CD127)	naive_Bcell_Bcell	naive_Bcell	B cell
Isotype	ID213	261	Geometric Mean (CD127)	naive_Bcell_Bcell	naive_Bcell	B cell
Isotype	ID214	263	Geometric Mean (CD127)	naive_Bcell_Bcell	naive_Bcell	B cell
Isotype	ID217	280	Geometric Mean (CD127)	naive_Bcell_Bcell	naive_Bcell	B cell
Isotype	ID009	234	Geometric Mean (CD127)	naive_Bcell_Bcell	naive_Bcell	B cell
Isotype	ID189	278	Geometric Mean (CD127)	naive_Bcell_Bcell	naive_Bcell	B cell
Isotype	ID195	282	Geometric Mean (CD127)	naive_Bcell_Bcell	naive_Bcell	B cell
Isotype	ID196	268	Geometric Mean (CD127)	naive_Bcell_Bcell	naive_Bcell	B cell
Isotype	ID201	249	Geometric Mean (CD127)	naive_Bcell_Bcell	naive_Bcell	B cell
Isotype	ID011	272	Geometric Mean (CD127)	naive_Bcell_Bcell	naive_Bcell	B cell
Isotype	ID012	226	Geometric Mean (CD127)	naive_Bcell_Bcell	naive_Bcell	B cell
fullstain	ID72	1059	Geometric Mean (CD132)	naive_Bcell_Bcell	naive_Bcell	B cell
fullstain	ID002	1207	Geometric Mean (CD132)	naive_Bcell_Bcell	naive_Bcell	B cell
fullstain	ID003	1316	Geometric Mean (CD132)	naive_Bcell_Bcell	naive_Bcell	B cell
fullstain	ID004	1174	Geometric Mean (CD132)	naive_Bcell_Bcell	naive_Bcell	B cell
fullstain	ID73	994	Geometric Mean (CD132)	naive_Bcell_Bcell	naive_Bcell	B cell
fullstain	ID74	1246	Geometric Mean (CD132)	naive_Bcell_Bcell	naive_Bcell	B cell
fullstain	ID75	1287	Geometric Mean (CD132)	naive_Bcell_Bcell	naive_Bcell	B cell
fullstain	ID92	869	Geometric Mean (CD132)	naive_Bcell_Bcell	naive_Bcell	B cell
fullstain	ID182	1184	Geometric Mean (CD132)	naive_Bcell_Bcell	naive_Bcell	B cell
fullstain	ID183	805	Geometric Mean (CD132)	naive_Bcell_Bcell	naive_Bcell	B cell
fullstain	ID185	856	Geometric Mean (CD132)	naive_Bcell_Bcell	naive_Bcell	B cell
fullstain	ID001	1708	Geometric Mean (CD132)	naive_Bcell_Bcell	naive_Bcell	B cell
fullstain	ID76	989	Geometric Mean (CD132)	naive_Bcell_Bcell	naive_Bcell	B cell
fullstain	ID006	1354	Geometric Mean (CD132)	naive_Bcell_Bcell	naive_Bcell	B cell
fullstain	ID007	1319	Geometric Mean (CD132)	naive_Bcell_Bcell	naive_Bcell	B cell
fullstain	ID008	1508	Geometric Mean (CD132)	naive_Bcell_Bcell	naive_Bcell	B cell
fullstain	ID78	929	Geometric Mean (CD132)	naive_Bcell_Bcell	naive_Bcell	B cell
fullstain	ID82	1056	Geometric Mean (CD132)	naive_Bcell_Bcell	naive_Bcell	B cell
fullstain	ID83	909	Geometric Mean (CD132)	naive_Bcell_Bcell	naive_Bcell	B cell
fullstain	ID77	1265	Geometric Mean (CD132)	naive_Bcell_Bcell	naive_Bcell	B cell
fullstain	ID79	1356	Geometric Mean (CD132)	naive_Bcell_Bcell	naive_Bcell	B cell
fullstain	ID80	1384	Geometric Mean (CD132)	naive_Bcell_Bcell	naive_Bcell	B cell
fullstain	ID84	1158	Geometric Mean (CD132)	naive_Bcell_Bcell	naive_Bcell	B cell
fullstain	ID005	1393	Geometric Mean (CD132)	naive_Bcell_Bcell	naive_Bcell	B cell
fullstain	ID86	1068	Geometric Mean (CD132)	naive_Bcell_Bcell	naive_Bcell	B cell
fullstain	ID010	1326	Geometric Mean (CD132)	naive_Bcell_Bcell	naive_Bcell	B cell
fullstain	ID85	1403	Geometric Mean (CD132)	naive_Bcell_Bcell	naive_Bcell	B cell
fullstain	ID89	1621	Geometric Mean (CD132)	naive_Bcell_Bcell	naive_Bcell	B cell
fullstain	ID87	1067	Geometric Mean (CD132)	naive_Bcell_Bcell	naive_Bcell	B cell
fullstain	ID88	1213	Geometric Mean (CD132)	naive_Bcell_Bcell	naive_Bcell	B cell
fullstain	ID90	886	Geometric Mean (CD132)	naive_Bcell_Bcell	naive_Bcell	B cell
fullstain	ID91	995	Geometric Mean (CD132)	naive_Bcell_Bcell	naive_Bcell	B cell
fullstain	ID213	1111	Geometric Mean (CD132)	naive_Bcell_Bcell	naive_Bcell	B cell
fullstain	ID214	738	Geometric Mean (CD132)	naive_Bcell_Bcell	naive_Bcell	B cell
fullstain	ID217	1436	Geometric Mean (CD132)	naive_Bcell_Bcell	naive_Bcell	B cell
fullstain	ID009	1159	Geometric Mean (CD132)	naive_Bcell_Bcell	naive_Bcell	B cell
fullstain	ID189	1149	Geometric Mean (CD132)	naive_Bcell_Bcell	naive_Bcell	B cell
fullstain	ID195	1149	Geometric Mean (CD132)	naive_Bcell_Bcell	naive_Bcell	B cell
fullstain	ID196	1369	Geometric Mean (CD132)	naive_Bcell_Bcell	naive_Bcell	B cell
fullstain	ID201	966	Geometric Mean (CD132)	naive_Bcell_Bcell	naive_Bcell	B cell
fullstain	ID011	1304	Geometric Mean (CD132)	naive_Bcell_Bcell	naive_Bcell	B cell
fullstain	ID012	1261	Geometric Mean (CD132)	naive_Bcell_Bcell	naive_Bcell	B cell
Isotype	ID72	506	Geometric Mean (CD132)	naive_Bcell_Bcell	naive_Bcell	B cell
Isotype	ID002	548	Geometric Mean (CD132)	naive_Bcell_Bcell	naive_Bcell	B cell
Isotype	ID003	517	Geometric Mean (CD132)	naive_Bcell_Bcell	naive_Bcell	B cell
Isotype	ID004	545	Geometric Mean (CD132)	naive_Bcell_Bcell	naive_Bcell	B cell
Isotype	ID73	564	Geometric Mean (CD132)	naive_Bcell_Bcell	naive_Bcell	B cell
Isotype	ID74	532	Geometric Mean (CD132)	naive_Bcell_Bcell	naive_Bcell	B cell
Isotype	ID75	571	Geometric Mean (CD132)	naive_Bcell_Bcell	naive_Bcell	B cell
Isotype	ID92	511	Geometric Mean (CD132)	naive_Bcell_Bcell	naive_Bcell	B cell
Isotype	ID182	553	Geometric Mean (CD132)	naive_Bcell_Bcell	naive_Bcell	B cell
Isotype	ID183	534	Geometric Mean (CD132)	naive_Bcell_Bcell	naive_Bcell	B cell
Isotype	ID185	534	Geometric Mean (CD132)	naive_Bcell_Bcell	naive_Bcell	B cell
Isotype	ID001	523	Geometric Mean (CD132)	naive_Bcell_Bcell	naive_Bcell	B cell
Isotype	ID76	549	Geometric Mean (CD132)	naive_Bcell_Bcell	naive_Bcell	B cell
Isotype	ID006	560	Geometric Mean (CD132)	naive_Bcell_Bcell	naive_Bcell	B cell
Isotype	ID007	513	Geometric Mean (CD132)	naive_Bcell_Bcell	naive_Bcell	B cell
Isotype	ID008	574	Geometric Mean (CD132)	naive_Bcell_Bcell	naive_Bcell	B cell
Isotype	ID78	541	Geometric Mean (CD132)	naive_Bcell_Bcell	naive_Bcell	B cell
Isotype	ID82	537	Geometric Mean (CD132)	naive_Bcell_Bcell	naive_Bcell	B cell
Isotype	ID83	513	Geometric Mean (CD132)	naive_Bcell_Bcell	naive_Bcell	B cell
Isotype	ID77	548	Geometric Mean (CD132)	naive_Bcell_Bcell	naive_Bcell	B cell
Isotype	ID79	638	Geometric Mean (CD132)	naive_Bcell_Bcell	naive_Bcell	B cell
Isotype	ID80	535	Geometric Mean (CD132)	naive_Bcell_Bcell	naive_Bcell	B cell
Isotype	ID84	512	Geometric Mean (CD132)	naive_Bcell_Bcell	naive_Bcell	B cell
Isotype	ID005	563	Geometric Mean (CD132)	naive_Bcell_Bcell	naive_Bcell	B cell
Isotype	ID86	482	Geometric Mean (CD132)	naive_Bcell_Bcell	naive_Bcell	B cell
Isotype	ID010	485	Geometric Mean (CD132)	naive_Bcell_Bcell	naive_Bcell	B cell
Isotype	ID85	556	Geometric Mean (CD132)	naive_Bcell_Bcell	naive_Bcell	B cell
Isotype	ID89	512	Geometric Mean (CD132)	naive_Bcell_Bcell	naive_Bcell	B cell
Isotype	ID87	506	Geometric Mean (CD132)	naive_Bcell_Bcell	naive_Bcell	B cell
Isotype	ID88	532	Geometric Mean (CD132)	naive_Bcell_Bcell	naive_Bcell	B cell
Isotype	ID90	501	Geometric Mean (CD132)	naive_Bcell_Bcell	naive_Bcell	B cell
Isotype	ID91	512	Geometric Mean (CD132)	naive_Bcell_Bcell	naive_Bcell	B cell
Isotype	ID213	520	Geometric Mean (CD132)	naive_Bcell_Bcell	naive_Bcell	B cell
Isotype	ID214	493	Geometric Mean (CD132)	naive_Bcell_Bcell	naive_Bcell	B cell
Isotype	ID217	488	Geometric Mean (CD132)	naive_Bcell_Bcell	naive_Bcell	B cell
Isotype	ID009	434	Geometric Mean (CD132)	naive_Bcell_Bcell	naive_Bcell	B cell
Isotype	ID189	482	Geometric Mean (CD132)	naive_Bcell_Bcell	naive_Bcell	B cell
Isotype	ID195	496	Geometric Mean (CD132)	naive_Bcell_Bcell	naive_Bcell	B cell
Isotype	ID196	532	Geometric Mean (CD132)	naive_Bcell_Bcell	naive_Bcell	B cell
Isotype	ID201	479	Geometric Mean (CD132)	naive_Bcell_Bcell	naive_Bcell	B cell
Isotype	ID011	541	Geometric Mean (CD132)	naive_Bcell_Bcell	naive_Bcell	B cell
Isotype	ID012	517	Geometric Mean (CD132)	naive_Bcell_Bcell	naive_Bcell	B cell
fullstain	ID72	658	Geometric Mean (CD25)	naive_Bcell_Bcell	naive_Bcell	B cell
fullstain	ID002	690	Geometric Mean (CD25)	naive_Bcell_Bcell	naive_Bcell	B cell
fullstain	ID003	745	Geometric Mean (CD25)	naive_Bcell_Bcell	naive_Bcell	B cell
fullstain	ID004	776	Geometric Mean (CD25)	naive_Bcell_Bcell	naive_Bcell	B cell
fullstain	ID73	670	Geometric Mean (CD25)	naive_Bcell_Bcell	naive_Bcell	B cell
fullstain	ID74	588	Geometric Mean (CD25)	naive_Bcell_Bcell	naive_Bcell	B cell
fullstain	ID75	696	Geometric Mean (CD25)	naive_Bcell_Bcell	naive_Bcell	B cell
fullstain	ID92	556	Geometric Mean (CD25)	naive_Bcell_Bcell	naive_Bcell	B cell
fullstain	ID182	957	Geometric Mean (CD25)	naive_Bcell_Bcell	naive_Bcell	B cell
fullstain	ID183	743	Geometric Mean (CD25)	naive_Bcell_Bcell	naive_Bcell	B cell
fullstain	ID185	586	Geometric Mean (CD25)	naive_Bcell_Bcell	naive_Bcell	B cell
fullstain	ID001	582	Geometric Mean (CD25)	naive_Bcell_Bcell	naive_Bcell	B cell
fullstain	ID76	573	Geometric Mean (CD25)	naive_Bcell_Bcell	naive_Bcell	B cell
fullstain	ID006	724	Geometric Mean (CD25)	naive_Bcell_Bcell	naive_Bcell	B cell
fullstain	ID007	591	Geometric Mean (CD25)	naive_Bcell_Bcell	naive_Bcell	B cell
fullstain	ID008	737	Geometric Mean (CD25)	naive_Bcell_Bcell	naive_Bcell	B cell
fullstain	ID78	597	Geometric Mean (CD25)	naive_Bcell_Bcell	naive_Bcell	B cell
fullstain	ID82	817	Geometric Mean (CD25)	naive_Bcell_Bcell	naive_Bcell	B cell
fullstain	ID83	746	Geometric Mean (CD25)	naive_Bcell_Bcell	naive_Bcell	B cell
fullstain	ID77	663	Geometric Mean (CD25)	naive_Bcell_Bcell	naive_Bcell	B cell
fullstain	ID79	611	Geometric Mean (CD25)	naive_Bcell_Bcell	naive_Bcell	B cell
fullstain	ID80	773	Geometric Mean (CD25)	naive_Bcell_Bcell	naive_Bcell	B cell
fullstain	ID84	859	Geometric Mean (CD25)	naive_Bcell_Bcell	naive_Bcell	B cell
fullstain	ID005	603	Geometric Mean (CD25)	naive_Bcell_Bcell	naive_Bcell	B cell
fullstain	ID86	764	Geometric Mean (CD25)	naive_Bcell_Bcell	naive_Bcell	B cell
fullstain	ID010	535	Geometric Mean (CD25)	naive_Bcell_Bcell	naive_Bcell	B cell
fullstain	ID85	904	Geometric Mean (CD25)	naive_Bcell_Bcell	naive_Bcell	B cell
fullstain	ID89	965	Geometric Mean (CD25)	naive_Bcell_Bcell	naive_Bcell	B cell
fullstain	ID87	857	Geometric Mean (CD25)	naive_Bcell_Bcell	naive_Bcell	B cell
fullstain	ID88	812	Geometric Mean (CD25)	naive_Bcell_Bcell	naive_Bcell	B cell
fullstain	ID90	641	Geometric Mean (CD25)	naive_Bcell_Bcell	naive_Bcell	B cell
fullstain	ID91	667	Geometric Mean (CD25)	naive_Bcell_Bcell	naive_Bcell	B cell
fullstain	ID213	538	Geometric Mean (CD25)	naive_Bcell_Bcell	naive_Bcell	B cell
fullstain	ID214	743	Geometric Mean (CD25)	naive_Bcell_Bcell	naive_Bcell	B cell
fullstain	ID217	815	Geometric Mean (CD25)	naive_Bcell_Bcell	naive_Bcell	B cell
fullstain	ID009	755	Geometric Mean (CD25)	naive_Bcell_Bcell	naive_Bcell	B cell
fullstain	ID189	939	Geometric Mean (CD25)	naive_Bcell_Bcell	naive_Bcell	B cell
fullstain	ID195	616	Geometric Mean (CD25)	naive_Bcell_Bcell	naive_Bcell	B cell
fullstain	ID196	727	Geometric Mean (CD25)	naive_Bcell_Bcell	naive_Bcell	B cell
fullstain	ID201	652	Geometric Mean (CD25)	naive_Bcell_Bcell	naive_Bcell	B cell
fullstain	ID011	581	Geometric Mean (CD25)	naive_Bcell_Bcell	naive_Bcell	B cell
fullstain	ID012	529	Geometric Mean (CD25)	naive_Bcell_Bcell	naive_Bcell	B cell
Isotype	ID72	471	Geometric Mean (CD25)	naive_Bcell_Bcell	naive_Bcell	B cell
Isotype	ID002	434	Geometric Mean (CD25)	naive_Bcell_Bcell	naive_Bcell	B cell
Isotype	ID003	441	Geometric Mean (CD25)	naive_Bcell_Bcell	naive_Bcell	B cell
Isotype	ID004	451	Geometric Mean (CD25)	naive_Bcell_Bcell	naive_Bcell	B cell
Isotype	ID73	505	Geometric Mean (CD25)	naive_Bcell_Bcell	naive_Bcell	B cell
Isotype	ID74	479	Geometric Mean (CD25)	naive_Bcell_Bcell	naive_Bcell	B cell
Isotype	ID75	512	Geometric Mean (CD25)	naive_Bcell_Bcell	naive_Bcell	B cell
Isotype	ID92	446	Geometric Mean (CD25)	naive_Bcell_Bcell	naive_Bcell	B cell
Isotype	ID182	533	Geometric Mean (CD25)	naive_Bcell_Bcell	naive_Bcell	B cell
Isotype	ID183	498	Geometric Mean (CD25)	naive_Bcell_Bcell	naive_Bcell	B cell
Isotype	ID185	512	Geometric Mean (CD25)	naive_Bcell_Bcell	naive_Bcell	B cell
Isotype	ID001	443	Geometric Mean (CD25)	naive_Bcell_Bcell	naive_Bcell	B cell
Isotype	ID76	476	Geometric Mean (CD25)	naive_Bcell_Bcell	naive_Bcell	B cell
Isotype	ID006	444	Geometric Mean (CD25)	naive_Bcell_Bcell	naive_Bcell	B cell
Isotype	ID007	427	Geometric Mean (CD25)	naive_Bcell_Bcell	naive_Bcell	B cell
Isotype	ID008	424	Geometric Mean (CD25)	naive_Bcell_Bcell	naive_Bcell	B cell
Isotype	ID78	479	Geometric Mean (CD25)	naive_Bcell_Bcell	naive_Bcell	B cell
Isotype	ID82	465	Geometric Mean (CD25)	naive_Bcell_Bcell	naive_Bcell	B cell
Isotype	ID83	518	Geometric Mean (CD25)	naive_Bcell_Bcell	naive_Bcell	B cell
Isotype	ID77	485	Geometric Mean (CD25)	naive_Bcell_Bcell	naive_Bcell	B cell
Isotype	ID79	455	Geometric Mean (CD25)	naive_Bcell_Bcell	naive_Bcell	B cell
Isotype	ID80	481	Geometric Mean (CD25)	naive_Bcell_Bcell	naive_Bcell	B cell
Isotype	ID84	477	Geometric Mean (CD25)	naive_Bcell_Bcell	naive_Bcell	B cell
Isotype	ID005	441	Geometric Mean (CD25)	naive_Bcell_Bcell	naive_Bcell	B cell
Isotype	ID86	525	Geometric Mean (CD25)	naive_Bcell_Bcell	naive_Bcell	B cell
Isotype	ID010	420	Geometric Mean (CD25)	naive_Bcell_Bcell	naive_Bcell	B cell
Isotype	ID85	509	Geometric Mean (CD25)	naive_Bcell_Bcell	naive_Bcell	B cell
Isotype	ID89	529	Geometric Mean (CD25)	naive_Bcell_Bcell	naive_Bcell	B cell
Isotype	ID87	558	Geometric Mean (CD25)	naive_Bcell_Bcell	naive_Bcell	B cell
Isotype	ID88	566	Geometric Mean (CD25)	naive_Bcell_Bcell	naive_Bcell	B cell
Isotype	ID90	426	Geometric Mean (CD25)	naive_Bcell_Bcell	naive_Bcell	B cell
Isotype	ID91	474	Geometric Mean (CD25)	naive_Bcell_Bcell	naive_Bcell	B cell
Isotype	ID213	439	Geometric Mean (CD25)	naive_Bcell_Bcell	naive_Bcell	B cell
Isotype	ID214	457	Geometric Mean (CD25)	naive_Bcell_Bcell	naive_Bcell	B cell
Isotype	ID217	498	Geometric Mean (CD25)	naive_Bcell_Bcell	naive_Bcell	B cell
Isotype	ID009	378	Geometric Mean (CD25)	naive_Bcell_Bcell	naive_Bcell	B cell
Isotype	ID189	511	Geometric Mean (CD25)	naive_Bcell_Bcell	naive_Bcell	B cell
Isotype	ID195	528	Geometric Mean (CD25)	naive_Bcell_Bcell	naive_Bcell	B cell
Isotype	ID196	530	Geometric Mean (CD25)	naive_Bcell_Bcell	naive_Bcell	B cell
Isotype	ID201	459	Geometric Mean (CD25)	naive_Bcell_Bcell	naive_Bcell	B cell
Isotype	ID011	480	Geometric Mean (CD25)	naive_Bcell_Bcell	naive_Bcell	B cell
Isotype	ID012	401	Geometric Mean (CD25)	naive_Bcell_Bcell	naive_Bcell	B cell
fullstain	ID72	2308	Geometric Mean (CD122)	transitional B cell_naive_Bcell	transitional B cell	B cell
fullstain	ID002	1929	Geometric Mean (CD122)	transitional B cell_naive_Bcell	transitional B cell	B cell
fullstain	ID003	2183	Geometric Mean (CD122)	transitional B cell_naive_Bcell	transitional B cell	B cell
fullstain	ID004	2207	Geometric Mean (CD122)	transitional B cell_naive_Bcell	transitional B cell	B cell
fullstain	ID73	2145	Geometric Mean (CD122)	transitional B cell_naive_Bcell	transitional B cell	B cell
fullstain	ID74	2211	Geometric Mean (CD122)	transitional B cell_naive_Bcell	transitional B cell	B cell
fullstain	ID75	2401	Geometric Mean (CD122)	transitional B cell_naive_Bcell	transitional B cell	B cell
fullstain	ID92	2211	Geometric Mean (CD122)	transitional B cell_naive_Bcell	transitional B cell	B cell
fullstain	ID182	2121	Geometric Mean (CD122)	transitional B cell_naive_Bcell	transitional B cell	B cell
fullstain	ID183	2217	Geometric Mean (CD122)	transitional B cell_naive_Bcell	transitional B cell	B cell
fullstain	ID185	1797	Geometric Mean (CD122)	transitional B cell_naive_Bcell	transitional B cell	B cell
fullstain	ID001	2011	Geometric Mean (CD122)	transitional B cell_naive_Bcell	transitional B cell	B cell
fullstain	ID76	2157	Geometric Mean (CD122)	transitional B cell_naive_Bcell	transitional B cell	B cell
fullstain	ID006	2094	Geometric Mean (CD122)	transitional B cell_naive_Bcell	transitional B cell	B cell
fullstain	ID007	2121	Geometric Mean (CD122)	transitional B cell_naive_Bcell	transitional B cell	B cell
fullstain	ID008	2340	Geometric Mean (CD122)	transitional B cell_naive_Bcell	transitional B cell	B cell
fullstain	ID78	2236	Geometric Mean (CD122)	transitional B cell_naive_Bcell	transitional B cell	B cell
fullstain	ID82	2113	Geometric Mean (CD122)	transitional B cell_naive_Bcell	transitional B cell	B cell
fullstain	ID83	2202	Geometric Mean (CD122)	transitional B cell_naive_Bcell	transitional B cell	B cell
fullstain	ID77	2129	Geometric Mean (CD122)	transitional B cell_naive_Bcell	transitional B cell	B cell
fullstain	ID79	2234	Geometric Mean (CD122)	transitional B cell_naive_Bcell	transitional B cell	B cell
fullstain	ID80	2200	Geometric Mean (CD122)	transitional B cell_naive_Bcell	transitional B cell	B cell
fullstain	ID84	2186	Geometric Mean (CD122)	transitional B cell_naive_Bcell	transitional B cell	B cell
fullstain	ID005	1999	Geometric Mean (CD122)	transitional B cell_naive_Bcell	transitional B cell	B cell
fullstain	ID86	2246	Geometric Mean (CD122)	transitional B cell_naive_Bcell	transitional B cell	B cell
fullstain	ID010	1941	Geometric Mean (CD122)	transitional B cell_naive_Bcell	transitional B cell	B cell
fullstain	ID85	2271	Geometric Mean (CD122)	transitional B cell_naive_Bcell	transitional B cell	B cell
fullstain	ID89	2324	Geometric Mean (CD122)	transitional B cell_naive_Bcell	transitional B cell	B cell
fullstain	ID87	2347	Geometric Mean (CD122)	transitional B cell_naive_Bcell	transitional B cell	B cell
fullstain	ID88	2413	Geometric Mean (CD122)	transitional B cell_naive_Bcell	transitional B cell	B cell
fullstain	ID90	1993	Geometric Mean (CD122)	transitional B cell_naive_Bcell	transitional B cell	B cell
fullstain	ID91	2007	Geometric Mean (CD122)	transitional B cell_naive_Bcell	transitional B cell	B cell
fullstain	ID213	2069	Geometric Mean (CD122)	transitional B cell_naive_Bcell	transitional B cell	B cell
fullstain	ID214	2124	Geometric Mean (CD122)	transitional B cell_naive_Bcell	transitional B cell	B cell
fullstain	ID217	2181	Geometric Mean (CD122)	transitional B cell_naive_Bcell	transitional B cell	B cell
fullstain	ID009	1938	Geometric Mean (CD122)	transitional B cell_naive_Bcell	transitional B cell	B cell
fullstain	ID189	2155	Geometric Mean (CD122)	transitional B cell_naive_Bcell	transitional B cell	B cell
fullstain	ID195	2217	Geometric Mean (CD122)	transitional B cell_naive_Bcell	transitional B cell	B cell
fullstain	ID196	2323	Geometric Mean (CD122)	transitional B cell_naive_Bcell	transitional B cell	B cell
fullstain	ID201	2209	Geometric Mean (CD122)	transitional B cell_naive_Bcell	transitional B cell	B cell
fullstain	ID011	2191	Geometric Mean (CD122)	transitional B cell_naive_Bcell	transitional B cell	B cell
fullstain	ID012	1988	Geometric Mean (CD122)	transitional B cell_naive_Bcell	transitional B cell	B cell
Isotype	ID72	2133	Geometric Mean (CD122)	transitional B cell_naive_Bcell	transitional B cell	B cell
Isotype	ID002	1881	Geometric Mean (CD122)	transitional B cell_naive_Bcell	transitional B cell	B cell
Isotype	ID003	1885	Geometric Mean (CD122)	transitional B cell_naive_Bcell	transitional B cell	B cell
Isotype	ID004	1938	Geometric Mean (CD122)	transitional B cell_naive_Bcell	transitional B cell	B cell
Isotype	ID73	2208	Geometric Mean (CD122)	transitional B cell_naive_Bcell	transitional B cell	B cell
Isotype	ID74	2200	Geometric Mean (CD122)	transitional B cell_naive_Bcell	transitional B cell	B cell
Isotype	ID75	2076	Geometric Mean (CD122)	transitional B cell_naive_Bcell	transitional B cell	B cell
Isotype	ID92	2099	Geometric Mean (CD122)	transitional B cell_naive_Bcell	transitional B cell	B cell
Isotype	ID182	2167	Geometric Mean (CD122)	transitional B cell_naive_Bcell	transitional B cell	B cell
Isotype	ID183	2034	Geometric Mean (CD122)	transitional B cell_naive_Bcell	transitional B cell	B cell
Isotype	ID185	2164	Geometric Mean (CD122)	transitional B cell_naive_Bcell	transitional B cell	B cell
Isotype	ID001	1926	Geometric Mean (CD122)	transitional B cell_naive_Bcell	transitional B cell	B cell
Isotype	ID76	1979	Geometric Mean (CD122)	transitional B cell_naive_Bcell	transitional B cell	B cell
Isotype	ID006	1718	Geometric Mean (CD122)	transitional B cell_naive_Bcell	transitional B cell	B cell
Isotype	ID007	1788	Geometric Mean (CD122)	transitional B cell_naive_Bcell	transitional B cell	B cell
Isotype	ID008	1815	Geometric Mean (CD122)	transitional B cell_naive_Bcell	transitional B cell	B cell
Isotype	ID78	2041	Geometric Mean (CD122)	transitional B cell_naive_Bcell	transitional B cell	B cell
Isotype	ID82	1990	Geometric Mean (CD122)	transitional B cell_naive_Bcell	transitional B cell	B cell
Isotype	ID83	2039	Geometric Mean (CD122)	transitional B cell_naive_Bcell	transitional B cell	B cell
Isotype	ID77	1816	Geometric Mean (CD122)	transitional B cell_naive_Bcell	transitional B cell	B cell
Isotype	ID79	1972	Geometric Mean (CD122)	transitional B cell_naive_Bcell	transitional B cell	B cell
Isotype	ID80	1901	Geometric Mean (CD122)	transitional B cell_naive_Bcell	transitional B cell	B cell
Isotype	ID84	1982	Geometric Mean (CD122)	transitional B cell_naive_Bcell	transitional B cell	B cell
Isotype	ID005	1818	Geometric Mean (CD122)	transitional B cell_naive_Bcell	transitional B cell	B cell
Isotype	ID86	2168	Geometric Mean (CD122)	transitional B cell_naive_Bcell	transitional B cell	B cell
Isotype	ID010	1711	Geometric Mean (CD122)	transitional B cell_naive_Bcell	transitional B cell	B cell
Isotype	ID85	2121	Geometric Mean (CD122)	transitional B cell_naive_Bcell	transitional B cell	B cell
Isotype	ID89	2095	Geometric Mean (CD122)	transitional B cell_naive_Bcell	transitional B cell	B cell
Isotype	ID87	2237	Geometric Mean (CD122)	transitional B cell_naive_Bcell	transitional B cell	B cell
Isotype	ID88	2224	Geometric Mean (CD122)	transitional B cell_naive_Bcell	transitional B cell	B cell
Isotype	ID90	1792	Geometric Mean (CD122)	transitional B cell_naive_Bcell	transitional B cell	B cell
Isotype	ID91	1922	Geometric Mean (CD122)	transitional B cell_naive_Bcell	transitional B cell	B cell
Isotype	ID213	1926	Geometric Mean (CD122)	transitional B cell_naive_Bcell	transitional B cell	B cell
Isotype	ID214	2018	Geometric Mean (CD122)	transitional B cell_naive_Bcell	transitional B cell	B cell
Isotype	ID217	1978	Geometric Mean (CD122)	transitional B cell_naive_Bcell	transitional B cell	B cell
Isotype	ID009	1826	Geometric Mean (CD122)	transitional B cell_naive_Bcell	transitional B cell	B cell
Isotype	ID189	1769	Geometric Mean (CD122)	transitional B cell_naive_Bcell	transitional B cell	B cell
Isotype	ID195	2170	Geometric Mean (CD122)	transitional B cell_naive_Bcell	transitional B cell	B cell
Isotype	ID196	2092	Geometric Mean (CD122)	transitional B cell_naive_Bcell	transitional B cell	B cell
Isotype	ID201	1959	Geometric Mean (CD122)	transitional B cell_naive_Bcell	transitional B cell	B cell
Isotype	ID011	1935	Geometric Mean (CD122)	transitional B cell_naive_Bcell	transitional B cell	B cell
Isotype	ID012	1712	Geometric Mean (CD122)	transitional B cell_naive_Bcell	transitional B cell	B cell
fullstain	ID72	135	Geometric Mean (CD127)	transitional B cell_naive_Bcell	transitional B cell	B cell
fullstain	ID002	130	Geometric Mean (CD127)	transitional B cell_naive_Bcell	transitional B cell	B cell
fullstain	ID003	68.1	Geometric Mean (CD127)	transitional B cell_naive_Bcell	transitional B cell	B cell
fullstain	ID004	27.8	Geometric Mean (CD127)	transitional B cell_naive_Bcell	transitional B cell	B cell
fullstain	ID73	121	Geometric Mean (CD127)	transitional B cell_naive_Bcell	transitional B cell	B cell
fullstain	ID74	30.2	Geometric Mean (CD127)	transitional B cell_naive_Bcell	transitional B cell	B cell
fullstain	ID75	68.1	Geometric Mean (CD127)	transitional B cell_naive_Bcell	transitional B cell	B cell
fullstain	ID92	169	Geometric Mean (CD127)	transitional B cell_naive_Bcell	transitional B cell	B cell
fullstain	ID182	138	Geometric Mean (CD127)	transitional B cell_naive_Bcell	transitional B cell	B cell
fullstain	ID183	144	Geometric Mean (CD127)	transitional B cell_naive_Bcell	transitional B cell	B cell
fullstain	ID185	207	Geometric Mean (CD127)	transitional B cell_naive_Bcell	transitional B cell	B cell
fullstain	ID001	80.3	Geometric Mean (CD127)	transitional B cell_naive_Bcell	transitional B cell	B cell
fullstain	ID76	103	Geometric Mean (CD127)	transitional B cell_naive_Bcell	transitional B cell	B cell
fullstain	ID006	85.8	Geometric Mean (CD127)	transitional B cell_naive_Bcell	transitional B cell	B cell
fullstain	ID007	77.7	Geometric Mean (CD127)	transitional B cell_naive_Bcell	transitional B cell	B cell
fullstain	ID008	112	Geometric Mean (CD127)	transitional B cell_naive_Bcell	transitional B cell	B cell
fullstain	ID78	142	Geometric Mean (CD127)	transitional B cell_naive_Bcell	transitional B cell	B cell
fullstain	ID82	89	Geometric Mean (CD127)	transitional B cell_naive_Bcell	transitional B cell	B cell
fullstain	ID83	142	Geometric Mean (CD127)	transitional B cell_naive_Bcell	transitional B cell	B cell
fullstain	ID77	82.4	Geometric Mean (CD127)	transitional B cell_naive_Bcell	transitional B cell	B cell
fullstain	ID79	174	Geometric Mean (CD127)	transitional B cell_naive_Bcell	transitional B cell	B cell
fullstain	ID80	185	Geometric Mean (CD127)	transitional B cell_naive_Bcell	transitional B cell	B cell
fullstain	ID84	120	Geometric Mean (CD127)	transitional B cell_naive_Bcell	transitional B cell	B cell
fullstain	ID005	109	Geometric Mean (CD127)	transitional B cell_naive_Bcell	transitional B cell	B cell
fullstain	ID86	114	Geometric Mean (CD127)	transitional B cell_naive_Bcell	transitional B cell	B cell
fullstain	ID010	82	Geometric Mean (CD127)	transitional B cell_naive_Bcell	transitional B cell	B cell
fullstain	ID85	177	Geometric Mean (CD127)	transitional B cell_naive_Bcell	transitional B cell	B cell
fullstain	ID89	140	Geometric Mean (CD127)	transitional B cell_naive_Bcell	transitional B cell	B cell
fullstain	ID87	112	Geometric Mean (CD127)	transitional B cell_naive_Bcell	transitional B cell	B cell
fullstain	ID88	143	Geometric Mean (CD127)	transitional B cell_naive_Bcell	transitional B cell	B cell
fullstain	ID90	107	Geometric Mean (CD127)	transitional B cell_naive_Bcell	transitional B cell	B cell
fullstain	ID91	206	Geometric Mean (CD127)	transitional B cell_naive_Bcell	transitional B cell	B cell
fullstain	ID213	164	Geometric Mean (CD127)	transitional B cell_naive_Bcell	transitional B cell	B cell
fullstain	ID214	107	Geometric Mean (CD127)	transitional B cell_naive_Bcell	transitional B cell	B cell
fullstain	ID217	158	Geometric Mean (CD127)	transitional B cell_naive_Bcell	transitional B cell	B cell
fullstain	ID009	74.6	Geometric Mean (CD127)	transitional B cell_naive_Bcell	transitional B cell	B cell
fullstain	ID189	59	Geometric Mean (CD127)	transitional B cell_naive_Bcell	transitional B cell	B cell
fullstain	ID195	132	Geometric Mean (CD127)	transitional B cell_naive_Bcell	transitional B cell	B cell
fullstain	ID196	104	Geometric Mean (CD127)	transitional B cell_naive_Bcell	transitional B cell	B cell
fullstain	ID201	125	Geometric Mean (CD127)	transitional B cell_naive_Bcell	transitional B cell	B cell
fullstain	ID011	119	Geometric Mean (CD127)	transitional B cell_naive_Bcell	transitional B cell	B cell
fullstain	ID012	66.2	Geometric Mean (CD127)	transitional B cell_naive_Bcell	transitional B cell	B cell
Isotype	ID72	239	Geometric Mean (CD127)	transitional B cell_naive_Bcell	transitional B cell	B cell
Isotype	ID002	226	Geometric Mean (CD127)	transitional B cell_naive_Bcell	transitional B cell	B cell
Isotype	ID003	245	Geometric Mean (CD127)	transitional B cell_naive_Bcell	transitional B cell	B cell
Isotype	ID004	263	Geometric Mean (CD127)	transitional B cell_naive_Bcell	transitional B cell	B cell
Isotype	ID73	308	Geometric Mean (CD127)	transitional B cell_naive_Bcell	transitional B cell	B cell
Isotype	ID74	309	Geometric Mean (CD127)	transitional B cell_naive_Bcell	transitional B cell	B cell
Isotype	ID75	307	Geometric Mean (CD127)	transitional B cell_naive_Bcell	transitional B cell	B cell
Isotype	ID92	297	Geometric Mean (CD127)	transitional B cell_naive_Bcell	transitional B cell	B cell
Isotype	ID182	276	Geometric Mean (CD127)	transitional B cell_naive_Bcell	transitional B cell	B cell
Isotype	ID183	273	Geometric Mean (CD127)	transitional B cell_naive_Bcell	transitional B cell	B cell
Isotype	ID185	295	Geometric Mean (CD127)	transitional B cell_naive_Bcell	transitional B cell	B cell
Isotype	ID001	247	Geometric Mean (CD127)	transitional B cell_naive_Bcell	transitional B cell	B cell
Isotype	ID76	246	Geometric Mean (CD127)	transitional B cell_naive_Bcell	transitional B cell	B cell
Isotype	ID006	261	Geometric Mean (CD127)	transitional B cell_naive_Bcell	transitional B cell	B cell
Isotype	ID007	259	Geometric Mean (CD127)	transitional B cell_naive_Bcell	transitional B cell	B cell
Isotype	ID008	289	Geometric Mean (CD127)	transitional B cell_naive_Bcell	transitional B cell	B cell
Isotype	ID78	315	Geometric Mean (CD127)	transitional B cell_naive_Bcell	transitional B cell	B cell
Isotype	ID82	192	Geometric Mean (CD127)	transitional B cell_naive_Bcell	transitional B cell	B cell
Isotype	ID83	241	Geometric Mean (CD127)	transitional B cell_naive_Bcell	transitional B cell	B cell
Isotype	ID77	283	Geometric Mean (CD127)	transitional B cell_naive_Bcell	transitional B cell	B cell
Isotype	ID79	208	Geometric Mean (CD127)	transitional B cell_naive_Bcell	transitional B cell	B cell
Isotype	ID80	183	Geometric Mean (CD127)	transitional B cell_naive_Bcell	transitional B cell	B cell
Isotype	ID84	265	Geometric Mean (CD127)	transitional B cell_naive_Bcell	transitional B cell	B cell
Isotype	ID005	297	Geometric Mean (CD127)	transitional B cell_naive_Bcell	transitional B cell	B cell
Isotype	ID86	241	Geometric Mean (CD127)	transitional B cell_naive_Bcell	transitional B cell	B cell
Isotype	ID010	240	Geometric Mean (CD127)	transitional B cell_naive_Bcell	transitional B cell	B cell
Isotype	ID85	327	Geometric Mean (CD127)	transitional B cell_naive_Bcell	transitional B cell	B cell
Isotype	ID89	390	Geometric Mean (CD127)	transitional B cell_naive_Bcell	transitional B cell	B cell
Isotype	ID87	318	Geometric Mean (CD127)	transitional B cell_naive_Bcell	transitional B cell	B cell
Isotype	ID88	417	Geometric Mean (CD127)	transitional B cell_naive_Bcell	transitional B cell	B cell
Isotype	ID90	216	Geometric Mean (CD127)	transitional B cell_naive_Bcell	transitional B cell	B cell
Isotype	ID91	177	Geometric Mean (CD127)	transitional B cell_naive_Bcell	transitional B cell	B cell
Isotype	ID213	261	Geometric Mean (CD127)	transitional B cell_naive_Bcell	transitional B cell	B cell
Isotype	ID214	265	Geometric Mean (CD127)	transitional B cell_naive_Bcell	transitional B cell	B cell
Isotype	ID217	457	Geometric Mean (CD127)	transitional B cell_naive_Bcell	transitional B cell	B cell
Isotype	ID009	223	Geometric Mean (CD127)	transitional B cell_naive_Bcell	transitional B cell	B cell
Isotype	ID189	270	Geometric Mean (CD127)	transitional B cell_naive_Bcell	transitional B cell	B cell
Isotype	ID195	177	Geometric Mean (CD127)	transitional B cell_naive_Bcell	transitional B cell	B cell
Isotype	ID196	395	Geometric Mean (CD127)	transitional B cell_naive_Bcell	transitional B cell	B cell
Isotype	ID201	289	Geometric Mean (CD127)	transitional B cell_naive_Bcell	transitional B cell	B cell
Isotype	ID011	299	Geometric Mean (CD127)	transitional B cell_naive_Bcell	transitional B cell	B cell
Isotype	ID012	225	Geometric Mean (CD127)	transitional B cell_naive_Bcell	transitional B cell	B cell
fullstain	ID72	255	Geometric Mean (CD132)	transitional B cell_naive_Bcell	transitional B cell	B cell
fullstain	ID002	257	Geometric Mean (CD132)	transitional B cell_naive_Bcell	transitional B cell	B cell
fullstain	ID003	338	Geometric Mean (CD132)	transitional B cell_naive_Bcell	transitional B cell	B cell
fullstain	ID004	92.5	Geometric Mean (CD132)	transitional B cell_naive_Bcell	transitional B cell	B cell
fullstain	ID73	-99.7	Geometric Mean (CD132)	transitional B cell_naive_Bcell	transitional B cell	B cell
fullstain	ID74	4.28	Geometric Mean (CD132)	transitional B cell_naive_Bcell	transitional B cell	B cell
fullstain	ID75	235	Geometric Mean (CD132)	transitional B cell_naive_Bcell	transitional B cell	B cell
fullstain	ID92	124	Geometric Mean (CD132)	transitional B cell_naive_Bcell	transitional B cell	B cell
fullstain	ID182	-42.5	Geometric Mean (CD132)	transitional B cell_naive_Bcell	transitional B cell	B cell
fullstain	ID183	-34.8	Geometric Mean (CD132)	transitional B cell_naive_Bcell	transitional B cell	B cell
fullstain	ID185	-85.2	Geometric Mean (CD132)	transitional B cell_naive_Bcell	transitional B cell	B cell
fullstain	ID001	368	Geometric Mean (CD132)	transitional B cell_naive_Bcell	transitional B cell	B cell
fullstain	ID76	210	Geometric Mean (CD132)	transitional B cell_naive_Bcell	transitional B cell	B cell
fullstain	ID006	442	Geometric Mean (CD132)	transitional B cell_naive_Bcell	transitional B cell	B cell
fullstain	ID007	320	Geometric Mean (CD132)	transitional B cell_naive_Bcell	transitional B cell	B cell
fullstain	ID008	494	Geometric Mean (CD132)	transitional B cell_naive_Bcell	transitional B cell	B cell
fullstain	ID78	264	Geometric Mean (CD132)	transitional B cell_naive_Bcell	transitional B cell	B cell
fullstain	ID82	53	Geometric Mean (CD132)	transitional B cell_naive_Bcell	transitional B cell	B cell
fullstain	ID83	8.25	Geometric Mean (CD132)	transitional B cell_naive_Bcell	transitional B cell	B cell
fullstain	ID77	234	Geometric Mean (CD132)	transitional B cell_naive_Bcell	transitional B cell	B cell
fullstain	ID79	518	Geometric Mean (CD132)	transitional B cell_naive_Bcell	transitional B cell	B cell
fullstain	ID80	303	Geometric Mean (CD132)	transitional B cell_naive_Bcell	transitional B cell	B cell
fullstain	ID84	85.1	Geometric Mean (CD132)	transitional B cell_naive_Bcell	transitional B cell	B cell
fullstain	ID005	424	Geometric Mean (CD132)	transitional B cell_naive_Bcell	transitional B cell	B cell
fullstain	ID86	76.4	Geometric Mean (CD132)	transitional B cell_naive_Bcell	transitional B cell	B cell
fullstain	ID010	238	Geometric Mean (CD132)	transitional B cell_naive_Bcell	transitional B cell	B cell
fullstain	ID85	227	Geometric Mean (CD132)	transitional B cell_naive_Bcell	transitional B cell	B cell
fullstain	ID89	500	Geometric Mean (CD132)	transitional B cell_naive_Bcell	transitional B cell	B cell
fullstain	ID87	36.4	Geometric Mean (CD132)	transitional B cell_naive_Bcell	transitional B cell	B cell
fullstain	ID88	322	Geometric Mean (CD132)	transitional B cell_naive_Bcell	transitional B cell	B cell
fullstain	ID90	108	Geometric Mean (CD132)	transitional B cell_naive_Bcell	transitional B cell	B cell
fullstain	ID91	287	Geometric Mean (CD132)	transitional B cell_naive_Bcell	transitional B cell	B cell
fullstain	ID213	304	Geometric Mean (CD132)	transitional B cell_naive_Bcell	transitional B cell	B cell
fullstain	ID214	-75.3	Geometric Mean (CD132)	transitional B cell_naive_Bcell	transitional B cell	B cell
fullstain	ID217	356	Geometric Mean (CD132)	transitional B cell_naive_Bcell	transitional B cell	B cell
fullstain	ID009	217	Geometric Mean (CD132)	transitional B cell_naive_Bcell	transitional B cell	B cell
fullstain	ID189	75.8	Geometric Mean (CD132)	transitional B cell_naive_Bcell	transitional B cell	B cell
fullstain	ID195	221	Geometric Mean (CD132)	transitional B cell_naive_Bcell	transitional B cell	B cell
fullstain	ID196	268	Geometric Mean (CD132)	transitional B cell_naive_Bcell	transitional B cell	B cell
fullstain	ID201	109	Geometric Mean (CD132)	transitional B cell_naive_Bcell	transitional B cell	B cell
fullstain	ID011	228	Geometric Mean (CD132)	transitional B cell_naive_Bcell	transitional B cell	B cell
fullstain	ID012	288	Geometric Mean (CD132)	transitional B cell_naive_Bcell	transitional B cell	B cell
Isotype	ID72	638	Geometric Mean (CD132)	transitional B cell_naive_Bcell	transitional B cell	B cell
Isotype	ID002	662	Geometric Mean (CD132)	transitional B cell_naive_Bcell	transitional B cell	B cell
Isotype	ID003	646	Geometric Mean (CD132)	transitional B cell_naive_Bcell	transitional B cell	B cell
Isotype	ID004	680	Geometric Mean (CD132)	transitional B cell_naive_Bcell	transitional B cell	B cell
Isotype	ID73	755	Geometric Mean (CD132)	transitional B cell_naive_Bcell	transitional B cell	B cell
Isotype	ID74	756	Geometric Mean (CD132)	transitional B cell_naive_Bcell	transitional B cell	B cell
Isotype	ID75	646	Geometric Mean (CD132)	transitional B cell_naive_Bcell	transitional B cell	B cell
Isotype	ID92	657	Geometric Mean (CD132)	transitional B cell_naive_Bcell	transitional B cell	B cell
Isotype	ID182	685	Geometric Mean (CD132)	transitional B cell_naive_Bcell	transitional B cell	B cell
Isotype	ID183	635	Geometric Mean (CD132)	transitional B cell_naive_Bcell	transitional B cell	B cell
Isotype	ID185	650	Geometric Mean (CD132)	transitional B cell_naive_Bcell	transitional B cell	B cell
Isotype	ID001	730	Geometric Mean (CD132)	transitional B cell_naive_Bcell	transitional B cell	B cell
Isotype	ID76	644	Geometric Mean (CD132)	transitional B cell_naive_Bcell	transitional B cell	B cell
Isotype	ID006	717	Geometric Mean (CD132)	transitional B cell_naive_Bcell	transitional B cell	B cell
Isotype	ID007	573	Geometric Mean (CD132)	transitional B cell_naive_Bcell	transitional B cell	B cell
Isotype	ID008	720	Geometric Mean (CD132)	transitional B cell_naive_Bcell	transitional B cell	B cell
Isotype	ID78	745	Geometric Mean (CD132)	transitional B cell_naive_Bcell	transitional B cell	B cell
Isotype	ID82	705	Geometric Mean (CD132)	transitional B cell_naive_Bcell	transitional B cell	B cell
Isotype	ID83	591	Geometric Mean (CD132)	transitional B cell_naive_Bcell	transitional B cell	B cell
Isotype	ID77	610	Geometric Mean (CD132)	transitional B cell_naive_Bcell	transitional B cell	B cell
Isotype	ID79	643	Geometric Mean (CD132)	transitional B cell_naive_Bcell	transitional B cell	B cell
Isotype	ID80	628	Geometric Mean (CD132)	transitional B cell_naive_Bcell	transitional B cell	B cell
Isotype	ID84	650	Geometric Mean (CD132)	transitional B cell_naive_Bcell	transitional B cell	B cell
Isotype	ID005	687	Geometric Mean (CD132)	transitional B cell_naive_Bcell	transitional B cell	B cell
Isotype	ID86	556	Geometric Mean (CD132)	transitional B cell_naive_Bcell	transitional B cell	B cell
Isotype	ID010	695	Geometric Mean (CD132)	transitional B cell_naive_Bcell	transitional B cell	B cell
Isotype	ID85	615	Geometric Mean (CD132)	transitional B cell_naive_Bcell	transitional B cell	B cell
Isotype	ID89	744	Geometric Mean (CD132)	transitional B cell_naive_Bcell	transitional B cell	B cell
Isotype	ID87	651	Geometric Mean (CD132)	transitional B cell_naive_Bcell	transitional B cell	B cell
Isotype	ID88	685	Geometric Mean (CD132)	transitional B cell_naive_Bcell	transitional B cell	B cell
Isotype	ID90	609	Geometric Mean (CD132)	transitional B cell_naive_Bcell	transitional B cell	B cell
Isotype	ID91	560	Geometric Mean (CD132)	transitional B cell_naive_Bcell	transitional B cell	B cell
Isotype	ID213	669	Geometric Mean (CD132)	transitional B cell_naive_Bcell	transitional B cell	B cell
Isotype	ID214	651	Geometric Mean (CD132)	transitional B cell_naive_Bcell	transitional B cell	B cell
Isotype	ID217	734	Geometric Mean (CD132)	transitional B cell_naive_Bcell	transitional B cell	B cell
Isotype	ID009	546	Geometric Mean (CD132)	transitional B cell_naive_Bcell	transitional B cell	B cell
Isotype	ID189	656	Geometric Mean (CD132)	transitional B cell_naive_Bcell	transitional B cell	B cell
Isotype	ID195	653	Geometric Mean (CD132)	transitional B cell_naive_Bcell	transitional B cell	B cell
Isotype	ID196	751	Geometric Mean (CD132)	transitional B cell_naive_Bcell	transitional B cell	B cell
Isotype	ID201	633	Geometric Mean (CD132)	transitional B cell_naive_Bcell	transitional B cell	B cell
Isotype	ID011	602	Geometric Mean (CD132)	transitional B cell_naive_Bcell	transitional B cell	B cell
Isotype	ID012	607	Geometric Mean (CD132)	transitional B cell_naive_Bcell	transitional B cell	B cell
fullstain	ID72	604	Geometric Mean (CD25)	transitional B cell_naive_Bcell	transitional B cell	B cell
fullstain	ID002	574	Geometric Mean (CD25)	transitional B cell_naive_Bcell	transitional B cell	B cell
fullstain	ID003	645	Geometric Mean (CD25)	transitional B cell_naive_Bcell	transitional B cell	B cell
fullstain	ID004	577	Geometric Mean (CD25)	transitional B cell_naive_Bcell	transitional B cell	B cell
fullstain	ID73	482	Geometric Mean (CD25)	transitional B cell_naive_Bcell	transitional B cell	B cell
fullstain	ID74	449	Geometric Mean (CD25)	transitional B cell_naive_Bcell	transitional B cell	B cell
fullstain	ID75	557	Geometric Mean (CD25)	transitional B cell_naive_Bcell	transitional B cell	B cell
fullstain	ID92	511	Geometric Mean (CD25)	transitional B cell_naive_Bcell	transitional B cell	B cell
fullstain	ID182	561	Geometric Mean (CD25)	transitional B cell_naive_Bcell	transitional B cell	B cell
fullstain	ID183	565	Geometric Mean (CD25)	transitional B cell_naive_Bcell	transitional B cell	B cell
fullstain	ID185	561	Geometric Mean (CD25)	transitional B cell_naive_Bcell	transitional B cell	B cell
fullstain	ID001	535	Geometric Mean (CD25)	transitional B cell_naive_Bcell	transitional B cell	B cell
fullstain	ID76	542	Geometric Mean (CD25)	transitional B cell_naive_Bcell	transitional B cell	B cell
fullstain	ID006	670	Geometric Mean (CD25)	transitional B cell_naive_Bcell	transitional B cell	B cell
fullstain	ID007	507	Geometric Mean (CD25)	transitional B cell_naive_Bcell	transitional B cell	B cell
fullstain	ID008	651	Geometric Mean (CD25)	transitional B cell_naive_Bcell	transitional B cell	B cell
fullstain	ID78	552	Geometric Mean (CD25)	transitional B cell_naive_Bcell	transitional B cell	B cell
fullstain	ID82	540	Geometric Mean (CD25)	transitional B cell_naive_Bcell	transitional B cell	B cell
fullstain	ID83	592	Geometric Mean (CD25)	transitional B cell_naive_Bcell	transitional B cell	B cell
fullstain	ID77	571	Geometric Mean (CD25)	transitional B cell_naive_Bcell	transitional B cell	B cell
fullstain	ID79	697	Geometric Mean (CD25)	transitional B cell_naive_Bcell	transitional B cell	B cell
fullstain	ID80	516	Geometric Mean (CD25)	transitional B cell_naive_Bcell	transitional B cell	B cell
fullstain	ID84	593	Geometric Mean (CD25)	transitional B cell_naive_Bcell	transitional B cell	B cell
fullstain	ID005	548	Geometric Mean (CD25)	transitional B cell_naive_Bcell	transitional B cell	B cell
fullstain	ID86	575	Geometric Mean (CD25)	transitional B cell_naive_Bcell	transitional B cell	B cell
fullstain	ID010	542	Geometric Mean (CD25)	transitional B cell_naive_Bcell	transitional B cell	B cell
fullstain	ID85	679	Geometric Mean (CD25)	transitional B cell_naive_Bcell	transitional B cell	B cell
fullstain	ID89	666	Geometric Mean (CD25)	transitional B cell_naive_Bcell	transitional B cell	B cell
fullstain	ID87	728	Geometric Mean (CD25)	transitional B cell_naive_Bcell	transitional B cell	B cell
fullstain	ID88	778	Geometric Mean (CD25)	transitional B cell_naive_Bcell	transitional B cell	B cell
fullstain	ID90	523	Geometric Mean (CD25)	transitional B cell_naive_Bcell	transitional B cell	B cell
fullstain	ID91	597	Geometric Mean (CD25)	transitional B cell_naive_Bcell	transitional B cell	B cell
fullstain	ID213	534	Geometric Mean (CD25)	transitional B cell_naive_Bcell	transitional B cell	B cell
fullstain	ID214	572	Geometric Mean (CD25)	transitional B cell_naive_Bcell	transitional B cell	B cell
fullstain	ID217	603	Geometric Mean (CD25)	transitional B cell_naive_Bcell	transitional B cell	B cell
fullstain	ID009	464	Geometric Mean (CD25)	transitional B cell_naive_Bcell	transitional B cell	B cell
fullstain	ID189	628	Geometric Mean (CD25)	transitional B cell_naive_Bcell	transitional B cell	B cell
fullstain	ID195	555	Geometric Mean (CD25)	transitional B cell_naive_Bcell	transitional B cell	B cell
fullstain	ID196	552	Geometric Mean (CD25)	transitional B cell_naive_Bcell	transitional B cell	B cell
fullstain	ID201	533	Geometric Mean (CD25)	transitional B cell_naive_Bcell	transitional B cell	B cell
fullstain	ID011	527	Geometric Mean (CD25)	transitional B cell_naive_Bcell	transitional B cell	B cell
fullstain	ID012	468	Geometric Mean (CD25)	transitional B cell_naive_Bcell	transitional B cell	B cell
Isotype	ID72	576	Geometric Mean (CD25)	transitional B cell_naive_Bcell	transitional B cell	B cell
Isotype	ID002	538	Geometric Mean (CD25)	transitional B cell_naive_Bcell	transitional B cell	B cell
Isotype	ID003	519	Geometric Mean (CD25)	transitional B cell_naive_Bcell	transitional B cell	B cell
Isotype	ID004	543	Geometric Mean (CD25)	transitional B cell_naive_Bcell	transitional B cell	B cell
Isotype	ID73	489	Geometric Mean (CD25)	transitional B cell_naive_Bcell	transitional B cell	B cell
Isotype	ID74	550	Geometric Mean (CD25)	transitional B cell_naive_Bcell	transitional B cell	B cell
Isotype	ID75	576	Geometric Mean (CD25)	transitional B cell_naive_Bcell	transitional B cell	B cell
Isotype	ID92	512	Geometric Mean (CD25)	transitional B cell_naive_Bcell	transitional B cell	B cell
Isotype	ID182	619	Geometric Mean (CD25)	transitional B cell_naive_Bcell	transitional B cell	B cell
Isotype	ID183	522	Geometric Mean (CD25)	transitional B cell_naive_Bcell	transitional B cell	B cell
Isotype	ID185	640	Geometric Mean (CD25)	transitional B cell_naive_Bcell	transitional B cell	B cell
Isotype	ID001	531	Geometric Mean (CD25)	transitional B cell_naive_Bcell	transitional B cell	B cell
Isotype	ID76	563	Geometric Mean (CD25)	transitional B cell_naive_Bcell	transitional B cell	B cell
Isotype	ID006	491	Geometric Mean (CD25)	transitional B cell_naive_Bcell	transitional B cell	B cell
Isotype	ID007	501	Geometric Mean (CD25)	transitional B cell_naive_Bcell	transitional B cell	B cell
Isotype	ID008	506	Geometric Mean (CD25)	transitional B cell_naive_Bcell	transitional B cell	B cell
Isotype	ID78	585	Geometric Mean (CD25)	transitional B cell_naive_Bcell	transitional B cell	B cell
Isotype	ID82	564	Geometric Mean (CD25)	transitional B cell_naive_Bcell	transitional B cell	B cell
Isotype	ID83	545	Geometric Mean (CD25)	transitional B cell_naive_Bcell	transitional B cell	B cell
Isotype	ID77	567	Geometric Mean (CD25)	transitional B cell_naive_Bcell	transitional B cell	B cell
Isotype	ID79	668	Geometric Mean (CD25)	transitional B cell_naive_Bcell	transitional B cell	B cell
Isotype	ID80	559	Geometric Mean (CD25)	transitional B cell_naive_Bcell	transitional B cell	B cell
Isotype	ID84	522	Geometric Mean (CD25)	transitional B cell_naive_Bcell	transitional B cell	B cell
Isotype	ID005	474	Geometric Mean (CD25)	transitional B cell_naive_Bcell	transitional B cell	B cell
Isotype	ID86	526	Geometric Mean (CD25)	transitional B cell_naive_Bcell	transitional B cell	B cell
Isotype	ID010	465	Geometric Mean (CD25)	transitional B cell_naive_Bcell	transitional B cell	B cell
Isotype	ID85	597	Geometric Mean (CD25)	transitional B cell_naive_Bcell	transitional B cell	B cell
Isotype	ID89	622	Geometric Mean (CD25)	transitional B cell_naive_Bcell	transitional B cell	B cell
Isotype	ID87	553	Geometric Mean (CD25)	transitional B cell_naive_Bcell	transitional B cell	B cell
Isotype	ID88	681	Geometric Mean (CD25)	transitional B cell_naive_Bcell	transitional B cell	B cell
Isotype	ID90	494	Geometric Mean (CD25)	transitional B cell_naive_Bcell	transitional B cell	B cell
Isotype	ID91	545	Geometric Mean (CD25)	transitional B cell_naive_Bcell	transitional B cell	B cell
Isotype	ID213	519	Geometric Mean (CD25)	transitional B cell_naive_Bcell	transitional B cell	B cell
Isotype	ID214	529	Geometric Mean (CD25)	transitional B cell_naive_Bcell	transitional B cell	B cell
Isotype	ID217	453	Geometric Mean (CD25)	transitional B cell_naive_Bcell	transitional B cell	B cell
Isotype	ID009	389	Geometric Mean (CD25)	transitional B cell_naive_Bcell	transitional B cell	B cell
Isotype	ID189	418	Geometric Mean (CD25)	transitional B cell_naive_Bcell	transitional B cell	B cell
Isotype	ID195	594	Geometric Mean (CD25)	transitional B cell_naive_Bcell	transitional B cell	B cell
Isotype	ID196	683	Geometric Mean (CD25)	transitional B cell_naive_Bcell	transitional B cell	B cell
Isotype	ID201	465	Geometric Mean (CD25)	transitional B cell_naive_Bcell	transitional B cell	B cell
Isotype	ID011	550	Geometric Mean (CD25)	transitional B cell_naive_Bcell	transitional B cell	B cell
Isotype	ID012	436	Geometric Mean (CD25)	transitional B cell_naive_Bcell	transitional B cell	B cell
fullstain	ID72	2616	Geometric Mean (CD122)	switched_mBC_Bcell	switched_mBC	B cell
fullstain	ID002	2477	Geometric Mean (CD122)	switched_mBC_Bcell	switched_mBC	B cell
fullstain	ID003	2808	Geometric Mean (CD122)	switched_mBC_Bcell	switched_mBC	B cell
fullstain	ID004	2753	Geometric Mean (CD122)	switched_mBC_Bcell	switched_mBC	B cell
fullstain	ID73	2436	Geometric Mean (CD122)	switched_mBC_Bcell	switched_mBC	B cell
fullstain	ID74	2688	Geometric Mean (CD122)	switched_mBC_Bcell	switched_mBC	B cell
fullstain	ID75	2951	Geometric Mean (CD122)	switched_mBC_Bcell	switched_mBC	B cell
fullstain	ID92	2631	Geometric Mean (CD122)	switched_mBC_Bcell	switched_mBC	B cell
fullstain	ID182	2596	Geometric Mean (CD122)	switched_mBC_Bcell	switched_mBC	B cell
fullstain	ID183	2543	Geometric Mean (CD122)	switched_mBC_Bcell	switched_mBC	B cell
fullstain	ID185	1906	Geometric Mean (CD122)	switched_mBC_Bcell	switched_mBC	B cell
fullstain	ID001	2204	Geometric Mean (CD122)	switched_mBC_Bcell	switched_mBC	B cell
fullstain	ID76	2796	Geometric Mean (CD122)	switched_mBC_Bcell	switched_mBC	B cell
fullstain	ID006	2728	Geometric Mean (CD122)	switched_mBC_Bcell	switched_mBC	B cell
fullstain	ID007	2846	Geometric Mean (CD122)	switched_mBC_Bcell	switched_mBC	B cell
fullstain	ID008	2629	Geometric Mean (CD122)	switched_mBC_Bcell	switched_mBC	B cell
fullstain	ID78	2684	Geometric Mean (CD122)	switched_mBC_Bcell	switched_mBC	B cell
fullstain	ID82	2638	Geometric Mean (CD122)	switched_mBC_Bcell	switched_mBC	B cell
fullstain	ID83	2732	Geometric Mean (CD122)	switched_mBC_Bcell	switched_mBC	B cell
fullstain	ID77	2597	Geometric Mean (CD122)	switched_mBC_Bcell	switched_mBC	B cell
fullstain	ID79	2715	Geometric Mean (CD122)	switched_mBC_Bcell	switched_mBC	B cell
fullstain	ID80	2807	Geometric Mean (CD122)	switched_mBC_Bcell	switched_mBC	B cell
fullstain	ID84	2640	Geometric Mean (CD122)	switched_mBC_Bcell	switched_mBC	B cell
fullstain	ID005	2730	Geometric Mean (CD122)	switched_mBC_Bcell	switched_mBC	B cell
fullstain	ID86	2806	Geometric Mean (CD122)	switched_mBC_Bcell	switched_mBC	B cell
fullstain	ID010	2465	Geometric Mean (CD122)	switched_mBC_Bcell	switched_mBC	B cell
fullstain	ID85	2796	Geometric Mean (CD122)	switched_mBC_Bcell	switched_mBC	B cell
fullstain	ID89	2798	Geometric Mean (CD122)	switched_mBC_Bcell	switched_mBC	B cell
fullstain	ID87	2751	Geometric Mean (CD122)	switched_mBC_Bcell	switched_mBC	B cell
fullstain	ID88	2784	Geometric Mean (CD122)	switched_mBC_Bcell	switched_mBC	B cell
fullstain	ID90	2506	Geometric Mean (CD122)	switched_mBC_Bcell	switched_mBC	B cell
fullstain	ID91	2527	Geometric Mean (CD122)	switched_mBC_Bcell	switched_mBC	B cell
fullstain	ID213	2494	Geometric Mean (CD122)	switched_mBC_Bcell	switched_mBC	B cell
fullstain	ID214	2581	Geometric Mean (CD122)	switched_mBC_Bcell	switched_mBC	B cell
fullstain	ID217	2740	Geometric Mean (CD122)	switched_mBC_Bcell	switched_mBC	B cell
fullstain	ID009	2500	Geometric Mean (CD122)	switched_mBC_Bcell	switched_mBC	B cell
fullstain	ID189	2695	Geometric Mean (CD122)	switched_mBC_Bcell	switched_mBC	B cell
fullstain	ID195	2744	Geometric Mean (CD122)	switched_mBC_Bcell	switched_mBC	B cell
fullstain	ID196	2785	Geometric Mean (CD122)	switched_mBC_Bcell	switched_mBC	B cell
fullstain	ID201	2784	Geometric Mean (CD122)	switched_mBC_Bcell	switched_mBC	B cell
fullstain	ID011	2825	Geometric Mean (CD122)	switched_mBC_Bcell	switched_mBC	B cell
fullstain	ID012	2618	Geometric Mean (CD122)	switched_mBC_Bcell	switched_mBC	B cell
Isotype	ID72	2616	Geometric Mean (CD122)	switched_mBC_Bcell	switched_mBC	B cell
Isotype	ID002	2637	Geometric Mean (CD122)	switched_mBC_Bcell	switched_mBC	B cell
Isotype	ID003	2588	Geometric Mean (CD122)	switched_mBC_Bcell	switched_mBC	B cell
Isotype	ID004	2559	Geometric Mean (CD122)	switched_mBC_Bcell	switched_mBC	B cell
Isotype	ID73	2809	Geometric Mean (CD122)	switched_mBC_Bcell	switched_mBC	B cell
Isotype	ID74	2680	Geometric Mean (CD122)	switched_mBC_Bcell	switched_mBC	B cell
Isotype	ID75	2810	Geometric Mean (CD122)	switched_mBC_Bcell	switched_mBC	B cell
Isotype	ID92	2598	Geometric Mean (CD122)	switched_mBC_Bcell	switched_mBC	B cell
Isotype	ID182	2771	Geometric Mean (CD122)	switched_mBC_Bcell	switched_mBC	B cell
Isotype	ID183	2707	Geometric Mean (CD122)	switched_mBC_Bcell	switched_mBC	B cell
Isotype	ID185	2589	Geometric Mean (CD122)	switched_mBC_Bcell	switched_mBC	B cell
Isotype	ID001	2543	Geometric Mean (CD122)	switched_mBC_Bcell	switched_mBC	B cell
Isotype	ID76	2642	Geometric Mean (CD122)	switched_mBC_Bcell	switched_mBC	B cell
Isotype	ID006	2496	Geometric Mean (CD122)	switched_mBC_Bcell	switched_mBC	B cell
Isotype	ID007	2453	Geometric Mean (CD122)	switched_mBC_Bcell	switched_mBC	B cell
Isotype	ID008	2461	Geometric Mean (CD122)	switched_mBC_Bcell	switched_mBC	B cell
Isotype	ID78	2605	Geometric Mean (CD122)	switched_mBC_Bcell	switched_mBC	B cell
Isotype	ID82	2518	Geometric Mean (CD122)	switched_mBC_Bcell	switched_mBC	B cell
Isotype	ID83	2599	Geometric Mean (CD122)	switched_mBC_Bcell	switched_mBC	B cell
Isotype	ID77	2498	Geometric Mean (CD122)	switched_mBC_Bcell	switched_mBC	B cell
Isotype	ID79	2589	Geometric Mean (CD122)	switched_mBC_Bcell	switched_mBC	B cell
Isotype	ID80	2638	Geometric Mean (CD122)	switched_mBC_Bcell	switched_mBC	B cell
Isotype	ID84	2548	Geometric Mean (CD122)	switched_mBC_Bcell	switched_mBC	B cell
Isotype	ID005	2622	Geometric Mean (CD122)	switched_mBC_Bcell	switched_mBC	B cell
Isotype	ID86	2667	Geometric Mean (CD122)	switched_mBC_Bcell	switched_mBC	B cell
Isotype	ID010	2356	Geometric Mean (CD122)	switched_mBC_Bcell	switched_mBC	B cell
Isotype	ID85	2631	Geometric Mean (CD122)	switched_mBC_Bcell	switched_mBC	B cell
Isotype	ID89	2636	Geometric Mean (CD122)	switched_mBC_Bcell	switched_mBC	B cell
Isotype	ID87	2649	Geometric Mean (CD122)	switched_mBC_Bcell	switched_mBC	B cell
Isotype	ID88	2696	Geometric Mean (CD122)	switched_mBC_Bcell	switched_mBC	B cell
Isotype	ID90	2515	Geometric Mean (CD122)	switched_mBC_Bcell	switched_mBC	B cell
Isotype	ID91	2473	Geometric Mean (CD122)	switched_mBC_Bcell	switched_mBC	B cell
Isotype	ID213	2459	Geometric Mean (CD122)	switched_mBC_Bcell	switched_mBC	B cell
Isotype	ID214	2526	Geometric Mean (CD122)	switched_mBC_Bcell	switched_mBC	B cell
Isotype	ID217	2611	Geometric Mean (CD122)	switched_mBC_Bcell	switched_mBC	B cell
Isotype	ID009	2355	Geometric Mean (CD122)	switched_mBC_Bcell	switched_mBC	B cell
Isotype	ID189	2493	Geometric Mean (CD122)	switched_mBC_Bcell	switched_mBC	B cell
Isotype	ID195	2588	Geometric Mean (CD122)	switched_mBC_Bcell	switched_mBC	B cell
Isotype	ID196	2591	Geometric Mean (CD122)	switched_mBC_Bcell	switched_mBC	B cell
Isotype	ID201	2541	Geometric Mean (CD122)	switched_mBC_Bcell	switched_mBC	B cell
Isotype	ID011	2586	Geometric Mean (CD122)	switched_mBC_Bcell	switched_mBC	B cell
Isotype	ID012	2350	Geometric Mean (CD122)	switched_mBC_Bcell	switched_mBC	B cell
fullstain	ID72	436	Geometric Mean (CD127)	switched_mBC_Bcell	switched_mBC	B cell
fullstain	ID002	517	Geometric Mean (CD127)	switched_mBC_Bcell	switched_mBC	B cell
fullstain	ID003	530	Geometric Mean (CD127)	switched_mBC_Bcell	switched_mBC	B cell
fullstain	ID004	491	Geometric Mean (CD127)	switched_mBC_Bcell	switched_mBC	B cell
fullstain	ID73	531	Geometric Mean (CD127)	switched_mBC_Bcell	switched_mBC	B cell
fullstain	ID74	438	Geometric Mean (CD127)	switched_mBC_Bcell	switched_mBC	B cell
fullstain	ID75	497	Geometric Mean (CD127)	switched_mBC_Bcell	switched_mBC	B cell
fullstain	ID92	488	Geometric Mean (CD127)	switched_mBC_Bcell	switched_mBC	B cell
fullstain	ID182	516	Geometric Mean (CD127)	switched_mBC_Bcell	switched_mBC	B cell
fullstain	ID183	530	Geometric Mean (CD127)	switched_mBC_Bcell	switched_mBC	B cell
fullstain	ID185	506	Geometric Mean (CD127)	switched_mBC_Bcell	switched_mBC	B cell
fullstain	ID001	537	Geometric Mean (CD127)	switched_mBC_Bcell	switched_mBC	B cell
fullstain	ID76	515	Geometric Mean (CD127)	switched_mBC_Bcell	switched_mBC	B cell
fullstain	ID006	574	Geometric Mean (CD127)	switched_mBC_Bcell	switched_mBC	B cell
fullstain	ID007	560	Geometric Mean (CD127)	switched_mBC_Bcell	switched_mBC	B cell
fullstain	ID008	485	Geometric Mean (CD127)	switched_mBC_Bcell	switched_mBC	B cell
fullstain	ID78	501	Geometric Mean (CD127)	switched_mBC_Bcell	switched_mBC	B cell
fullstain	ID82	477	Geometric Mean (CD127)	switched_mBC_Bcell	switched_mBC	B cell
fullstain	ID83	540	Geometric Mean (CD127)	switched_mBC_Bcell	switched_mBC	B cell
fullstain	ID77	520	Geometric Mean (CD127)	switched_mBC_Bcell	switched_mBC	B cell
fullstain	ID79	490	Geometric Mean (CD127)	switched_mBC_Bcell	switched_mBC	B cell
fullstain	ID80	612	Geometric Mean (CD127)	switched_mBC_Bcell	switched_mBC	B cell
fullstain	ID84	488	Geometric Mean (CD127)	switched_mBC_Bcell	switched_mBC	B cell
fullstain	ID005	555	Geometric Mean (CD127)	switched_mBC_Bcell	switched_mBC	B cell
fullstain	ID86	464	Geometric Mean (CD127)	switched_mBC_Bcell	switched_mBC	B cell
fullstain	ID010	580	Geometric Mean (CD127)	switched_mBC_Bcell	switched_mBC	B cell
fullstain	ID85	486	Geometric Mean (CD127)	switched_mBC_Bcell	switched_mBC	B cell
fullstain	ID89	537	Geometric Mean (CD127)	switched_mBC_Bcell	switched_mBC	B cell
fullstain	ID87	496	Geometric Mean (CD127)	switched_mBC_Bcell	switched_mBC	B cell
fullstain	ID88	532	Geometric Mean (CD127)	switched_mBC_Bcell	switched_mBC	B cell
fullstain	ID90	488	Geometric Mean (CD127)	switched_mBC_Bcell	switched_mBC	B cell
fullstain	ID91	512	Geometric Mean (CD127)	switched_mBC_Bcell	switched_mBC	B cell
fullstain	ID213	479	Geometric Mean (CD127)	switched_mBC_Bcell	switched_mBC	B cell
fullstain	ID214	531	Geometric Mean (CD127)	switched_mBC_Bcell	switched_mBC	B cell
fullstain	ID217	573	Geometric Mean (CD127)	switched_mBC_Bcell	switched_mBC	B cell
fullstain	ID009	585	Geometric Mean (CD127)	switched_mBC_Bcell	switched_mBC	B cell
fullstain	ID189	524	Geometric Mean (CD127)	switched_mBC_Bcell	switched_mBC	B cell
fullstain	ID195	528	Geometric Mean (CD127)	switched_mBC_Bcell	switched_mBC	B cell
fullstain	ID196	507	Geometric Mean (CD127)	switched_mBC_Bcell	switched_mBC	B cell
fullstain	ID201	448	Geometric Mean (CD127)	switched_mBC_Bcell	switched_mBC	B cell
fullstain	ID011	490	Geometric Mean (CD127)	switched_mBC_Bcell	switched_mBC	B cell
fullstain	ID012	556	Geometric Mean (CD127)	switched_mBC_Bcell	switched_mBC	B cell
Isotype	ID72	320	Geometric Mean (CD127)	switched_mBC_Bcell	switched_mBC	B cell
Isotype	ID002	296	Geometric Mean (CD127)	switched_mBC_Bcell	switched_mBC	B cell
Isotype	ID003	348	Geometric Mean (CD127)	switched_mBC_Bcell	switched_mBC	B cell
Isotype	ID004	321	Geometric Mean (CD127)	switched_mBC_Bcell	switched_mBC	B cell
Isotype	ID73	355	Geometric Mean (CD127)	switched_mBC_Bcell	switched_mBC	B cell
Isotype	ID74	315	Geometric Mean (CD127)	switched_mBC_Bcell	switched_mBC	B cell
Isotype	ID75	360	Geometric Mean (CD127)	switched_mBC_Bcell	switched_mBC	B cell
Isotype	ID92	316	Geometric Mean (CD127)	switched_mBC_Bcell	switched_mBC	B cell
Isotype	ID182	326	Geometric Mean (CD127)	switched_mBC_Bcell	switched_mBC	B cell
Isotype	ID183	335	Geometric Mean (CD127)	switched_mBC_Bcell	switched_mBC	B cell
Isotype	ID185	314	Geometric Mean (CD127)	switched_mBC_Bcell	switched_mBC	B cell
Isotype	ID001	325	Geometric Mean (CD127)	switched_mBC_Bcell	switched_mBC	B cell
Isotype	ID76	355	Geometric Mean (CD127)	switched_mBC_Bcell	switched_mBC	B cell
Isotype	ID006	341	Geometric Mean (CD127)	switched_mBC_Bcell	switched_mBC	B cell
Isotype	ID007	315	Geometric Mean (CD127)	switched_mBC_Bcell	switched_mBC	B cell
Isotype	ID008	329	Geometric Mean (CD127)	switched_mBC_Bcell	switched_mBC	B cell
Isotype	ID78	355	Geometric Mean (CD127)	switched_mBC_Bcell	switched_mBC	B cell
Isotype	ID82	334	Geometric Mean (CD127)	switched_mBC_Bcell	switched_mBC	B cell
Isotype	ID83	346	Geometric Mean (CD127)	switched_mBC_Bcell	switched_mBC	B cell
Isotype	ID77	335	Geometric Mean (CD127)	switched_mBC_Bcell	switched_mBC	B cell
Isotype	ID79	329	Geometric Mean (CD127)	switched_mBC_Bcell	switched_mBC	B cell
Isotype	ID80	375	Geometric Mean (CD127)	switched_mBC_Bcell	switched_mBC	B cell
Isotype	ID84	321	Geometric Mean (CD127)	switched_mBC_Bcell	switched_mBC	B cell
Isotype	ID005	351	Geometric Mean (CD127)	switched_mBC_Bcell	switched_mBC	B cell
Isotype	ID86	355	Geometric Mean (CD127)	switched_mBC_Bcell	switched_mBC	B cell
Isotype	ID010	315	Geometric Mean (CD127)	switched_mBC_Bcell	switched_mBC	B cell
Isotype	ID85	279	Geometric Mean (CD127)	switched_mBC_Bcell	switched_mBC	B cell
Isotype	ID89	360	Geometric Mean (CD127)	switched_mBC_Bcell	switched_mBC	B cell
Isotype	ID87	359	Geometric Mean (CD127)	switched_mBC_Bcell	switched_mBC	B cell
Isotype	ID88	349	Geometric Mean (CD127)	switched_mBC_Bcell	switched_mBC	B cell
Isotype	ID90	320	Geometric Mean (CD127)	switched_mBC_Bcell	switched_mBC	B cell
Isotype	ID91	315	Geometric Mean (CD127)	switched_mBC_Bcell	switched_mBC	B cell
Isotype	ID213	315	Geometric Mean (CD127)	switched_mBC_Bcell	switched_mBC	B cell
Isotype	ID214	327	Geometric Mean (CD127)	switched_mBC_Bcell	switched_mBC	B cell
Isotype	ID217	354	Geometric Mean (CD127)	switched_mBC_Bcell	switched_mBC	B cell
Isotype	ID009	303	Geometric Mean (CD127)	switched_mBC_Bcell	switched_mBC	B cell
Isotype	ID189	348	Geometric Mean (CD127)	switched_mBC_Bcell	switched_mBC	B cell
Isotype	ID195	339	Geometric Mean (CD127)	switched_mBC_Bcell	switched_mBC	B cell
Isotype	ID196	326	Geometric Mean (CD127)	switched_mBC_Bcell	switched_mBC	B cell
Isotype	ID201	305	Geometric Mean (CD127)	switched_mBC_Bcell	switched_mBC	B cell
Isotype	ID011	365	Geometric Mean (CD127)	switched_mBC_Bcell	switched_mBC	B cell
Isotype	ID012	321	Geometric Mean (CD127)	switched_mBC_Bcell	switched_mBC	B cell
fullstain	ID72	2361	Geometric Mean (CD132)	switched_mBC_Bcell	switched_mBC	B cell
fullstain	ID002	2574	Geometric Mean (CD132)	switched_mBC_Bcell	switched_mBC	B cell
fullstain	ID003	2777	Geometric Mean (CD132)	switched_mBC_Bcell	switched_mBC	B cell
fullstain	ID004	1992	Geometric Mean (CD132)	switched_mBC_Bcell	switched_mBC	B cell
fullstain	ID73	2006	Geometric Mean (CD132)	switched_mBC_Bcell	switched_mBC	B cell
fullstain	ID74	2300	Geometric Mean (CD132)	switched_mBC_Bcell	switched_mBC	B cell
fullstain	ID75	2325	Geometric Mean (CD132)	switched_mBC_Bcell	switched_mBC	B cell
fullstain	ID92	2073	Geometric Mean (CD132)	switched_mBC_Bcell	switched_mBC	B cell
fullstain	ID182	2149	Geometric Mean (CD132)	switched_mBC_Bcell	switched_mBC	B cell
fullstain	ID183	1336	Geometric Mean (CD132)	switched_mBC_Bcell	switched_mBC	B cell
fullstain	ID185	1710	Geometric Mean (CD132)	switched_mBC_Bcell	switched_mBC	B cell
fullstain	ID001	2563	Geometric Mean (CD132)	switched_mBC_Bcell	switched_mBC	B cell
fullstain	ID76	2114	Geometric Mean (CD132)	switched_mBC_Bcell	switched_mBC	B cell
fullstain	ID006	2577	Geometric Mean (CD132)	switched_mBC_Bcell	switched_mBC	B cell
fullstain	ID007	2617	Geometric Mean (CD132)	switched_mBC_Bcell	switched_mBC	B cell
fullstain	ID008	2366	Geometric Mean (CD132)	switched_mBC_Bcell	switched_mBC	B cell
fullstain	ID78	1965	Geometric Mean (CD132)	switched_mBC_Bcell	switched_mBC	B cell
fullstain	ID82	1772	Geometric Mean (CD132)	switched_mBC_Bcell	switched_mBC	B cell
fullstain	ID83	1938	Geometric Mean (CD132)	switched_mBC_Bcell	switched_mBC	B cell
fullstain	ID77	2409	Geometric Mean (CD132)	switched_mBC_Bcell	switched_mBC	B cell
fullstain	ID79	2442	Geometric Mean (CD132)	switched_mBC_Bcell	switched_mBC	B cell
fullstain	ID80	2584	Geometric Mean (CD132)	switched_mBC_Bcell	switched_mBC	B cell
fullstain	ID84	1891	Geometric Mean (CD132)	switched_mBC_Bcell	switched_mBC	B cell
fullstain	ID005	2810	Geometric Mean (CD132)	switched_mBC_Bcell	switched_mBC	B cell
fullstain	ID86	1877	Geometric Mean (CD132)	switched_mBC_Bcell	switched_mBC	B cell
fullstain	ID010	2771	Geometric Mean (CD132)	switched_mBC_Bcell	switched_mBC	B cell
fullstain	ID85	2248	Geometric Mean (CD132)	switched_mBC_Bcell	switched_mBC	B cell
fullstain	ID89	2565	Geometric Mean (CD132)	switched_mBC_Bcell	switched_mBC	B cell
fullstain	ID87	1928	Geometric Mean (CD132)	switched_mBC_Bcell	switched_mBC	B cell
fullstain	ID88	1857	Geometric Mean (CD132)	switched_mBC_Bcell	switched_mBC	B cell
fullstain	ID90	1794	Geometric Mean (CD132)	switched_mBC_Bcell	switched_mBC	B cell
fullstain	ID91	1390	Geometric Mean (CD132)	switched_mBC_Bcell	switched_mBC	B cell
fullstain	ID213	1923	Geometric Mean (CD132)	switched_mBC_Bcell	switched_mBC	B cell
fullstain	ID214	1199	Geometric Mean (CD132)	switched_mBC_Bcell	switched_mBC	B cell
fullstain	ID217	2308	Geometric Mean (CD132)	switched_mBC_Bcell	switched_mBC	B cell
fullstain	ID009	2492	Geometric Mean (CD132)	switched_mBC_Bcell	switched_mBC	B cell
fullstain	ID189	2030	Geometric Mean (CD132)	switched_mBC_Bcell	switched_mBC	B cell
fullstain	ID195	2071	Geometric Mean (CD132)	switched_mBC_Bcell	switched_mBC	B cell
fullstain	ID196	2615	Geometric Mean (CD132)	switched_mBC_Bcell	switched_mBC	B cell
fullstain	ID201	2259	Geometric Mean (CD132)	switched_mBC_Bcell	switched_mBC	B cell
fullstain	ID011	2898	Geometric Mean (CD132)	switched_mBC_Bcell	switched_mBC	B cell
fullstain	ID012	2212	Geometric Mean (CD132)	switched_mBC_Bcell	switched_mBC	B cell
Isotype	ID72	504	Geometric Mean (CD132)	switched_mBC_Bcell	switched_mBC	B cell
Isotype	ID002	537	Geometric Mean (CD132)	switched_mBC_Bcell	switched_mBC	B cell
Isotype	ID003	476	Geometric Mean (CD132)	switched_mBC_Bcell	switched_mBC	B cell
Isotype	ID004	504	Geometric Mean (CD132)	switched_mBC_Bcell	switched_mBC	B cell
Isotype	ID73	548	Geometric Mean (CD132)	switched_mBC_Bcell	switched_mBC	B cell
Isotype	ID74	511	Geometric Mean (CD132)	switched_mBC_Bcell	switched_mBC	B cell
Isotype	ID75	531	Geometric Mean (CD132)	switched_mBC_Bcell	switched_mBC	B cell
Isotype	ID92	555	Geometric Mean (CD132)	switched_mBC_Bcell	switched_mBC	B cell
Isotype	ID182	544	Geometric Mean (CD132)	switched_mBC_Bcell	switched_mBC	B cell
Isotype	ID183	540	Geometric Mean (CD132)	switched_mBC_Bcell	switched_mBC	B cell
Isotype	ID185	522	Geometric Mean (CD132)	switched_mBC_Bcell	switched_mBC	B cell
Isotype	ID001	480	Geometric Mean (CD132)	switched_mBC_Bcell	switched_mBC	B cell
Isotype	ID76	558	Geometric Mean (CD132)	switched_mBC_Bcell	switched_mBC	B cell
Isotype	ID006	487	Geometric Mean (CD132)	switched_mBC_Bcell	switched_mBC	B cell
Isotype	ID007	465	Geometric Mean (CD132)	switched_mBC_Bcell	switched_mBC	B cell
Isotype	ID008	566	Geometric Mean (CD132)	switched_mBC_Bcell	switched_mBC	B cell
Isotype	ID78	544	Geometric Mean (CD132)	switched_mBC_Bcell	switched_mBC	B cell
Isotype	ID82	530	Geometric Mean (CD132)	switched_mBC_Bcell	switched_mBC	B cell
Isotype	ID83	527	Geometric Mean (CD132)	switched_mBC_Bcell	switched_mBC	B cell
Isotype	ID77	501	Geometric Mean (CD132)	switched_mBC_Bcell	switched_mBC	B cell
Isotype	ID79	599	Geometric Mean (CD132)	switched_mBC_Bcell	switched_mBC	B cell
Isotype	ID80	505	Geometric Mean (CD132)	switched_mBC_Bcell	switched_mBC	B cell
Isotype	ID84	510	Geometric Mean (CD132)	switched_mBC_Bcell	switched_mBC	B cell
Isotype	ID005	527	Geometric Mean (CD132)	switched_mBC_Bcell	switched_mBC	B cell
Isotype	ID86	508	Geometric Mean (CD132)	switched_mBC_Bcell	switched_mBC	B cell
Isotype	ID010	472	Geometric Mean (CD132)	switched_mBC_Bcell	switched_mBC	B cell
Isotype	ID85	551	Geometric Mean (CD132)	switched_mBC_Bcell	switched_mBC	B cell
Isotype	ID89	537	Geometric Mean (CD132)	switched_mBC_Bcell	switched_mBC	B cell
Isotype	ID87	528	Geometric Mean (CD132)	switched_mBC_Bcell	switched_mBC	B cell
Isotype	ID88	505	Geometric Mean (CD132)	switched_mBC_Bcell	switched_mBC	B cell
Isotype	ID90	532	Geometric Mean (CD132)	switched_mBC_Bcell	switched_mBC	B cell
Isotype	ID91	487	Geometric Mean (CD132)	switched_mBC_Bcell	switched_mBC	B cell
Isotype	ID213	501	Geometric Mean (CD132)	switched_mBC_Bcell	switched_mBC	B cell
Isotype	ID214	537	Geometric Mean (CD132)	switched_mBC_Bcell	switched_mBC	B cell
Isotype	ID217	537	Geometric Mean (CD132)	switched_mBC_Bcell	switched_mBC	B cell
Isotype	ID009	439	Geometric Mean (CD132)	switched_mBC_Bcell	switched_mBC	B cell
Isotype	ID189	505	Geometric Mean (CD132)	switched_mBC_Bcell	switched_mBC	B cell
Isotype	ID195	524	Geometric Mean (CD132)	switched_mBC_Bcell	switched_mBC	B cell
Isotype	ID196	507	Geometric Mean (CD132)	switched_mBC_Bcell	switched_mBC	B cell
Isotype	ID201	496	Geometric Mean (CD132)	switched_mBC_Bcell	switched_mBC	B cell
Isotype	ID011	510	Geometric Mean (CD132)	switched_mBC_Bcell	switched_mBC	B cell
Isotype	ID012	468	Geometric Mean (CD132)	switched_mBC_Bcell	switched_mBC	B cell
fullstain	ID72	1286	Geometric Mean (CD25)	switched_mBC_Bcell	switched_mBC	B cell
fullstain	ID002	1595	Geometric Mean (CD25)	switched_mBC_Bcell	switched_mBC	B cell
fullstain	ID003	1695	Geometric Mean (CD25)	switched_mBC_Bcell	switched_mBC	B cell
fullstain	ID004	1806	Geometric Mean (CD25)	switched_mBC_Bcell	switched_mBC	B cell
fullstain	ID73	1328	Geometric Mean (CD25)	switched_mBC_Bcell	switched_mBC	B cell
fullstain	ID74	1220	Geometric Mean (CD25)	switched_mBC_Bcell	switched_mBC	B cell
fullstain	ID75	1404	Geometric Mean (CD25)	switched_mBC_Bcell	switched_mBC	B cell
fullstain	ID92	1279	Geometric Mean (CD25)	switched_mBC_Bcell	switched_mBC	B cell
fullstain	ID182	1626	Geometric Mean (CD25)	switched_mBC_Bcell	switched_mBC	B cell
fullstain	ID183	1620	Geometric Mean (CD25)	switched_mBC_Bcell	switched_mBC	B cell
fullstain	ID185	1219	Geometric Mean (CD25)	switched_mBC_Bcell	switched_mBC	B cell
fullstain	ID001	1400	Geometric Mean (CD25)	switched_mBC_Bcell	switched_mBC	B cell
fullstain	ID76	1146	Geometric Mean (CD25)	switched_mBC_Bcell	switched_mBC	B cell
fullstain	ID006	1921	Geometric Mean (CD25)	switched_mBC_Bcell	switched_mBC	B cell
fullstain	ID007	1763	Geometric Mean (CD25)	switched_mBC_Bcell	switched_mBC	B cell
fullstain	ID008	1485	Geometric Mean (CD25)	switched_mBC_Bcell	switched_mBC	B cell
fullstain	ID78	1322	Geometric Mean (CD25)	switched_mBC_Bcell	switched_mBC	B cell
fullstain	ID82	1294	Geometric Mean (CD25)	switched_mBC_Bcell	switched_mBC	B cell
fullstain	ID83	1422	Geometric Mean (CD25)	switched_mBC_Bcell	switched_mBC	B cell
fullstain	ID77	1539	Geometric Mean (CD25)	switched_mBC_Bcell	switched_mBC	B cell
fullstain	ID79	1139	Geometric Mean (CD25)	switched_mBC_Bcell	switched_mBC	B cell
fullstain	ID80	1501	Geometric Mean (CD25)	switched_mBC_Bcell	switched_mBC	B cell
fullstain	ID84	1381	Geometric Mean (CD25)	switched_mBC_Bcell	switched_mBC	B cell
fullstain	ID005	1468	Geometric Mean (CD25)	switched_mBC_Bcell	switched_mBC	B cell
fullstain	ID86	1154	Geometric Mean (CD25)	switched_mBC_Bcell	switched_mBC	B cell
fullstain	ID010	1617	Geometric Mean (CD25)	switched_mBC_Bcell	switched_mBC	B cell
fullstain	ID85	1378	Geometric Mean (CD25)	switched_mBC_Bcell	switched_mBC	B cell
fullstain	ID89	1661	Geometric Mean (CD25)	switched_mBC_Bcell	switched_mBC	B cell
fullstain	ID87	1359	Geometric Mean (CD25)	switched_mBC_Bcell	switched_mBC	B cell
fullstain	ID88	1503	Geometric Mean (CD25)	switched_mBC_Bcell	switched_mBC	B cell
fullstain	ID90	1287	Geometric Mean (CD25)	switched_mBC_Bcell	switched_mBC	B cell
fullstain	ID91	1237	Geometric Mean (CD25)	switched_mBC_Bcell	switched_mBC	B cell
fullstain	ID213	952	Geometric Mean (CD25)	switched_mBC_Bcell	switched_mBC	B cell
fullstain	ID214	1507	Geometric Mean (CD25)	switched_mBC_Bcell	switched_mBC	B cell
fullstain	ID217	1533	Geometric Mean (CD25)	switched_mBC_Bcell	switched_mBC	B cell
fullstain	ID009	1984	Geometric Mean (CD25)	switched_mBC_Bcell	switched_mBC	B cell
fullstain	ID189	1440	Geometric Mean (CD25)	switched_mBC_Bcell	switched_mBC	B cell
fullstain	ID195	1322	Geometric Mean (CD25)	switched_mBC_Bcell	switched_mBC	B cell
fullstain	ID196	1677	Geometric Mean (CD25)	switched_mBC_Bcell	switched_mBC	B cell
fullstain	ID201	1054	Geometric Mean (CD25)	switched_mBC_Bcell	switched_mBC	B cell
fullstain	ID011	1367	Geometric Mean (CD25)	switched_mBC_Bcell	switched_mBC	B cell
fullstain	ID012	1453	Geometric Mean (CD25)	switched_mBC_Bcell	switched_mBC	B cell
Isotype	ID72	584	Geometric Mean (CD25)	switched_mBC_Bcell	switched_mBC	B cell
Isotype	ID002	518	Geometric Mean (CD25)	switched_mBC_Bcell	switched_mBC	B cell
Isotype	ID003	559	Geometric Mean (CD25)	switched_mBC_Bcell	switched_mBC	B cell
Isotype	ID004	514	Geometric Mean (CD25)	switched_mBC_Bcell	switched_mBC	B cell
Isotype	ID73	644	Geometric Mean (CD25)	switched_mBC_Bcell	switched_mBC	B cell
Isotype	ID74	590	Geometric Mean (CD25)	switched_mBC_Bcell	switched_mBC	B cell
Isotype	ID75	613	Geometric Mean (CD25)	switched_mBC_Bcell	switched_mBC	B cell
Isotype	ID92	539	Geometric Mean (CD25)	switched_mBC_Bcell	switched_mBC	B cell
Isotype	ID182	603	Geometric Mean (CD25)	switched_mBC_Bcell	switched_mBC	B cell
Isotype	ID183	615	Geometric Mean (CD25)	switched_mBC_Bcell	switched_mBC	B cell
Isotype	ID185	623	Geometric Mean (CD25)	switched_mBC_Bcell	switched_mBC	B cell
Isotype	ID001	554	Geometric Mean (CD25)	switched_mBC_Bcell	switched_mBC	B cell
Isotype	ID76	590	Geometric Mean (CD25)	switched_mBC_Bcell	switched_mBC	B cell
Isotype	ID006	517	Geometric Mean (CD25)	switched_mBC_Bcell	switched_mBC	B cell
Isotype	ID007	471	Geometric Mean (CD25)	switched_mBC_Bcell	switched_mBC	B cell
Isotype	ID008	482	Geometric Mean (CD25)	switched_mBC_Bcell	switched_mBC	B cell
Isotype	ID78	578	Geometric Mean (CD25)	switched_mBC_Bcell	switched_mBC	B cell
Isotype	ID82	573	Geometric Mean (CD25)	switched_mBC_Bcell	switched_mBC	B cell
Isotype	ID83	655	Geometric Mean (CD25)	switched_mBC_Bcell	switched_mBC	B cell
Isotype	ID77	555	Geometric Mean (CD25)	switched_mBC_Bcell	switched_mBC	B cell
Isotype	ID79	548	Geometric Mean (CD25)	switched_mBC_Bcell	switched_mBC	B cell
Isotype	ID80	557	Geometric Mean (CD25)	switched_mBC_Bcell	switched_mBC	B cell
Isotype	ID84	551	Geometric Mean (CD25)	switched_mBC_Bcell	switched_mBC	B cell
Isotype	ID005	542	Geometric Mean (CD25)	switched_mBC_Bcell	switched_mBC	B cell
Isotype	ID86	588	Geometric Mean (CD25)	switched_mBC_Bcell	switched_mBC	B cell
Isotype	ID010	506	Geometric Mean (CD25)	switched_mBC_Bcell	switched_mBC	B cell
Isotype	ID85	564	Geometric Mean (CD25)	switched_mBC_Bcell	switched_mBC	B cell
Isotype	ID89	600	Geometric Mean (CD25)	switched_mBC_Bcell	switched_mBC	B cell
Isotype	ID87	661	Geometric Mean (CD25)	switched_mBC_Bcell	switched_mBC	B cell
Isotype	ID88	629	Geometric Mean (CD25)	switched_mBC_Bcell	switched_mBC	B cell
Isotype	ID90	534	Geometric Mean (CD25)	switched_mBC_Bcell	switched_mBC	B cell
Isotype	ID91	552	Geometric Mean (CD25)	switched_mBC_Bcell	switched_mBC	B cell
Isotype	ID213	544	Geometric Mean (CD25)	switched_mBC_Bcell	switched_mBC	B cell
Isotype	ID214	561	Geometric Mean (CD25)	switched_mBC_Bcell	switched_mBC	B cell
Isotype	ID217	598	Geometric Mean (CD25)	switched_mBC_Bcell	switched_mBC	B cell
Isotype	ID009	480	Geometric Mean (CD25)	switched_mBC_Bcell	switched_mBC	B cell
Isotype	ID189	570	Geometric Mean (CD25)	switched_mBC_Bcell	switched_mBC	B cell
Isotype	ID195	645	Geometric Mean (CD25)	switched_mBC_Bcell	switched_mBC	B cell
Isotype	ID196	611	Geometric Mean (CD25)	switched_mBC_Bcell	switched_mBC	B cell
Isotype	ID201	581	Geometric Mean (CD25)	switched_mBC_Bcell	switched_mBC	B cell
Isotype	ID011	576	Geometric Mean (CD25)	switched_mBC_Bcell	switched_mBC	B cell
Isotype	ID012	493	Geometric Mean (CD25)	switched_mBC_Bcell	switched_mBC	B cell
fullstain	ID72	2892	Geometric Mean (CD122)	unswitched_MBC_Bcell	unswitched_MBC	B cell
fullstain	ID002	2532	Geometric Mean (CD122)	unswitched_MBC_Bcell	unswitched_MBC	B cell
fullstain	ID003	2901	Geometric Mean (CD122)	unswitched_MBC_Bcell	unswitched_MBC	B cell
fullstain	ID004	2902	Geometric Mean (CD122)	unswitched_MBC_Bcell	unswitched_MBC	B cell
fullstain	ID73	2617	Geometric Mean (CD122)	unswitched_MBC_Bcell	unswitched_MBC	B cell
fullstain	ID74	2900	Geometric Mean (CD122)	unswitched_MBC_Bcell	unswitched_MBC	B cell
fullstain	ID75	3097	Geometric Mean (CD122)	unswitched_MBC_Bcell	unswitched_MBC	B cell
fullstain	ID92	2892	Geometric Mean (CD122)	unswitched_MBC_Bcell	unswitched_MBC	B cell
fullstain	ID182	2749	Geometric Mean (CD122)	unswitched_MBC_Bcell	unswitched_MBC	B cell
fullstain	ID183	2679	Geometric Mean (CD122)	unswitched_MBC_Bcell	unswitched_MBC	B cell
fullstain	ID185	2124	Geometric Mean (CD122)	unswitched_MBC_Bcell	unswitched_MBC	B cell
fullstain	ID001	2332	Geometric Mean (CD122)	unswitched_MBC_Bcell	unswitched_MBC	B cell
fullstain	ID76	2894	Geometric Mean (CD122)	unswitched_MBC_Bcell	unswitched_MBC	B cell
fullstain	ID006	2651	Geometric Mean (CD122)	unswitched_MBC_Bcell	unswitched_MBC	B cell
fullstain	ID007	2817	Geometric Mean (CD122)	unswitched_MBC_Bcell	unswitched_MBC	B cell
fullstain	ID008	2738	Geometric Mean (CD122)	unswitched_MBC_Bcell	unswitched_MBC	B cell
fullstain	ID78	2912	Geometric Mean (CD122)	unswitched_MBC_Bcell	unswitched_MBC	B cell
fullstain	ID82	2693	Geometric Mean (CD122)	unswitched_MBC_Bcell	unswitched_MBC	B cell
fullstain	ID83	2916	Geometric Mean (CD122)	unswitched_MBC_Bcell	unswitched_MBC	B cell
fullstain	ID77	2672	Geometric Mean (CD122)	unswitched_MBC_Bcell	unswitched_MBC	B cell
fullstain	ID79	2780	Geometric Mean (CD122)	unswitched_MBC_Bcell	unswitched_MBC	B cell
fullstain	ID80	2788	Geometric Mean (CD122)	unswitched_MBC_Bcell	unswitched_MBC	B cell
fullstain	ID84	2717	Geometric Mean (CD122)	unswitched_MBC_Bcell	unswitched_MBC	B cell
fullstain	ID005	2710	Geometric Mean (CD122)	unswitched_MBC_Bcell	unswitched_MBC	B cell
fullstain	ID86	2797	Geometric Mean (CD122)	unswitched_MBC_Bcell	unswitched_MBC	B cell
fullstain	ID010	2550	Geometric Mean (CD122)	unswitched_MBC_Bcell	unswitched_MBC	B cell
fullstain	ID85	2926	Geometric Mean (CD122)	unswitched_MBC_Bcell	unswitched_MBC	B cell
fullstain	ID89	2953	Geometric Mean (CD122)	unswitched_MBC_Bcell	unswitched_MBC	B cell
fullstain	ID87	2921	Geometric Mean (CD122)	unswitched_MBC_Bcell	unswitched_MBC	B cell
fullstain	ID88	2844	Geometric Mean (CD122)	unswitched_MBC_Bcell	unswitched_MBC	B cell
fullstain	ID90	2656	Geometric Mean (CD122)	unswitched_MBC_Bcell	unswitched_MBC	B cell
fullstain	ID91	2665	Geometric Mean (CD122)	unswitched_MBC_Bcell	unswitched_MBC	B cell
fullstain	ID213	2636	Geometric Mean (CD122)	unswitched_MBC_Bcell	unswitched_MBC	B cell
fullstain	ID214	2791	Geometric Mean (CD122)	unswitched_MBC_Bcell	unswitched_MBC	B cell
fullstain	ID217	2810	Geometric Mean (CD122)	unswitched_MBC_Bcell	unswitched_MBC	B cell
fullstain	ID009	2538	Geometric Mean (CD122)	unswitched_MBC_Bcell	unswitched_MBC	B cell
fullstain	ID189	2775	Geometric Mean (CD122)	unswitched_MBC_Bcell	unswitched_MBC	B cell
fullstain	ID195	3030	Geometric Mean (CD122)	unswitched_MBC_Bcell	unswitched_MBC	B cell
fullstain	ID196	2872	Geometric Mean (CD122)	unswitched_MBC_Bcell	unswitched_MBC	B cell
fullstain	ID201	3087	Geometric Mean (CD122)	unswitched_MBC_Bcell	unswitched_MBC	B cell
fullstain	ID011	2884	Geometric Mean (CD122)	unswitched_MBC_Bcell	unswitched_MBC	B cell
fullstain	ID012	2667	Geometric Mean (CD122)	unswitched_MBC_Bcell	unswitched_MBC	B cell
Isotype	ID72	2946	Geometric Mean (CD122)	unswitched_MBC_Bcell	unswitched_MBC	B cell
Isotype	ID002	2685	Geometric Mean (CD122)	unswitched_MBC_Bcell	unswitched_MBC	B cell
Isotype	ID003	2649	Geometric Mean (CD122)	unswitched_MBC_Bcell	unswitched_MBC	B cell
Isotype	ID004	2659	Geometric Mean (CD122)	unswitched_MBC_Bcell	unswitched_MBC	B cell
Isotype	ID73	2945	Geometric Mean (CD122)	unswitched_MBC_Bcell	unswitched_MBC	B cell
Isotype	ID74	2905	Geometric Mean (CD122)	unswitched_MBC_Bcell	unswitched_MBC	B cell
Isotype	ID75	2960	Geometric Mean (CD122)	unswitched_MBC_Bcell	unswitched_MBC	B cell
Isotype	ID92	2871	Geometric Mean (CD122)	unswitched_MBC_Bcell	unswitched_MBC	B cell
Isotype	ID182	2869	Geometric Mean (CD122)	unswitched_MBC_Bcell	unswitched_MBC	B cell
Isotype	ID183	2841	Geometric Mean (CD122)	unswitched_MBC_Bcell	unswitched_MBC	B cell
Isotype	ID185	2756	Geometric Mean (CD122)	unswitched_MBC_Bcell	unswitched_MBC	B cell
Isotype	ID001	2545	Geometric Mean (CD122)	unswitched_MBC_Bcell	unswitched_MBC	B cell
Isotype	ID76	2745	Geometric Mean (CD122)	unswitched_MBC_Bcell	unswitched_MBC	B cell
Isotype	ID006	2402	Geometric Mean (CD122)	unswitched_MBC_Bcell	unswitched_MBC	B cell
Isotype	ID007	2382	Geometric Mean (CD122)	unswitched_MBC_Bcell	unswitched_MBC	B cell
Isotype	ID008	2533	Geometric Mean (CD122)	unswitched_MBC_Bcell	unswitched_MBC	B cell
Isotype	ID78	2807	Geometric Mean (CD122)	unswitched_MBC_Bcell	unswitched_MBC	B cell
Isotype	ID82	2564	Geometric Mean (CD122)	unswitched_MBC_Bcell	unswitched_MBC	B cell
Isotype	ID83	2780	Geometric Mean (CD122)	unswitched_MBC_Bcell	unswitched_MBC	B cell
Isotype	ID77	2555	Geometric Mean (CD122)	unswitched_MBC_Bcell	unswitched_MBC	B cell
Isotype	ID79	2647	Geometric Mean (CD122)	unswitched_MBC_Bcell	unswitched_MBC	B cell
Isotype	ID80	2667	Geometric Mean (CD122)	unswitched_MBC_Bcell	unswitched_MBC	B cell
Isotype	ID84	2592	Geometric Mean (CD122)	unswitched_MBC_Bcell	unswitched_MBC	B cell
Isotype	ID005	2560	Geometric Mean (CD122)	unswitched_MBC_Bcell	unswitched_MBC	B cell
Isotype	ID86	2660	Geometric Mean (CD122)	unswitched_MBC_Bcell	unswitched_MBC	B cell
Isotype	ID010	2446	Geometric Mean (CD122)	unswitched_MBC_Bcell	unswitched_MBC	B cell
Isotype	ID85	2766	Geometric Mean (CD122)	unswitched_MBC_Bcell	unswitched_MBC	B cell
Isotype	ID89	2747	Geometric Mean (CD122)	unswitched_MBC_Bcell	unswitched_MBC	B cell
Isotype	ID87	2800	Geometric Mean (CD122)	unswitched_MBC_Bcell	unswitched_MBC	B cell
Isotype	ID88	2839	Geometric Mean (CD122)	unswitched_MBC_Bcell	unswitched_MBC	B cell
Isotype	ID90	2656	Geometric Mean (CD122)	unswitched_MBC_Bcell	unswitched_MBC	B cell
Isotype	ID91	2607	Geometric Mean (CD122)	unswitched_MBC_Bcell	unswitched_MBC	B cell
Isotype	ID213	2590	Geometric Mean (CD122)	unswitched_MBC_Bcell	unswitched_MBC	B cell
Isotype	ID214	2879	Geometric Mean (CD122)	unswitched_MBC_Bcell	unswitched_MBC	B cell
Isotype	ID217	2693	Geometric Mean (CD122)	unswitched_MBC_Bcell	unswitched_MBC	B cell
Isotype	ID009	2442	Geometric Mean (CD122)	unswitched_MBC_Bcell	unswitched_MBC	B cell
Isotype	ID189	2535	Geometric Mean (CD122)	unswitched_MBC_Bcell	unswitched_MBC	B cell
Isotype	ID195	2749	Geometric Mean (CD122)	unswitched_MBC_Bcell	unswitched_MBC	B cell
Isotype	ID196	2690	Geometric Mean (CD122)	unswitched_MBC_Bcell	unswitched_MBC	B cell
Isotype	ID201	2830	Geometric Mean (CD122)	unswitched_MBC_Bcell	unswitched_MBC	B cell
Isotype	ID011	2662	Geometric Mean (CD122)	unswitched_MBC_Bcell	unswitched_MBC	B cell
Isotype	ID012	2430	Geometric Mean (CD122)	unswitched_MBC_Bcell	unswitched_MBC	B cell
fullstain	ID72	636	Geometric Mean (CD127)	unswitched_MBC_Bcell	unswitched_MBC	B cell
fullstain	ID002	609	Geometric Mean (CD127)	unswitched_MBC_Bcell	unswitched_MBC	B cell
fullstain	ID003	728	Geometric Mean (CD127)	unswitched_MBC_Bcell	unswitched_MBC	B cell
fullstain	ID004	643	Geometric Mean (CD127)	unswitched_MBC_Bcell	unswitched_MBC	B cell
fullstain	ID73	601	Geometric Mean (CD127)	unswitched_MBC_Bcell	unswitched_MBC	B cell
fullstain	ID74	551	Geometric Mean (CD127)	unswitched_MBC_Bcell	unswitched_MBC	B cell
fullstain	ID75	588	Geometric Mean (CD127)	unswitched_MBC_Bcell	unswitched_MBC	B cell
fullstain	ID92	651	Geometric Mean (CD127)	unswitched_MBC_Bcell	unswitched_MBC	B cell
fullstain	ID182	586	Geometric Mean (CD127)	unswitched_MBC_Bcell	unswitched_MBC	B cell
fullstain	ID183	586	Geometric Mean (CD127)	unswitched_MBC_Bcell	unswitched_MBC	B cell
fullstain	ID185	648	Geometric Mean (CD127)	unswitched_MBC_Bcell	unswitched_MBC	B cell
fullstain	ID001	574	Geometric Mean (CD127)	unswitched_MBC_Bcell	unswitched_MBC	B cell
fullstain	ID76	795	Geometric Mean (CD127)	unswitched_MBC_Bcell	unswitched_MBC	B cell
fullstain	ID006	679	Geometric Mean (CD127)	unswitched_MBC_Bcell	unswitched_MBC	B cell
fullstain	ID007	667	Geometric Mean (CD127)	unswitched_MBC_Bcell	unswitched_MBC	B cell
fullstain	ID008	509	Geometric Mean (CD127)	unswitched_MBC_Bcell	unswitched_MBC	B cell
fullstain	ID78	793	Geometric Mean (CD127)	unswitched_MBC_Bcell	unswitched_MBC	B cell
fullstain	ID82	565	Geometric Mean (CD127)	unswitched_MBC_Bcell	unswitched_MBC	B cell
fullstain	ID83	617	Geometric Mean (CD127)	unswitched_MBC_Bcell	unswitched_MBC	B cell
fullstain	ID77	652	Geometric Mean (CD127)	unswitched_MBC_Bcell	unswitched_MBC	B cell
fullstain	ID79	686	Geometric Mean (CD127)	unswitched_MBC_Bcell	unswitched_MBC	B cell
fullstain	ID80	660	Geometric Mean (CD127)	unswitched_MBC_Bcell	unswitched_MBC	B cell
fullstain	ID84	576	Geometric Mean (CD127)	unswitched_MBC_Bcell	unswitched_MBC	B cell
fullstain	ID005	800	Geometric Mean (CD127)	unswitched_MBC_Bcell	unswitched_MBC	B cell
fullstain	ID86	495	Geometric Mean (CD127)	unswitched_MBC_Bcell	unswitched_MBC	B cell
fullstain	ID010	1059	Geometric Mean (CD127)	unswitched_MBC_Bcell	unswitched_MBC	B cell
fullstain	ID85	630	Geometric Mean (CD127)	unswitched_MBC_Bcell	unswitched_MBC	B cell
fullstain	ID89	621	Geometric Mean (CD127)	unswitched_MBC_Bcell	unswitched_MBC	B cell
fullstain	ID87	547	Geometric Mean (CD127)	unswitched_MBC_Bcell	unswitched_MBC	B cell
fullstain	ID88	566	Geometric Mean (CD127)	unswitched_MBC_Bcell	unswitched_MBC	B cell
fullstain	ID90	677	Geometric Mean (CD127)	unswitched_MBC_Bcell	unswitched_MBC	B cell
fullstain	ID91	633	Geometric Mean (CD127)	unswitched_MBC_Bcell	unswitched_MBC	B cell
fullstain	ID213	656	Geometric Mean (CD127)	unswitched_MBC_Bcell	unswitched_MBC	B cell
fullstain	ID214	797	Geometric Mean (CD127)	unswitched_MBC_Bcell	unswitched_MBC	B cell
fullstain	ID217	600	Geometric Mean (CD127)	unswitched_MBC_Bcell	unswitched_MBC	B cell
fullstain	ID009	743	Geometric Mean (CD127)	unswitched_MBC_Bcell	unswitched_MBC	B cell
fullstain	ID189	611	Geometric Mean (CD127)	unswitched_MBC_Bcell	unswitched_MBC	B cell
fullstain	ID195	647	Geometric Mean (CD127)	unswitched_MBC_Bcell	unswitched_MBC	B cell
fullstain	ID196	550	Geometric Mean (CD127)	unswitched_MBC_Bcell	unswitched_MBC	B cell
fullstain	ID201	948	Geometric Mean (CD127)	unswitched_MBC_Bcell	unswitched_MBC	B cell
fullstain	ID011	611	Geometric Mean (CD127)	unswitched_MBC_Bcell	unswitched_MBC	B cell
fullstain	ID012	789	Geometric Mean (CD127)	unswitched_MBC_Bcell	unswitched_MBC	B cell
Isotype	ID72	341	Geometric Mean (CD127)	unswitched_MBC_Bcell	unswitched_MBC	B cell
Isotype	ID002	291	Geometric Mean (CD127)	unswitched_MBC_Bcell	unswitched_MBC	B cell
Isotype	ID003	346	Geometric Mean (CD127)	unswitched_MBC_Bcell	unswitched_MBC	B cell
Isotype	ID004	328	Geometric Mean (CD127)	unswitched_MBC_Bcell	unswitched_MBC	B cell
Isotype	ID73	350	Geometric Mean (CD127)	unswitched_MBC_Bcell	unswitched_MBC	B cell
Isotype	ID74	336	Geometric Mean (CD127)	unswitched_MBC_Bcell	unswitched_MBC	B cell
Isotype	ID75	369	Geometric Mean (CD127)	unswitched_MBC_Bcell	unswitched_MBC	B cell
Isotype	ID92	355	Geometric Mean (CD127)	unswitched_MBC_Bcell	unswitched_MBC	B cell
Isotype	ID182	340	Geometric Mean (CD127)	unswitched_MBC_Bcell	unswitched_MBC	B cell
Isotype	ID183	333	Geometric Mean (CD127)	unswitched_MBC_Bcell	unswitched_MBC	B cell
Isotype	ID185	344	Geometric Mean (CD127)	unswitched_MBC_Bcell	unswitched_MBC	B cell
Isotype	ID001	309	Geometric Mean (CD127)	unswitched_MBC_Bcell	unswitched_MBC	B cell
Isotype	ID76	355	Geometric Mean (CD127)	unswitched_MBC_Bcell	unswitched_MBC	B cell
Isotype	ID006	328	Geometric Mean (CD127)	unswitched_MBC_Bcell	unswitched_MBC	B cell
Isotype	ID007	314	Geometric Mean (CD127)	unswitched_MBC_Bcell	unswitched_MBC	B cell
Isotype	ID008	326	Geometric Mean (CD127)	unswitched_MBC_Bcell	unswitched_MBC	B cell
Isotype	ID78	375	Geometric Mean (CD127)	unswitched_MBC_Bcell	unswitched_MBC	B cell
Isotype	ID82	348	Geometric Mean (CD127)	unswitched_MBC_Bcell	unswitched_MBC	B cell
Isotype	ID83	372	Geometric Mean (CD127)	unswitched_MBC_Bcell	unswitched_MBC	B cell
Isotype	ID77	338	Geometric Mean (CD127)	unswitched_MBC_Bcell	unswitched_MBC	B cell
Isotype	ID79	320	Geometric Mean (CD127)	unswitched_MBC_Bcell	unswitched_MBC	B cell
Isotype	ID80	341	Geometric Mean (CD127)	unswitched_MBC_Bcell	unswitched_MBC	B cell
Isotype	ID84	326	Geometric Mean (CD127)	unswitched_MBC_Bcell	unswitched_MBC	B cell
Isotype	ID005	336	Geometric Mean (CD127)	unswitched_MBC_Bcell	unswitched_MBC	B cell
Isotype	ID86	360	Geometric Mean (CD127)	unswitched_MBC_Bcell	unswitched_MBC	B cell
Isotype	ID010	330	Geometric Mean (CD127)	unswitched_MBC_Bcell	unswitched_MBC	B cell
Isotype	ID85	323	Geometric Mean (CD127)	unswitched_MBC_Bcell	unswitched_MBC	B cell
Isotype	ID89	368	Geometric Mean (CD127)	unswitched_MBC_Bcell	unswitched_MBC	B cell
Isotype	ID87	376	Geometric Mean (CD127)	unswitched_MBC_Bcell	unswitched_MBC	B cell
Isotype	ID88	385	Geometric Mean (CD127)	unswitched_MBC_Bcell	unswitched_MBC	B cell
Isotype	ID90	338	Geometric Mean (CD127)	unswitched_MBC_Bcell	unswitched_MBC	B cell
Isotype	ID91	345	Geometric Mean (CD127)	unswitched_MBC_Bcell	unswitched_MBC	B cell
Isotype	ID213	322	Geometric Mean (CD127)	unswitched_MBC_Bcell	unswitched_MBC	B cell
Isotype	ID214	341	Geometric Mean (CD127)	unswitched_MBC_Bcell	unswitched_MBC	B cell
Isotype	ID217	355	Geometric Mean (CD127)	unswitched_MBC_Bcell	unswitched_MBC	B cell
Isotype	ID009	307	Geometric Mean (CD127)	unswitched_MBC_Bcell	unswitched_MBC	B cell
Isotype	ID189	353	Geometric Mean (CD127)	unswitched_MBC_Bcell	unswitched_MBC	B cell
Isotype	ID195	367	Geometric Mean (CD127)	unswitched_MBC_Bcell	unswitched_MBC	B cell
Isotype	ID196	346	Geometric Mean (CD127)	unswitched_MBC_Bcell	unswitched_MBC	B cell
Isotype	ID201	328	Geometric Mean (CD127)	unswitched_MBC_Bcell	unswitched_MBC	B cell
Isotype	ID011	343	Geometric Mean (CD127)	unswitched_MBC_Bcell	unswitched_MBC	B cell
Isotype	ID012	318	Geometric Mean (CD127)	unswitched_MBC_Bcell	unswitched_MBC	B cell
fullstain	ID72	2448	Geometric Mean (CD132)	unswitched_MBC_Bcell	unswitched_MBC	B cell
fullstain	ID002	2232	Geometric Mean (CD132)	unswitched_MBC_Bcell	unswitched_MBC	B cell
fullstain	ID003	2689	Geometric Mean (CD132)	unswitched_MBC_Bcell	unswitched_MBC	B cell
fullstain	ID004	2359	Geometric Mean (CD132)	unswitched_MBC_Bcell	unswitched_MBC	B cell
fullstain	ID73	2190	Geometric Mean (CD132)	unswitched_MBC_Bcell	unswitched_MBC	B cell
fullstain	ID74	2393	Geometric Mean (CD132)	unswitched_MBC_Bcell	unswitched_MBC	B cell
fullstain	ID75	2500	Geometric Mean (CD132)	unswitched_MBC_Bcell	unswitched_MBC	B cell
fullstain	ID92	2454	Geometric Mean (CD132)	unswitched_MBC_Bcell	unswitched_MBC	B cell
fullstain	ID182	2301	Geometric Mean (CD132)	unswitched_MBC_Bcell	unswitched_MBC	B cell
fullstain	ID183	1549	Geometric Mean (CD132)	unswitched_MBC_Bcell	unswitched_MBC	B cell
fullstain	ID185	1808	Geometric Mean (CD132)	unswitched_MBC_Bcell	unswitched_MBC	B cell
fullstain	ID001	2537	Geometric Mean (CD132)	unswitched_MBC_Bcell	unswitched_MBC	B cell
fullstain	ID76	2320	Geometric Mean (CD132)	unswitched_MBC_Bcell	unswitched_MBC	B cell
fullstain	ID006	2374	Geometric Mean (CD132)	unswitched_MBC_Bcell	unswitched_MBC	B cell
fullstain	ID007	2579	Geometric Mean (CD132)	unswitched_MBC_Bcell	unswitched_MBC	B cell
fullstain	ID008	2330	Geometric Mean (CD132)	unswitched_MBC_Bcell	unswitched_MBC	B cell
fullstain	ID78	2304	Geometric Mean (CD132)	unswitched_MBC_Bcell	unswitched_MBC	B cell
fullstain	ID82	1678	Geometric Mean (CD132)	unswitched_MBC_Bcell	unswitched_MBC	B cell
fullstain	ID83	2096	Geometric Mean (CD132)	unswitched_MBC_Bcell	unswitched_MBC	B cell
fullstain	ID77	2742	Geometric Mean (CD132)	unswitched_MBC_Bcell	unswitched_MBC	B cell
fullstain	ID79	2290	Geometric Mean (CD132)	unswitched_MBC_Bcell	unswitched_MBC	B cell
fullstain	ID80	2563	Geometric Mean (CD132)	unswitched_MBC_Bcell	unswitched_MBC	B cell
fullstain	ID84	2011	Geometric Mean (CD132)	unswitched_MBC_Bcell	unswitched_MBC	B cell
fullstain	ID005	2628	Geometric Mean (CD132)	unswitched_MBC_Bcell	unswitched_MBC	B cell
fullstain	ID86	1969	Geometric Mean (CD132)	unswitched_MBC_Bcell	unswitched_MBC	B cell
fullstain	ID010	2459	Geometric Mean (CD132)	unswitched_MBC_Bcell	unswitched_MBC	B cell
fullstain	ID85	2278	Geometric Mean (CD132)	unswitched_MBC_Bcell	unswitched_MBC	B cell
fullstain	ID89	2839	Geometric Mean (CD132)	unswitched_MBC_Bcell	unswitched_MBC	B cell
fullstain	ID87	2098	Geometric Mean (CD132)	unswitched_MBC_Bcell	unswitched_MBC	B cell
fullstain	ID88	2020	Geometric Mean (CD132)	unswitched_MBC_Bcell	unswitched_MBC	B cell
fullstain	ID90	1978	Geometric Mean (CD132)	unswitched_MBC_Bcell	unswitched_MBC	B cell
fullstain	ID91	1581	Geometric Mean (CD132)	unswitched_MBC_Bcell	unswitched_MBC	B cell
fullstain	ID213	2142	Geometric Mean (CD132)	unswitched_MBC_Bcell	unswitched_MBC	B cell
fullstain	ID214	1550	Geometric Mean (CD132)	unswitched_MBC_Bcell	unswitched_MBC	B cell
fullstain	ID217	2321	Geometric Mean (CD132)	unswitched_MBC_Bcell	unswitched_MBC	B cell
fullstain	ID009	2719	Geometric Mean (CD132)	unswitched_MBC_Bcell	unswitched_MBC	B cell
fullstain	ID189	2138	Geometric Mean (CD132)	unswitched_MBC_Bcell	unswitched_MBC	B cell
fullstain	ID195	2179	Geometric Mean (CD132)	unswitched_MBC_Bcell	unswitched_MBC	B cell
fullstain	ID196	2706	Geometric Mean (CD132)	unswitched_MBC_Bcell	unswitched_MBC	B cell
fullstain	ID201	1897	Geometric Mean (CD132)	unswitched_MBC_Bcell	unswitched_MBC	B cell
fullstain	ID011	2862	Geometric Mean (CD132)	unswitched_MBC_Bcell	unswitched_MBC	B cell
fullstain	ID012	2306	Geometric Mean (CD132)	unswitched_MBC_Bcell	unswitched_MBC	B cell
Isotype	ID72	608	Geometric Mean (CD132)	unswitched_MBC_Bcell	unswitched_MBC	B cell
Isotype	ID002	581	Geometric Mean (CD132)	unswitched_MBC_Bcell	unswitched_MBC	B cell
Isotype	ID003	556	Geometric Mean (CD132)	unswitched_MBC_Bcell	unswitched_MBC	B cell
Isotype	ID004	610	Geometric Mean (CD132)	unswitched_MBC_Bcell	unswitched_MBC	B cell
Isotype	ID73	615	Geometric Mean (CD132)	unswitched_MBC_Bcell	unswitched_MBC	B cell
Isotype	ID74	591	Geometric Mean (CD132)	unswitched_MBC_Bcell	unswitched_MBC	B cell
Isotype	ID75	618	Geometric Mean (CD132)	unswitched_MBC_Bcell	unswitched_MBC	B cell
Isotype	ID92	610	Geometric Mean (CD132)	unswitched_MBC_Bcell	unswitched_MBC	B cell
Isotype	ID182	582	Geometric Mean (CD132)	unswitched_MBC_Bcell	unswitched_MBC	B cell
Isotype	ID183	576	Geometric Mean (CD132)	unswitched_MBC_Bcell	unswitched_MBC	B cell
Isotype	ID185	595	Geometric Mean (CD132)	unswitched_MBC_Bcell	unswitched_MBC	B cell
Isotype	ID001	512	Geometric Mean (CD132)	unswitched_MBC_Bcell	unswitched_MBC	B cell
Isotype	ID76	607	Geometric Mean (CD132)	unswitched_MBC_Bcell	unswitched_MBC	B cell
Isotype	ID006	555	Geometric Mean (CD132)	unswitched_MBC_Bcell	unswitched_MBC	B cell
Isotype	ID007	533	Geometric Mean (CD132)	unswitched_MBC_Bcell	unswitched_MBC	B cell
Isotype	ID008	598	Geometric Mean (CD132)	unswitched_MBC_Bcell	unswitched_MBC	B cell
Isotype	ID78	642	Geometric Mean (CD132)	unswitched_MBC_Bcell	unswitched_MBC	B cell
Isotype	ID82	542	Geometric Mean (CD132)	unswitched_MBC_Bcell	unswitched_MBC	B cell
Isotype	ID83	596	Geometric Mean (CD132)	unswitched_MBC_Bcell	unswitched_MBC	B cell
Isotype	ID77	580	Geometric Mean (CD132)	unswitched_MBC_Bcell	unswitched_MBC	B cell
Isotype	ID79	713	Geometric Mean (CD132)	unswitched_MBC_Bcell	unswitched_MBC	B cell
Isotype	ID80	577	Geometric Mean (CD132)	unswitched_MBC_Bcell	unswitched_MBC	B cell
Isotype	ID84	558	Geometric Mean (CD132)	unswitched_MBC_Bcell	unswitched_MBC	B cell
Isotype	ID005	617	Geometric Mean (CD132)	unswitched_MBC_Bcell	unswitched_MBC	B cell
Isotype	ID86	510	Geometric Mean (CD132)	unswitched_MBC_Bcell	unswitched_MBC	B cell
Isotype	ID010	599	Geometric Mean (CD132)	unswitched_MBC_Bcell	unswitched_MBC	B cell
Isotype	ID85	599	Geometric Mean (CD132)	unswitched_MBC_Bcell	unswitched_MBC	B cell
Isotype	ID89	551	Geometric Mean (CD132)	unswitched_MBC_Bcell	unswitched_MBC	B cell
Isotype	ID87	573	Geometric Mean (CD132)	unswitched_MBC_Bcell	unswitched_MBC	B cell
Isotype	ID88	599	Geometric Mean (CD132)	unswitched_MBC_Bcell	unswitched_MBC	B cell
Isotype	ID90	587	Geometric Mean (CD132)	unswitched_MBC_Bcell	unswitched_MBC	B cell
Isotype	ID91	531	Geometric Mean (CD132)	unswitched_MBC_Bcell	unswitched_MBC	B cell
Isotype	ID213	563	Geometric Mean (CD132)	unswitched_MBC_Bcell	unswitched_MBC	B cell
Isotype	ID214	665	Geometric Mean (CD132)	unswitched_MBC_Bcell	unswitched_MBC	B cell
Isotype	ID217	528	Geometric Mean (CD132)	unswitched_MBC_Bcell	unswitched_MBC	B cell
Isotype	ID009	489	Geometric Mean (CD132)	unswitched_MBC_Bcell	unswitched_MBC	B cell
Isotype	ID189	513	Geometric Mean (CD132)	unswitched_MBC_Bcell	unswitched_MBC	B cell
Isotype	ID195	547	Geometric Mean (CD132)	unswitched_MBC_Bcell	unswitched_MBC	B cell
Isotype	ID196	539	Geometric Mean (CD132)	unswitched_MBC_Bcell	unswitched_MBC	B cell
Isotype	ID201	637	Geometric Mean (CD132)	unswitched_MBC_Bcell	unswitched_MBC	B cell
Isotype	ID011	595	Geometric Mean (CD132)	unswitched_MBC_Bcell	unswitched_MBC	B cell
Isotype	ID012	575	Geometric Mean (CD132)	unswitched_MBC_Bcell	unswitched_MBC	B cell
fullstain	ID72	1827	Geometric Mean (CD25)	unswitched_MBC_Bcell	unswitched_MBC	B cell
fullstain	ID002	1841	Geometric Mean (CD25)	unswitched_MBC_Bcell	unswitched_MBC	B cell
fullstain	ID003	2169	Geometric Mean (CD25)	unswitched_MBC_Bcell	unswitched_MBC	B cell
fullstain	ID004	2064	Geometric Mean (CD25)	unswitched_MBC_Bcell	unswitched_MBC	B cell
fullstain	ID73	1937	Geometric Mean (CD25)	unswitched_MBC_Bcell	unswitched_MBC	B cell
fullstain	ID74	1454	Geometric Mean (CD25)	unswitched_MBC_Bcell	unswitched_MBC	B cell
fullstain	ID75	1710	Geometric Mean (CD25)	unswitched_MBC_Bcell	unswitched_MBC	B cell
fullstain	ID92	1310	Geometric Mean (CD25)	unswitched_MBC_Bcell	unswitched_MBC	B cell
fullstain	ID182	2099	Geometric Mean (CD25)	unswitched_MBC_Bcell	unswitched_MBC	B cell
fullstain	ID183	2199	Geometric Mean (CD25)	unswitched_MBC_Bcell	unswitched_MBC	B cell
fullstain	ID185	1596	Geometric Mean (CD25)	unswitched_MBC_Bcell	unswitched_MBC	B cell
fullstain	ID001	1496	Geometric Mean (CD25)	unswitched_MBC_Bcell	unswitched_MBC	B cell
fullstain	ID76	1565	Geometric Mean (CD25)	unswitched_MBC_Bcell	unswitched_MBC	B cell
fullstain	ID006	2350	Geometric Mean (CD25)	unswitched_MBC_Bcell	unswitched_MBC	B cell
fullstain	ID007	2063	Geometric Mean (CD25)	unswitched_MBC_Bcell	unswitched_MBC	B cell
fullstain	ID008	1645	Geometric Mean (CD25)	unswitched_MBC_Bcell	unswitched_MBC	B cell
fullstain	ID78	1840	Geometric Mean (CD25)	unswitched_MBC_Bcell	unswitched_MBC	B cell
fullstain	ID82	1966	Geometric Mean (CD25)	unswitched_MBC_Bcell	unswitched_MBC	B cell
fullstain	ID83	1866	Geometric Mean (CD25)	unswitched_MBC_Bcell	unswitched_MBC	B cell
fullstain	ID77	1850	Geometric Mean (CD25)	unswitched_MBC_Bcell	unswitched_MBC	B cell
fullstain	ID79	1563	Geometric Mean (CD25)	unswitched_MBC_Bcell	unswitched_MBC	B cell
fullstain	ID80	2001	Geometric Mean (CD25)	unswitched_MBC_Bcell	unswitched_MBC	B cell
fullstain	ID84	1833	Geometric Mean (CD25)	unswitched_MBC_Bcell	unswitched_MBC	B cell
fullstain	ID005	2002	Geometric Mean (CD25)	unswitched_MBC_Bcell	unswitched_MBC	B cell
fullstain	ID86	1423	Geometric Mean (CD25)	unswitched_MBC_Bcell	unswitched_MBC	B cell
fullstain	ID010	1597	Geometric Mean (CD25)	unswitched_MBC_Bcell	unswitched_MBC	B cell
fullstain	ID85	2008	Geometric Mean (CD25)	unswitched_MBC_Bcell	unswitched_MBC	B cell
fullstain	ID89	2073	Geometric Mean (CD25)	unswitched_MBC_Bcell	unswitched_MBC	B cell
fullstain	ID87	1728	Geometric Mean (CD25)	unswitched_MBC_Bcell	unswitched_MBC	B cell
fullstain	ID88	1867	Geometric Mean (CD25)	unswitched_MBC_Bcell	unswitched_MBC	B cell
fullstain	ID90	1598	Geometric Mean (CD25)	unswitched_MBC_Bcell	unswitched_MBC	B cell
fullstain	ID91	1843	Geometric Mean (CD25)	unswitched_MBC_Bcell	unswitched_MBC	B cell
fullstain	ID213	1304	Geometric Mean (CD25)	unswitched_MBC_Bcell	unswitched_MBC	B cell
fullstain	ID214	1818	Geometric Mean (CD25)	unswitched_MBC_Bcell	unswitched_MBC	B cell
fullstain	ID217	1758	Geometric Mean (CD25)	unswitched_MBC_Bcell	unswitched_MBC	B cell
fullstain	ID009	2684	Geometric Mean (CD25)	unswitched_MBC_Bcell	unswitched_MBC	B cell
fullstain	ID189	1992	Geometric Mean (CD25)	unswitched_MBC_Bcell	unswitched_MBC	B cell
fullstain	ID195	1547	Geometric Mean (CD25)	unswitched_MBC_Bcell	unswitched_MBC	B cell
fullstain	ID196	2124	Geometric Mean (CD25)	unswitched_MBC_Bcell	unswitched_MBC	B cell
fullstain	ID201	1633	Geometric Mean (CD25)	unswitched_MBC_Bcell	unswitched_MBC	B cell
fullstain	ID011	1591	Geometric Mean (CD25)	unswitched_MBC_Bcell	unswitched_MBC	B cell
fullstain	ID012	2063	Geometric Mean (CD25)	unswitched_MBC_Bcell	unswitched_MBC	B cell
Isotype	ID72	676	Geometric Mean (CD25)	unswitched_MBC_Bcell	unswitched_MBC	B cell
Isotype	ID002	541	Geometric Mean (CD25)	unswitched_MBC_Bcell	unswitched_MBC	B cell
Isotype	ID003	597	Geometric Mean (CD25)	unswitched_MBC_Bcell	unswitched_MBC	B cell
Isotype	ID004	589	Geometric Mean (CD25)	unswitched_MBC_Bcell	unswitched_MBC	B cell
Isotype	ID73	644	Geometric Mean (CD25)	unswitched_MBC_Bcell	unswitched_MBC	B cell
Isotype	ID74	622	Geometric Mean (CD25)	unswitched_MBC_Bcell	unswitched_MBC	B cell
Isotype	ID75	648	Geometric Mean (CD25)	unswitched_MBC_Bcell	unswitched_MBC	B cell
Isotype	ID92	655	Geometric Mean (CD25)	unswitched_MBC_Bcell	unswitched_MBC	B cell
Isotype	ID182	633	Geometric Mean (CD25)	unswitched_MBC_Bcell	unswitched_MBC	B cell
Isotype	ID183	646	Geometric Mean (CD25)	unswitched_MBC_Bcell	unswitched_MBC	B cell
Isotype	ID185	685	Geometric Mean (CD25)	unswitched_MBC_Bcell	unswitched_MBC	B cell
Isotype	ID001	556	Geometric Mean (CD25)	unswitched_MBC_Bcell	unswitched_MBC	B cell
Isotype	ID76	623	Geometric Mean (CD25)	unswitched_MBC_Bcell	unswitched_MBC	B cell
Isotype	ID006	538	Geometric Mean (CD25)	unswitched_MBC_Bcell	unswitched_MBC	B cell
Isotype	ID007	522	Geometric Mean (CD25)	unswitched_MBC_Bcell	unswitched_MBC	B cell
Isotype	ID008	513	Geometric Mean (CD25)	unswitched_MBC_Bcell	unswitched_MBC	B cell
Isotype	ID78	698	Geometric Mean (CD25)	unswitched_MBC_Bcell	unswitched_MBC	B cell
Isotype	ID82	564	Geometric Mean (CD25)	unswitched_MBC_Bcell	unswitched_MBC	B cell
Isotype	ID83	717	Geometric Mean (CD25)	unswitched_MBC_Bcell	unswitched_MBC	B cell
Isotype	ID77	601	Geometric Mean (CD25)	unswitched_MBC_Bcell	unswitched_MBC	B cell
Isotype	ID79	583	Geometric Mean (CD25)	unswitched_MBC_Bcell	unswitched_MBC	B cell
Isotype	ID80	599	Geometric Mean (CD25)	unswitched_MBC_Bcell	unswitched_MBC	B cell
Isotype	ID84	604	Geometric Mean (CD25)	unswitched_MBC_Bcell	unswitched_MBC	B cell
Isotype	ID005	600	Geometric Mean (CD25)	unswitched_MBC_Bcell	unswitched_MBC	B cell
Isotype	ID86	642	Geometric Mean (CD25)	unswitched_MBC_Bcell	unswitched_MBC	B cell
Isotype	ID010	607	Geometric Mean (CD25)	unswitched_MBC_Bcell	unswitched_MBC	B cell
Isotype	ID85	613	Geometric Mean (CD25)	unswitched_MBC_Bcell	unswitched_MBC	B cell
Isotype	ID89	648	Geometric Mean (CD25)	unswitched_MBC_Bcell	unswitched_MBC	B cell
Isotype	ID87	698	Geometric Mean (CD25)	unswitched_MBC_Bcell	unswitched_MBC	B cell
Isotype	ID88	712	Geometric Mean (CD25)	unswitched_MBC_Bcell	unswitched_MBC	B cell
Isotype	ID90	601	Geometric Mean (CD25)	unswitched_MBC_Bcell	unswitched_MBC	B cell
Isotype	ID91	615	Geometric Mean (CD25)	unswitched_MBC_Bcell	unswitched_MBC	B cell
Isotype	ID213	589	Geometric Mean (CD25)	unswitched_MBC_Bcell	unswitched_MBC	B cell
Isotype	ID214	711	Geometric Mean (CD25)	unswitched_MBC_Bcell	unswitched_MBC	B cell
Isotype	ID217	619	Geometric Mean (CD25)	unswitched_MBC_Bcell	unswitched_MBC	B cell
Isotype	ID009	534	Geometric Mean (CD25)	unswitched_MBC_Bcell	unswitched_MBC	B cell
Isotype	ID189	622	Geometric Mean (CD25)	unswitched_MBC_Bcell	unswitched_MBC	B cell
Isotype	ID195	716	Geometric Mean (CD25)	unswitched_MBC_Bcell	unswitched_MBC	B cell
Isotype	ID196	594	Geometric Mean (CD25)	unswitched_MBC_Bcell	unswitched_MBC	B cell
Isotype	ID201	699	Geometric Mean (CD25)	unswitched_MBC_Bcell	unswitched_MBC	B cell
Isotype	ID011	597	Geometric Mean (CD25)	unswitched_MBC_Bcell	unswitched_MBC	B cell
Isotype	ID012	554	Geometric Mean (CD25)	unswitched_MBC_Bcell	unswitched_MBC	B cell
fullstain	ID72	2749	Geometric Mean (CD122)	PB_PC_B-cell	PB_PC	B cell
fullstain	ID002	2132	Geometric Mean (CD122)	PB_PC_B-cell	PB_PC	B cell
fullstain	ID003	2767	Geometric Mean (CD122)	PB_PC_B-cell	PB_PC	B cell
fullstain	ID004	3047	Geometric Mean (CD122)	PB_PC_B-cell	PB_PC	B cell
fullstain	ID73	2562	Geometric Mean (CD122)	PB_PC_B-cell	PB_PC	B cell
fullstain	ID74	2991	Geometric Mean (CD122)	PB_PC_B-cell	PB_PC	B cell
fullstain	ID75	3473	Geometric Mean (CD122)	PB_PC_B-cell	PB_PC	B cell
fullstain	ID92	3102	Geometric Mean (CD122)	PB_PC_B-cell	PB_PC	B cell
fullstain	ID182	2590	Geometric Mean (CD122)	PB_PC_B-cell	PB_PC	B cell
fullstain	ID183	2822	Geometric Mean (CD122)	PB_PC_B-cell	PB_PC	B cell
fullstain	ID185	1989	Geometric Mean (CD122)	PB_PC_B-cell	PB_PC	B cell
fullstain	ID001	1862	Geometric Mean (CD122)	PB_PC_B-cell	PB_PC	B cell
fullstain	ID76	2874	Geometric Mean (CD122)	PB_PC_B-cell	PB_PC	B cell
fullstain	ID006	2876	Geometric Mean (CD122)	PB_PC_B-cell	PB_PC	B cell
fullstain	ID007	3088	Geometric Mean (CD122)	PB_PC_B-cell	PB_PC	B cell
fullstain	ID008	2388	Geometric Mean (CD122)	PB_PC_B-cell	PB_PC	B cell
fullstain	ID78	2963	Geometric Mean (CD122)	PB_PC_B-cell	PB_PC	B cell
fullstain	ID82	3354	Geometric Mean (CD122)	PB_PC_B-cell	PB_PC	B cell
fullstain	ID83	2976	Geometric Mean (CD122)	PB_PC_B-cell	PB_PC	B cell
fullstain	ID77	2525	Geometric Mean (CD122)	PB_PC_B-cell	PB_PC	B cell
fullstain	ID79	2884	Geometric Mean (CD122)	PB_PC_B-cell	PB_PC	B cell
fullstain	ID80	3324	Geometric Mean (CD122)	PB_PC_B-cell	PB_PC	B cell
fullstain	ID84	3267	Geometric Mean (CD122)	PB_PC_B-cell	PB_PC	B cell
fullstain	ID005	2415	Geometric Mean (CD122)	PB_PC_B-cell	PB_PC	B cell
fullstain	ID86	3584	Geometric Mean (CD122)	PB_PC_B-cell	PB_PC	B cell
fullstain	ID010	2561	Geometric Mean (CD122)	PB_PC_B-cell	PB_PC	B cell
fullstain	ID85	3359	Geometric Mean (CD122)	PB_PC_B-cell	PB_PC	B cell
fullstain	ID89	3220	Geometric Mean (CD122)	PB_PC_B-cell	PB_PC	B cell
fullstain	ID87	2957	Geometric Mean (CD122)	PB_PC_B-cell	PB_PC	B cell
fullstain	ID88	2815	Geometric Mean (CD122)	PB_PC_B-cell	PB_PC	B cell
fullstain	ID90	2532	Geometric Mean (CD122)	PB_PC_B-cell	PB_PC	B cell
fullstain	ID91	2995	Geometric Mean (CD122)	PB_PC_B-cell	PB_PC	B cell
fullstain	ID213	2792	Geometric Mean (CD122)	PB_PC_B-cell	PB_PC	B cell
fullstain	ID214	3100	Geometric Mean (CD122)	PB_PC_B-cell	PB_PC	B cell
fullstain	ID217	2986	Geometric Mean (CD122)	PB_PC_B-cell	PB_PC	B cell
fullstain	ID009	2732	Geometric Mean (CD122)	PB_PC_B-cell	PB_PC	B cell
fullstain	ID189	2797	Geometric Mean (CD122)	PB_PC_B-cell	PB_PC	B cell
fullstain	ID195	3002	Geometric Mean (CD122)	PB_PC_B-cell	PB_PC	B cell
fullstain	ID196	3291	Geometric Mean (CD122)	PB_PC_B-cell	PB_PC	B cell
fullstain	ID201	2803	Geometric Mean (CD122)	PB_PC_B-cell	PB_PC	B cell
fullstain	ID011	2934	Geometric Mean (CD122)	PB_PC_B-cell	PB_PC	B cell
fullstain	ID012	2879	Geometric Mean (CD122)	PB_PC_B-cell	PB_PC	B cell
Isotype	ID72	2699	Geometric Mean (CD122)	PB_PC_B-cell	PB_PC	B cell
Isotype	ID002	2137	Geometric Mean (CD122)	PB_PC_B-cell	PB_PC	B cell
Isotype	ID003	2260	Geometric Mean (CD122)	PB_PC_B-cell	PB_PC	B cell
Isotype	ID004	2630	Geometric Mean (CD122)	PB_PC_B-cell	PB_PC	B cell
Isotype	ID73	2794	Geometric Mean (CD122)	PB_PC_B-cell	PB_PC	B cell
Isotype	ID74	2967	Geometric Mean (CD122)	PB_PC_B-cell	PB_PC	B cell
Isotype	ID75	3049	Geometric Mean (CD122)	PB_PC_B-cell	PB_PC	B cell
Isotype	ID92	2617	Geometric Mean (CD122)	PB_PC_B-cell	PB_PC	B cell
Isotype	ID182	3031	Geometric Mean (CD122)	PB_PC_B-cell	PB_PC	B cell
Isotype	ID183	3056	Geometric Mean (CD122)	PB_PC_B-cell	PB_PC	B cell
Isotype	ID185	2820	Geometric Mean (CD122)	PB_PC_B-cell	PB_PC	B cell
Isotype	ID001	2481	Geometric Mean (CD122)	PB_PC_B-cell	PB_PC	B cell
Isotype	ID76	2660	Geometric Mean (CD122)	PB_PC_B-cell	PB_PC	B cell
Isotype	ID006	2191	Geometric Mean (CD122)	PB_PC_B-cell	PB_PC	B cell
Isotype	ID007	2368	Geometric Mean (CD122)	PB_PC_B-cell	PB_PC	B cell
Isotype	ID008	2093	Geometric Mean (CD122)	PB_PC_B-cell	PB_PC	B cell
Isotype	ID78	2675	Geometric Mean (CD122)	PB_PC_B-cell	PB_PC	B cell
Isotype	ID82	2894	Geometric Mean (CD122)	PB_PC_B-cell	PB_PC	B cell
Isotype	ID83	2729	Geometric Mean (CD122)	PB_PC_B-cell	PB_PC	B cell
Isotype	ID77	2684	Geometric Mean (CD122)	PB_PC_B-cell	PB_PC	B cell
Isotype	ID79	2763	Geometric Mean (CD122)	PB_PC_B-cell	PB_PC	B cell
Isotype	ID80	2927	Geometric Mean (CD122)	PB_PC_B-cell	PB_PC	B cell
Isotype	ID84	2993	Geometric Mean (CD122)	PB_PC_B-cell	PB_PC	B cell
Isotype	ID005	2150	Geometric Mean (CD122)	PB_PC_B-cell	PB_PC	B cell
Isotype	ID86	2884	Geometric Mean (CD122)	PB_PC_B-cell	PB_PC	B cell
Isotype	ID010	2275	Geometric Mean (CD122)	PB_PC_B-cell	PB_PC	B cell
Isotype	ID85	3013	Geometric Mean (CD122)	PB_PC_B-cell	PB_PC	B cell
Isotype	ID89	2755	Geometric Mean (CD122)	PB_PC_B-cell	PB_PC	B cell
Isotype	ID87	3063	Geometric Mean (CD122)	PB_PC_B-cell	PB_PC	B cell
Isotype	ID88	2711	Geometric Mean (CD122)	PB_PC_B-cell	PB_PC	B cell
Isotype	ID90	2441	Geometric Mean (CD122)	PB_PC_B-cell	PB_PC	B cell
Isotype	ID91	2803	Geometric Mean (CD122)	PB_PC_B-cell	PB_PC	B cell
Isotype	ID213	2485	Geometric Mean (CD122)	PB_PC_B-cell	PB_PC	B cell
Isotype	ID214	2932	Geometric Mean (CD122)	PB_PC_B-cell	PB_PC	B cell
Isotype	ID217	2711	Geometric Mean (CD122)	PB_PC_B-cell	PB_PC	B cell
Isotype	ID009	2319	Geometric Mean (CD122)	PB_PC_B-cell	PB_PC	B cell
Isotype	ID189	2623	Geometric Mean (CD122)	PB_PC_B-cell	PB_PC	B cell
Isotype	ID195	2802	Geometric Mean (CD122)	PB_PC_B-cell	PB_PC	B cell
Isotype	ID196	2793	Geometric Mean (CD122)	PB_PC_B-cell	PB_PC	B cell
Isotype	ID201	2747	Geometric Mean (CD122)	PB_PC_B-cell	PB_PC	B cell
Isotype	ID011	2478	Geometric Mean (CD122)	PB_PC_B-cell	PB_PC	B cell
Isotype	ID012	2104	Geometric Mean (CD122)	PB_PC_B-cell	PB_PC	B cell
fullstain	ID72	132	Geometric Mean (CD127)	PB_PC_B-cell	PB_PC	B cell
fullstain	ID002	-170	Geometric Mean (CD127)	PB_PC_B-cell	PB_PC	B cell
fullstain	ID003	-56.2	Geometric Mean (CD127)	PB_PC_B-cell	PB_PC	B cell
fullstain	ID004	352	Geometric Mean (CD127)	PB_PC_B-cell	PB_PC	B cell
fullstain	ID73	115	Geometric Mean (CD127)	PB_PC_B-cell	PB_PC	B cell
fullstain	ID74	355	Geometric Mean (CD127)	PB_PC_B-cell	PB_PC	B cell
fullstain	ID75	306	Geometric Mean (CD127)	PB_PC_B-cell	PB_PC	B cell
fullstain	ID92	2.96	Geometric Mean (CD127)	PB_PC_B-cell	PB_PC	B cell
fullstain	ID182	-7.9	Geometric Mean (CD127)	PB_PC_B-cell	PB_PC	B cell
fullstain	ID183	116	Geometric Mean (CD127)	PB_PC_B-cell	PB_PC	B cell
fullstain	ID185	246	Geometric Mean (CD127)	PB_PC_B-cell	PB_PC	B cell
fullstain	ID001	37	Geometric Mean (CD127)	PB_PC_B-cell	PB_PC	B cell
fullstain	ID76	245	Geometric Mean (CD127)	PB_PC_B-cell	PB_PC	B cell
fullstain	ID006	-84.9	Geometric Mean (CD127)	PB_PC_B-cell	PB_PC	B cell
fullstain	ID007	110	Geometric Mean (CD127)	PB_PC_B-cell	PB_PC	B cell
fullstain	ID008	18	Geometric Mean (CD127)	PB_PC_B-cell	PB_PC	B cell
fullstain	ID78	149	Geometric Mean (CD127)	PB_PC_B-cell	PB_PC	B cell
fullstain	ID82	189	Geometric Mean (CD127)	PB_PC_B-cell	PB_PC	B cell
fullstain	ID83	153	Geometric Mean (CD127)	PB_PC_B-cell	PB_PC	B cell
fullstain	ID77	112	Geometric Mean (CD127)	PB_PC_B-cell	PB_PC	B cell
fullstain	ID79	449	Geometric Mean (CD127)	PB_PC_B-cell	PB_PC	B cell
fullstain	ID80	507	Geometric Mean (CD127)	PB_PC_B-cell	PB_PC	B cell
fullstain	ID84	-39.5	Geometric Mean (CD127)	PB_PC_B-cell	PB_PC	B cell
fullstain	ID005	-218	Geometric Mean (CD127)	PB_PC_B-cell	PB_PC	B cell
fullstain	ID86	262	Geometric Mean (CD127)	PB_PC_B-cell	PB_PC	B cell
fullstain	ID010	162	Geometric Mean (CD127)	PB_PC_B-cell	PB_PC	B cell
fullstain	ID85	204	Geometric Mean (CD127)	PB_PC_B-cell	PB_PC	B cell
fullstain	ID89	256	Geometric Mean (CD127)	PB_PC_B-cell	PB_PC	B cell
fullstain	ID87	67.1	Geometric Mean (CD127)	PB_PC_B-cell	PB_PC	B cell
fullstain	ID88	82.2	Geometric Mean (CD127)	PB_PC_B-cell	PB_PC	B cell
fullstain	ID90	55.8	Geometric Mean (CD127)	PB_PC_B-cell	PB_PC	B cell
fullstain	ID91	134	Geometric Mean (CD127)	PB_PC_B-cell	PB_PC	B cell
fullstain	ID213	71.3	Geometric Mean (CD127)	PB_PC_B-cell	PB_PC	B cell
fullstain	ID214	261	Geometric Mean (CD127)	PB_PC_B-cell	PB_PC	B cell
fullstain	ID217	196	Geometric Mean (CD127)	PB_PC_B-cell	PB_PC	B cell
fullstain	ID009	437	Geometric Mean (CD127)	PB_PC_B-cell	PB_PC	B cell
fullstain	ID189	-26.9	Geometric Mean (CD127)	PB_PC_B-cell	PB_PC	B cell
fullstain	ID195	-124	Geometric Mean (CD127)	PB_PC_B-cell	PB_PC	B cell
fullstain	ID196	67.8	Geometric Mean (CD127)	PB_PC_B-cell	PB_PC	B cell
fullstain	ID201	112	Geometric Mean (CD127)	PB_PC_B-cell	PB_PC	B cell
fullstain	ID011	94.6	Geometric Mean (CD127)	PB_PC_B-cell	PB_PC	B cell
fullstain	ID012	122	Geometric Mean (CD127)	PB_PC_B-cell	PB_PC	B cell
Isotype	ID72	328	Geometric Mean (CD127)	PB_PC_B-cell	PB_PC	B cell
Isotype	ID002	223	Geometric Mean (CD127)	PB_PC_B-cell	PB_PC	B cell
Isotype	ID003	282	Geometric Mean (CD127)	PB_PC_B-cell	PB_PC	B cell
Isotype	ID004	621	Geometric Mean (CD127)	PB_PC_B-cell	PB_PC	B cell
Isotype	ID73	437	Geometric Mean (CD127)	PB_PC_B-cell	PB_PC	B cell
Isotype	ID74	639	Geometric Mean (CD127)	PB_PC_B-cell	PB_PC	B cell
Isotype	ID75	570	Geometric Mean (CD127)	PB_PC_B-cell	PB_PC	B cell
Isotype	ID92	388	Geometric Mean (CD127)	PB_PC_B-cell	PB_PC	B cell
Isotype	ID182	436	Geometric Mean (CD127)	PB_PC_B-cell	PB_PC	B cell
Isotype	ID183	477	Geometric Mean (CD127)	PB_PC_B-cell	PB_PC	B cell
Isotype	ID185	487	Geometric Mean (CD127)	PB_PC_B-cell	PB_PC	B cell
Isotype	ID001	261	Geometric Mean (CD127)	PB_PC_B-cell	PB_PC	B cell
Isotype	ID76	578	Geometric Mean (CD127)	PB_PC_B-cell	PB_PC	B cell
Isotype	ID006	395	Geometric Mean (CD127)	PB_PC_B-cell	PB_PC	B cell
Isotype	ID007	432	Geometric Mean (CD127)	PB_PC_B-cell	PB_PC	B cell
Isotype	ID008	340	Geometric Mean (CD127)	PB_PC_B-cell	PB_PC	B cell
Isotype	ID78	375	Geometric Mean (CD127)	PB_PC_B-cell	PB_PC	B cell
Isotype	ID82	631	Geometric Mean (CD127)	PB_PC_B-cell	PB_PC	B cell
Isotype	ID83	335	Geometric Mean (CD127)	PB_PC_B-cell	PB_PC	B cell
Isotype	ID77	341	Geometric Mean (CD127)	PB_PC_B-cell	PB_PC	B cell
Isotype	ID79	685	Geometric Mean (CD127)	PB_PC_B-cell	PB_PC	B cell
Isotype	ID80	615	Geometric Mean (CD127)	PB_PC_B-cell	PB_PC	B cell
Isotype	ID84	379	Geometric Mean (CD127)	PB_PC_B-cell	PB_PC	B cell
Isotype	ID005	334	Geometric Mean (CD127)	PB_PC_B-cell	PB_PC	B cell
Isotype	ID86	554	Geometric Mean (CD127)	PB_PC_B-cell	PB_PC	B cell
Isotype	ID010	363	Geometric Mean (CD127)	PB_PC_B-cell	PB_PC	B cell
Isotype	ID85	-397	Geometric Mean (CD127)	PB_PC_B-cell	PB_PC	B cell
Isotype	ID89	430	Geometric Mean (CD127)	PB_PC_B-cell	PB_PC	B cell
Isotype	ID87	488	Geometric Mean (CD127)	PB_PC_B-cell	PB_PC	B cell
Isotype	ID88	377	Geometric Mean (CD127)	PB_PC_B-cell	PB_PC	B cell
Isotype	ID90	373	Geometric Mean (CD127)	PB_PC_B-cell	PB_PC	B cell
Isotype	ID91	405	Geometric Mean (CD127)	PB_PC_B-cell	PB_PC	B cell
Isotype	ID213	520	Geometric Mean (CD127)	PB_PC_B-cell	PB_PC	B cell
Isotype	ID214	655	Geometric Mean (CD127)	PB_PC_B-cell	PB_PC	B cell
Isotype	ID217	350	Geometric Mean (CD127)	PB_PC_B-cell	PB_PC	B cell
Isotype	ID009	492	Geometric Mean (CD127)	PB_PC_B-cell	PB_PC	B cell
Isotype	ID189	406	Geometric Mean (CD127)	PB_PC_B-cell	PB_PC	B cell
Isotype	ID195	445	Geometric Mean (CD127)	PB_PC_B-cell	PB_PC	B cell
Isotype	ID196	361	Geometric Mean (CD127)	PB_PC_B-cell	PB_PC	B cell
Isotype	ID201	356	Geometric Mean (CD127)	PB_PC_B-cell	PB_PC	B cell
Isotype	ID011	513	Geometric Mean (CD127)	PB_PC_B-cell	PB_PC	B cell
Isotype	ID012	291	Geometric Mean (CD127)	PB_PC_B-cell	PB_PC	B cell
fullstain	ID72	959	Geometric Mean (CD132)	PB_PC_B-cell	PB_PC	B cell
fullstain	ID002	-349	Geometric Mean (CD132)	PB_PC_B-cell	PB_PC	B cell
fullstain	ID003	575	Geometric Mean (CD132)	PB_PC_B-cell	PB_PC	B cell
fullstain	ID004	680	Geometric Mean (CD132)	PB_PC_B-cell	PB_PC	B cell
fullstain	ID73	672	Geometric Mean (CD132)	PB_PC_B-cell	PB_PC	B cell
fullstain	ID74	397	Geometric Mean (CD132)	PB_PC_B-cell	PB_PC	B cell
fullstain	ID75	1260	Geometric Mean (CD132)	PB_PC_B-cell	PB_PC	B cell
fullstain	ID92	630	Geometric Mean (CD132)	PB_PC_B-cell	PB_PC	B cell
fullstain	ID182	355	Geometric Mean (CD132)	PB_PC_B-cell	PB_PC	B cell
fullstain	ID183	225	Geometric Mean (CD132)	PB_PC_B-cell	PB_PC	B cell
fullstain	ID185	97.4	Geometric Mean (CD132)	PB_PC_B-cell	PB_PC	B cell
fullstain	ID001	388	Geometric Mean (CD132)	PB_PC_B-cell	PB_PC	B cell
fullstain	ID76	640	Geometric Mean (CD132)	PB_PC_B-cell	PB_PC	B cell
fullstain	ID006	763	Geometric Mean (CD132)	PB_PC_B-cell	PB_PC	B cell
fullstain	ID007	753	Geometric Mean (CD132)	PB_PC_B-cell	PB_PC	B cell
fullstain	ID008	723	Geometric Mean (CD132)	PB_PC_B-cell	PB_PC	B cell
fullstain	ID78	491	Geometric Mean (CD132)	PB_PC_B-cell	PB_PC	B cell
fullstain	ID82	984	Geometric Mean (CD132)	PB_PC_B-cell	PB_PC	B cell
fullstain	ID83	157	Geometric Mean (CD132)	PB_PC_B-cell	PB_PC	B cell
fullstain	ID77	904	Geometric Mean (CD132)	PB_PC_B-cell	PB_PC	B cell
fullstain	ID79	1298	Geometric Mean (CD132)	PB_PC_B-cell	PB_PC	B cell
fullstain	ID80	695	Geometric Mean (CD132)	PB_PC_B-cell	PB_PC	B cell
fullstain	ID84	730	Geometric Mean (CD132)	PB_PC_B-cell	PB_PC	B cell
fullstain	ID005	232	Geometric Mean (CD132)	PB_PC_B-cell	PB_PC	B cell
fullstain	ID86	950	Geometric Mean (CD132)	PB_PC_B-cell	PB_PC	B cell
fullstain	ID010	429	Geometric Mean (CD132)	PB_PC_B-cell	PB_PC	B cell
fullstain	ID85	950	Geometric Mean (CD132)	PB_PC_B-cell	PB_PC	B cell
fullstain	ID89	1125	Geometric Mean (CD132)	PB_PC_B-cell	PB_PC	B cell
fullstain	ID87	623	Geometric Mean (CD132)	PB_PC_B-cell	PB_PC	B cell
fullstain	ID88	561	Geometric Mean (CD132)	PB_PC_B-cell	PB_PC	B cell
fullstain	ID90	615	Geometric Mean (CD132)	PB_PC_B-cell	PB_PC	B cell
fullstain	ID91	734	Geometric Mean (CD132)	PB_PC_B-cell	PB_PC	B cell
fullstain	ID213	814	Geometric Mean (CD132)	PB_PC_B-cell	PB_PC	B cell
fullstain	ID214	560	Geometric Mean (CD132)	PB_PC_B-cell	PB_PC	B cell
fullstain	ID217	1626	Geometric Mean (CD132)	PB_PC_B-cell	PB_PC	B cell
fullstain	ID009	938	Geometric Mean (CD132)	PB_PC_B-cell	PB_PC	B cell
fullstain	ID189	188	Geometric Mean (CD132)	PB_PC_B-cell	PB_PC	B cell
fullstain	ID195	102	Geometric Mean (CD132)	PB_PC_B-cell	PB_PC	B cell
fullstain	ID196	1030	Geometric Mean (CD132)	PB_PC_B-cell	PB_PC	B cell
fullstain	ID201	625	Geometric Mean (CD132)	PB_PC_B-cell	PB_PC	B cell
fullstain	ID011	830	Geometric Mean (CD132)	PB_PC_B-cell	PB_PC	B cell
fullstain	ID012	512	Geometric Mean (CD132)	PB_PC_B-cell	PB_PC	B cell
Isotype	ID72	802	Geometric Mean (CD132)	PB_PC_B-cell	PB_PC	B cell
Isotype	ID002	890	Geometric Mean (CD132)	PB_PC_B-cell	PB_PC	B cell
Isotype	ID003	847	Geometric Mean (CD132)	PB_PC_B-cell	PB_PC	B cell
Isotype	ID004	773	Geometric Mean (CD132)	PB_PC_B-cell	PB_PC	B cell
Isotype	ID73	1177	Geometric Mean (CD132)	PB_PC_B-cell	PB_PC	B cell
Isotype	ID74	924	Geometric Mean (CD132)	PB_PC_B-cell	PB_PC	B cell
Isotype	ID75	1052	Geometric Mean (CD132)	PB_PC_B-cell	PB_PC	B cell
Isotype	ID92	992	Geometric Mean (CD132)	PB_PC_B-cell	PB_PC	B cell
Isotype	ID182	810	Geometric Mean (CD132)	PB_PC_B-cell	PB_PC	B cell
Isotype	ID183	897	Geometric Mean (CD132)	PB_PC_B-cell	PB_PC	B cell
Isotype	ID185	968	Geometric Mean (CD132)	PB_PC_B-cell	PB_PC	B cell
Isotype	ID001	1061	Geometric Mean (CD132)	PB_PC_B-cell	PB_PC	B cell
Isotype	ID76	961	Geometric Mean (CD132)	PB_PC_B-cell	PB_PC	B cell
Isotype	ID006	1058	Geometric Mean (CD132)	PB_PC_B-cell	PB_PC	B cell
Isotype	ID007	643	Geometric Mean (CD132)	PB_PC_B-cell	PB_PC	B cell
Isotype	ID008	902	Geometric Mean (CD132)	PB_PC_B-cell	PB_PC	B cell
Isotype	ID78	1101	Geometric Mean (CD132)	PB_PC_B-cell	PB_PC	B cell
Isotype	ID82	736	Geometric Mean (CD132)	PB_PC_B-cell	PB_PC	B cell
Isotype	ID83	816	Geometric Mean (CD132)	PB_PC_B-cell	PB_PC	B cell
Isotype	ID77	965	Geometric Mean (CD132)	PB_PC_B-cell	PB_PC	B cell
Isotype	ID79	872	Geometric Mean (CD132)	PB_PC_B-cell	PB_PC	B cell
Isotype	ID80	750	Geometric Mean (CD132)	PB_PC_B-cell	PB_PC	B cell
Isotype	ID84	1260	Geometric Mean (CD132)	PB_PC_B-cell	PB_PC	B cell
Isotype	ID005	1074	Geometric Mean (CD132)	PB_PC_B-cell	PB_PC	B cell
Isotype	ID86	716	Geometric Mean (CD132)	PB_PC_B-cell	PB_PC	B cell
Isotype	ID010	746	Geometric Mean (CD132)	PB_PC_B-cell	PB_PC	B cell
Isotype	ID85	606	Geometric Mean (CD132)	PB_PC_B-cell	PB_PC	B cell
Isotype	ID89	761	Geometric Mean (CD132)	PB_PC_B-cell	PB_PC	B cell
Isotype	ID87	898	Geometric Mean (CD132)	PB_PC_B-cell	PB_PC	B cell
Isotype	ID88	1134	Geometric Mean (CD132)	PB_PC_B-cell	PB_PC	B cell
Isotype	ID90	867	Geometric Mean (CD132)	PB_PC_B-cell	PB_PC	B cell
Isotype	ID91	969	Geometric Mean (CD132)	PB_PC_B-cell	PB_PC	B cell
Isotype	ID213	719	Geometric Mean (CD132)	PB_PC_B-cell	PB_PC	B cell
Isotype	ID214	989	Geometric Mean (CD132)	PB_PC_B-cell	PB_PC	B cell
Isotype	ID217	860	Geometric Mean (CD132)	PB_PC_B-cell	PB_PC	B cell
Isotype	ID009	699	Geometric Mean (CD132)	PB_PC_B-cell	PB_PC	B cell
Isotype	ID189	971	Geometric Mean (CD132)	PB_PC_B-cell	PB_PC	B cell
Isotype	ID195	946	Geometric Mean (CD132)	PB_PC_B-cell	PB_PC	B cell
Isotype	ID196	918	Geometric Mean (CD132)	PB_PC_B-cell	PB_PC	B cell
Isotype	ID201	1042	Geometric Mean (CD132)	PB_PC_B-cell	PB_PC	B cell
Isotype	ID011	828	Geometric Mean (CD132)	PB_PC_B-cell	PB_PC	B cell
Isotype	ID012	731	Geometric Mean (CD132)	PB_PC_B-cell	PB_PC	B cell
fullstain	ID72	852	Geometric Mean (CD25)	PB_PC_B-cell	PB_PC	B cell
fullstain	ID002	595	Geometric Mean (CD25)	PB_PC_B-cell	PB_PC	B cell
fullstain	ID003	810	Geometric Mean (CD25)	PB_PC_B-cell	PB_PC	B cell
fullstain	ID004	1147	Geometric Mean (CD25)	PB_PC_B-cell	PB_PC	B cell
fullstain	ID73	859	Geometric Mean (CD25)	PB_PC_B-cell	PB_PC	B cell
fullstain	ID74	825	Geometric Mean (CD25)	PB_PC_B-cell	PB_PC	B cell
fullstain	ID75	1066	Geometric Mean (CD25)	PB_PC_B-cell	PB_PC	B cell
fullstain	ID92	1005	Geometric Mean (CD25)	PB_PC_B-cell	PB_PC	B cell
fullstain	ID182	978	Geometric Mean (CD25)	PB_PC_B-cell	PB_PC	B cell
fullstain	ID183	814	Geometric Mean (CD25)	PB_PC_B-cell	PB_PC	B cell
fullstain	ID185	776	Geometric Mean (CD25)	PB_PC_B-cell	PB_PC	B cell
fullstain	ID001	620	Geometric Mean (CD25)	PB_PC_B-cell	PB_PC	B cell
fullstain	ID76	936	Geometric Mean (CD25)	PB_PC_B-cell	PB_PC	B cell
fullstain	ID006	925	Geometric Mean (CD25)	PB_PC_B-cell	PB_PC	B cell
fullstain	ID007	1044	Geometric Mean (CD25)	PB_PC_B-cell	PB_PC	B cell
fullstain	ID008	782	Geometric Mean (CD25)	PB_PC_B-cell	PB_PC	B cell
fullstain	ID78	922	Geometric Mean (CD25)	PB_PC_B-cell	PB_PC	B cell
fullstain	ID82	1075	Geometric Mean (CD25)	PB_PC_B-cell	PB_PC	B cell
fullstain	ID83	980	Geometric Mean (CD25)	PB_PC_B-cell	PB_PC	B cell
fullstain	ID77	846	Geometric Mean (CD25)	PB_PC_B-cell	PB_PC	B cell
fullstain	ID79	990	Geometric Mean (CD25)	PB_PC_B-cell	PB_PC	B cell
fullstain	ID80	1032	Geometric Mean (CD25)	PB_PC_B-cell	PB_PC	B cell
fullstain	ID84	1168	Geometric Mean (CD25)	PB_PC_B-cell	PB_PC	B cell
fullstain	ID005	729	Geometric Mean (CD25)	PB_PC_B-cell	PB_PC	B cell
fullstain	ID86	1072	Geometric Mean (CD25)	PB_PC_B-cell	PB_PC	B cell
fullstain	ID010	854	Geometric Mean (CD25)	PB_PC_B-cell	PB_PC	B cell
fullstain	ID85	1040	Geometric Mean (CD25)	PB_PC_B-cell	PB_PC	B cell
fullstain	ID89	901	Geometric Mean (CD25)	PB_PC_B-cell	PB_PC	B cell
fullstain	ID87	1117	Geometric Mean (CD25)	PB_PC_B-cell	PB_PC	B cell
fullstain	ID88	834	Geometric Mean (CD25)	PB_PC_B-cell	PB_PC	B cell
fullstain	ID90	716	Geometric Mean (CD25)	PB_PC_B-cell	PB_PC	B cell
fullstain	ID91	984	Geometric Mean (CD25)	PB_PC_B-cell	PB_PC	B cell
fullstain	ID213	861	Geometric Mean (CD25)	PB_PC_B-cell	PB_PC	B cell
fullstain	ID214	894	Geometric Mean (CD25)	PB_PC_B-cell	PB_PC	B cell
fullstain	ID217	987	Geometric Mean (CD25)	PB_PC_B-cell	PB_PC	B cell
fullstain	ID009	970	Geometric Mean (CD25)	PB_PC_B-cell	PB_PC	B cell
fullstain	ID189	844	Geometric Mean (CD25)	PB_PC_B-cell	PB_PC	B cell
fullstain	ID195	971	Geometric Mean (CD25)	PB_PC_B-cell	PB_PC	B cell
fullstain	ID196	986	Geometric Mean (CD25)	PB_PC_B-cell	PB_PC	B cell
fullstain	ID201	822	Geometric Mean (CD25)	PB_PC_B-cell	PB_PC	B cell
fullstain	ID011	1082	Geometric Mean (CD25)	PB_PC_B-cell	PB_PC	B cell
fullstain	ID012	804	Geometric Mean (CD25)	PB_PC_B-cell	PB_PC	B cell
Isotype	ID72	999	Geometric Mean (CD25)	PB_PC_B-cell	PB_PC	B cell
Isotype	ID002	811	Geometric Mean (CD25)	PB_PC_B-cell	PB_PC	B cell
Isotype	ID003	851	Geometric Mean (CD25)	PB_PC_B-cell	PB_PC	B cell
Isotype	ID004	774	Geometric Mean (CD25)	PB_PC_B-cell	PB_PC	B cell
Isotype	ID73	1081	Geometric Mean (CD25)	PB_PC_B-cell	PB_PC	B cell
Isotype	ID74	866	Geometric Mean (CD25)	PB_PC_B-cell	PB_PC	B cell
Isotype	ID75	944	Geometric Mean (CD25)	PB_PC_B-cell	PB_PC	B cell
Isotype	ID92	921	Geometric Mean (CD25)	PB_PC_B-cell	PB_PC	B cell
Isotype	ID182	1107	Geometric Mean (CD25)	PB_PC_B-cell	PB_PC	B cell
Isotype	ID183	988	Geometric Mean (CD25)	PB_PC_B-cell	PB_PC	B cell
Isotype	ID185	981	Geometric Mean (CD25)	PB_PC_B-cell	PB_PC	B cell
Isotype	ID001	1043	Geometric Mean (CD25)	PB_PC_B-cell	PB_PC	B cell
Isotype	ID76	752	Geometric Mean (CD25)	PB_PC_B-cell	PB_PC	B cell
Isotype	ID006	806	Geometric Mean (CD25)	PB_PC_B-cell	PB_PC	B cell
Isotype	ID007	777	Geometric Mean (CD25)	PB_PC_B-cell	PB_PC	B cell
Isotype	ID008	674	Geometric Mean (CD25)	PB_PC_B-cell	PB_PC	B cell
Isotype	ID78	918	Geometric Mean (CD25)	PB_PC_B-cell	PB_PC	B cell
Isotype	ID82	864	Geometric Mean (CD25)	PB_PC_B-cell	PB_PC	B cell
Isotype	ID83	891	Geometric Mean (CD25)	PB_PC_B-cell	PB_PC	B cell
Isotype	ID77	992	Geometric Mean (CD25)	PB_PC_B-cell	PB_PC	B cell
Isotype	ID79	724	Geometric Mean (CD25)	PB_PC_B-cell	PB_PC	B cell
Isotype	ID80	873	Geometric Mean (CD25)	PB_PC_B-cell	PB_PC	B cell
Isotype	ID84	983	Geometric Mean (CD25)	PB_PC_B-cell	PB_PC	B cell
Isotype	ID005	842	Geometric Mean (CD25)	PB_PC_B-cell	PB_PC	B cell
Isotype	ID86	839	Geometric Mean (CD25)	PB_PC_B-cell	PB_PC	B cell
[truncated: 4,049 more rows]
