# Supplementary material for: Dysregulation of homeostatic cytokine receptors drives prolonged T cell activation following acute SARS-CoV-2 infection in humans
Source: Nat Commun. 2025 Nov 27;16:11693. doi: 10.1038/s41467-025-66753-1 (PMC12748759; doi:10.1038/s41467-025-66753-1)
Supplement: Supplementary file 4 — Supplementary Data 2 [file 41467_2025_66753_MOESM4_ESM.xlsx]

## Sheet: FigS3c
CD4+Cov2Dex+	CD25	CD127	CD122	CD132	CD45RA	CCR7	CD38	ICOS	PD1	KI-67
CD38posCM	0.12192	0.331724	0.502757	0.407344	0.126918	0.509539	0.685497	0.281324	0.421226	0.0593506
CD38posEM	0.140554	0.257643	0.499029	0.389507	0.115579	0.100202	0.596921	0.250585	0.504234	0.0690077
CD38posKi67pos	0.553772	0.0890834	0.559366	0.563227	0.130997	0.158574	0.926378	0.925121	0.756096	0.961183
EM	0.199289	0.615288	0.43971	0.439032	0.148687	0.266372	0.0894869	0.0773927	0.181836	0.0392355
naive	0.0997039	0.668954	0.468533	0.295875	0.778066	0.865765	0.176438	0.0527753	0.047636	0.0409925
CD8+Cov2Dex+	CD45RA	CCR7	CD127	CD122	CD132	CD25	GzB	CD38	Ki-67	PD-1	T-bet	HLA-DR
restingeffector Memory	0.137559	0.318169	0.189473	0.301873	0.427484	0.431511	0.650434	0.101419	0.034663	0.410963	0.455087	0.112137
CD38posCM	0.0955018	0.387656	0.293734	0.405113	0.473035	0.439408	0.166664	0.543498	0.0669732	0.48592	0.259905	0.105408
CD38posEM	0.0985379	0.312765	0.132386	0.425401	0.466983	0.474941	0.600656	0.566798	0.125247	0.632743	0.459024	0.280244
HLADRposKi67pos	0.107455	0.327053	0.123728	0.55261	0.440015	0.470481	0.407097	0.607999	0.593583	0.641498	0.339373	0.807727
Ki67posCD38pos	0.183258	0.386724	0.145307	0.713564	0.633346	0.626851	0.658009	0.875104	0.853057	0.674118	0.498046	0.118252
restingcentral Memory	0.184923	0.456882	0.647293	0.313372	0.452325	0.428894	0.0618488	0.0599302	0.0310316	0.225999	0.209491	0.0968025
TEMRA	0.905332	0.34306	0.201866	0.261992	0.448029	0.439953	0.689195	0.0869247	0.0265626	0.318748	0.491732	0.10548

## Sheet: FigS3d,e
pat_id	Timepoint	measuVacc_04ent	type	short	subset
Vacc_01	BSL	2245	Geometric Mean (CD38)	Dex-	CD4
Vacc_02	3d	3513	Geometric Mean (CD38)	Dex-	CD4
Vacc_02	10d	3411	Geometric Mean (CD38)	Dex-	CD4
Vacc_02	30d	3665	Geometric Mean (CD38)	Dex-	CD4
Vacc_01	3d	2691	Geometric Mean (CD38)	Dex-	CD4
Vacc_01	10d	2688	Geometric Mean (CD38)	Dex-	CD4
Vacc_01	30d	2744	Geometric Mean (CD38)	Dex-	CD4
Vacc_03	BSL	2389	Geometric Mean (CD38)	Dex-	CD4
Vacc_03	3d	2989	Geometric Mean (CD38)	Dex-	CD4
Vacc_03	10d	2993	Geometric Mean (CD38)	Dex-	CD4
Vacc_03	30d	3109	Geometric Mean (CD38)	Dex-	CD4
Vacc_02	BSL	3020	Geometric Mean (CD38)	Dex-	CD4
Vacc_04	BSL	1646	Geometric Mean (CD38)	Dex-	CD4
Vacc_04	3d	3517	Geometric Mean (CD38)	Dex-	CD4
Vacc_04	10d	3366	Geometric Mean (CD38)	Dex-	CD4
Vacc_04	30d	2449	Geometric Mean (CD38)	Dex-	CD4
Vacc_05	3d	3121	Geometric Mean (CD38)	Dex-	CD4
Vacc_05	10d	2829	Geometric Mean (CD38)	Dex-	CD4
Vacc_05	30d	2845	Geometric Mean (CD38)	Dex-	CD4
Vacc_05	BSL	2561	Geometric Mean (CD38)	Dex-	CD4
Vacc_06	BSL	2616	Geometric Mean (CD38)	Dex-	CD4
Vacc_06	3d	2559	Geometric Mean (CD38)	Dex-	CD4
Vacc_06	10d	3339	Geometric Mean (CD38)	Dex-	CD4
Vacc_06	30d	2889	Geometric Mean (CD38)	Dex-	CD4
Vacc_07	BSL	3722	Geometric Mean (CD38)	Dex-	CD4
Vacc_07	3d	3596	Geometric Mean (CD38)	Dex-	CD4
Vacc_07	10d	3701	Geometric Mean (CD38)	Dex-	CD4
Vacc_07	30d	3827	Geometric Mean (CD38)	Dex-	CD4
Vacc_01	BSL	1061	Geometric Mean (CD38)	Spike+	CD4
Vacc_02	3d	12199	Geometric Mean (CD38)	Spike+	CD4
Vacc_02	10d	17138	Geometric Mean (CD38)	Spike+	CD4
Vacc_02	30d	2369	Geometric Mean (CD38)	Spike+	CD4
Vacc_01	3d	3544	Geometric Mean (CD38)	Spike+	CD4
Vacc_01	10d	10863	Geometric Mean (CD38)	Spike+	CD4
Vacc_01	30d	1347	Geometric Mean (CD38)	Spike+	CD4
Vacc_03	BSL	1497	Geometric Mean (CD38)	Spike+	CD4
Vacc_03	3d	2158	Geometric Mean (CD38)	Spike+	CD4
Vacc_03	10d	14031	Geometric Mean (CD38)	Spike+	CD4
Vacc_03	30d	2513	Geometric Mean (CD38)	Spike+	CD4
Vacc_02	BSL	1765	Geometric Mean (CD38)	Spike+	CD4
Vacc_04	BSL	565	Geometric Mean (CD38)	Spike+	CD4
Vacc_04	3d	13661	Geometric Mean (CD38)	Spike+	CD4
Vacc_04	10d	12657	Geometric Mean (CD38)	Spike+	CD4
Vacc_04	30d	1537	Geometric Mean (CD38)	Spike+	CD4
Vacc_05	3d	1270	Geometric Mean (CD38)	Spike+	CD4
Vacc_05	10d	5082	Geometric Mean (CD38)	Spike+	CD4
Vacc_05	30d	460	Geometric Mean (CD38)	Spike+	CD4
Vacc_05	BSL	1207	Geometric Mean (CD38)	Spike+	CD4
Vacc_06	BSL	598	Geometric Mean (CD38)	Spike+	CD4
Vacc_06	3d	1886	Geometric Mean (CD38)	Spike+	CD4
Vacc_06	10d	13361	Geometric Mean (CD38)	Spike+	CD4
Vacc_06	30d	1496	Geometric Mean (CD38)	Spike+	CD4
Vacc_07	BSL	689	Geometric Mean (CD38)	Spike+	CD4
Vacc_07	3d	-353	Geometric Mean (CD38)	Spike+	CD4
Vacc_07	10d	14685	Geometric Mean (CD38)	Spike+	CD4
Vacc_07	30d	1847	Geometric Mean (CD38)	Spike+	CD4
Vacc_02	BSL	614	Geometric Mean (CD38)	Dexneg	CD8
Vacc_02	3d	776	Geometric Mean (CD38)	Dexneg	CD8
Vacc_02	10d	604	Geometric Mean (CD38)	Dexneg	CD8
Vacc_02	30d	687	Geometric Mean (CD38)	Dexneg	CD8
Vacc_03	BSL	818	Geometric Mean (CD38)	Dexneg	CD8
Vacc_10	3d	719	Geometric Mean (CD38)	Dexneg	CD8
Vacc_10	10d	696	Geometric Mean (CD38)	Dexneg	CD8
Vacc_10	30d	643	Geometric Mean (CD38)	Dexneg	CD8
Vacc_03	3d	1124	Geometric Mean (CD38)	Dexneg	CD8
Vacc_03	10d	1208	Geometric Mean (CD38)	Dexneg	CD8
Vacc_03	30d	1763	Geometric Mean (CD38)	Dexneg	CD8
Vacc_04	BSL	706	Geometric Mean (CD38)	Dexneg	CD8
Vacc_04	3d	1559	Geometric Mean (CD38)	Dexneg	CD8
Vacc_04	10d	1520	Geometric Mean (CD38)	Dexneg	CD8
Vacc_04	30d	869	Geometric Mean (CD38)	Dexneg	CD8
Vacc_10	BSL	798	Geometric Mean (CD38)	Dexneg	CD8
Vacc_07	BSL	776	Geometric Mean (CD38)	Dexneg	CD8
Vacc_08	3d	803	Geometric Mean (CD38)	Dexneg	CD8
Vacc_08	10d	590	Geometric Mean (CD38)	Dexneg	CD8
Vacc_08	30d	423	Geometric Mean (CD38)	Dexneg	CD8
Vacc_07	3d	818	Geometric Mean (CD38)	Dexneg	CD8
Vacc_07	10d	777	Geometric Mean (CD38)	Dexneg	CD8
Vacc_07	30d	1016	Geometric Mean (CD38)	Dexneg	CD8
Vacc_09	BSL	-36.1	Geometric Mean (CD38)	Dexneg	CD8
Vacc_09	3d	173	Geometric Mean (CD38)	Dexneg	CD8
Vacc_09	10d	277	Geometric Mean (CD38)	Dexneg	CD8
Vacc_09	30d	66.7	Geometric Mean (CD38)	Dexneg	CD8
Vacc_08	BSL	469	Geometric Mean (CD38)	Dexneg	CD8
Vacc_02	BSL	118	Geometric Mean (HLA-DR)	Dexneg	CD8
Vacc_02	3d	-0.11	Geometric Mean (HLA-DR)	Dexneg	CD8
Vacc_02	10d	129	Geometric Mean (HLA-DR)	Dexneg	CD8
Vacc_02	30d	5.94	Geometric Mean (HLA-DR)	Dexneg	CD8
Vacc_03	BSL	615	Geometric Mean (HLA-DR)	Dexneg	CD8
Vacc_10	3d	457	Geometric Mean (HLA-DR)	Dexneg	CD8
Vacc_10	10d	334	Geometric Mean (HLA-DR)	Dexneg	CD8
Vacc_10	30d	225	Geometric Mean (HLA-DR)	Dexneg	CD8
Vacc_03	3d	682	Geometric Mean (HLA-DR)	Dexneg	CD8
Vacc_03	10d	574	Geometric Mean (HLA-DR)	Dexneg	CD8
Vacc_03	30d	1322	Geometric Mean (HLA-DR)	Dexneg	CD8
Vacc_04	BSL	677	Geometric Mean (HLA-DR)	Dexneg	CD8
Vacc_04	3d	750	Geometric Mean (HLA-DR)	Dexneg	CD8
Vacc_04	10d	750	Geometric Mean (HLA-DR)	Dexneg	CD8
Vacc_04	30d	658	Geometric Mean (HLA-DR)	Dexneg	CD8
Vacc_10	BSL	445	Geometric Mean (HLA-DR)	Dexneg	CD8
Vacc_07	BSL	182	Geometric Mean (HLA-DR)	Dexneg	CD8
Vacc_08	3d	585	Geometric Mean (HLA-DR)	Dexneg	CD8
Vacc_08	10d	455	Geometric Mean (HLA-DR)	Dexneg	CD8
Vacc_08	30d	434	Geometric Mean (HLA-DR)	Dexneg	CD8
Vacc_07	3d	348	Geometric Mean (HLA-DR)	Dexneg	CD8
Vacc_07	10d	202	Geometric Mean (HLA-DR)	Dexneg	CD8
Vacc_07	30d	418	Geometric Mean (HLA-DR)	Dexneg	CD8
Vacc_09	BSL	821	Geometric Mean (HLA-DR)	Dexneg	CD8
Vacc_09	3d	728	Geometric Mean (HLA-DR)	Dexneg	CD8
Vacc_09	10d	698	Geometric Mean (HLA-DR)	Dexneg	CD8
Vacc_09	30d	1033	Geometric Mean (HLA-DR)	Dexneg	CD8
Vacc_08	BSL	310	Geometric Mean (HLA-DR)	Dexneg	CD8
Vacc_02	BSL	379	Geometric Mean (CD38)	Spike	CD8
Vacc_02	3d	3233	Geometric Mean (CD38)	Spike	CD8
Vacc_02	10d	4108	Geometric Mean (CD38)	Spike	CD8
Vacc_02	30d	611	Geometric Mean (CD38)	Spike	CD8
Vacc_03	BSL	233	Geometric Mean (CD38)	Spike	CD8
Vacc_10	3d	22475	Geometric Mean (CD38)	Spike	CD8
Vacc_10	10d	11348	Geometric Mean (CD38)	Spike	CD8
Vacc_10	30d	889	Geometric Mean (CD38)	Spike	CD8
Vacc_03	3d	2076	Geometric Mean (CD38)	Spike	CD8
Vacc_03	10d	9795	Geometric Mean (CD38)	Spike	CD8
Vacc_03	30d	1189	Geometric Mean (CD38)	Spike	CD8
Vacc_04	BSL	90.2	Geometric Mean (CD38)	Spike	CD8
Vacc_04	3d	22507	Geometric Mean (CD38)	Spike	CD8
Vacc_04	10d	14940	Geometric Mean (CD38)	Spike	CD8
Vacc_04	30d	1694	Geometric Mean (CD38)	Spike	CD8
Vacc_10	BSL	378	Geometric Mean (CD38)	Spike	CD8
Vacc_07	BSL	170	Geometric Mean (CD38)	Spike	CD8
Vacc_08	3d	12170	Geometric Mean (CD38)	Spike	CD8
Vacc_08	10d	12826	Geometric Mean (CD38)	Spike	CD8
Vacc_08	30d	1188	Geometric Mean (CD38)	Spike	CD8
Vacc_07	3d	2900	Geometric Mean (CD38)	Spike	CD8
Vacc_07	10d	6426	Geometric Mean (CD38)	Spike	CD8
Vacc_07	30d	983	Geometric Mean (CD38)	Spike	CD8
Vacc_09	10d	10053	Geometric Mean (CD38)	Spike	CD8
Vacc_09	30d	2112	Geometric Mean (CD38)	Spike	CD8
Vacc_08	BSL	384	Geometric Mean (CD38)	Spike	CD8
Vacc_02	BSL	961	Geometric Mean (HLA-DR)	Spike	CD8
Vacc_02	3d	941	Geometric Mean (HLA-DR)	Spike	CD8
Vacc_02	10d	2093	Geometric Mean (HLA-DR)	Spike	CD8
Vacc_02	30d	314	Geometric Mean (HLA-DR)	Spike	CD8
Vacc_03	BSL	782	Geometric Mean (HLA-DR)	Spike	CD8
Vacc_10	3d	1643	Geometric Mean (HLA-DR)	Spike	CD8
Vacc_10	10d	3809	Geometric Mean (HLA-DR)	Spike	CD8
Vacc_10	30d	850	Geometric Mean (HLA-DR)	Spike	CD8
Vacc_03	3d	1682	Geometric Mean (HLA-DR)	Spike	CD8
Vacc_03	10d	5070	Geometric Mean (HLA-DR)	Spike	CD8
Vacc_03	30d	1012	Geometric Mean (HLA-DR)	Spike	CD8
Vacc_04	BSL	141	Geometric Mean (HLA-DR)	Spike	CD8
Vacc_04	3d	826	Geometric Mean (HLA-DR)	Spike	CD8
Vacc_04	10d	5436	Geometric Mean (HLA-DR)	Spike	CD8
Vacc_04	30d	1012	Geometric Mean (HLA-DR)	Spike	CD8
Vacc_10	BSL	517	Geometric Mean (HLA-DR)	Spike	CD8
Vacc_07	BSL	291	Geometric Mean (HLA-DR)	Spike	CD8
Vacc_08	3d	654	Geometric Mean (HLA-DR)	Spike	CD8
Vacc_08	10d	6696	Geometric Mean (HLA-DR)	Spike	CD8
Vacc_08	30d	1110	Geometric Mean (HLA-DR)	Spike	CD8
Vacc_07	3d	343	Geometric Mean (HLA-DR)	Spike	CD8
Vacc_07	10d	820	Geometric Mean (HLA-DR)	Spike	CD8
Vacc_07	30d	-96.8	Geometric Mean (HLA-DR)	Spike	CD8
Vacc_09	10d	2729	Geometric Mean (HLA-DR)	Spike	CD8
Vacc_09	30d	3914	Geometric Mean (HLA-DR)	Spike	CD8
Vacc_08	BSL	237	Geometric Mean (HLA-DR)	Spike	CD8

## Sheet: FigS3f
CD4
pat_id	BSL_CD122	BSL_CD25	3d_CD122	3d_CD25	Fold_CD122	Fold_CD25	BSL_CD132	3d_CD132	Fold_CD132	Freq_D30	Freq_D0	delta_Spike
Vacc_01	2073	298	2794	2710	1.34781	9.09396	2563	2950	1.15099	0.069	0.027	2.55556
Vacc_02	2102	1429	2423	6107	1.15271	4.27362	2349	2951	1.25628	0.051	0.00452	11.2832
Vacc_03	2373	1207	2475	1856	1.04298	1.5377	2824	3078	1.08994	0.05	0.03	1.66667
Vacc_04	1490	414	2982	3171	2.00134	7.65942	2879	3213	1.11601	0.06	0.035	1.71429
Vacc_05	1852	588	2414	1175	1.30346	1.9983	2841	2101	0.739528	0.012	0.00203	5.91133
Vacc_06	2232	938	1962	2359	0.879032	2.51493	1951	2344	1.20144	0.041	0.014	2.92857
Vacc_07	1808	1066	2649	1085	1.46515	1.01782	3209	2216	0.690558	0.016	0.00664	2.40964
CD8
pat_id	Freq. of Parent_BSL	Freq. of Parent_3d	Freq. of Parent_10d	Freq. of Parent_30d	Geometric Mean (CD122)_BSL	Geometric Mean (CD122)_3d	Geometric Mean (CD122)_10d	Geometric Mean (CD122)_30d	Geometric Mean (CD127)_BSL	Geometric Mean (CD127)_3d	Geometric Mean (CD127)_10d	Geometric Mean (CD127)_30d	Geometric Mean (CD132)_BSL	Geometric Mean (CD132)_3d	Geometric Mean (CD132)_10d	Geometric Mean (CD132)_30d	Geometric Mean (CD25)_BSL	Geometric Mean (CD25)_3d	Geometric Mean (CD25)_10d	Geometric Mean (CD25)_30d	Geometric Mean (CD38)_BSL	Geometric Mean (CD38)_3d	Geometric Mean (CD38)_10d	Geometric Mean (CD38)_30d	Geometric Mean (HLA-DR)_BSL	Geometric Mean (HLA-DR)_3d	Geometric Mean (HLA-DR)_10d	Geometric Mean (HLA-DR)_30d	Geometric Mean (Ki-67)_BSL	Geometric Mean (Ki-67)_3d	Geometric Mean (Ki-67)_10d	Geometric Mean (Ki-67)_30d	Geometric Mean (PD-1)_BSL	Geometric Mean (PD-1)_3d	Geometric Mean (PD-1)_10d	Geometric Mean (PD-1)_30d	Geometric Mean (T-bet)_BSL	Geometric Mean (T-bet)_3d	Geometric Mean (T-bet)_10d	Geometric Mean (T-bet)_30d	Geometric Mean_Corr (CD122)_BSL	Geometric Mean_Corr (CD122)_3d	Geometric Mean_Corr (CD122)_10d	Geometric Mean_Corr (CD122)_30d	Geometric Mean_Corr (CD127)_BSL	Geometric Mean_Corr (CD127)_3d	Geometric Mean_Corr (CD127)_10d	Geometric Mean_Corr (CD127)_30d	Geometric Mean_Corr (CD132)_BSL
Vacc_02	0.00735	0.00526	0.015	0.00583	3390	4829	4202	3842	7799	9344	7768	6831	3211	3974	4302	4518	1104	3551	2229	2407	379	3233	4108	611	961	941	2093	314	470	4124	1838	306	5531	13675	9133	4773	1966	2303	1796	1972	897	1849	987	1069	7368	9017	7187	6358	2266
Vacc_03	0.12	0.046	0.45	0.29	4355	5057	5111	4559	12968	11220	4174	5931	4760	5948	4609	4049	1593	2385	1581	1537	233	2076	9795	1189	782	1682	5070	1012	399	2434	4509	496	4890	6956	14718	8896	2822	3393	5014	4240	977	1682	1611	1037	12559	11060	3873	5745	3495
Vacc_10	0.046	0.064	0.26	0.15	3576	6502	4414	3855	14646	4600	4259	6637	4208	6317	4336	4082	1568	5797	1616	1385	378	22475	11348	889	517	1643	3809	850	147	31289	3262	256	2478	10014	10052	6206	1530	2789	2104	1823	233	2709	1109	634	14401	4221	3879	6235	3249
Vacc_04	0.13	0.1	0.94	0.75	3818	6285	4891	3853	12314	5133	3433	3551	4966	6739	4793	4960	1363	3190	1502	1506	90.2	22507	14940	1694	141	826	5436	1012	324	25097	3890	356	3784	14999	12621	6925	2813	5539	3995	3424	634	2787	1507	512	11951	4810	3143	3292	3833
Vacc_07	0.011	0.02	0.04	0.033	4057	5069	4489	4399	21317	15006	8072	15724	3596	4699	4441	3338	1337	1779	1347	1225	170	2900	6426	983	291	343	820	-96.8	-169	2785	1272	117	2226	3462	5682	4175	1900	1999	2042	1701	785	1519	1086	1230	21277.1	14964.7	7698	15067	2241
Vacc_08	0.1	0.07	0.44	0.24	4474	5735	5090	4058	22663	6845	4243	8231	4702	5101	4790	4597	1601	2956	1471	1642	384	12170	12826	1188	237	654	6696	1110	98.9	12810	6491	255	4433	9867	13206	7838	1647	2041	1920	1903	1266	2599	1854	938	22287	6411	3924	8000	3764
[truncated: 20 more columns]

## Sheet: FigS3h
Donor	BSL_CD25	3d_CD25	10d_CD25	30d_CD25	BSL_GzB	3d_GzB	10d_GzB	30d_GzB	BSL_T-bet	3d_T-bet	10d_T-bet	30d_T-bet	BSL_GzmB_Freq	3d_GzmB_Freq	10d_GzmB_Freq	30d_GzmB_Freq	deltaCD25														Donor	BSL_CD25	3d_CD25	10d_CD25	30d_CD25	BSL_GzB	3d_GzB	10d_GzB	30d_GzB	BSL_T-bet	3d_T-bet	10d_T-bet	30d_T-bet	BSL_GzmB_Freq	3d_GzmB_Freq	10d_GzmB_Freq	30d_GzmB_Freq	deltaCD25
Vacc_02	1104	3551	2229	2407	5406	10634	7019	7121	1966	2303	1796	1972	25	54.5	40.6	38.5	2447														Vacc_02	1104	3551	2229	2407	5406	10634	7019	7121	1966	2303	1796	1972	25	54.5	40.6	38.5	2447
Vacc_03	1593	2385	1581	1537	6026	8125	21631	23649	2822	3393	5014	4240	24.7	42.6	75.9	74.5	792														Vacc_03	1593	2385	1581	1537	6026	8125	21631	23649	2822	3393	5014	4240	24.7	42.6	75.9	74.5	792
Vacc_10	1363	4190	1502	1506	7639	14548	24221	24312	2813	5539	3995	3424	43.3	85	87.7	84.2	2827														Vacc_10	1363	4190	1502	1506	7639	14548	24221	24312	2813	5539	3995	3424	43.3	85	87.7	84.2	2827
Vacc_04	1337	1779	1347	1225	3013	8192	8899	6273	1900	1999	2042	1701	7.69	43.5	48	33.3	442														Vacc_04	1337	1779	1347	1225	3013	8192	8899	6273	1900	1999	2042	1701	7.69	43.5	48	33.3	442
Vacc_07	1601	2956	1471	1642	3058	12059	8224	5962	1647	2041	1920	1903	11.7	58.8	50.6	32.5	1355														Vacc_07	1601	2956	1471	1642	3058	12059	8224	5962	1647	2041	1920	1903	11.7	58.8	50.6	32.5	1355
