# Supplementary material for: Dysregulation of homeostatic cytokine receptors drives prolonged T cell activation following acute SARS-CoV-2 infection in humans
Source: Nat Commun. 2025 Nov 27;16:11693. doi: 10.1038/s41467-025-66753-1 (PMC12748759; doi:10.1038/s41467-025-66753-1)
Supplement: Supplementary file 5 — Supplementary Data 3 [file 41467_2025_66753_MOESM5_ESM.xlsx]

## Sheet: FigS4a,b
Index	Sampling_timepoint	Tcells_CD25_Geometric Mean	SevMax2	SevMax6	sIL2R_USZ
22	ONE	1.48	Severe	Sev Pneu	336.3
22.2	SIX	1.31	Severe	Sev Pneu	246.7
22.3	TWELVE	1.48	Severe	Sev Pneu	202.1
25	ONE	1.25	Mild	Mild	316.5
25.2	SIX	1.17	Mild	Mild	301.2
25.3	TWELVE	1.15	Mild	Mild	251.4
37	ONE	1.36	Mild	Mild	261.8
37.2	SIX	1.18	Mild	Mild	198
37.3	TWELVE	1.14	Mild	Mild	212
39	ONE	1.14	Mild	Mild	264.2
39.2	SIX	1.25	Mild	Mild	173.5
39.3	TWELVE	1.18	Mild	Mild	232.4
40	ONE	1.5	Mild	Mild	348.4
40.2	SIX	1.45	Mild	Mild	176.1
40.3	TWELVE	1.32	Mild	Mild	231.6
47	ONE	1.35	Severe	Mod ARDS	655.9
47.3	SIX	1.15	Severe	Mod ARDS	250.3
47.4	TWELVE	1.25	Severe	Mod ARDS	230.4
50	ONE	1.33	Severe	Mod ARDS	446.6
50.2	SIX	1.2	Severe	Mod ARDS	209.4
50.3	TWELVE	1.15	Severe	Mod ARDS	156.2
60	ONE	1.55	Severe	Sev Pneu	448.4
60.2	SIX	1.36	Severe	Sev Pneu	198.2
60.3	TWELVE	1.3	Severe	Sev Pneu	230.5
66	ONE	1.23	Mild	Mild	323.1
66.2	SIX	1.49	Mild	Mild	226.7
66.3	TWELVE	1.23	Mild	Mild	211.9
72	Healthy	1.04	Healthy	Healthy	343.8
73	Healthy	1	Healthy	Healthy	200.5
74	Healthy	0.94	Healthy	Healthy	187.2
75	Healthy	1.05	Healthy	Healthy	225.2
78	Healthy	1.02	Healthy	Healthy	342.3
83	Healthy	0.99	Healthy	Healthy	253.7
86	Healthy	1.03	Healthy	Healthy	216.1
87	Healthy	1.08	Healthy	Healthy	223.6
90	Healthy	1.04	Healthy	Healthy	307.4
90.2	ONE	1.16	Mild	Mild	277
90.3	SIX	1.07	Mild	Mild	260.6
90.4	TWELVE	1.17	Mild	Mild	305.6
91	Healthy	0.94	Healthy	Healthy	257.7
94	ONE	1.1	Mild	Mild	159.4
94.2	SIX	1.25	Mild	Mild	185.1
94.3	TWELVE	1.02	Mild	Mild	136.4
106	ONE	1.52	Severe	Sev ARDS	1493.6
106.2	SIX	1.41	Severe	Sev ARDS	522.6
106.3	TWELVE	1.39	Severe	Sev ARDS	750.9
112	ONE	1.44	Severe	Sev ARDS	622.9
112.2	SIX	1.34	Severe	Sev ARDS	340
112.3	TWELVE	1.38	Severe	Sev ARDS	234.9
116	ONE	1.05	Mild	Mild	390.5
116.2	SIX	1.14	Mild	Mild	258.4
116.3	TWELVE	1.07	Mild	Mild	282.4
117	ONE	1.38	Severe	Mod ARDS	158.6
117.2	SIX	0.97	Severe	Mod ARDS	132.5
117.3	TWELVE	0.98	Severe	Mod ARDS	173.4
119	ONE	1.08	Mild	Mild	435.4
119.2	SIX	1.2	Mild	Mild	190.9
119.3	TWELVE	1.14	Mild	Mild	246.2
120	ONE	1.19	Mild	Mild	391.3
120.2	SIX	1.16	Mild	Mild	323.3
120.3	TWELVE	1.07	Mild	Mild	296.9
121	ONE	1.16	Mild	Mild	371.9
121.2	SIX	1.21	Mild	Mild	218.7
121.3	TWELVE	0.81	Mild	Mild	324.4
125	ONE	1.26	Mild	Mild	285
125.2	SIX	1.25	Mild	Mild	215
125.3	TWELVE	1.3	Mild	Mild	262.4
127	ONE	1.41	Mild	Mild	238.9
127.2	SIX	0.97	Mild	Mild	162
127.3	TWELVE	0.9	Mild	Mild	172.7
129	ONE	1.26	Mild	Mild	297
129.2	SIX	1.22	Mild	Mild	255.4
129.3	TWELVE	0.99	Mild	Mild	267.1
131	ONE	1.12	Mild	Mild	225.2
131.2	SIX	1.35	Mild	Mild	232.1
131.3	TWELVE	0.98	Mild	Mild	219.8
133	ONE	1.02	Mild	Mild	279.5
133.2	SIX	0.97	Mild	Mild	214.8
133.3	TWELVE	1.14	Mild	Mild	179.7
134	ONE	0.98	Mild	Mild	274.8
134.2	SIX	1.11	Mild	Mild	153.9
134.3	TWELVE	0.84	Mild	Mild	192.6
135	ONE	1.13	Mild	Mild	203.3
135.2	SIX	1.11	Mild	Mild	186.6
135.3	TWELVE	0.91	Mild	Mild	181.3
140	ONE	1	Mild	Mild	205.6
140.2	SIX	1.1	Mild	Mild	198.1
140.3	TWELVE	0.8	Mild	Mild	237.2
141	ONE	0.94	Mild	Mild	291.5
141.2	SIX	0.86	Mild	Mild	297.4
141.3	TWELVE	0.83	Mild	Mild	290.5
142	ONE	1.2	Mild	Mild	198.5
142.2	SIX	1.02	Mild	Mild	116.8
142.3	TWELVE	0.83	Mild	Mild	160.6
146	ONE	1.27	Mild	Mild	311
146.2	SIX	1.04	Mild	Mild	264.7
146.3	TWELVE	1.03	Mild	Mild	289
147	ONE	1.36	Mild	Mild	331
147.2	SIX	1.24	Mild	Mild	233.5
147.3	TWELVE	0.93	Mild	Mild	322.6
148	ONE	1.15	Mild	Mild	325.5
148.2	SIX	1.04	Mild	Mild	277.1
148.3	TWELVE	0.81	Mild	Mild	507.4
149	ONE	1.03	Mild	Mild	256.3
149.2	SIX	1	Mild	Mild	220.2
149.3	TWELVE	0.78	Mild	Mild	269.8
150	ONE	1.1	Mild	Mild	390.7
150.2	SIX	1.03	Mild	Mild	174.2
150.3	TWELVE	0.66	Mild	Mild	107.8
151	ONE	1.09	Mild	Mild	423.1
151.2	SIX	1.2	Mild	Mild	319.6
151.3	TWELVE	1.14	Mild	Mild	382.5
152	ONE	0.98	Mild	Mild	316.1
152.2	SIX	0.99	Mild	Mild	263.1
152.3	TWELVE	0.79	Mild	Mild	257.8
154	ONE	1.1	Mild	Mild	268.4
154.2	SIX	1.08	Mild	Mild	240.2
154.3	TWELVE	1.14	Mild	Mild	237.9
155	ONE	1.32	Mild	Mild	276.1
155.2	SIX	1.3	Mild	Mild	226.9
155.3	TWELVE	0.78	Mild	Mild	325.2
156	ONE	0.78	Mild	Mild	332.1
156.2	SIX	1.05	Mild	Mild	291
156.3	TWELVE	0.93	Mild	Mild	237.4
157	ONE	1.04	Mild	Mild	263.4
157.2	SIX	1.26	Mild	Mild	223.2
157.3	TWELVE	1.04	Mild	Mild	200.7
163	ONE	1.1	Mild	Mild	400.1
163.2	SIX	1.35	Mild	Mild	263.8
163.3	TWELVE	1.17	Mild	Mild	271.5
165	ONE	0.99	Mild	Mild	305.5
165.2	SIX	1.05	Mild	Mild	245.4
165.3	TWELVE	0.94	Mild	Mild	287.4
167	ONE	1.4	Mild	Mild	446.4
167.2	SIX	1.09	Mild	Mild	398
167.3	TWELVE	0.98	Mild	Mild	453.1
170	ONE	1.19	Mild	Mild	610.4
170.2	SIX	0.9	Mild	Mild	284.2
170.3	TWELVE	1.37	Mild	Mild	260.4
174	ONE	1.39	Severe	Sev Pneu	982.2
174.2	SIX	1.21	Severe	Sev Pneu	295.3
175	ONE	1.42	Severe	Sev Pneu	454.3
175.2	SIX	1.08	Severe	Sev Pneu	217.1
175.3	TWELVE	0.97	Severe	Sev Pneu	239.3
177	ONE	1.22	Mild	Mild	264.1
177.2	SIX	1.07	Mild	Mild	285.7
177.3	TWELVE	0.85	Mild	Mild	282.4
178	ONE	1.62	Severe	Mild ARDS	358.3
178.2	SIX	1.12	Severe	Mild ARDS	210.4
178.3	TWELVE	1.62	Severe	Mild ARDS	193
179	ONE	1.66	Mild	Pneu	468.1
179.2	SIX	1.26	Mild	Pneu	362.5
179.3	TWELVE	1.41	Mild	Pneu	245.1
180	ONE	1.7	Mild	Pneu	741.1
180.2	SIX	1.34	Mild	Pneu	417.1
180.3	TWELVE	1.44	Mild	Pneu	293.7
181	Healthy	1.12	Healthy	Healthy	195.4
181.2	ONE	0.97	Mild	Mild	282.7
181.4	SIX	1.03	Mild	Mild	230.4
181.5	TWELVE	1.19	Mild	Mild	274.6
182	Healthy	1.05	Healthy	Healthy	177.1
185	Healthy	0.94	Healthy	Healthy	300.5
185.3	ONE	0.93	Mild	Mild	424.8
185.4	SIX	0.84	Mild	Mild	368.2
185.6	TWELVE	0.85	Mild	Mild
186	Healthy	0.9	Healthy	Healthy	175
189	Healthy	1.12	Healthy	Healthy	162.5
193	ONE	0.88	Mild	Mild	375.7
193.2	SIX	1.16	Mild	Mild	306.4
193.3	TWELVE	1.07	Mild	Mild	227.5
195	Healthy	1.07	Healthy	Healthy	246.6
196	Healthy	1.09	Healthy	Healthy	199.2
197	Healthy	1.12	Healthy	Healthy	836
197.2	ONE	1.17	Severe	Sev Pneu	513.2
197.4	SIX	1.26	Severe	Sev Pneu	586.9
197.5	TWELVE	1.35	Severe	Sev Pneu	507.4
198	Healthy	1.2	Healthy	Healthy	281.7
198.2	ONE	1.35	Severe	Sev Pneu	693.8
198.4	SIX	1.21	Severe	Sev Pneu	325.1
198.5	TWELVE	1.18	Severe	Sev Pneu	350.6
200	Healthy	1.2	Healthy	Healthy	221.6
201	Healthy	1.3	Healthy	Healthy	390.8
213	Healthy	1.14	Healthy	Healthy	217.8
215	Healthy	1.18	Healthy	Healthy	254.6
216	Healthy	1.08	Healthy	Healthy	199.7
217	Healthy	1.24	Healthy	Healthy	207

## Sheet: FigS4,c
marker	PlotID	avrg	sd	SEM	FoldChange	lFC	.y.	group1	group2	n1	n2	statistic	p	p.adj	p.adj.signif	y.position	groups	xmin	xmax
CD8_CD122_Geometric Mean	Mild_ONE	0.422326	0.0260802	0.00397719	1.03715	0.0526181	measurement	Healthy_Healthy	Severe_ONE	25	21	84	7.35e-05	4.602000e-04	***	0.6492		1	5
CD8_CD122_Geometric Mean	Mild_ONE	0.422326	0.0260802	0.00397719	1.03715	0.0526181	measurement	Healthy_Healthy	Severe_SIX	25	24	210.5	0.071	9.830769e-02	ns	0.85224		1	6
CD8_CD122_Geometric Mean	Mild_ONE	0.422326	0.0260802	0.00397719	1.03715	0.0526181	measurement	Healthy_Healthy	Severe_TWELVE	25	18	196.5	0.481	5.247273e-01	ns	1.05528		1	7
CD8_CD122_Geometric Mean	Mild_ONE	0.422326	0.0260802	0.00397719	1.03715	0.0526181	measurement	Healthy_Healthy	Mild_ONE	25	43	333.5	0.009	1.905882e-02	*	1.25832		1	2
CD8_CD122_Geometric Mean	Mild_ONE	0.422326	0.0260802	0.00397719	1.03715	0.0526181	measurement	Healthy_Healthy	Mild_SIX	25	45	388	0.03	5.314286e-02	ns	1.46136		1	3
CD8_CD122_Geometric Mean	Mild_ONE	0.422326	0.0260802	0.00397719	1.03715	0.0526181	measurement	Healthy_Healthy	Mild_TWELVE	25	48	838	0.005	1.285714e-02	*	1.6644		1	4
CD8_CD122_Geometric Mean	Severe_ONE	0.434762	0.0237948	0.00519244	1.06769	0.094488	measurement	Healthy_Healthy	Severe_ONE	25	21	84	7.35e-05	4.602000e-04	***	0.6492		1	5
CD8_CD122_Geometric Mean	Severe_ONE	0.434762	0.0237948	0.00519244	1.06769	0.094488	measurement	Healthy_Healthy	Severe_SIX	25	24	210.5	0.071	9.830769e-02	ns	0.85224		1	6
CD8_CD122_Geometric Mean	Severe_ONE	0.434762	0.0237948	0.00519244	1.06769	0.094488	measurement	Healthy_Healthy	Severe_TWELVE	25	18	196.5	0.481	5.247273e-01	ns	1.05528		1	7
CD8_CD122_Geometric Mean	Severe_ONE	0.434762	0.0237948	0.00519244	1.06769	0.094488	measurement	Healthy_Healthy	Mild_ONE	25	43	333.5	0.009	1.905882e-02	*	1.25832		1	2
CD8_CD122_Geometric Mean	Severe_ONE	0.434762	0.0237948	0.00519244	1.06769	0.094488	measurement	Healthy_Healthy	Mild_SIX	25	45	388	0.03	5.314286e-02	ns	1.46136		1	3
CD8_CD122_Geometric Mean	Severe_ONE	0.434762	0.0237948	0.00519244	1.06769	0.094488	measurement	Healthy_Healthy	Mild_TWELVE	25	48	838	0.005	1.285714e-02	*	1.6644		1	4
CD8_CD122_Geometric Mean	Mild_SIX	0.418444	0.0231552	0.00345177	1.02761	0.0392985	measurement	Healthy_Healthy	Severe_ONE	25	21	84	7.35e-05	4.602000e-04	***	0.6492		1	5
CD8_CD122_Geometric Mean	Mild_SIX	0.418444	0.0231552	0.00345177	1.02761	0.0392985	measurement	Healthy_Healthy	Severe_SIX	25	24	210.5	0.071	9.830769e-02	ns	0.85224		1	6
CD8_CD122_Geometric Mean	Mild_SIX	0.418444	0.0231552	0.00345177	1.02761	0.0392985	measurement	Healthy_Healthy	Severe_TWELVE	25	18	196.5	0.481	5.247273e-01	ns	1.05528		1	7
CD8_CD122_Geometric Mean	Mild_SIX	0.418444	0.0231552	0.00345177	1.02761	0.0392985	measurement	Healthy_Healthy	Mild_ONE	25	43	333.5	0.009	1.905882e-02	*	1.25832		1	2
CD8_CD122_Geometric Mean	Mild_SIX	0.418444	0.0231552	0.00345177	1.02761	0.0392985	measurement	Healthy_Healthy	Mild_SIX	25	45	388	0.03	5.314286e-02	ns	1.46136		1	3
CD8_CD122_Geometric Mean	Mild_SIX	0.418444	0.0231552	0.00345177	1.02761	0.0392985	measurement	Healthy_Healthy	Mild_TWELVE	25	48	838	0.005	1.285714e-02	*	1.6644		1	4
CD8_CD122_Geometric Mean	Severe_SIX	0.415833	0.0188626	0.00385031	1.0212	0.0302678	measurement	Healthy_Healthy	Severe_ONE	25	21	84	7.35e-05	4.602000e-04	***	0.6492		1	5
CD8_CD122_Geometric Mean	Severe_SIX	0.415833	0.0188626	0.00385031	1.0212	0.0302678	measurement	Healthy_Healthy	Severe_SIX	25	24	210.5	0.071	9.830769e-02	ns	0.85224		1	6
CD8_CD122_Geometric Mean	Severe_SIX	0.415833	0.0188626	0.00385031	1.0212	0.0302678	measurement	Healthy_Healthy	Severe_TWELVE	25	18	196.5	0.481	5.247273e-01	ns	1.05528		1	7
CD8_CD122_Geometric Mean	Severe_SIX	0.415833	0.0188626	0.00385031	1.0212	0.0302678	measurement	Healthy_Healthy	Mild_ONE	25	43	333.5	0.009	1.905882e-02	*	1.25832		1	2
CD8_CD122_Geometric Mean	Severe_SIX	0.415833	0.0188626	0.00385031	1.0212	0.0302678	measurement	Healthy_Healthy	Mild_SIX	25	45	388	0.03	5.314286e-02	ns	1.46136		1	3
CD8_CD122_Geometric Mean	Severe_SIX	0.415833	0.0188626	0.00385031	1.0212	0.0302678	measurement	Healthy_Healthy	Mild_TWELVE	25	48	838	0.005	1.285714e-02	*	1.6644		1	4
CD8_CD122_Geometric Mean	Severe_TWELVE	0.412222	0.0226367	0.00533551	1.01233	0.0176847	measurement	Healthy_Healthy	Severe_ONE	25	21	84	7.35e-05	4.602000e-04	***	0.6492		1	5
CD8_CD122_Geometric Mean	Severe_TWELVE	0.412222	0.0226367	0.00533551	1.01233	0.0176847	measurement	Healthy_Healthy	Severe_SIX	25	24	210.5	0.071	9.830769e-02	ns	0.85224		1	6
CD8_CD122_Geometric Mean	Severe_TWELVE	0.412222	0.0226367	0.00533551	1.01233	0.0176847	measurement	Healthy_Healthy	Severe_TWELVE	25	18	196.5	0.481	5.247273e-01	ns	1.05528		1	7
CD8_CD122_Geometric Mean	Severe_TWELVE	0.412222	0.0226367	0.00533551	1.01233	0.0176847	measurement	Healthy_Healthy	Mild_ONE	25	43	333.5	0.009	1.905882e-02	*	1.25832		1	2
CD8_CD122_Geometric Mean	Severe_TWELVE	0.412222	0.0226367	0.00533551	1.01233	0.0176847	measurement	Healthy_Healthy	Mild_SIX	25	45	388	0.03	5.314286e-02	ns	1.46136		1	3
CD8_CD122_Geometric Mean	Severe_TWELVE	0.412222	0.0226367	0.00533551	1.01233	0.0176847	measurement	Healthy_Healthy	Mild_TWELVE	25	48	838	0.005	1.285714e-02	*	1.6644		1	4
CD8_CD122_Geometric Mean	Mild_TWELVE	0.394583	0.0161058	0.00232467	0.969016	-0.0454075	measurement	Healthy_Healthy	Severe_ONE	25	21	84	7.35e-05	4.602000e-04	***	0.6492		1	5
CD8_CD122_Geometric Mean	Mild_TWELVE	0.394583	0.0161058	0.00232467	0.969016	-0.0454075	measurement	Healthy_Healthy	Severe_SIX	25	24	210.5	0.071	9.830769e-02	ns	0.85224		1	6
CD8_CD122_Geometric Mean	Mild_TWELVE	0.394583	0.0161058	0.00232467	0.969016	-0.0454075	measurement	Healthy_Healthy	Severe_TWELVE	25	18	196.5	0.481	5.247273e-01	ns	1.05528		1	7
CD8_CD122_Geometric Mean	Mild_TWELVE	0.394583	0.0161058	0.00232467	0.969016	-0.0454075	measurement	Healthy_Healthy	Mild_ONE	25	43	333.5	0.009	1.905882e-02	*	1.25832		1	2
CD8_CD122_Geometric Mean	Mild_TWELVE	0.394583	0.0161058	0.00232467	0.969016	-0.0454075	measurement	Healthy_Healthy	Mild_SIX	25	45	388	0.03	5.314286e-02	ns	1.46136		1	3
CD8_CD122_Geometric Mean	Mild_TWELVE	0.394583	0.0161058	0.00232467	0.969016	-0.0454075	measurement	Healthy_Healthy	Mild_TWELVE	25	48	838	0.005	1.285714e-02	*	1.6644		1	4
CD8_CD127_Geometric Mean	Mild_ONE	0.846047	0.210024	0.0320284	0.951469	-0.071771	measurement	Healthy_Healthy	Severe_ONE	25	21	359.5	0.033	5.400000e-02	ns	1.5092		1	5
CD8_CD127_Geometric Mean	Mild_ONE	0.846047	0.210024	0.0320284	0.951469	-0.071771	measurement	Healthy_Healthy	Severe_SIX	25	24	504.5	4.47e-05	4.023000e-04	***	1.71224		1	6
CD8_CD127_Geometric Mean	Mild_ONE	0.846047	0.210024	0.0320284	0.951469	-0.071771	measurement	Healthy_Healthy	Severe_TWELVE	25	18	288	0.124	1.594286e-01	ns	1.91528		1	7
CD8_CD127_Geometric Mean	Mild_ONE	0.846047	0.210024	0.0320284	0.951469	-0.071771	measurement	Healthy_Healthy	Mild_ONE	25	43	599.5	0.434	5.040000e-01	ns	2.11832		1	2
CD8_CD127_Geometric Mean	Mild_ONE	0.846047	0.210024	0.0320284	0.951469	-0.071771	measurement	Healthy_Healthy	Mild_SIX	25	45	814	0.002	6.000000e-03	*	2.32136		1	3
CD8_CD127_Geometric Mean	Mild_ONE	0.846047	0.210024	0.0320284	0.951469	-0.071771	measurement	Healthy_Healthy	Mild_TWELVE	25	48	453	0.088	1.173333e-01	ns	2.5244		1	4
CD8_CD127_Geometric Mean	Severe_TWELVE	0.796111	0.220057	0.051868	0.895312	-0.159538	measurement	Healthy_Healthy	Severe_ONE	25	21	359.5	0.033	5.400000e-02	ns	1.5092		1	5
CD8_CD127_Geometric Mean	Severe_TWELVE	0.796111	0.220057	0.051868	0.895312	-0.159538	measurement	Healthy_Healthy	Severe_SIX	25	24	504.5	4.47e-05	4.023000e-04	***	1.71224		1	6
CD8_CD127_Geometric Mean	Severe_TWELVE	0.796111	0.220057	0.051868	0.895312	-0.159538	measurement	Healthy_Healthy	Severe_TWELVE	25	18	288	0.124	1.594286e-01	ns	1.91528		1	7
CD8_CD127_Geometric Mean	Severe_TWELVE	0.796111	0.220057	0.051868	0.895312	-0.159538	measurement	Healthy_Healthy	Mild_ONE	25	43	599.5	0.434	5.040000e-01	ns	2.11832		1	2
CD8_CD127_Geometric Mean	Severe_TWELVE	0.796111	0.220057	0.051868	0.895312	-0.159538	measurement	Healthy_Healthy	Mild_SIX	25	45	814	0.002	6.000000e-03	*	2.32136		1	3
CD8_CD127_Geometric Mean	Severe_TWELVE	0.796111	0.220057	0.051868	0.895312	-0.159538	measurement	Healthy_Healthy	Mild_TWELVE	25	48	453	0.088	1.173333e-01	ns	2.5244		1	4
CD8_CD127_Geometric Mean	Mild_SIX	0.712222	0.219678	0.0327477	0.80097	-0.32018	measurement	Healthy_Healthy	Severe_ONE	25	21	359.5	0.033	5.400000e-02	ns	1.5092		1	5
CD8_CD127_Geometric Mean	Mild_SIX	0.712222	0.219678	0.0327477	0.80097	-0.32018	measurement	Healthy_Healthy	Severe_SIX	25	24	504.5	4.47e-05	4.023000e-04	***	1.71224		1	6
CD8_CD127_Geometric Mean	Mild_SIX	0.712222	0.219678	0.0327477	0.80097	-0.32018	measurement	Healthy_Healthy	Severe_TWELVE	25	18	288	0.124	1.594286e-01	ns	1.91528		1	7
CD8_CD127_Geometric Mean	Mild_SIX	0.712222	0.219678	0.0327477	0.80097	-0.32018	measurement	Healthy_Healthy	Mild_ONE	25	43	599.5	0.434	5.040000e-01	ns	2.11832		1	2
CD8_CD127_Geometric Mean	Mild_SIX	0.712222	0.219678	0.0327477	0.80097	-0.32018	measurement	Healthy_Healthy	Mild_SIX	25	45	814	0.002	6.000000e-03	*	2.32136		1	3
CD8_CD127_Geometric Mean	Mild_SIX	0.712222	0.219678	0.0327477	0.80097	-0.32018	measurement	Healthy_Healthy	Mild_TWELVE	25	48	453	0.088	1.173333e-01	ns	2.5244		1	4
CD8_CD127_Geometric Mean	Mild_TWELVE	0.979792	0.203862	0.0294249	1.10188	0.139967	measurement	Healthy_Healthy	Severe_ONE	25	21	359.5	0.033	5.400000e-02	ns	1.5092		1	5
CD8_CD127_Geometric Mean	Mild_TWELVE	0.979792	0.203862	0.0294249	1.10188	0.139967	measurement	Healthy_Healthy	Severe_SIX	25	24	504.5	4.47e-05	4.023000e-04	***	1.71224		1	6
CD8_CD127_Geometric Mean	Mild_TWELVE	0.979792	0.203862	0.0294249	1.10188	0.139967	measurement	Healthy_Healthy	Severe_TWELVE	25	18	288	0.124	1.594286e-01	ns	1.91528		1	7
CD8_CD127_Geometric Mean	Mild_TWELVE	0.979792	0.203862	0.0294249	1.10188	0.139967	measurement	Healthy_Healthy	Mild_ONE	25	43	599.5	0.434	5.040000e-01	ns	2.11832		1	2
CD8_CD127_Geometric Mean	Mild_TWELVE	0.979792	0.203862	0.0294249	1.10188	0.139967	measurement	Healthy_Healthy	Mild_SIX	25	45	814	0.002	6.000000e-03	*	2.32136		1	3
CD8_CD127_Geometric Mean	Mild_TWELVE	0.979792	0.203862	0.0294249	1.10188	0.139967	measurement	Healthy_Healthy	Mild_TWELVE	25	48	453	0.088	1.173333e-01	ns	2.5244		1	4
CD8_CD127_Geometric Mean	Severe_ONE	0.725714	0.274145	0.0598234	0.816143	-0.293106	measurement	Healthy_Healthy	Severe_ONE	25	21	359.5	0.033	5.400000e-02	ns	1.5092		1	5
CD8_CD127_Geometric Mean	Severe_ONE	0.725714	0.274145	0.0598234	0.816143	-0.293106	measurement	Healthy_Healthy	Severe_SIX	25	24	504.5	4.47e-05	4.023000e-04	***	1.71224		1	6
CD8_CD127_Geometric Mean	Severe_ONE	0.725714	0.274145	0.0598234	0.816143	-0.293106	measurement	Healthy_Healthy	Severe_TWELVE	25	18	288	0.124	1.594286e-01	ns	1.91528		1	7
CD8_CD127_Geometric Mean	Severe_ONE	0.725714	0.274145	0.0598234	0.816143	-0.293106	measurement	Healthy_Healthy	Mild_ONE	25	43	599.5	0.434	5.040000e-01	ns	2.11832		1	2
CD8_CD127_Geometric Mean	Severe_ONE	0.725714	0.274145	0.0598234	0.816143	-0.293106	measurement	Healthy_Healthy	Mild_SIX	25	45	814	0.002	6.000000e-03	*	2.32136		1	3
CD8_CD127_Geometric Mean	Severe_ONE	0.725714	0.274145	0.0598234	0.816143	-0.293106	measurement	Healthy_Healthy	Mild_TWELVE	25	48	453	0.088	1.173333e-01	ns	2.5244		1	4
CD8_CD127_Geometric Mean	Severe_SIX	0.615833	0.179756	0.0366926	0.69257	-0.529968	measurement	Healthy_Healthy	Severe_ONE	25	21	359.5	0.033	5.400000e-02	ns	1.5092		1	5
CD8_CD127_Geometric Mean	Severe_SIX	0.615833	0.179756	0.0366926	0.69257	-0.529968	measurement	Healthy_Healthy	Severe_SIX	25	24	504.5	4.47e-05	4.023000e-04	***	1.71224		1	6
CD8_CD127_Geometric Mean	Severe_SIX	0.615833	0.179756	0.0366926	0.69257	-0.529968	measurement	Healthy_Healthy	Severe_TWELVE	25	18	288	0.124	1.594286e-01	ns	1.91528		1	7
CD8_CD127_Geometric Mean	Severe_SIX	0.615833	0.179756	0.0366926	0.69257	-0.529968	measurement	Healthy_Healthy	Mild_ONE	25	43	599.5	0.434	5.040000e-01	ns	2.11832		1	2
CD8_CD127_Geometric Mean	Severe_SIX	0.615833	0.179756	0.0366926	0.69257	-0.529968	measurement	Healthy_Healthy	Mild_SIX	25	45	814	0.002	6.000000e-03	*	2.32136		1	3
CD8_CD127_Geometric Mean	Severe_SIX	0.615833	0.179756	0.0366926	0.69257	-0.529968	measurement	Healthy_Healthy	Mild_TWELVE	25	48	453	0.088	1.173333e-01	ns	2.5244		1	4
CD8_CD25_Geometric Mean	Mild_ONE	1.03442	0.196763	0.0300061	1.10279	0.14116	measurement	Healthy_Healthy	Severe_ONE	25	21	25.5	1.8e-07	6.480000e-06	****	1.8292		1	5
CD8_CD25_Geometric Mean	Mild_ONE	1.03442	0.196763	0.0300061	1.10279	0.14116	measurement	Healthy_Healthy	Severe_SIX	25	24	110	0.000148	7.611429e-04	***	2.03224		1	6
CD8_CD25_Geometric Mean	Mild_ONE	1.03442	0.196763	0.0300061	1.10279	0.14116	measurement	Healthy_Healthy	Severe_TWELVE	25	18	130	0.02	3.789474e-02	ns	2.23528		1	7
CD8_CD25_Geometric Mean	Mild_ONE	1.03442	0.196763	0.0300061	1.10279	0.14116	measurement	Healthy_Healthy	Mild_ONE	25	43	374	0.038	5.947826e-02	ns	2.43832		1	2
CD8_CD25_Geometric Mean	Mild_ONE	1.03442	0.196763	0.0300061	1.10279	0.14116	measurement	Healthy_Healthy	Mild_SIX	25	45	386	0.031	5.314286e-02	ns	2.64136		1	3
CD8_CD25_Geometric Mean	Mild_ONE	1.03442	0.196763	0.0300061	1.10279	0.14116	measurement	Healthy_Healthy	Mild_TWELVE	25	48	868.5	0.002	6.000000e-03	**	2.8444		1	4
CD8_CD25_Geometric Mean	Mild_SIX	0.998444	0.136598	0.0203628	1.06444	0.0900942	measurement	Healthy_Healthy	Severe_ONE	25	21	25.5	1.8e-07	6.480000e-06	****	1.8292		1	5
CD8_CD25_Geometric Mean	Mild_SIX	0.998444	0.136598	0.0203628	1.06444	0.0900942	measurement	Healthy_Healthy	Severe_SIX	25	24	110	0.000148	7.611429e-04	***	2.03224		1	6
CD8_CD25_Geometric Mean	Mild_SIX	0.998444	0.136598	0.0203628	1.06444	0.0900942	measurement	Healthy_Healthy	Severe_TWELVE	25	18	130	0.02	3.789474e-02	ns	2.23528		1	7
CD8_CD25_Geometric Mean	Mild_SIX	0.998444	0.136598	0.0203628	1.06444	0.0900942	measurement	Healthy_Healthy	Mild_ONE	25	43	374	0.038	5.947826e-02	ns	2.43832		1	2
CD8_CD25_Geometric Mean	Mild_SIX	0.998444	0.136598	0.0203628	1.06444	0.0900942	measurement	Healthy_Healthy	Mild_SIX	25	45	386	0.031	5.314286e-02	ns	2.64136		1	3
CD8_CD25_Geometric Mean	Mild_SIX	0.998444	0.136598	0.0203628	1.06444	0.0900942	measurement	Healthy_Healthy	Mild_TWELVE	25	48	868.5	0.002	6.000000e-03	**	2.8444		1	4
CD8_CD25_Geometric Mean	Mild_TWELVE	0.835833	0.181739	0.0262318	0.89108	-0.166373	measurement	Healthy_Healthy	Severe_ONE	25	21	25.5	1.8e-07	6.480000e-06	****	1.8292		1	5
CD8_CD25_Geometric Mean	Mild_TWELVE	0.835833	0.181739	0.0262318	0.89108	-0.166373	measurement	Healthy_Healthy	Severe_SIX	25	24	110	0.000148	7.611429e-04	***	2.03224		1	6
CD8_CD25_Geometric Mean	Mild_TWELVE	0.835833	0.181739	0.0262318	0.89108	-0.166373	measurement	Healthy_Healthy	Severe_TWELVE	25	18	130	0.02	3.789474e-02	ns	2.23528		1	7
CD8_CD25_Geometric Mean	Mild_TWELVE	0.835833	0.181739	0.0262318	0.89108	-0.166373	measurement	Healthy_Healthy	Mild_ONE	25	43	374	0.038	5.947826e-02	ns	2.43832		1	2
CD8_CD25_Geometric Mean	Mild_TWELVE	0.835833	0.181739	0.0262318	0.89108	-0.166373	measurement	Healthy_Healthy	Mild_SIX	25	45	386	0.031	5.314286e-02	ns	2.64136		1	3
CD8_CD25_Geometric Mean	Mild_TWELVE	0.835833	0.181739	0.0262318	0.89108	-0.166373	measurement	Healthy_Healthy	Mild_TWELVE	25	48	868.5	0.002	6.000000e-03	**	2.8444		1	4
CD8_CD25_Geometric Mean	Severe_ONE	1.21571	0.143023	0.0312103	1.29607	0.374144	measurement	Healthy_Healthy	Severe_ONE	25	21	25.5	1.8e-07	6.480000e-06	****	1.8292		1	5
CD8_CD25_Geometric Mean	Severe_ONE	1.21571	0.143023	0.0312103	1.29607	0.374144	measurement	Healthy_Healthy	Severe_SIX	25	24	110	0.000148	7.611429e-04	***	2.03224		1	6
CD8_CD25_Geometric Mean	Severe_ONE	1.21571	0.143023	0.0312103	1.29607	0.374144	measurement	Healthy_Healthy	Severe_TWELVE	25	18	130	0.02	3.789474e-02	ns	2.23528		1	7
CD8_CD25_Geometric Mean	Severe_ONE	1.21571	0.143023	0.0312103	1.29607	0.374144	measurement	Healthy_Healthy	Mild_ONE	25	43	374	0.038	5.947826e-02	ns	2.43832		1	2
CD8_CD25_Geometric Mean	Severe_ONE	1.21571	0.143023	0.0312103	1.29607	0.374144	measurement	Healthy_Healthy	Mild_SIX	25	45	386	0.031	5.314286e-02	ns	2.64136		1	3
CD8_CD25_Geometric Mean	Severe_ONE	1.21571	0.143023	0.0312103	1.29607	0.374144	measurement	Healthy_Healthy	Mild_TWELVE	25	48	868.5	0.002	6.000000e-03	**	2.8444		1	4
CD8_CD25_Geometric Mean	Severe_SIX	1.06125	0.10572	0.0215799	1.1314	0.178105	measurement	Healthy_Healthy	Severe_ONE	25	21	25.5	1.8e-07	6.480000e-06	****	1.8292		1	5
CD8_CD25_Geometric Mean	Severe_SIX	1.06125	0.10572	0.0215799	1.1314	0.178105	measurement	Healthy_Healthy	Severe_SIX	25	24	110	0.000148	7.611429e-04	***	2.03224		1	6
CD8_CD25_Geometric Mean	Severe_SIX	1.06125	0.10572	0.0215799	1.1314	0.178105	measurement	Healthy_Healthy	Severe_TWELVE	25	18	130	0.02	3.789474e-02	ns	2.23528		1	7
CD8_CD25_Geometric Mean	Severe_SIX	1.06125	0.10572	0.0215799	1.1314	0.178105	measurement	Healthy_Healthy	Mild_ONE	25	43	374	0.038	5.947826e-02	ns	2.43832		1	2
CD8_CD25_Geometric Mean	Severe_SIX	1.06125	0.10572	0.0215799	1.1314	0.178105	measurement	Healthy_Healthy	Mild_SIX	25	45	386	0.031	5.314286e-02	ns	2.64136		1	3
CD8_CD25_Geometric Mean	Severe_SIX	1.06125	0.10572	0.0215799	1.1314	0.178105	measurement	Healthy_Healthy	Mild_TWELVE	25	48	868.5	0.002	6.000000e-03	**	2.8444		1	4
CD8_CD25_Geometric Mean	Severe_TWELVE	1.03889	0.169702	0.0399991	1.10756	0.147382	measurement	Healthy_Healthy	Severe_ONE	25	21	25.5	1.8e-07	6.480000e-06	****	1.8292		1	5
CD8_CD25_Geometric Mean	Severe_TWELVE	1.03889	0.169702	0.0399991	1.10756	0.147382	measurement	Healthy_Healthy	Severe_SIX	25	24	110	0.000148	7.611429e-04	***	2.03224		1	6
CD8_CD25_Geometric Mean	Severe_TWELVE	1.03889	0.169702	0.0399991	1.10756	0.147382	measurement	Healthy_Healthy	Severe_TWELVE	25	18	130	0.02	3.789474e-02	ns	2.23528		1	7
CD8_CD25_Geometric Mean	Severe_TWELVE	1.03889	0.169702	0.0399991	1.10756	0.147382	measurement	Healthy_Healthy	Mild_ONE	25	43	374	0.038	5.947826e-02	ns	2.43832		1	2
CD8_CD25_Geometric Mean	Severe_TWELVE	1.03889	0.169702	0.0399991	1.10756	0.147382	measurement	Healthy_Healthy	Mild_SIX	25	45	386	0.031	5.314286e-02	ns	2.64136		1	3
CD8_CD25_Geometric Mean	Severe_TWELVE	1.03889	0.169702	0.0399991	1.10756	0.147382	measurement	Healthy_Healthy	Mild_TWELVE	25	48	868.5	0.002	6.000000e-03	**	2.8444		1	4
Tcons_CD122_Geometric Mean	Mild_ONE	0.398605	0.0255959	0.00390334	1.05117	0.0719996	measurement	Healthy_Healthy	Severe_ONE	25	21	150	0.012	2.400000e-02	*	0.6292		1	5
Tcons_CD122_Geometric Mean	Mild_ONE	0.398605	0.0255959	0.00390334	1.05117	0.0719996	measurement	Healthy_Healthy	Severe_SIX	25	24	228.5	0.146	1.812414e-01	ns	0.83224		1	6
Tcons_CD122_Geometric Mean	Mild_ONE	0.398605	0.0255959	0.00390334	1.05117	0.0719996	measurement	Healthy_Healthy	Severe_TWELVE	25	18	267	0.29	3.480000e-01	ns	1.03528		1	7
Tcons_CD122_Geometric Mean	Mild_ONE	0.398605	0.0255959	0.00390334	1.05117	0.0719996	measurement	Healthy_Healthy	Mild_ONE	25	43	267.5	0.000514	2.056000e-03	**	1.23832		1	2
Tcons_CD122_Geometric Mean	Mild_ONE	0.398605	0.0255959	0.00390334	1.05117	0.0719996	measurement	Healthy_Healthy	Mild_SIX	25	45	343	0.006	1.440000e-02	*	1.44136		1	3
Tcons_CD122_Geometric Mean	Mild_ONE	0.398605	0.0255959	0.00390334	1.05117	0.0719996	measurement	Healthy_Healthy	Mild_TWELVE	25	48	828	0.007	1.575000e-02	*	1.6444		1	4
Tcons_CD122_Geometric Mean	Mild_SIX	0.393111	0.0217237	0.00323838	1.03669	0.0519782	measurement	Healthy_Healthy	Severe_ONE	25	21	150	0.012	2.400000e-02	*	0.6292		1	5
Tcons_CD122_Geometric Mean	Mild_SIX	0.393111	0.0217237	0.00323838	1.03669	0.0519782	measurement	Healthy_Healthy	Severe_SIX	25	24	228.5	0.146	1.812414e-01	ns	0.83224		1	6
Tcons_CD122_Geometric Mean	Mild_SIX	0.393111	0.0217237	0.00323838	1.03669	0.0519782	measurement	Healthy_Healthy	Severe_TWELVE	25	18	267	0.29	3.480000e-01	ns	1.03528		1	7
Tcons_CD122_Geometric Mean	Mild_SIX	0.393111	0.0217237	0.00323838	1.03669	0.0519782	measurement	Healthy_Healthy	Mild_ONE	25	43	267.5	0.000514	2.056000e-03	**	1.23832		1	2
Tcons_CD122_Geometric Mean	Mild_SIX	0.393111	0.0217237	0.00323838	1.03669	0.0519782	measurement	Healthy_Healthy	Mild_SIX	25	45	343	0.006	1.440000e-02	*	1.44136		1	3
Tcons_CD122_Geometric Mean	Mild_SIX	0.393111	0.0217237	0.00323838	1.03669	0.0519782	measurement	Healthy_Healthy	Mild_TWELVE	25	48	828	0.007	1.575000e-02	*	1.6444		1	4
Tcons_CD122_Geometric Mean	Mild_TWELVE	0.368542	0.0167573	0.00241871	0.971893	-0.0411312	measurement	Healthy_Healthy	Severe_ONE	25	21	150	0.012	2.400000e-02	*	0.6292		1	5
Tcons_CD122_Geometric Mean	Mild_TWELVE	0.368542	0.0167573	0.00241871	0.971893	-0.0411312	measurement	Healthy_Healthy	Severe_SIX	25	24	228.5	0.146	1.812414e-01	ns	0.83224		1	6
Tcons_CD122_Geometric Mean	Mild_TWELVE	0.368542	0.0167573	0.00241871	0.971893	-0.0411312	measurement	Healthy_Healthy	Severe_TWELVE	25	18	267	0.29	3.480000e-01	ns	1.03528		1	7
Tcons_CD122_Geometric Mean	Mild_TWELVE	0.368542	0.0167573	0.00241871	0.971893	-0.0411312	measurement	Healthy_Healthy	Mild_ONE	25	43	267.5	0.000514	2.056000e-03	**	1.23832		1	2
Tcons_CD122_Geometric Mean	Mild_TWELVE	0.368542	0.0167573	0.00241871	0.971893	-0.0411312	measurement	Healthy_Healthy	Mild_SIX	25	45	343	0.006	1.440000e-02	*	1.44136		1	3
Tcons_CD122_Geometric Mean	Mild_TWELVE	0.368542	0.0167573	0.00241871	0.971893	-0.0411312	measurement	Healthy_Healthy	Mild_TWELVE	25	48	828	0.007	1.575000e-02	*	1.6444		1	4
Tcons_CD122_Geometric Mean	Severe_ONE	0.398571	0.0285106	0.00622153	1.05108	0.0718793	measurement	Healthy_Healthy	Severe_ONE	25	21	150	0.012	2.400000e-02	*	0.6292		1	5
Tcons_CD122_Geometric Mean	Severe_ONE	0.398571	0.0285106	0.00622153	1.05108	0.0718793	measurement	Healthy_Healthy	Severe_SIX	25	24	228.5	0.146	1.812414e-01	ns	0.83224		1	6
Tcons_CD122_Geometric Mean	Severe_ONE	0.398571	0.0285106	0.00622153	1.05108	0.0718793	measurement	Healthy_Healthy	Severe_TWELVE	25	18	267	0.29	3.480000e-01	ns	1.03528		1	7
Tcons_CD122_Geometric Mean	Severe_ONE	0.398571	0.0285106	0.00622153	1.05108	0.0718793	measurement	Healthy_Healthy	Mild_ONE	25	43	267.5	0.000514	2.056000e-03	**	1.23832		1	2
Tcons_CD122_Geometric Mean	Severe_ONE	0.398571	0.0285106	0.00622153	1.05108	0.0718793	measurement	Healthy_Healthy	Mild_SIX	25	45	343	0.006	1.440000e-02	*	1.44136		1	3
Tcons_CD122_Geometric Mean	Severe_ONE	0.398571	0.0285106	0.00622153	1.05108	0.0718793	measurement	Healthy_Healthy	Mild_TWELVE	25	48	828	0.007	1.575000e-02	*	1.6444		1	4
Tcons_CD122_Geometric Mean	Severe_SIX	0.383333	0.0227781	0.00464955	1.0109	0.0156405	measurement	Healthy_Healthy	Severe_ONE	25	21	150	0.012	2.400000e-02	*	0.6292		1	5
Tcons_CD122_Geometric Mean	Severe_SIX	0.383333	0.0227781	0.00464955	1.0109	0.0156405	measurement	Healthy_Healthy	Severe_SIX	25	24	228.5	0.146	1.812414e-01	ns	0.83224		1	6
Tcons_CD122_Geometric Mean	Severe_SIX	0.383333	0.0227781	0.00464955	1.0109	0.0156405	measurement	Healthy_Healthy	Severe_TWELVE	25	18	267	0.29	3.480000e-01	ns	1.03528		1	7
Tcons_CD122_Geometric Mean	Severe_SIX	0.383333	0.0227781	0.00464955	1.0109	0.0156405	measurement	Healthy_Healthy	Mild_ONE	25	43	267.5	0.000514	2.056000e-03	**	1.23832		1	2
Tcons_CD122_Geometric Mean	Severe_SIX	0.383333	0.0227781	0.00464955	1.0109	0.0156405	measurement	Healthy_Healthy	Mild_SIX	25	45	343	0.006	1.440000e-02	*	1.44136		1	3
Tcons_CD122_Geometric Mean	Severe_SIX	0.383333	0.0227781	0.00464955	1.0109	0.0156405	measurement	Healthy_Healthy	Mild_TWELVE	25	48	828	0.007	1.575000e-02	*	1.6444		1	4
Tcons_CD122_Geometric Mean	Severe_TWELVE	0.377222	0.0219104	0.00516433	0.994784	-0.0075443	measurement	Healthy_Healthy	Severe_ONE	25	21	150	0.012	2.400000e-02	*	0.6292		1	5
Tcons_CD122_Geometric Mean	Severe_TWELVE	0.377222	0.0219104	0.00516433	0.994784	-0.0075443	measurement	Healthy_Healthy	Severe_SIX	25	24	228.5	0.146	1.812414e-01	ns	0.83224		1	6
Tcons_CD122_Geometric Mean	Severe_TWELVE	0.377222	0.0219104	0.00516433	0.994784	-0.0075443	measurement	Healthy_Healthy	Severe_TWELVE	25	18	267	0.29	3.480000e-01	ns	1.03528		1	7
Tcons_CD122_Geometric Mean	Severe_TWELVE	0.377222	0.0219104	0.00516433	0.994784	-0.0075443	measurement	Healthy_Healthy	Mild_ONE	25	43	267.5	0.000514	2.056000e-03	**	1.23832		1	2
Tcons_CD122_Geometric Mean	Severe_TWELVE	0.377222	0.0219104	0.00516433	0.994784	-0.0075443	measurement	Healthy_Healthy	Mild_SIX	25	45	343	0.006	1.440000e-02	*	1.44136		1	3
Tcons_CD122_Geometric Mean	Severe_TWELVE	0.377222	0.0219104	0.00516433	0.994784	-0.0075443	measurement	Healthy_Healthy	Mild_TWELVE	25	48	828	0.007	1.575000e-02	*	1.6444		1	4
Tcons_CD127_Geometric Mean	Mild_SIX	1.28644	0.155273	0.0231468	0.87944	-0.185343	measurement	Healthy_Healthy	Severe_ONE	25	21	350.5	0.054	8.100000e-02	ns	1.9792		1	5
Tcons_CD127_Geometric Mean	Mild_SIX	1.28644	0.155273	0.0231468	0.87944	-0.185343	measurement	Healthy_Healthy	Severe_SIX	25	24	519	1.23e-05	2.136000e-04	****	2.18224		1	6
Tcons_CD127_Geometric Mean	Mild_SIX	1.28644	0.155273	0.0231468	0.87944	-0.185343	measurement	Healthy_Healthy	Severe_TWELVE	25	18	239	0.739	7.601143e-01	ns	2.38528		1	7
Tcons_CD127_Geometric Mean	Mild_SIX	1.28644	0.155273	0.0231468	0.87944	-0.185343	measurement	Healthy_Healthy	Mild_ONE	25	43	766	0.004	1.107692e-02	*	2.58832		1	2
Tcons_CD127_Geometric Mean	Mild_SIX	1.28644	0.155273	0.0231468	0.87944	-0.185343	measurement	Healthy_Healthy	Mild_SIX	25	45	885.5	7.67e-05	4.602000e-04	***	2.79136		1	3
Tcons_CD127_Geometric Mean	Mild_SIX	1.28644	0.155273	0.0231468	0.87944	-0.185343	measurement	Healthy_Healthy	Mild_TWELVE	25	48	543.5	0.515	5.452941e-01	ns	2.9944		1	4
Tcons_CD127_Geometric Mean	Mild_TWELVE	1.4775	0.136374	0.0196839	1.01005	0.0144256	measurement	Healthy_Healthy	Severe_ONE	25	21	350.5	0.054	8.100000e-02	ns	1.9792		1	5
Tcons_CD127_Geometric Mean	Mild_TWELVE	1.4775	0.136374	0.0196839	1.01005	0.0144256	measurement	Healthy_Healthy	Severe_SIX	25	24	519	1.23e-05	2.136000e-04	****	2.18224		1	6
Tcons_CD127_Geometric Mean	Mild_TWELVE	1.4775	0.136374	0.0196839	1.01005	0.0144256	measurement	Healthy_Healthy	Severe_TWELVE	25	18	239	0.739	7.601143e-01	ns	2.38528		1	7
Tcons_CD127_Geometric Mean	Mild_TWELVE	1.4775	0.136374	0.0196839	1.01005	0.0144256	measurement	Healthy_Healthy	Mild_ONE	25	43	766	0.004	1.107692e-02	*	2.58832		1	2
Tcons_CD127_Geometric Mean	Mild_TWELVE	1.4775	0.136374	0.0196839	1.01005	0.0144256	measurement	Healthy_Healthy	Mild_SIX	25	45	885.5	7.67e-05	4.602000e-04	***	2.79136		1	3
Tcons_CD127_Geometric Mean	Mild_TWELVE	1.4775	0.136374	0.0196839	1.01005	0.0144256	measurement	Healthy_Healthy	Mild_TWELVE	25	48	543.5	0.515	5.452941e-01	ns	2.9944		1	4
Tcons_CD127_Geometric Mean	Severe_ONE	1.33333	0.245425	0.0535561	0.911494	-0.133695	measurement	Healthy_Healthy	Severe_ONE	25	21	350.5	0.054	8.100000e-02	ns	1.9792		1	5
Tcons_CD127_Geometric Mean	Severe_ONE	1.33333	0.245425	0.0535561	0.911494	-0.133695	measurement	Healthy_Healthy	Severe_SIX	25	24	519	1.23e-05	2.136000e-04	****	2.18224		1	6
Tcons_CD127_Geometric Mean	Severe_ONE	1.33333	0.245425	0.0535561	0.911494	-0.133695	measurement	Healthy_Healthy	Severe_TWELVE	25	18	239	0.739	7.601143e-01	ns	2.38528		1	7
Tcons_CD127_Geometric Mean	Severe_ONE	1.33333	0.245425	0.0535561	0.911494	-0.133695	measurement	Healthy_Healthy	Mild_ONE	25	43	766	0.004	1.107692e-02	*	2.58832		1	2
Tcons_CD127_Geometric Mean	Severe_ONE	1.33333	0.245425	0.0535561	0.911494	-0.133695	measurement	Healthy_Healthy	Mild_SIX	25	45	885.5	7.67e-05	4.602000e-04	***	2.79136		1	3
Tcons_CD127_Geometric Mean	Severe_ONE	1.33333	0.245425	0.0535561	0.911494	-0.133695	measurement	Healthy_Healthy	Mild_TWELVE	25	48	543.5	0.515	5.452941e-01	ns	2.9944		1	4
Tcons_CD127_Geometric Mean	Severe_SIX	1.22667	0.145114	0.0296212	0.838574	-0.253989	measurement	Healthy_Healthy	Severe_ONE	25	21	350.5	0.054	8.100000e-02	ns	1.9792		1	5
Tcons_CD127_Geometric Mean	Severe_SIX	1.22667	0.145114	0.0296212	0.838574	-0.253989	measurement	Healthy_Healthy	Severe_SIX	25	24	519	1.23e-05	2.136000e-04	****	2.18224		1	6
Tcons_CD127_Geometric Mean	Severe_SIX	1.22667	0.145114	0.0296212	0.838574	-0.253989	measurement	Healthy_Healthy	Severe_TWELVE	25	18	239	0.739	7.601143e-01	ns	2.38528		1	7
Tcons_CD127_Geometric Mean	Severe_SIX	1.22667	0.145114	0.0296212	0.838574	-0.253989	measurement	Healthy_Healthy	Mild_ONE	25	43	766	0.004	1.107692e-02	*	2.58832		1	2
Tcons_CD127_Geometric Mean	Severe_SIX	1.22667	0.145114	0.0296212	0.838574	-0.253989	measurement	Healthy_Healthy	Mild_SIX	25	45	885.5	7.67e-05	4.602000e-04	***	2.79136		1	3
Tcons_CD127_Geometric Mean	Severe_SIX	1.22667	0.145114	0.0296212	0.838574	-0.253989	measurement	Healthy_Healthy	Mild_TWELVE	25	48	543.5	0.515	5.452941e-01	ns	2.9944		1	4
Tcons_CD127_Geometric Mean	Mild_ONE	1.33907	0.141267	0.021543	0.915415	-0.127501	measurement	Healthy_Healthy	Severe_ONE	25	21	350.5	0.054	8.100000e-02	ns	1.9792		1	5
Tcons_CD127_Geometric Mean	Mild_ONE	1.33907	0.141267	0.021543	0.915415	-0.127501	measurement	Healthy_Healthy	Severe_SIX	25	24	519	1.23e-05	2.136000e-04	****	2.18224		1	6
Tcons_CD127_Geometric Mean	Mild_ONE	1.33907	0.141267	0.021543	0.915415	-0.127501	measurement	Healthy_Healthy	Severe_TWELVE	25	18	239	0.739	7.601143e-01	ns	2.38528		1	7
Tcons_CD127_Geometric Mean	Mild_ONE	1.33907	0.141267	0.021543	0.915415	-0.127501	measurement	Healthy_Healthy	Mild_ONE	25	43	766	0.004	1.107692e-02	*	2.58832		1	2
Tcons_CD127_Geometric Mean	Mild_ONE	1.33907	0.141267	0.021543	0.915415	-0.127501	measurement	Healthy_Healthy	Mild_SIX	25	45	885.5	7.67e-05	4.602000e-04	***	2.79136		1	3
Tcons_CD127_Geometric Mean	Mild_ONE	1.33907	0.141267	0.021543	0.915415	-0.127501	measurement	Healthy_Healthy	Mild_TWELVE	25	48	543.5	0.515	5.452941e-01	ns	2.9944		1	4
Tcons_CD127_Geometric Mean	Severe_TWELVE	1.41944	0.187349	0.0441586	0.970361	-0.0434061	measurement	Healthy_Healthy	Severe_ONE	25	21	350.5	0.054	8.100000e-02	ns	1.9792		1	5
Tcons_CD127_Geometric Mean	Severe_TWELVE	1.41944	0.187349	0.0441586	0.970361	-0.0434061	measurement	Healthy_Healthy	Severe_SIX	25	24	519	1.23e-05	2.136000e-04	****	2.18224		1	6
Tcons_CD127_Geometric Mean	Severe_TWELVE	1.41944	0.187349	0.0441586	0.970361	-0.0434061	measurement	Healthy_Healthy	Severe_TWELVE	25	18	239	0.739	7.601143e-01	ns	2.38528		1	7
Tcons_CD127_Geometric Mean	Severe_TWELVE	1.41944	0.187349	0.0441586	0.970361	-0.0434061	measurement	Healthy_Healthy	Mild_ONE	25	43	766	0.004	1.107692e-02	*	2.58832		1	2
Tcons_CD127_Geometric Mean	Severe_TWELVE	1.41944	0.187349	0.0441586	0.970361	-0.0434061	measurement	Healthy_Healthy	Mild_SIX	25	45	885.5	7.67e-05	4.602000e-04	***	2.79136		1	3
Tcons_CD127_Geometric Mean	Severe_TWELVE	1.41944	0.187349	0.0441586	0.970361	-0.0434061	measurement	Healthy_Healthy	Mild_TWELVE	25	48	543.5	0.515	5.452941e-01	ns	2.9944		1	4
Tcons_CD25_Geometric Mean	Severe_ONE	1.40571	0.179487	0.0391674	1.20683	0.271221	measurement	Healthy_Healthy	Severe_ONE	25	21	67.5	1.78e-05	2.136000e-04	***	1.9492		1	5
Tcons_CD25_Geometric Mean	Severe_ONE	1.40571	0.179487	0.0391674	1.20683	0.271221	measurement	Healthy_Healthy	Severe_SIX	25	24	114	0.000205	9.225000e-04	**	2.15224		1	6
Tcons_CD25_Geometric Mean	Severe_ONE	1.40571	0.179487	0.0391674	1.20683	0.271221	measurement	Healthy_Healthy	Severe_TWELVE	25	18	98	0.002	6.000000e-03	**	2.35528		1	7
Tcons_CD25_Geometric Mean	Severe_ONE	1.40571	0.179487	0.0391674	1.20683	0.271221	measurement	Healthy_Healthy	Mild_ONE	25	43	525.5	0.884	8.840000e-01	ns	2.55832		1	2
Tcons_CD25_Geometric Mean	Severe_ONE	1.40571	0.179487	0.0391674	1.20683	0.271221	measurement	Healthy_Healthy	Mild_SIX	25	45	502.5	0.466	5.242500e-01	ns	2.76136		1	3
Tcons_CD25_Geometric Mean	Severe_ONE	1.40571	0.179487	0.0391674	1.20683	0.271221	measurement	Healthy_Healthy	Mild_TWELVE	25	48	759	0.065	9.360000e-02	ns	2.9644		1	4
Tcons_CD25_Geometric Mean	Mild_ONE	1.18535	0.187087	0.0285305	1.01764	0.0252294	measurement	Healthy_Healthy	Severe_ONE	25	21	67.5	1.78e-05	2.136000e-04	***	1.9492		1	5
Tcons_CD25_Geometric Mean	Mild_ONE	1.18535	0.187087	0.0285305	1.01764	0.0252294	measurement	Healthy_Healthy	Severe_SIX	25	24	114	0.000205	9.225000e-04	**	2.15224		1	6
Tcons_CD25_Geometric Mean	Mild_ONE	1.18535	0.187087	0.0285305	1.01764	0.0252294	measurement	Healthy_Healthy	Severe_TWELVE	25	18	98	0.002	6.000000e-03	**	2.35528		1	7
Tcons_CD25_Geometric Mean	Mild_ONE	1.18535	0.187087	0.0285305	1.01764	0.0252294	measurement	Healthy_Healthy	Mild_ONE	25	43	525.5	0.884	8.840000e-01	ns	2.55832		1	2
Tcons_CD25_Geometric Mean	Mild_ONE	1.18535	0.187087	0.0285305	1.01764	0.0252294	measurement	Healthy_Healthy	Mild_SIX	25	45	502.5	0.466	5.242500e-01	ns	2.76136		1	3
Tcons_CD25_Geometric Mean	Mild_ONE	1.18535	0.187087	0.0285305	1.01764	0.0252294	measurement	Healthy_Healthy	Mild_TWELVE	25	48	759	0.065	9.360000e-02	ns	2.9644		1	4
Tcons_CD25_Geometric Mean	Mild_SIX	1.19511	0.157849	0.0235308	1.02602	0.0370625	measurement	Healthy_Healthy	Severe_ONE	25	21	67.5	1.78e-05	2.136000e-04	***	1.9492		1	5
Tcons_CD25_Geometric Mean	Mild_SIX	1.19511	0.157849	0.0235308	1.02602	0.0370625	measurement	Healthy_Healthy	Severe_SIX	25	24	114	0.000205	9.225000e-04	**	2.15224		1	6
Tcons_CD25_Geometric Mean	Mild_SIX	1.19511	0.157849	0.0235308	1.02602	0.0370625	measurement	Healthy_Healthy	Severe_TWELVE	25	18	98	0.002	6.000000e-03	**	2.35528		1	7
Tcons_CD25_Geometric Mean	Mild_SIX	1.19511	0.157849	0.0235308	1.02602	0.0370625	measurement	Healthy_Healthy	Mild_ONE	25	43	525.5	0.884	8.840000e-01	ns	2.55832		1	2
Tcons_CD25_Geometric Mean	Mild_SIX	1.19511	0.157849	0.0235308	1.02602	0.0370625	measurement	Healthy_Healthy	Mild_SIX	25	45	502.5	0.466	5.242500e-01	ns	2.76136		1	3
Tcons_CD25_Geometric Mean	Mild_SIX	1.19511	0.157849	0.0235308	1.02602	0.0370625	measurement	Healthy_Healthy	Mild_TWELVE	25	48	759	0.065	9.360000e-02	ns	2.9644		1	4
Tcons_CD25_Geometric Mean	Severe_SIX	1.31417	0.123391	0.0251871	1.12823	0.174066	measurement	Healthy_Healthy	Severe_ONE	25	21	67.5	1.78e-05	2.136000e-04	***	1.9492		1	5
Tcons_CD25_Geometric Mean	Severe_SIX	1.31417	0.123391	0.0251871	1.12823	0.174066	measurement	Healthy_Healthy	Severe_SIX	25	24	114	0.000205	9.225000e-04	**	2.15224		1	6
Tcons_CD25_Geometric Mean	Severe_SIX	1.31417	0.123391	0.0251871	1.12823	0.174066	measurement	Healthy_Healthy	Severe_TWELVE	25	18	98	0.002	6.000000e-03	**	2.35528		1	7
Tcons_CD25_Geometric Mean	Severe_SIX	1.31417	0.123391	0.0251871	1.12823	0.174066	measurement	Healthy_Healthy	Mild_ONE	25	43	525.5	0.884	8.840000e-01	ns	2.55832		1	2
Tcons_CD25_Geometric Mean	Severe_SIX	1.31417	0.123391	0.0251871	1.12823	0.174066	measurement	Healthy_Healthy	Mild_SIX	25	45	502.5	0.466	5.242500e-01	ns	2.76136		1	3
Tcons_CD25_Geometric Mean	Severe_SIX	1.31417	0.123391	0.0251871	1.12823	0.174066	measurement	Healthy_Healthy	Mild_TWELVE	25	48	759	0.065	9.360000e-02	ns	2.9644		1	4
Tcons_CD25_Geometric Mean	Mild_TWELVE	1.07438	0.202494	0.0292275	0.922369	-0.116585	measurement	Healthy_Healthy	Severe_ONE	25	21	67.5	1.78e-05	2.136000e-04	***	1.9492		1	5
Tcons_CD25_Geometric Mean	Mild_TWELVE	1.07438	0.202494	0.0292275	0.922369	-0.116585	measurement	Healthy_Healthy	Severe_SIX	25	24	114	0.000205	9.225000e-04	**	2.15224		1	6
Tcons_CD25_Geometric Mean	Mild_TWELVE	1.07438	0.202494	0.0292275	0.922369	-0.116585	measurement	Healthy_Healthy	Severe_TWELVE	25	18	98	0.002	6.000000e-03	**	2.35528		1	7
Tcons_CD25_Geometric Mean	Mild_TWELVE	1.07438	0.202494	0.0292275	0.922369	-0.116585	measurement	Healthy_Healthy	Mild_ONE	25	43	525.5	0.884	8.840000e-01	ns	2.55832		1	2
Tcons_CD25_Geometric Mean	Mild_TWELVE	1.07438	0.202494	0.0292275	0.922369	-0.116585	measurement	Healthy_Healthy	Mild_SIX	25	45	502.5	0.466	5.242500e-01	ns	2.76136		1	3
Tcons_CD25_Geometric Mean	Mild_TWELVE	1.07438	0.202494	0.0292275	0.922369	-0.116585	measurement	Healthy_Healthy	Mild_TWELVE	25	48	759	0.065	9.360000e-02	ns	2.9644		1	4
Tcons_CD25_Geometric Mean	Severe_TWELVE	1.32778	0.170175	0.0401106	1.13992	0.188931	measurement	Healthy_Healthy	Severe_ONE	25	21	67.5	1.78e-05	2.136000e-04	***	1.9492		1	5
Tcons_CD25_Geometric Mean	Severe_TWELVE	1.32778	0.170175	0.0401106	1.13992	0.188931	measurement	Healthy_Healthy	Severe_SIX	25	24	114	0.000205	9.225000e-04	**	2.15224		1	6
Tcons_CD25_Geometric Mean	Severe_TWELVE	1.32778	0.170175	0.0401106	1.13992	0.188931	measurement	Healthy_Healthy	Severe_TWELVE	25	18	98	0.002	6.000000e-03	**	2.35528		1	7
Tcons_CD25_Geometric Mean	Severe_TWELVE	1.32778	0.170175	0.0401106	1.13992	0.188931	measurement	Healthy_Healthy	Mild_ONE	25	43	525.5	0.884	8.840000e-01	ns	2.55832		1	2
Tcons_CD25_Geometric Mean	Severe_TWELVE	1.32778	0.170175	0.0401106	1.13992	0.188931	measurement	Healthy_Healthy	Mild_SIX	25	45	502.5	0.466	5.242500e-01	ns	2.76136		1	3
Tcons_CD25_Geometric Mean	Severe_TWELVE	1.32778	0.170175	0.0401106	1.13992	0.188931	measurement	Healthy_Healthy	Mild_TWELVE	25	48	759	0.065	9.360000e-02	ns	2.9644		1	4

## Sheet: FigS4e
Sampling_month	CD8_CM__Freq..of.CD8	CD8_naive__Freq..of.CD8	CD8_EM__Freq..of.CD8	CD8_TEMRA__Freq..of.CD8	trunced_Index	Sampling_month_simple	Celltype	percentage				Sampling_month	CD4_CM__Freq..of.CD4	CD4_naive__Freq..of.CD4	CD4_EM__Freq..of.CD4	trunced_Index	Sampling_month_simple	Celltype	percentage
SIX	11.5	6.8	45.1	36.6	112	6-month follow-up	CM	29.3				SIX	29.3	27.6	34.6	112	6-month follow-up	CM	11.5
TWELVE	23	16.3	38.2	22.5	112	12-month follow-up	CM	33.5				TWELVE	33.5	42	16	112	12-month follow-up	CM	23
ONE	16.2	14.6	57.5	11.7	112	Acute COVID-19	CM	41.9				ONE	41.9	42.8	10.2	112	Acute COVID-19	CM	16.2
SIX	3.27	4.82	44.6	47.3	106	6-month follow-up	CM	12.5				SIX	12.5	30	45.3	106	6-month follow-up	CM	3.27
TWELVE	8.5	14.3	32	45.2	106	12-month follow-up	CM	25.4				TWELVE	25.4	49.6	17.4	106	12-month follow-up	CM	8.5
ONE	9.43	24.5	40.6	25.5	106	Acute COVID-19	CM	20.4				ONE	20.4	64	10.9	106	Acute COVID-19	CM	9.43
SIX	9.02	6.67	49.5	34.8	37	6-month follow-up	CM	22.7				SIX	22.7	13.9	53	37	6-month follow-up	CM	9.02
TWELVE	12	23.1	28.5	36.4	37	12-month follow-up	CM	26.6				TWELVE	26.6	36.8	24.5	37	12-month follow-up	CM	12
ONE	11.9	11.3	42.8	34	37	Acute COVID-19	CM	31.3				ONE	31.3	14.1	44.6	37	Acute COVID-19	CM	11.9
SIX	6.56	16.4	42.3	34.7	66	6-month follow-up	CM	14.8				SIX	14.8	14.8	60.1	66	6-month follow-up	CM	6.56
TWELVE	8.08	41.3	33.1	17.5	66	12-month follow-up	CM	19.8				TWELVE	19.8	40.4	33.1	66	12-month follow-up	CM	8.08
ONE	6.91	56	22.6	14.4	66	Acute COVID-19	CM	17				ONE	17	48.9	26.1	66	Acute COVID-19	CM	6.91
SIX	11.5	23.4	47.6	17.5	47	6-month follow-up	CM	28.1				SIX	28.1	37.9	27	47	6-month follow-up	CM	11.5
TWELVE	10.1	27.7	41.6	20.6	47	12-month follow-up	CM	28.4				TWELVE	28.4	38.9	23.8	47	12-month follow-up	CM	10.1
ONE	11.3	12.4	61.8	14.5	47	Acute COVID-19	CM	28.5				ONE	28.5	32.3	30.7	47	Acute COVID-19	CM	11.3
SIX	6.53	15.5	56.2	21.7	40	6-month follow-up	CM	21.5				SIX	21.5	13.5	53	40	6-month follow-up	CM	6.53
TWELVE	5.97	25	57.7	11.4	40	12-month follow-up	CM	25.3				TWELVE	25.3	23.1	41.1	40	12-month follow-up	CM	5.97
ONE	6.41	18.8	50.6	24.2	40	Acute COVID-19	CM	26.9				ONE	26.9	16	50.6	40	Acute COVID-19	CM	6.41
SIX	7.53	42.9	25.3	24.3	39	6-month follow-up	CM	22.9				SIX	22.9	42.3	27.6	39	6-month follow-up	CM	7.53
TWELVE	6.69	71.8	12.5	9.03	39	12-month follow-up	CM	22.3				TWELVE	22.3	56.7	13.6	39	12-month follow-up	CM	6.69
ONE	7.49	47.7	24	20.9	39	Acute COVID-19	CM	27.8				ONE	27.8	38.2	28.9	39	Acute COVID-19	CM	7.49
SIX	5.55	19.6	41.5	33.3	50	6-month follow-up	CM	13.2				SIX	13.2	60	19.3	50	6-month follow-up	CM	5.55
TWELVE	4	1.26	76	18.8	50	12-month follow-up	CM	17.5				TWELVE	17.5	2.04	75.1	50	12-month follow-up	CM	4
ONE	5.65	29	36.4	28.9	50	Acute COVID-19	CM	12.7				ONE	12.7	60.8	16.5	50	Acute COVID-19	CM	5.65
SIX	6.28	11.8	38.8	43.2	60	6-month follow-up	CM	22.7				SIX	22.7	19.5	50.6	60	6-month follow-up	CM	6.28
TWELVE	9.9	18.4	38.7	33	60	12-month follow-up	CM	29.3				TWELVE	29.3	21.3	42.5	60	12-month follow-up	CM	9.9
ONE	13.8	45.6	12.6	28.1	60	Acute COVID-19	CM	43.4				ONE	43.4	29.9	19.2	60	Acute COVID-19	CM	13.8
TWELVE	3.94	10.8	49.7	35.6	32	12-month follow-up	CM	19.8				TWELVE	19.8	15.7	48.9	32	12-month follow-up	CM	3.94
ONE	4.94	5.75	52	37.4	32	Acute COVID-19	CM	6.88				ONE	6.88	2.3	68.9	32	Acute COVID-19	CM	4.94
SIX	3.08	27.3	44	25.6	25	6-month follow-up	CM	8.96				SIX	8.96	33	42.4	25	6-month follow-up	CM	3.08
TWELVE	2.69	45	33.6	18.7	25	12-month follow-up	CM	13.8				TWELVE	13.8	42.8	29.9	25	12-month follow-up	CM	2.69
ONE	2.9	33.6	42.6	20.9	25	Acute COVID-19	CM	7.58				ONE	7.58	25.8	55.5	25	Acute COVID-19	CM	2.9
SIX	3.2	2.09	46.3	48.4	26	6-month follow-up	CM	18.8				SIX	18.8	17.6	55.4	26	6-month follow-up	CM	3.2
TWELVE	7.33	4.6	49.7	38.4	26	12-month follow-up	CM	24.7				TWELVE	24.7	25.6	37.9	26	12-month follow-up	CM	7.33
SIX	7.9	15.3	50.5	26.3	5	6-month follow-up	CM	41.1				SIX	41.1	13	39.5	5	6-month follow-up	CM	7.9
TWELVE	11.5	25.4	40.1	23.1	5	12-month follow-up	CM	43				TWELVE	43	20.5	28.4	5	12-month follow-up	CM	11.5
SIX	6.82	8.96	38.3	45.9	1	6-month follow-up	CM	21.7				SIX	21.7	51.4	20.3	1	6-month follow-up	CM	6.82
TWELVE	10.8	19.5	35.5	34.2	1	12-month follow-up	CM	21.5				TWELVE	21.5	62.1	10.3	1	12-month follow-up	CM	10.8
SIX	12	20.7	50.5	16.8	21	6-month follow-up	CM	37				SIX	37	22.2	33.1	21	6-month follow-up	CM	12
TWELVE	8.42	34.3	42.1	15.2	21	12-month follow-up	CM	31.1				TWELVE	31.1	33.5	27.4	21	12-month follow-up	CM	8.42
SIX	7.45	12.1	53	27.4	24	6-month follow-up	CM	35.4				SIX	35.4	10.3	49	24	6-month follow-up	CM	7.45
ONE	5.66	46.7	36.4	11.3	24	Acute COVID-19	CM	21.8				ONE	21.8	48.6	22.5	24	Acute COVID-19	CM	5.66
SIX	8.84	3.49	55.6	32.1	36	6-month follow-up	CM	25				SIX	25	14.9	54.6	36	6-month follow-up	CM	8.84
ONE	13.1	4.2	58	24.7	36	Acute COVID-19	CM	32.9				ONE	32.9	6.64	54.1	36	Acute COVID-19	CM	13.1
SIX	2.45	19.9	37.6	40.1	117	6-month follow-up	CM	19.4				SIX	19.4	43.7	30.2	117	6-month follow-up	CM	2.45
TWELVE	4.88	26.2	36.4	32.5	117	12-month follow-up	CM	23.8				TWELVE	23.8	43.5	26.9	117	12-month follow-up	CM	4.88
ONE	1.18	7.64	46.7	44.5	117	Acute COVID-19	CM	16.8				ONE	16.8	40.3	38.5	117	Acute COVID-19	CM	1.18
SIX	4.05	66.6	19.1	10.2	116	6-month follow-up	CM	21.2				SIX	21.2	50.1	22.4	116	6-month follow-up	CM	4.05
TWELVE	2.56	78.1	12.8	6.5	116	12-month follow-up	CM	19.7				TWELVE	19.7	56.1	16.1	116	12-month follow-up	CM	2.56
ONE	4.17	62.9	23.3	9.58	116	Acute COVID-19	CM	22.8				ONE	22.8	44.3	26.5	116	Acute COVID-19	CM	4.17
SIX	1.02	16.3	36.5	46.2	120	6-month follow-up	CM	10.8				SIX	10.8	31.5	48.8	120	6-month follow-up	CM	1.02
TWELVE	2.29	27.5	46.7	23.5	120	12-month follow-up	CM	15.4				TWELVE	15.4	50.7	28	120	12-month follow-up	CM	2.29
ONE	3.41	44.8	33.5	18.3	120	Acute COVID-19	CM	14				ONE	14	63.6	18.3	120	Acute COVID-19	CM	3.41
SIX	5.77	23.1	56	15.1	119	6-month follow-up	CM	22.3				SIX	22.3	28.6	45.5	119	6-month follow-up	CM	5.77
TWELVE	3.44	53.5	33.4	9.61	119	12-month follow-up	CM	19.8				TWELVE	19.8	51.9	19.5	119	12-month follow-up	CM	3.44
ONE	3.11	46.1	36.5	14.2	119	Acute COVID-19	CM	18.3				ONE	18.3	44.6	32.4	119	Acute COVID-19	CM	3.11
SIX	3.9	19.5	46.7	29.9	31	6-month follow-up	CM	19.5				SIX	19.5	29.2	43.4	31	6-month follow-up	CM	3.9
TWELVE	5.94	37.9	37.6	18.6	31	12-month follow-up	CM	20.3				TWELVE	20.3	51.6	22.7	31	12-month follow-up	CM	5.94
SIX	8.18	10.8	49.2	31.8	94	6-month follow-up	CM	22.1				SIX	22.1	10.1	60.2	94	6-month follow-up	CM	8.18
TWELVE	9.1	50.7	25.4	14.9	94	12-month follow-up	CM	31.5				TWELVE	31.5	40	21.3	94	12-month follow-up	CM	9.1
ONE	6.08	36.3	34	23.6	94	Acute COVID-19	CM	28.1				ONE	28.1	26	39.1	94	Acute COVID-19	CM	6.08
SIX	9.47	5.48	60.2	24.8	44	6-month follow-up	CM	27.2				SIX	27.2	30.9	34	44	6-month follow-up	CM	9.47
TWELVE	15.9	8.7	51	24.4	44	12-month follow-up	CM	34				TWELVE	34	28.8	29.4	44	12-month follow-up	CM	15.9
SIX	8.08	6.39	57.5	28	41	6-month follow-up	CM	15.8				SIX	15.8	30.5	43.1	41	6-month follow-up	CM	8.08
ONE	7.68	5.7	72	14.6	41	Acute COVID-19	CM	19.9				ONE	19.9	36.7	34.2	41	Acute COVID-19	CM	7.68
SIX	3.05	3.91	43.2	49.8	45	6-month follow-up	CM	26.2				SIX	26.2	22	43.6	45	6-month follow-up	CM	3.05
ONE	1.99	2.62	57.8	37.6	45	Acute COVID-19	CM	19.4				ONE	19.4	13.1	57.1	45	Acute COVID-19	CM	1.99
SIX	4.37	13	29.5	53.2	133	6-month follow-up	CM	17.7				SIX	17.7	30.9	44.6	133	6-month follow-up	CM	4.37
TWELVE	4.79	16.5	27.3	51.4	133	12-month follow-up	CM	21.5				TWELVE	21.5	33.4	36.8	133	12-month follow-up	CM	4.79
ONE	6.47	15.1	27.1	51.3	133	Acute COVID-19	CM	19.3				ONE	19.3	35	38	133	Acute COVID-19	CM	6.47
SIX	6	19	53.3	21.7	135	6-month follow-up	CM	15.1				SIX	15.1	24.4	52.6	135	6-month follow-up	CM	6
TWELVE	10.3	40.3	34.9	14.5	135	12-month follow-up	CM	25.2				TWELVE	25.2	38.7	27.8	135	12-month follow-up	CM	10.3
ONE	10.2	26.3	50.6	12.8	135	Acute COVID-19	CM	18.9				ONE	18.9	27.4	47.2	135	Acute COVID-19	CM	10.2
SIX	5.67	3.36	47.4	43.6	125	6-month follow-up	CM	16.1				SIX	16.1	4.53	64	125	6-month follow-up	CM	5.67
TWELVE	8.57	21.8	34	35.7	125	12-month follow-up	CM	27.7				TWELVE	27.7	18.5	40.9	125	12-month follow-up	CM	8.57
ONE	12.5	20.2	38.5	28.7	125	Acute COVID-19	CM	34.5				ONE	34.5	15.5	39.4	125	Acute COVID-19	CM	12.5
SIX	5.38	13.2	43.5	37.9	134	6-month follow-up	CM	19.4				SIX	19.4	21.4	49.5	134	6-month follow-up	CM	5.38
TWELVE	7.13	25.6	34.1	33.1	134	12-month follow-up	CM	25.3				TWELVE	25.3	32.7	31.4	134	12-month follow-up	CM	7.13
ONE	6.73	23.3	35.8	34.2	134	Acute COVID-19	CM	22				ONE	22	34.5	33.8	134	Acute COVID-19	CM	6.73
SIX	2.32	31.8	32.1	33.7	127	6-month follow-up	CM	16.8				SIX	16.8	34.2	39.3	127	6-month follow-up	CM	2.32
TWELVE	2.1	48.8	23	26.1	127	12-month follow-up	CM	18.4				TWELVE	18.4	52.5	20.3	127	12-month follow-up	CM	2.1
ONE	4.88	53.8	25.6	15.8	127	Acute COVID-19	CM	25				ONE	25	47.8	21.3	127	Acute COVID-19	CM	4.88
SIX	2.61	9.97	59	28.4	121	6-month follow-up	CM	8.71				SIX	8.71	27.9	46.1	121	6-month follow-up	CM	2.61
TWELVE	3.78	57.4	23.9	14.9	121	12-month follow-up	CM	13.3				TWELVE	13.3	66.2	13.4	121	12-month follow-up	CM	3.78
ONE	4.08	52.7	27.8	15.5	121	Acute COVID-19	CM	11				ONE	11	73.3	10	121	Acute COVID-19	CM	4.08
SIX	0.7	9.4	33.1	56.8	129	6-month follow-up	CM	8.44				SIX	8.44	27.4	52.3	129	6-month follow-up	CM	0.7
TWELVE	3.21	31.8	31	34.1	129	12-month follow-up	CM	19.2				TWELVE	19.2	43.7	29.7	129	12-month follow-up	CM	3.21
ONE	3.41	32.6	34	30	129	Acute COVID-19	CM	21.1				ONE	21.1	44.8	28	129	Acute COVID-19	CM	3.41
SIX	5.52	17.4	48	29.1	131	6-month follow-up	CM	20				SIX	20	17	56.4	131	6-month follow-up	CM	5.52
TWELVE	3.73	45.6	29.8	20.9	131	12-month follow-up	CM	16.3				TWELVE	16.3	43.2	32.2	131	12-month follow-up	CM	3.73
ONE	5.77	38.5	34.8	20.9	131	Acute COVID-19	CM	18.5				ONE	18.5	36.4	38.9	131	Acute COVID-19	CM	5.77
ONE	10.4	3.7	70	15.9	63	Acute COVID-19	CM	22.4				ONE	22.4	12	58.7	63	Acute COVID-19	CM	10.4
SIX	1.42	5.05	65.4	28.1	57	6-month follow-up	CM	16.4				SIX	16.4	16.9	58.2	57	6-month follow-up	CM	1.42
ONE	6.32	16.3	58.6	18.8	57	Acute COVID-19	CM	23.9				ONE	23.9	22.4	46.3	57	Acute COVID-19	CM	6.32
SIX	8.23	2.38	47.3	42	63	6-month follow-up	CM	18.8				SIX	18.8	7.74	67.6	63	6-month follow-up	CM	8.23
SIX	3.29	29	17.9	49.8	52	6-month follow-up	CM	9.93				SIX	9.93	59.8	23	52	6-month follow-up	CM	3.29
ONE	4.37	42.7	15.6	37.3	52	Acute COVID-19	CM	11.6				ONE	11.6	67.7	15.7	52	Acute COVID-19	CM	4.37
SIX	4.48	21.1	55.3	19.1	140	6-month follow-up	CM	18.7				SIX	18.7	40.8	35.1	140	6-month follow-up	CM	4.48
TWELVE	5.22	53.4	31.5	9.86	140	12-month follow-up	CM	19.3				TWELVE	19.3	56.5	18	140	12-month follow-up	CM	5.22
ONE	4.29	67.5	20.9	7.26	140	Acute COVID-19	CM	15.6				ONE	15.6	63.7	14.7	140	Acute COVID-19	CM	4.29
SIX	4.18	14.5	59.1	22.3	147	6-month follow-up	CM	10.2				SIX	10.2	11.3	68	147	6-month follow-up	CM	4.18
TWELVE	6.32	46.6	35.7	11.4	147	12-month follow-up	CM	21.7				TWELVE	21.7	34.2	37.8	147	12-month follow-up	CM	6.32
ONE	4.72	69.5	19.7	6.05	147	Acute COVID-19	CM	13.1				ONE	13.1	62.5	18.4	147	Acute COVID-19	CM	4.72
SIX	2.75	37.4	34.5	25.4	141	6-month follow-up	CM	12.8				SIX	12.8	48.8	29.7	141	6-month follow-up	CM	2.75
TWELVE	2.75	51.5	27.4	18.4	141	12-month follow-up	CM	15.3				TWELVE	15.3	57.6	18.5	141	12-month follow-up	CM	2.75
ONE	2.03	55.8	25.9	16.2	141	Acute COVID-19	CM	10.9				ONE	10.9	63.8	17.8	141	Acute COVID-19	CM	2.03
SIX	4.65	44.3	35.4	15.7	142	6-month follow-up	CM	15.9				SIX	15.9	46.7	30.9	142	6-month follow-up	CM	4.65
TWELVE	5.47	57.6	25.7	11.2	142	12-month follow-up	CM	15.7				TWELVE	15.7	58.2	20.2	142	12-month follow-up	CM	5.47
ONE	5.36	69.7	18	7.02	142	Acute COVID-19	CM	14.3				ONE	14.3	64.8	15	142	Acute COVID-19	CM	5.36
SIX	1.66	5.07	41.9	51.4	151	6-month follow-up	CM	20.1				SIX	20.1	20.2	51.7	151	6-month follow-up	CM	1.66
TWELVE	4.53	65.7	20.2	9.54	151	12-month follow-up	CM	19.1				TWELVE	19.1	51.7	24.1	151	12-month follow-up	CM	4.53
ONE	5.25	63.9	22.2	8.68	151	Acute COVID-19	CM	18				ONE	18	56.3	21.8	151	Acute COVID-19	CM	5.25
SIX	6.58	26.1	57.2	10.1	155	6-month follow-up	CM	38				SIX	38	17.7	37.5	155	6-month follow-up	CM	6.58
TWELVE	4.97	43.6	42.3	9.09	155	12-month follow-up	CM	31.6				TWELVE	31.6	38.5	24.2	155	12-month follow-up	CM	4.97
ONE	3.93	60.5	25.4	10.1	155	Acute COVID-19	CM	21.2				ONE	21.2	53.6	18.9	155	Acute COVID-19	CM	3.93
SIX	6.64	3.27	53.8	36.3	146	6-month follow-up	CM	11.7				SIX	11.7	2.44	79.9	146	6-month follow-up	CM	6.64
TWELVE	6.72	19.5	42.3	31.5	146	12-month follow-up	CM	26.8				TWELVE	26.8	14.4	50.2	146	12-month follow-up	CM	6.72
ONE	6.66	29	34.2	30.1	146	Acute COVID-19	CM	26.6				ONE	26.6	28.3	36.9	146	Acute COVID-19	CM	6.66
SIX	2.39	12.7	39.8	45	152	6-month follow-up	CM	12.3				SIX	12.3	26.9	53.7	152	6-month follow-up	CM	2.39
TWELVE	2.44	48.7	21.1	27.7	152	12-month follow-up	CM	14.9				TWELVE	14.9	58.8	18.9	152	12-month follow-up	CM	2.44
ONE	3.17	47.3	23	26.5	152	Acute COVID-19	CM	11.1				ONE	11.1	57.3	25.1	152	Acute COVID-19	CM	3.17
SIX	11	47.7	32.3	8.98	148	6-month follow-up	CM	23.2				SIX	23.2	39.9	30.1	148	6-month follow-up	CM	11
TWELVE	11.1	56.8	21.8	10.3	148	12-month follow-up	CM	24.7				TWELVE	24.7	47.8	21.6	148	12-month follow-up	CM	11.1
ONE	7.79	61.5	19.6	11.1	148	Acute COVID-19	CM	17.3				ONE	17.3	61.7	16.9	148	Acute COVID-19	CM	7.79
SIX	12.3	18.8	58.3	10.5	154	6-month follow-up	CM	19.5				SIX	19.5	20.7	54.2	154	6-month follow-up	CM	12.3
TWELVE	10.2	35.4	41.3	13.1	154	12-month follow-up	CM	25.5				TWELVE	25.5	36.2	31.5	154	12-month follow-up	CM	10.2
ONE	13.2	48.4	32	6.38	154	Acute COVID-19	CM	23.2				ONE	23.2	41.3	29	154	Acute COVID-19	CM	13.2
SIX	2.64	77.7	12.5	7.16	150	6-month follow-up	CM	17				SIX	17	53.8	22.3	150	6-month follow-up	CM	2.64
TWELVE	2.25	85.8	7.01	4.9	150	12-month follow-up	CM	16.8				TWELVE	16.8	66.3	11.2	150	12-month follow-up	CM	2.25
ONE	1.02	74.4	12.5	12.1	150	Acute COVID-19	CM	10.3				ONE	10.3	72.9	11.9	150	Acute COVID-19	CM	1.02
SIX	6.44	29.7	38.8	25	149	6-month follow-up	CM	16.9				SIX	16.9	28.5	49.1	149	6-month follow-up	CM	6.44
TWELVE	7.59	43.3	30	19.1	149	12-month follow-up	CM	22.1				TWELVE	22.1	41.4	30.9	149	12-month follow-up	CM	7.59
ONE	4.49	56.4	18.7	20.4	149	Acute COVID-19	CM	14.4				ONE	14.4	60.4	19.8	149	Acute COVID-19	CM	4.49
SIX	22.6	17	54.8	5.59	180	6-month follow-up	CM	25.4				SIX	25.4	42.8	24.8	180	6-month follow-up	CM	22.6
TWELVE	20	19.8	51	9.09	180	12-month follow-up	CM	25.8				TWELVE	25.8	46.1	20.6	180	12-month follow-up	CM	20
ONE	25.8	23.5	38.8	11.9	180	Acute COVID-19	CM	37.3				ONE	37.3	30.4	25.3	180	Acute COVID-19	CM	25.8
SIX	19.7	8.12	55.5	16.8	179	6-month follow-up	CM	35.2				SIX	35.2	33.7	23.3	179	6-month follow-up	CM	19.7
TWELVE	16.6	8.44	51.5	23.4	179	12-month follow-up	CM	32.8				TWELVE	32.8	31.9	25.8	179	12-month follow-up	CM	16.6
ONE	19	17	39.5	24.5	179	Acute COVID-19	CM	38.6				ONE	38.6	30.7	22.4	179	Acute COVID-19	CM	19
SIX	6.94	16.1	31.1	45.8	170	6-month follow-up	CM	16.7				SIX	16.7	36.8	27.4	170	6-month follow-up	CM	6.94
TWELVE	7.79	24.5	30.9	36.7	170	12-month follow-up	CM	18.1				TWELVE	18.1	39.1	26.3	170	12-month follow-up	CM	7.79
ONE	8.98	30.4	30.6	30	170	Acute COVID-19	CM	19.1				ONE	19.1	45.5	24.2	170	Acute COVID-19	CM	8.98
SIX	4.82	2.92	34.6	57.7	178	6-month follow-up	CM	31				SIX	31	13.3	45.1	178	6-month follow-up	CM	4.82
TWELVE	7.85	7.35	29.2	55.6	178	12-month follow-up	CM	35.1				TWELVE	35.1	21.8	32.8	178	12-month follow-up	CM	7.85
ONE	10.2	7.46	40.1	42.3	178	Acute COVID-19	CM	45.8				ONE	45.8	21	28	178	Acute COVID-19	CM	10.2
SIX	6.58	2.34	78.7	12.4	107	6-month follow-up	CM	24.9				SIX	24.9	4.6	61.9	107	6-month follow-up	CM	6.58
ONE	7.98	15.6	64.7	11.7	107	Acute COVID-19	CM	33.9				ONE	33.9	27.2	34.5	107	Acute COVID-19	CM	7.98
SIX	9.73	15	59.5	15.7	175	6-month follow-up	CM	22.6				SIX	22.6	15.5	54.7	175	6-month follow-up	CM	9.73
TWELVE	9.2	20.7	46.9	23.2	175	12-month follow-up	CM	24.2				TWELVE	24.2	23.2	45.4	175	12-month follow-up	CM	9.2
ONE	11	25.1	47.9	16	175	Acute COVID-19	CM	29.4				ONE	29.4	28.3	37.4	175	Acute COVID-19	CM	11
SIX	16.6	8.69	57.5	17.2	174	6-month follow-up	CM	32.1				SIX	32.1	16.1	44.1	174	6-month follow-up	CM	16.6
ONE	21.4	16.4	46	16.2	174	Acute COVID-19	CM	25.3				ONE	25.3	37.6	28.2	174	Acute COVID-19	CM	21.4
SIX	3.97	44.1	32.7	19.3	193	6-month follow-up	CM	17.8				SIX	17.8	51.9	25.5	193	6-month follow-up	CM	3.97
TWELVE	4.39	52	30.2	13.4	193	12-month follow-up	CM	20.5				TWELVE	20.5	49.8	24.8	193	12-month follow-up	CM	4.39
ONE	3.75	39.3	39.4	17.6	193	Acute COVID-19	CM	14.6				ONE	14.6	46.4	34.6	193	Acute COVID-19	CM	3.75
SIX	2.13	8.19	39.9	49.8	165	6-month follow-up	CM	20.2				SIX	20.2	11.6	61.2	165	6-month follow-up	CM	2.13
TWELVE	1.84	13.6	33.9	50.7	165	12-month follow-up	CM	24.1				TWELVE	24.1	23.7	46.2	165	12-month follow-up	CM	1.84
ONE	2.13	7.28	39.3	51.3	165	Acute COVID-19	CM	27.9				ONE	27.9	17.1	47.8	165	Acute COVID-19	CM	2.13
SIX	5.84	32.1	41	21	167	6-month follow-up	CM	21.4				SIX	21.4	30.9	40.3	167	6-month follow-up	CM	5.84
TWELVE	4.92	60.8	19.5	14.8	167	12-month follow-up	CM	21.8				TWELVE	21.8	44.9	27.7	167	12-month follow-up	CM	4.92
ONE	3.15	50.6	21.7	24.6	167	Acute COVID-19	CM	17.6				ONE	17.6	50.3	25.4	167	Acute COVID-19	CM	3.15
SIX	9.63	18.7	55.6	16.1	163	6-month follow-up	CM	14.1				SIX	14.1	13.4	58.3	163	6-month follow-up	CM	9.63
TWELVE	7.26	46.9	33.8	12	163	12-month follow-up	CM	18.6				TWELVE	18.6	41.8	29.4	163	12-month follow-up	CM	7.26
ONE	8.24	26.6	43.7	21.4	163	Acute COVID-19	CM	17.3				ONE	17.3	29.9	42.5	163	Acute COVID-19	CM	8.24
SIX	6.3	12.3	63.4	18	33	6-month follow-up	CM	25.1				SIX	25.1	30	38.8	33	6-month follow-up	CM	6.3
SIX	2.77	4.9	47.5	44.8	156	6-month follow-up	CM	18.6				SIX	18.6	34.3	39.3	156	6-month follow-up	CM	2.77
TWELVE	3.83	14.7	43.6	37.9	156	12-month follow-up	CM	17.3				TWELVE	17.3	52.8	24	156	12-month follow-up	CM	3.83
ONE	2.9	9.76	42.5	44.9	156	Acute COVID-19	CM	14.7				ONE	14.7	48.6	28.5	156	Acute COVID-19	CM	2.9
SIX	4.82	3.78	56.1	35.3	22	6-month follow-up	CM	17				SIX	17	12.7	60.9	22	6-month follow-up	CM	4.82
TWELVE	8.99	5.74	58.5	26.7	22	12-month follow-up	CM	31.3				TWELVE	31.3	17.3	41.7	22	12-month follow-up	CM	8.99
ONE	13	8.78	53.8	24.4	22	Acute COVID-19	CM	28.8				ONE	28.8	23.1	39.4	22	Acute COVID-19	CM	13
SIX	8.16	8.01	53.9	29.9	157	6-month follow-up	CM	26				SIX	26	18.7	40.2	157	6-month follow-up	CM	8.16
TWELVE	6.95	28.1	40.7	24.2	157	12-month follow-up	CM	22.4				TWELVE	22.4	43.1	28	157	12-month follow-up	CM	6.95
ONE	6.8	22.8	42	28.4	157	Acute COVID-19	CM	21.5				ONE	21.5	38.6	29.7	157	Acute COVID-19	CM	6.8
SIX	2.25	11.6	56.6	29.5	177	6-month follow-up	CM	13.4				SIX	13.4	40.4	39.1	177	6-month follow-up	CM	2.25
TWELVE	4.92	49.9	32.2	13	177	12-month follow-up	CM	17.1				TWELVE	17.1	62.9	15.5	177	12-month follow-up	CM	4.92
ONE	2.37	17.2	51.9	28.6	177	Acute COVID-19	CM	12.1				ONE	12.1	27.2	52.4	177	Acute COVID-19	CM	2.37
TWELVE	4.89	51.5	28.5	15.1	193	12-month follow-up	CM	23.1				TWELVE	23.1	51.1	21.4	193	12-month follow-up	CM	4.89
TWELVE	5.08	14	46.6	34.3	32	12-month follow-up	CM	22.2				TWELVE	22.2	15.1	48.5	32	12-month follow-up	CM	5.08
TWELVE	2.92	25.7	44.6	26.8	120	12-month follow-up	CM	16.1				TWELVE	16.1	51.9	26	120	12-month follow-up	CM	2.92
TWELVE	38	6.93	53.6	1.42	193	12-month follow-up	CM	37.1				TWELVE	37.1	36.4	23.1	193	12-month follow-up	CM	38
SIX	7.56	81.2	9.5	1.76	185	6-month follow-up	CM	20.9				SIX	20.9	59.1	15.5	185	6-month follow-up	CM	7.56
TWELVE	8.74	74.4	14.9	1.96	185	12-month follow-up	CM	24.2				TWELVE	24.2	48.2	22.3	185	12-month follow-up	CM	8.74
ONE	5.73	72.7	17.7	3.94	185	Acute COVID-19	CM	16.8				ONE	16.8	48.3	28.2	185	Acute COVID-19	CM	5.73
TWELVE	6.09	7.83	69.2	16.9	32	12-month follow-up	CM	31.1				TWELVE	31.1	15	45.1	32	12-month follow-up	CM	6.09
SIX	4.96	16.3	53.1	25.7	90	6-month follow-up	CM	22				SIX	22	33.9	39.4	90	6-month follow-up	CM	4.96
TWELVE	5.97	22.5	50.2	21.4	90	12-month follow-up	CM	25.8				TWELVE	25.8	23.6	44.7	90	12-month follow-up	CM	5.97
ONE	7.07	13.8	48.9	30.2	90	Acute COVID-19	CM	17.5				ONE	17.5	28.6	47.8	90	Acute COVID-19	CM	7.07
SIX	15.8	22	39.4	22.9	198	6-month follow-up	CM	29.5				SIX	29.5	52.5	13.4	198	6-month follow-up	CM	15.8
TWELVE	12.7	30.3	36.3	20.7	198	12-month follow-up	CM	30.5				TWELVE	30.5	54.6	11.4	198	12-month follow-up	CM	12.7
ONE	22.2	34.8	32	10.9	198	Acute COVID-19	CM	41.5				ONE	41.5	45.1	9.37	198	Acute COVID-19	CM	22.2
TWELVE	20.6	7.34	64.4	7.64	120	12-month follow-up	CM	24.5				TWELVE	24.5	38.9	30.7	120	12-month follow-up	CM	20.6
SIX	7.67	15.1	42	35.1	197	6-month follow-up	CM	25.8				SIX	25.8	51.9	16.9	197	6-month follow-up	CM	7.67
TWELVE	7.79	22.6	38.4	31.3	197	12-month follow-up	CM	25.4				TWELVE	25.4	54.1	15.2	197	12-month follow-up	CM	7.79
ONE	9.41	9.31	43.3	38	197	Acute COVID-19	CM	28.9				ONE	28.9	40	25.3	197	Acute COVID-19	CM	9.41
SIX	6.09	47.4	25.8	20.7	181	6-month follow-up	CM	24.3				SIX	24.3	48.3	20.8	181	6-month follow-up	CM	6.09
TWELVE	6.94	22.8	49.7	20.6	181	12-month follow-up	CM	27.4				TWELVE	27.4	25.8	38.9	181	12-month follow-up	CM	6.94
ONE	8.23	31.6	39	21.3	181	Acute COVID-19	CM	30.5				ONE	30.5	40.8	22.7	181	Acute COVID-19	CM	8.23
SIX	11.5	6.8	45.1	36.6	112	6-month follow-up	naive	27.6				SIX	29.3	27.6	34.6	112	6-month follow-up	naive	6.8
TWELVE	23	16.3	38.2	22.5	112	12-month follow-up	naive	42				TWELVE	33.5	42	16	112	12-month follow-up	naive	16.3
ONE	16.2	14.6	57.5	11.7	112	Acute COVID-19	naive	42.8				ONE	41.9	42.8	10.2	112	Acute COVID-19	naive	14.6
SIX	3.27	4.82	44.6	47.3	106	6-month follow-up	naive	30				SIX	12.5	30	45.3	106	6-month follow-up	naive	4.82
TWELVE	8.5	14.3	32	45.2	106	12-month follow-up	naive	49.6				TWELVE	25.4	49.6	17.4	106	12-month follow-up	naive	14.3
ONE	9.43	24.5	40.6	25.5	106	Acute COVID-19	naive	64				ONE	20.4	64	10.9	106	Acute COVID-19	naive	24.5
SIX	9.02	6.67	49.5	34.8	37	6-month follow-up	naive	13.9				SIX	22.7	13.9	53	37	6-month follow-up	naive	6.67
TWELVE	12	23.1	28.5	36.4	37	12-month follow-up	naive	36.8				TWELVE	26.6	36.8	24.5	37	12-month follow-up	naive	23.1
ONE	11.9	11.3	42.8	34	37	Acute COVID-19	naive	14.1				ONE	31.3	14.1	44.6	37	Acute COVID-19	naive	11.3
SIX	6.56	16.4	42.3	34.7	66	6-month follow-up	naive	14.8				SIX	14.8	14.8	60.1	66	6-month follow-up	naive	16.4
TWELVE	8.08	41.3	33.1	17.5	66	12-month follow-up	naive	40.4				TWELVE	19.8	40.4	33.1	66	12-month follow-up	naive	41.3
ONE	6.91	56	22.6	14.4	66	Acute COVID-19	naive	48.9				ONE	17	48.9	26.1	66	Acute COVID-19	naive	56
SIX	11.5	23.4	47.6	17.5	47	6-month follow-up	naive	37.9				SIX	28.1	37.9	27	47	6-month follow-up	naive	23.4
TWELVE	10.1	27.7	41.6	20.6	47	12-month follow-up	naive	38.9				TWELVE	28.4	38.9	23.8	47	12-month follow-up	naive	27.7
ONE	11.3	12.4	61.8	14.5	47	Acute COVID-19	naive	32.3				ONE	28.5	32.3	30.7	47	Acute COVID-19	naive	12.4
SIX	6.53	15.5	56.2	21.7	40	6-month follow-up	naive	13.5				SIX	21.5	13.5	53	40	6-month follow-up	naive	15.5
TWELVE	5.97	25	57.7	11.4	40	12-month follow-up	naive	23.1				TWELVE	25.3	23.1	41.1	40	12-month follow-up	naive	25
ONE	6.41	18.8	50.6	24.2	40	Acute COVID-19	naive	16				ONE	26.9	16	50.6	40	Acute COVID-19	naive	18.8
SIX	7.53	42.9	25.3	24.3	39	6-month follow-up	naive	42.3				SIX	22.9	42.3	27.6	39	6-month follow-up	naive	42.9
TWELVE	6.69	71.8	12.5	9.03	39	12-month follow-up	naive	56.7				TWELVE	22.3	56.7	13.6	39	12-month follow-up	naive	71.8
ONE	7.49	47.7	24	20.9	39	Acute COVID-19	naive	38.2				ONE	27.8	38.2	28.9	39	Acute COVID-19	naive	47.7
SIX	5.55	19.6	41.5	33.3	50	6-month follow-up	naive	60				SIX	13.2	60	19.3	50	6-month follow-up	naive	19.6
TWELVE	4	1.26	76	18.8	50	12-month follow-up	naive	2.04				TWELVE	17.5	2.04	75.1	50	12-month follow-up	naive	1.26
ONE	5.65	29	36.4	28.9	50	Acute COVID-19	naive	60.8				ONE	12.7	60.8	16.5	50	Acute COVID-19	naive	29
SIX	6.28	11.8	38.8	43.2	60	6-month follow-up	naive	19.5				SIX	22.7	19.5	50.6	60	6-month follow-up	naive	11.8
TWELVE	9.9	18.4	38.7	33	60	12-month follow-up	naive	21.3				TWELVE	29.3	21.3	42.5	60	12-month follow-up	naive	18.4
ONE	13.8	45.6	12.6	28.1	60	Acute COVID-19	naive	29.9				ONE	43.4	29.9	19.2	60	Acute COVID-19	naive	45.6
TWELVE	3.94	10.8	49.7	35.6	32	12-month follow-up	naive	15.7				TWELVE	19.8	15.7	48.9	32	12-month follow-up	naive	10.8
ONE	4.94	5.75	52	37.4	32	Acute COVID-19	naive	2.3				ONE	6.88	2.3	68.9	32	Acute COVID-19	naive	5.75
SIX	3.08	27.3	44	25.6	25	6-month follow-up	naive	33				SIX	8.96	33	42.4	25	6-month follow-up	naive	27.3
TWELVE	2.69	45	33.6	18.7	25	12-month follow-up	naive	42.8				TWELVE	13.8	42.8	29.9	25	12-month follow-up	naive	45
ONE	2.9	33.6	42.6	20.9	25	Acute COVID-19	naive	25.8				ONE	7.58	25.8	55.5	25	Acute COVID-19	naive	33.6
SIX	3.2	2.09	46.3	48.4	26	6-month follow-up	naive	17.6				SIX	18.8	17.6	55.4	26	6-month follow-up	naive	2.09
TWELVE	7.33	4.6	49.7	38.4	26	12-month follow-up	naive	25.6				TWELVE	24.7	25.6	37.9	26	12-month follow-up	naive	4.6
SIX	7.9	15.3	50.5	26.3	5	6-month follow-up	naive	13				SIX	41.1	13	39.5	5	6-month follow-up	naive	15.3
TWELVE	11.5	25.4	40.1	23.1	5	12-month follow-up	naive	20.5				TWELVE	43	20.5	28.4	5	12-month follow-up	naive	25.4
SIX	6.82	8.96	38.3	45.9	1	6-month follow-up	naive	51.4				SIX	21.7	51.4	20.3	1	6-month follow-up	naive	8.96
TWELVE	10.8	19.5	35.5	34.2	1	12-month follow-up	naive	62.1				TWELVE	21.5	62.1	10.3	1	12-month follow-up	naive	19.5
SIX	12	20.7	50.5	16.8	21	6-month follow-up	naive	22.2				SIX	37	22.2	33.1	21	6-month follow-up	naive	20.7
TWELVE	8.42	34.3	42.1	15.2	21	12-month follow-up	naive	33.5				TWELVE	31.1	33.5	27.4	21	12-month follow-up	naive	34.3
SIX	7.45	12.1	53	27.4	24	6-month follow-up	naive	10.3				SIX	35.4	10.3	49	24	6-month follow-up	naive	12.1
ONE	5.66	46.7	36.4	11.3	24	Acute COVID-19	naive	48.6				ONE	21.8	48.6	22.5	24	Acute COVID-19	naive	46.7
SIX	8.84	3.49	55.6	32.1	36	6-month follow-up	naive	14.9				SIX	25	14.9	54.6	36	6-month follow-up	naive	3.49
ONE	13.1	4.2	58	24.7	36	Acute COVID-19	naive	6.64				ONE	32.9	6.64	54.1	36	Acute COVID-19	naive	4.2
SIX	2.45	19.9	37.6	40.1	117	6-month follow-up	naive	43.7				SIX	19.4	43.7	30.2	117	6-month follow-up	naive	19.9
TWELVE	4.88	26.2	36.4	32.5	117	12-month follow-up	naive	43.5				TWELVE	23.8	43.5	26.9	117	12-month follow-up	naive	26.2
ONE	1.18	7.64	46.7	44.5	117	Acute COVID-19	naive	40.3				ONE	16.8	40.3	38.5	117	Acute COVID-19	naive	7.64
SIX	4.05	66.6	19.1	10.2	116	6-month follow-up	naive	50.1				SIX	21.2	50.1	22.4	116	6-month follow-up	naive	66.6
TWELVE	2.56	78.1	12.8	6.5	116	12-month follow-up	naive	56.1				TWELVE	19.7	56.1	16.1	116	12-month follow-up	naive	78.1
ONE	4.17	62.9	23.3	9.58	116	Acute COVID-19	naive	44.3				ONE	22.8	44.3	26.5	116	Acute COVID-19	naive	62.9
SIX	1.02	16.3	36.5	46.2	120	6-month follow-up	naive	31.5				SIX	10.8	31.5	48.8	120	6-month follow-up	naive	16.3
TWELVE	2.29	27.5	46.7	23.5	120	12-month follow-up	naive	50.7				TWELVE	15.4	50.7	28	120	12-month follow-up	naive	27.5
ONE	3.41	44.8	33.5	18.3	120	Acute COVID-19	naive	63.6				ONE	14	63.6	18.3	120	Acute COVID-19	naive	44.8
SIX	5.77	23.1	56	15.1	119	6-month follow-up	naive	28.6				SIX	22.3	28.6	45.5	119	6-month follow-up	naive	23.1
TWELVE	3.44	53.5	33.4	9.61	119	12-month follow-up	naive	51.9				TWELVE	19.8	51.9	19.5	119	12-month follow-up	naive	53.5
ONE	3.11	46.1	36.5	14.2	119	Acute COVID-19	naive	44.6				ONE	18.3	44.6	32.4	119	Acute COVID-19	naive	46.1
SIX	3.9	19.5	46.7	29.9	31	6-month follow-up	naive	29.2				SIX	19.5	29.2	43.4	31	6-month follow-up	naive	19.5
TWELVE	5.94	37.9	37.6	18.6	31	12-month follow-up	naive	51.6				TWELVE	20.3	51.6	22.7	31	12-month follow-up	naive	37.9
SIX	8.18	10.8	49.2	31.8	94	6-month follow-up	naive	10.1				SIX	22.1	10.1	60.2	94	6-month follow-up	naive	10.8
TWELVE	9.1	50.7	25.4	14.9	94	12-month follow-up	naive	40				TWELVE	31.5	40	21.3	94	12-month follow-up	naive	50.7
ONE	6.08	36.3	34	23.6	94	Acute COVID-19	naive	26				ONE	28.1	26	39.1	94	Acute COVID-19	naive	36.3
SIX	9.47	5.48	60.2	24.8	44	6-month follow-up	naive	30.9				SIX	27.2	30.9	34	44	6-month follow-up	naive	5.48
TWELVE	15.9	8.7	51	24.4	44	12-month follow-up	naive	28.8				TWELVE	34	28.8	29.4	44	12-month follow-up	naive	8.7
SIX	8.08	6.39	57.5	28	41	6-month follow-up	naive	30.5				SIX	15.8	30.5	43.1	41	6-month follow-up	naive	6.39
ONE	7.68	5.7	72	14.6	41	Acute COVID-19	naive	36.7				ONE	19.9	36.7	34.2	41	Acute COVID-19	naive	5.7
SIX	3.05	3.91	43.2	49.8	45	6-month follow-up	naive	22				SIX	26.2	22	43.6	45	6-month follow-up	naive	3.91
ONE	1.99	2.62	57.8	37.6	45	Acute COVID-19	naive	13.1				ONE	19.4	13.1	57.1	45	Acute COVID-19	naive	2.62
SIX	4.37	13	29.5	53.2	133	6-month follow-up	naive	30.9				SIX	17.7	30.9	44.6	133	6-month follow-up	naive	13
TWELVE	4.79	16.5	27.3	51.4	133	12-month follow-up	naive	33.4				TWELVE	21.5	33.4	36.8	133	12-month follow-up	naive	16.5
ONE	6.47	15.1	27.1	51.3	133	Acute COVID-19	naive	35				ONE	19.3	35	38	133	Acute COVID-19	naive	15.1
SIX	6	19	53.3	21.7	135	6-month follow-up	naive	24.4				SIX	15.1	24.4	52.6	135	6-month follow-up	naive	19
TWELVE	10.3	40.3	34.9	14.5	135	12-month follow-up	naive	38.7				TWELVE	25.2	38.7	27.8	135	12-month follow-up	naive	40.3
ONE	10.2	26.3	50.6	12.8	135	Acute COVID-19	naive	27.4				ONE	18.9	27.4	47.2	135	Acute COVID-19	naive	26.3
SIX	5.67	3.36	47.4	43.6	125	6-month follow-up	naive	4.53				SIX	16.1	4.53	64	125	6-month follow-up	naive	3.36
TWELVE	8.57	21.8	34	35.7	125	12-month follow-up	naive	18.5				TWELVE	27.7	18.5	40.9	125	12-month follow-up	naive	21.8
ONE	12.5	20.2	38.5	28.7	125	Acute COVID-19	naive	15.5				ONE	34.5	15.5	39.4	125	Acute COVID-19	naive	20.2
SIX	5.38	13.2	43.5	37.9	134	6-month follow-up	naive	21.4				SIX	19.4	21.4	49.5	134	6-month follow-up	naive	13.2
TWELVE	7.13	25.6	34.1	33.1	134	12-month follow-up	naive	32.7				TWELVE	25.3	32.7	31.4	134	12-month follow-up	naive	25.6
ONE	6.73	23.3	35.8	34.2	134	Acute COVID-19	naive	34.5				ONE	22	34.5	33.8	134	Acute COVID-19	naive	23.3
SIX	2.32	31.8	32.1	33.7	127	6-month follow-up	naive	34.2				SIX	16.8	34.2	39.3	127	6-month follow-up	naive	31.8
TWELVE	2.1	48.8	23	26.1	127	12-month follow-up	naive	52.5				TWELVE	18.4	52.5	20.3	127	12-month follow-up	naive	48.8
ONE	4.88	53.8	25.6	15.8	127	Acute COVID-19	naive	47.8				ONE	25	47.8	21.3	127	Acute COVID-19	naive	53.8
SIX	2.61	9.97	59	28.4	121	6-month follow-up	naive	27.9				SIX	8.71	27.9	46.1	121	6-month follow-up	naive	9.97
TWELVE	3.78	57.4	23.9	14.9	121	12-month follow-up	naive	66.2				TWELVE	13.3	66.2	13.4	121	12-month follow-up	naive	57.4
ONE	4.08	52.7	27.8	15.5	121	Acute COVID-19	naive	73.3				ONE	11	73.3	10	121	Acute COVID-19	naive	52.7
SIX	0.7	9.4	33.1	56.8	129	6-month follow-up	naive	27.4				SIX	8.44	27.4	52.3	129	6-month follow-up	naive	9.4
TWELVE	3.21	31.8	31	34.1	129	12-month follow-up	naive	43.7				TWELVE	19.2	43.7	29.7	129	12-month follow-up	naive	31.8
ONE	3.41	32.6	34	30	129	Acute COVID-19	naive	44.8				ONE	21.1	44.8	28	129	Acute COVID-19	naive	32.6
SIX	5.52	17.4	48	29.1	131	6-month follow-up	naive	17				SIX	20	17	56.4	131	6-month follow-up	naive	17.4
TWELVE	3.73	45.6	29.8	20.9	131	12-month follow-up	naive	43.2				TWELVE	16.3	43.2	32.2	131	12-month follow-up	naive	45.6
ONE	5.77	38.5	34.8	20.9	131	Acute COVID-19	naive	36.4				ONE	18.5	36.4	38.9	131	Acute COVID-19	naive	38.5
ONE	10.4	3.7	70	15.9	63	Acute COVID-19	naive	12				ONE	22.4	12	58.7	63	Acute COVID-19	naive	3.7
SIX	1.42	5.05	65.4	28.1	57	6-month follow-up	naive	16.9				SIX	16.4	16.9	58.2	57	6-month follow-up	naive	5.05
ONE	6.32	16.3	58.6	18.8	57	Acute COVID-19	naive	22.4				ONE	23.9	22.4	46.3	57	Acute COVID-19	naive	16.3
SIX	8.23	2.38	47.3	42	63	6-month follow-up	naive	7.74				SIX	18.8	7.74	67.6	63	6-month follow-up	naive	2.38
SIX	3.29	29	17.9	49.8	52	6-month follow-up	naive	59.8				SIX	9.93	59.8	23	52	6-month follow-up	naive	29
ONE	4.37	42.7	15.6	37.3	52	Acute COVID-19	naive	67.7				ONE	11.6	67.7	15.7	52	Acute COVID-19	naive	42.7
SIX	4.48	21.1	55.3	19.1	140	6-month follow-up	naive	40.8				SIX	18.7	40.8	35.1	140	6-month follow-up	naive	21.1
TWELVE	5.22	53.4	31.5	9.86	140	12-month follow-up	naive	56.5				TWELVE	19.3	56.5	18	140	12-month follow-up	naive	53.4
ONE	4.29	67.5	20.9	7.26	140	Acute COVID-19	naive	63.7				ONE	15.6	63.7	14.7	140	Acute COVID-19	naive	67.5
SIX	4.18	14.5	59.1	22.3	147	6-month follow-up	naive	11.3				SIX	10.2	11.3	68	147	6-month follow-up	naive	14.5
TWELVE	6.32	46.6	35.7	11.4	147	12-month follow-up	naive	34.2				TWELVE	21.7	34.2	37.8	147	12-month follow-up	naive	46.6
ONE	4.72	69.5	19.7	6.05	147	Acute COVID-19	naive	62.5				ONE	13.1	62.5	18.4	147	Acute COVID-19	naive	69.5
SIX	2.75	37.4	34.5	25.4	141	6-month follow-up	naive	48.8				SIX	12.8	48.8	29.7	141	6-month follow-up	naive	37.4
TWELVE	2.75	51.5	27.4	18.4	141	12-month follow-up	naive	57.6				TWELVE	15.3	57.6	18.5	141	12-month follow-up	naive	51.5
ONE	2.03	55.8	25.9	16.2	141	Acute COVID-19	naive	63.8				ONE	10.9	63.8	17.8	141	Acute COVID-19	naive	55.8
SIX	4.65	44.3	35.4	15.7	142	6-month follow-up	naive	46.7				SIX	15.9	46.7	30.9	142	6-month follow-up	naive	44.3
TWELVE	5.47	57.6	25.7	11.2	142	12-month follow-up	naive	58.2				TWELVE	15.7	58.2	20.2	142	12-month follow-up	naive	57.6
ONE	5.36	69.7	18	7.02	142	Acute COVID-19	naive	64.8				ONE	14.3	64.8	15	142	Acute COVID-19	naive	69.7
SIX	1.66	5.07	41.9	51.4	151	6-month follow-up	naive	20.2				SIX	20.1	20.2	51.7	151	6-month follow-up	naive	5.07
TWELVE	4.53	65.7	20.2	9.54	151	12-month follow-up	naive	51.7				TWELVE	19.1	51.7	24.1	151	12-month follow-up	naive	65.7
ONE	5.25	63.9	22.2	8.68	151	Acute COVID-19	naive	56.3				ONE	18	56.3	21.8	151	Acute COVID-19	naive	63.9
SIX	6.58	26.1	57.2	10.1	155	6-month follow-up	naive	17.7				SIX	38	17.7	37.5	155	6-month follow-up	naive	26.1
TWELVE	4.97	43.6	42.3	9.09	155	12-month follow-up	naive	38.5				TWELVE	31.6	38.5	24.2	155	12-month follow-up	naive	43.6
ONE	3.93	60.5	25.4	10.1	155	Acute COVID-19	naive	53.6				ONE	21.2	53.6	18.9	155	Acute COVID-19	naive	60.5
SIX	6.64	3.27	53.8	36.3	146	6-month follow-up	naive	2.44				SIX	11.7	2.44	79.9	146	6-month follow-up	naive	3.27
TWELVE	6.72	19.5	42.3	31.5	146	12-month follow-up	naive	14.4				TWELVE	26.8	14.4	50.2	146	12-month follow-up	naive	19.5
ONE	6.66	29	34.2	30.1	146	Acute COVID-19	naive	28.3				ONE	26.6	28.3	36.9	146	Acute COVID-19	naive	29
SIX	2.39	12.7	39.8	45	152	6-month follow-up	naive	26.9				SIX	12.3	26.9	53.7	152	6-month follow-up	naive	12.7
TWELVE	2.44	48.7	21.1	27.7	152	12-month follow-up	naive	58.8				TWELVE	14.9	58.8	18.9	152	12-month follow-up	naive	48.7
ONE	3.17	47.3	23	26.5	152	Acute COVID-19	naive	57.3				ONE	11.1	57.3	25.1	152	Acute COVID-19	naive	47.3
SIX	11	47.7	32.3	8.98	148	6-month follow-up	naive	39.9				SIX	23.2	39.9	30.1	148	6-month follow-up	naive	47.7
TWELVE	11.1	56.8	21.8	10.3	148	12-month follow-up	naive	47.8				TWELVE	24.7	47.8	21.6	148	12-month follow-up	naive	56.8
ONE	7.79	61.5	19.6	11.1	148	Acute COVID-19	naive	61.7				ONE	17.3	61.7	16.9	148	Acute COVID-19	naive	61.5
SIX	12.3	18.8	58.3	10.5	154	6-month follow-up	naive	20.7				SIX	19.5	20.7	54.2	154	6-month follow-up	naive	18.8
TWELVE	10.2	35.4	41.3	13.1	154	12-month follow-up	naive	36.2				TWELVE	25.5	36.2	31.5	154	12-month follow-up	naive	35.4
ONE	13.2	48.4	32	6.38	154	Acute COVID-19	naive	41.3				ONE	23.2	41.3	29	154	Acute COVID-19	naive	48.4
SIX	2.64	77.7	12.5	7.16	150	6-month follow-up	naive	53.8				SIX	17	53.8	22.3	150	6-month follow-up	naive	77.7
TWELVE	2.25	85.8	7.01	4.9	150	12-month follow-up	naive	66.3				TWELVE	16.8	66.3	11.2	150	12-month follow-up	naive	85.8
ONE	1.02	74.4	12.5	12.1	150	Acute COVID-19	naive	72.9				ONE	10.3	72.9	11.9	150	Acute COVID-19	naive	74.4
SIX	6.44	29.7	38.8	25	149	6-month follow-up	naive	28.5				SIX	16.9	28.5	49.1	149	6-month follow-up	naive	29.7
TWELVE	7.59	43.3	30	19.1	149	12-month follow-up	naive	41.4				TWELVE	22.1	41.4	30.9	149	12-month follow-up	naive	43.3
ONE	4.49	56.4	18.7	20.4	149	Acute COVID-19	naive	60.4				ONE	14.4	60.4	19.8	149	Acute COVID-19	naive	56.4
SIX	22.6	17	54.8	5.59	180	6-month follow-up	naive	42.8				SIX	25.4	42.8	24.8	180	6-month follow-up	naive	17
TWELVE	20	19.8	51	9.09	180	12-month follow-up	naive	46.1				TWELVE	25.8	46.1	20.6	180	12-month follow-up	naive	19.8
ONE	25.8	23.5	38.8	11.9	180	Acute COVID-19	naive	30.4				ONE	37.3	30.4	25.3	180	Acute COVID-19	naive	23.5
SIX	19.7	8.12	55.5	16.8	179	6-month follow-up	naive	33.7				SIX	35.2	33.7	23.3	179	6-month follow-up	naive	8.12
TWELVE	16.6	8.44	51.5	23.4	179	12-month follow-up	naive	31.9				TWELVE	32.8	31.9	25.8	179	12-month follow-up	naive	8.44
ONE	19	17	39.5	24.5	179	Acute COVID-19	naive	30.7				ONE	38.6	30.7	22.4	179	Acute COVID-19	naive	17
SIX	6.94	16.1	31.1	45.8	170	6-month follow-up	naive	36.8				SIX	16.7	36.8	27.4	170	6-month follow-up	naive	16.1
TWELVE	7.79	24.5	30.9	36.7	170	12-month follow-up	naive	39.1				TWELVE	18.1	39.1	26.3	170	12-month follow-up	naive	24.5
ONE	8.98	30.4	30.6	30	170	Acute COVID-19	naive	45.5				ONE	19.1	45.5	24.2	170	Acute COVID-19	naive	30.4
SIX	4.82	2.92	34.6	57.7	178	6-month follow-up	naive	13.3				SIX	31	13.3	45.1	178	6-month follow-up	naive	2.92
TWELVE	7.85	7.35	29.2	55.6	178	12-month follow-up	naive	21.8				TWELVE	35.1	21.8	32.8	178	12-month follow-up	naive	7.35
ONE	10.2	7.46	40.1	42.3	178	Acute COVID-19	naive	21				ONE	45.8	21	28	178	Acute COVID-19	naive	7.46
SIX	6.58	2.34	78.7	12.4	107	6-month follow-up	naive	4.6				SIX	24.9	4.6	61.9	107	6-month follow-up	naive	2.34
ONE	7.98	15.6	64.7	11.7	107	Acute COVID-19	naive	27.2				ONE	33.9	27.2	34.5	107	Acute COVID-19	naive	15.6
SIX	9.73	15	59.5	15.7	175	6-month follow-up	naive	15.5				SIX	22.6	15.5	54.7	175	6-month follow-up	naive	15
TWELVE	9.2	20.7	46.9	23.2	175	12-month follow-up	naive	23.2				TWELVE	24.2	23.2	45.4	175	12-month follow-up	naive	20.7
ONE	11	25.1	47.9	16	175	Acute COVID-19	naive	28.3				ONE	29.4	28.3	37.4	175	Acute COVID-19	naive	25.1
SIX	16.6	8.69	57.5	17.2	174	6-month follow-up	naive	16.1				SIX	32.1	16.1	44.1	174	6-month follow-up	naive	8.69
ONE	21.4	16.4	46	16.2	174	Acute COVID-19	naive	37.6				ONE	25.3	37.6	28.2	174	Acute COVID-19	naive	16.4
SIX	3.97	44.1	32.7	19.3	193	6-month follow-up	naive	51.9				SIX	17.8	51.9	25.5	193	6-month follow-up	naive	44.1
TWELVE	4.39	52	30.2	13.4	193	12-month follow-up	naive	49.8				TWELVE	20.5	49.8	24.8	193	12-month follow-up	naive	52
ONE	3.75	39.3	39.4	17.6	193	Acute COVID-19	naive	46.4				ONE	14.6	46.4	34.6	193	Acute COVID-19	naive	39.3
SIX	2.13	8.19	39.9	49.8	165	6-month follow-up	naive	11.6				SIX	20.2	11.6	61.2	165	6-month follow-up	naive	8.19
TWELVE	1.84	13.6	33.9	50.7	165	12-month follow-up	naive	23.7				TWELVE	24.1	23.7	46.2	165	12-month follow-up	naive	13.6
ONE	2.13	7.28	39.3	51.3	165	Acute COVID-19	naive	17.1				ONE	27.9	17.1	47.8	165	Acute COVID-19	naive	7.28
SIX	5.84	32.1	41	21	167	6-month follow-up	naive	30.9				SIX	21.4	30.9	40.3	167	6-month follow-up	naive	32.1
TWELVE	4.92	60.8	19.5	14.8	167	12-month follow-up	naive	44.9				TWELVE	21.8	44.9	27.7	167	12-month follow-up	naive	60.8
ONE	3.15	50.6	21.7	24.6	167	Acute COVID-19	naive	50.3				ONE	17.6	50.3	25.4	167	Acute COVID-19	naive	50.6
SIX	9.63	18.7	55.6	16.1	163	6-month follow-up	naive	13.4				SIX	14.1	13.4	58.3	163	6-month follow-up	naive	18.7
TWELVE	7.26	46.9	33.8	12	163	12-month follow-up	naive	41.8				TWELVE	18.6	41.8	29.4	163	12-month follow-up	naive	46.9
ONE	8.24	26.6	43.7	21.4	163	Acute COVID-19	naive	29.9				ONE	17.3	29.9	42.5	163	Acute COVID-19	naive	26.6
SIX	6.3	12.3	63.4	18	33	6-month follow-up	naive	30				SIX	25.1	30	38.8	33	6-month follow-up	naive	12.3
SIX	2.77	4.9	47.5	44.8	156	6-month follow-up	naive	34.3				SIX	18.6	34.3	39.3	156	6-month follow-up	naive	4.9
TWELVE	3.83	14.7	43.6	37.9	156	12-month follow-up	naive	52.8				TWELVE	17.3	52.8	24	156	12-month follow-up	naive	14.7
ONE	2.9	9.76	42.5	44.9	156	Acute COVID-19	naive	48.6				ONE	14.7	48.6	28.5	156	Acute COVID-19	naive	9.76
SIX	4.82	3.78	56.1	35.3	22	6-month follow-up	naive	12.7				SIX	17	12.7	60.9	22	6-month follow-up	naive	3.78
TWELVE	8.99	5.74	58.5	26.7	22	12-month follow-up	naive	17.3				TWELVE	31.3	17.3	41.7	22	12-month follow-up	naive	5.74
ONE	13	8.78	53.8	24.4	22	Acute COVID-19	naive	23.1				ONE	28.8	23.1	39.4	22	Acute COVID-19	naive	8.78
SIX	8.16	8.01	53.9	29.9	157	6-month follow-up	naive	18.7				SIX	26	18.7	40.2	157	6-month follow-up	naive	8.01
TWELVE	6.95	28.1	40.7	24.2	157	12-month follow-up	naive	43.1				TWELVE	22.4	43.1	28	157	12-month follow-up	naive	28.1
ONE	6.8	22.8	42	28.4	157	Acute COVID-19	naive	38.6				ONE	21.5	38.6	29.7	157	Acute COVID-19	naive	22.8
SIX	2.25	11.6	56.6	29.5	177	6-month follow-up	naive	40.4				SIX	13.4	40.4	39.1	177	6-month follow-up	naive	11.6
TWELVE	4.92	49.9	32.2	13	177	12-month follow-up	naive	62.9				TWELVE	17.1	62.9	15.5	177	12-month follow-up	naive	49.9
ONE	2.37	17.2	51.9	28.6	177	Acute COVID-19	naive	27.2				ONE	12.1	27.2	52.4	177	Acute COVID-19	naive	17.2
TWELVE	4.89	51.5	28.5	15.1	193	12-month follow-up	naive	51.1				TWELVE	23.1	51.1	21.4	193	12-month follow-up	naive	51.5
TWELVE	5.08	14	46.6	34.3	32	12-month follow-up	naive	15.1				TWELVE	22.2	15.1	48.5	32	12-month follow-up	naive	14
TWELVE	2.92	25.7	44.6	26.8	120	12-month follow-up	naive	51.9				TWELVE	16.1	51.9	26	120	12-month follow-up	naive	25.7
TWELVE	38	6.93	53.6	1.42	193	12-month follow-up	naive	36.4				TWELVE	37.1	36.4	23.1	193	12-month follow-up	naive	6.93
SIX	7.56	81.2	9.5	1.76	185	6-month follow-up	naive	59.1				SIX	20.9	59.1	15.5	185	6-month follow-up	naive	81.2
TWELVE	8.74	74.4	14.9	1.96	185	12-month follow-up	naive	48.2				TWELVE	24.2	48.2	22.3	185	12-month follow-up	naive	74.4
ONE	5.73	72.7	17.7	3.94	185	Acute COVID-19	naive	48.3				ONE	16.8	48.3	28.2	185	Acute COVID-19	naive	72.7
TWELVE	6.09	7.83	69.2	16.9	32	12-month follow-up	naive	15				TWELVE	31.1	15	45.1	32	12-month follow-up	naive	7.83
SIX	4.96	16.3	53.1	25.7	90	6-month follow-up	naive	33.9				SIX	22	33.9	39.4	90	6-month follow-up	naive	16.3
TWELVE	5.97	22.5	50.2	21.4	90	12-month follow-up	naive	23.6				TWELVE	25.8	23.6	44.7	90	12-month follow-up	naive	22.5
ONE	7.07	13.8	48.9	30.2	90	Acute COVID-19	naive	28.6				ONE	17.5	28.6	47.8	90	Acute COVID-19	naive	13.8
SIX	15.8	22	39.4	22.9	198	6-month follow-up	naive	52.5				SIX	29.5	52.5	13.4	198	6-month follow-up	naive	22
TWELVE	12.7	30.3	36.3	20.7	198	12-month follow-up	naive	54.6				TWELVE	30.5	54.6	11.4	198	12-month follow-up	naive	30.3
ONE	22.2	34.8	32	10.9	198	Acute COVID-19	naive	45.1				ONE	41.5	45.1	9.37	198	Acute COVID-19	naive	34.8
TWELVE	20.6	7.34	64.4	7.64	120	12-month follow-up	naive	38.9				TWELVE	24.5	38.9	30.7	120	12-month follow-up	naive	7.34
SIX	7.67	15.1	42	35.1	197	6-month follow-up	naive	51.9				SIX	25.8	51.9	16.9	197	6-month follow-up	naive	15.1
TWELVE	7.79	22.6	38.4	31.3	197	12-month follow-up	naive	54.1				TWELVE	25.4	54.1	15.2	197	12-month follow-up	naive	22.6
ONE	9.41	9.31	43.3	38	197	Acute COVID-19	naive	40				ONE	28.9	40	25.3	197	Acute COVID-19	naive	9.31
SIX	6.09	47.4	25.8	20.7	181	6-month follow-up	naive	48.3				SIX	24.3	48.3	20.8	181	6-month follow-up	naive	47.4
TWELVE	6.94	22.8	49.7	20.6	181	12-month follow-up	naive	25.8				TWELVE	27.4	25.8	38.9	181	12-month follow-up	naive	22.8
ONE	8.23	31.6	39	21.3	181	Acute COVID-19	naive	40.8				ONE	30.5	40.8	22.7	181	Acute COVID-19	naive	31.6
SIX	11.5	6.8	45.1	36.6	112	6-month follow-up	EM	34.6				SIX	29.3	27.6	34.6	112	6-month follow-up	EM	45.1
TWELVE	23	16.3	38.2	22.5	112	12-month follow-up	EM	16				TWELVE	33.5	42	16	112	12-month follow-up	EM	38.2
ONE	16.2	14.6	57.5	11.7	112	Acute COVID-19	EM	10.2				ONE	41.9	42.8	10.2	112	Acute COVID-19	EM	57.5
SIX	3.27	4.82	44.6	47.3	106	6-month follow-up	EM	45.3				SIX	12.5	30	45.3	106	6-month follow-up	EM	44.6
TWELVE	8.5	14.3	32	45.2	106	12-month follow-up	EM	17.4				TWELVE	25.4	49.6	17.4	106	12-month follow-up	EM	32
ONE	9.43	24.5	40.6	25.5	106	Acute COVID-19	EM	10.9				ONE	20.4	64	10.9	106	Acute COVID-19	EM	40.6
SIX	9.02	6.67	49.5	34.8	37	6-month follow-up	EM	53				SIX	22.7	13.9	53	37	6-month follow-up	EM	49.5
TWELVE	12	23.1	28.5	36.4	37	12-month follow-up	EM	24.5				TWELVE	26.6	36.8	24.5	37	12-month follow-up	EM	28.5
ONE	11.9	11.3	42.8	34	37	Acute COVID-19	EM	44.6				ONE	31.3	14.1	44.6	37	Acute COVID-19	EM	42.8
SIX	6.56	16.4	42.3	34.7	66	6-month follow-up	EM	60.1				SIX	14.8	14.8	60.1	66	6-month follow-up	EM	42.3
TWELVE	8.08	41.3	33.1	17.5	66	12-month follow-up	EM	33.1				TWELVE	19.8	40.4	33.1	66	12-month follow-up	EM	33.1
ONE	6.91	56	22.6	14.4	66	Acute COVID-19	EM	26.1				ONE	17	48.9	26.1	66	Acute COVID-19	EM	22.6
SIX	11.5	23.4	47.6	17.5	47	6-month follow-up	EM	27				SIX	28.1	37.9	27	47	6-month follow-up	EM	47.6
TWELVE	10.1	27.7	41.6	20.6	47	12-month follow-up	EM	23.8				TWELVE	28.4	38.9	23.8	47	12-month follow-up	EM	41.6
ONE	11.3	12.4	61.8	14.5	47	Acute COVID-19	EM	30.7				ONE	28.5	32.3	30.7	47	Acute COVID-19	EM	61.8
SIX	6.53	15.5	56.2	21.7	40	6-month follow-up	EM	53				SIX	21.5	13.5	53	40	6-month follow-up	EM	56.2
TWELVE	5.97	25	57.7	11.4	40	12-month follow-up	EM	41.1				TWELVE	25.3	23.1	41.1	40	12-month follow-up	EM	57.7
ONE	6.41	18.8	50.6	24.2	40	Acute COVID-19	EM	50.6				ONE	26.9	16	50.6	40	Acute COVID-19	EM	50.6
SIX	7.53	42.9	25.3	24.3	39	6-month follow-up	EM	27.6				SIX	22.9	42.3	27.6	39	6-month follow-up	EM	25.3
TWELVE	6.69	71.8	12.5	9.03	39	12-month follow-up	EM	13.6				TWELVE	22.3	56.7	13.6	39	12-month follow-up	EM	12.5
ONE	7.49	47.7	24	20.9	39	Acute COVID-19	EM	28.9				ONE	27.8	38.2	28.9	39	Acute COVID-19	EM	24
SIX	5.55	19.6	41.5	33.3	50	6-month follow-up	EM	19.3				SIX	13.2	60	19.3	50	6-month follow-up	EM	41.5
TWELVE	4	1.26	76	18.8	50	12-month follow-up	EM	75.1				TWELVE	17.5	2.04	75.1	50	12-month follow-up	EM	76
ONE	5.65	29	36.4	28.9	50	Acute COVID-19	EM	16.5				ONE	12.7	60.8	16.5	50	Acute COVID-19	EM	36.4
SIX	6.28	11.8	38.8	43.2	60	6-month follow-up	EM	50.6				SIX	22.7	19.5	50.6	60	6-month follow-up	EM	38.8
TWELVE	9.9	18.4	38.7	33	60	12-month follow-up	EM	42.5				TWELVE	29.3	21.3	42.5	60	12-month follow-up	EM	38.7
ONE	13.8	45.6	12.6	28.1	60	Acute COVID-19	EM	19.2				ONE	43.4	29.9	19.2	60	Acute COVID-19	EM	12.6
TWELVE	3.94	10.8	49.7	35.6	32	12-month follow-up	EM	48.9				TWELVE	19.8	15.7	48.9	32	12-month follow-up	EM	49.7
ONE	4.94	5.75	52	37.4	32	Acute COVID-19	EM	68.9				ONE	6.88	2.3	68.9	32	Acute COVID-19	EM	52
SIX	3.08	27.3	44	25.6	25	6-month follow-up	EM	42.4				SIX	8.96	33	42.4	25	6-month follow-up	EM	44
TWELVE	2.69	45	33.6	18.7	25	12-month follow-up	EM	29.9				TWELVE	13.8	42.8	29.9	25	12-month follow-up	EM	33.6
ONE	2.9	33.6	42.6	20.9	25	Acute COVID-19	EM	55.5				ONE	7.58	25.8	55.5	25	Acute COVID-19	EM	42.6
SIX	3.2	2.09	46.3	48.4	26	6-month follow-up	EM	55.4				SIX	18.8	17.6	55.4	26	6-month follow-up	EM	46.3
TWELVE	7.33	4.6	49.7	38.4	26	12-month follow-up	EM	37.9				TWELVE	24.7	25.6	37.9	26	12-month follow-up	EM	49.7
SIX	7.9	15.3	50.5	26.3	5	6-month follow-up	EM	39.5				SIX	41.1	13	39.5	5	6-month follow-up	EM	50.5
TWELVE	11.5	25.4	40.1	23.1	5	12-month follow-up	EM	28.4				TWELVE	43	20.5	28.4	5	12-month follow-up	EM	40.1
SIX	6.82	8.96	38.3	45.9	1	6-month follow-up	EM	20.3				SIX	21.7	51.4	20.3	1	6-month follow-up	EM	38.3
TWELVE	10.8	19.5	35.5	34.2	1	12-month follow-up	EM	10.3				TWELVE	21.5	62.1	10.3	1	12-month follow-up	EM	35.5
SIX	12	20.7	50.5	16.8	21	6-month follow-up	EM	33.1				SIX	37	22.2	33.1	21	6-month follow-up	EM	50.5
TWELVE	8.42	34.3	42.1	15.2	21	12-month follow-up	EM	27.4				TWELVE	31.1	33.5	27.4	21	12-month follow-up	EM	42.1
SIX	7.45	12.1	53	27.4	24	6-month follow-up	EM	49				SIX	35.4	10.3	49	24	6-month follow-up	EM	53
ONE	5.66	46.7	36.4	11.3	24	Acute COVID-19	EM	22.5				ONE	21.8	48.6	22.5	24	Acute COVID-19	EM	36.4
SIX	8.84	3.49	55.6	32.1	36	6-month follow-up	EM	54.6				SIX	25	14.9	54.6	36	6-month follow-up	EM	55.6
ONE	13.1	4.2	58	24.7	36	Acute COVID-19	EM	54.1				ONE	32.9	6.64	54.1	36	Acute COVID-19	EM	58
SIX	2.45	19.9	37.6	40.1	117	6-month follow-up	EM	30.2				SIX	19.4	43.7	30.2	117	6-month follow-up	EM	37.6
TWELVE	4.88	26.2	36.4	32.5	117	12-month follow-up	EM	26.9				TWELVE	23.8	43.5	26.9	117	12-month follow-up	EM	36.4
ONE	1.18	7.64	46.7	44.5	117	Acute COVID-19	EM	38.5				ONE	16.8	40.3	38.5	117	Acute COVID-19	EM	46.7
SIX	4.05	66.6	19.1	10.2	116	6-month follow-up	EM	22.4				SIX	21.2	50.1	22.4	116	6-month follow-up	EM	19.1
TWELVE	2.56	78.1	12.8	6.5	116	12-month follow-up	EM	16.1				TWELVE	19.7	56.1	16.1	116	12-month follow-up	EM	12.8
ONE	4.17	62.9	23.3	9.58	116	Acute COVID-19	EM	26.5				ONE	22.8	44.3	26.5	116	Acute COVID-19	EM	23.3
SIX	1.02	16.3	36.5	46.2	120	6-month follow-up	EM	48.8				SIX	10.8	31.5	48.8	120	6-month follow-up	EM	36.5
TWELVE	2.29	27.5	46.7	23.5	120	12-month follow-up	EM	28				TWELVE	15.4	50.7	28	120	12-month follow-up	EM	46.7
ONE	3.41	44.8	33.5	18.3	120	Acute COVID-19	EM	18.3				ONE	14	63.6	18.3	120	Acute COVID-19	EM	33.5
SIX	5.77	23.1	56	15.1	119	6-month follow-up	EM	45.5				SIX	22.3	28.6	45.5	119	6-month follow-up	EM	56
TWELVE	3.44	53.5	33.4	9.61	119	12-month follow-up	EM	19.5				TWELVE	19.8	51.9	19.5	119	12-month follow-up	EM	33.4
ONE	3.11	46.1	36.5	14.2	119	Acute COVID-19	EM	32.4				ONE	18.3	44.6	32.4	119	Acute COVID-19	EM	36.5
SIX	3.9	19.5	46.7	29.9	31	6-month follow-up	EM	43.4				SIX	19.5	29.2	43.4	31	6-month follow-up	EM	46.7
TWELVE	5.94	37.9	37.6	18.6	31	12-month follow-up	EM	22.7				TWELVE	20.3	51.6	22.7	31	12-month follow-up	EM	37.6
SIX	8.18	10.8	49.2	31.8	94	6-month follow-up	EM	60.2				SIX	22.1	10.1	60.2	94	6-month follow-up	EM	49.2
TWELVE	9.1	50.7	25.4	14.9	94	12-month follow-up	EM	21.3				TWELVE	31.5	40	21.3	94	12-month follow-up	EM	25.4
ONE	6.08	36.3	34	23.6	94	Acute COVID-19	EM	39.1				ONE	28.1	26	39.1	94	Acute COVID-19	EM	34
SIX	9.47	5.48	60.2	24.8	44	6-month follow-up	EM	34				SIX	27.2	30.9	34	44	6-month follow-up	EM	60.2
TWELVE	15.9	8.7	51	24.4	44	12-month follow-up	EM	29.4				TWELVE	34	28.8	29.4	44	12-month follow-up	EM	51
SIX	8.08	6.39	57.5	28	41	6-month follow-up	EM	43.1				SIX	15.8	30.5	43.1	41	6-month follow-up	EM	57.5
ONE	7.68	5.7	72	14.6	41	Acute COVID-19	EM	34.2				ONE	19.9	36.7	34.2	41	Acute COVID-19	EM	72
SIX	3.05	3.91	43.2	49.8	45	6-month follow-up	EM	43.6				SIX	26.2	22	43.6	45	6-month follow-up	EM	43.2
ONE	1.99	2.62	57.8	37.6	45	Acute COVID-19	EM	57.1				ONE	19.4	13.1	57.1	45	Acute COVID-19	EM	57.8
SIX	4.37	13	29.5	53.2	133	6-month follow-up	EM	44.6				SIX	17.7	30.9	44.6	133	6-month follow-up	EM	29.5
TWELVE	4.79	16.5	27.3	51.4	133	12-month follow-up	EM	36.8				TWELVE	21.5	33.4	36.8	133	12-month follow-up	EM	27.3
ONE	6.47	15.1	27.1	51.3	133	Acute COVID-19	EM	38				ONE	19.3	35	38	133	Acute COVID-19	EM	27.1
SIX	6	19	53.3	21.7	135	6-month follow-up	EM	52.6				SIX	15.1	24.4	52.6	135	6-month follow-up	EM	53.3
TWELVE	10.3	40.3	34.9	14.5	135	12-month follow-up	EM	27.8				TWELVE	25.2	38.7	27.8	135	12-month follow-up	EM	34.9
ONE	10.2	26.3	50.6	12.8	135	Acute COVID-19	EM	47.2				ONE	18.9	27.4	47.2	135	Acute COVID-19	EM	50.6
SIX	5.67	3.36	47.4	43.6	125	6-month follow-up	EM	64				SIX	16.1	4.53	64	125	6-month follow-up	EM	47.4
TWELVE	8.57	21.8	34	35.7	125	12-month follow-up	EM	40.9				TWELVE	27.7	18.5	40.9	125	12-month follow-up	EM	34
ONE	12.5	20.2	38.5	28.7	125	Acute COVID-19	EM	39.4				ONE	34.5	15.5	39.4	125	Acute COVID-19	EM	38.5
SIX	5.38	13.2	43.5	37.9	134	6-month follow-up	EM	49.5				SIX	19.4	21.4	49.5	134	6-month follow-up	EM	43.5
TWELVE	7.13	25.6	34.1	33.1	134	12-month follow-up	EM	31.4				TWELVE	25.3	32.7	31.4	134	12-month follow-up	EM	34.1
ONE	6.73	23.3	35.8	34.2	134	Acute COVID-19	EM	33.8				ONE	22	34.5	33.8	134	Acute COVID-19	EM	35.8
SIX	2.32	31.8	32.1	33.7	127	6-month follow-up	EM	39.3				SIX	16.8	34.2	39.3	127	6-month follow-up	EM	32.1
TWELVE	2.1	48.8	23	26.1	127	12-month follow-up	EM	20.3				TWELVE	18.4	52.5	20.3	127	12-month follow-up	EM	23
ONE	4.88	53.8	25.6	15.8	127	Acute COVID-19	EM	21.3				ONE	25	47.8	21.3	127	Acute COVID-19	EM	25.6
SIX	2.61	9.97	59	28.4	121	6-month follow-up	EM	46.1				SIX	8.71	27.9	46.1	121	6-month follow-up	EM	59
TWELVE	3.78	57.4	23.9	14.9	121	12-month follow-up	EM	13.4				TWELVE	13.3	66.2	13.4	121	12-month follow-up	EM	23.9
ONE	4.08	52.7	27.8	15.5	121	Acute COVID-19	EM	10				ONE	11	73.3	10	121	Acute COVID-19	EM	27.8
SIX	0.7	9.4	33.1	56.8	129	6-month follow-up	EM	52.3				SIX	8.44	27.4	52.3	129	6-month follow-up	EM	33.1
TWELVE	3.21	31.8	31	34.1	129	12-month follow-up	EM	29.7				TWELVE	19.2	43.7	29.7	129	12-month follow-up	EM	31
ONE	3.41	32.6	34	30	129	Acute COVID-19	EM	28				ONE	21.1	44.8	28	129	Acute COVID-19	EM	34
SIX	5.52	17.4	48	29.1	131	6-month follow-up	EM	56.4				SIX	20	17	56.4	131	6-month follow-up	EM	48
TWELVE	3.73	45.6	29.8	20.9	131	12-month follow-up	EM	32.2				TWELVE	16.3	43.2	32.2	131	12-month follow-up	EM	29.8
ONE	5.77	38.5	34.8	20.9	131	Acute COVID-19	EM	38.9				ONE	18.5	36.4	38.9	131	Acute COVID-19	EM	34.8
ONE	10.4	3.7	70	15.9	63	Acute COVID-19	EM	58.7				ONE	22.4	12	58.7	63	Acute COVID-19	EM	70
SIX	1.42	5.05	65.4	28.1	57	6-month follow-up	EM	58.2				SIX	16.4	16.9	58.2	57	6-month follow-up	EM	65.4
ONE	6.32	16.3	58.6	18.8	57	Acute COVID-19	EM	46.3				ONE	23.9	22.4	46.3	57	Acute COVID-19	EM	58.6
SIX	8.23	2.38	47.3	42	63	6-month follow-up	EM	67.6				SIX	18.8	7.74	67.6	63	6-month follow-up	EM	47.3
SIX	3.29	29	17.9	49.8	52	6-month follow-up	EM	23				SIX	9.93	59.8	23	52	6-month follow-up	EM	17.9
ONE	4.37	42.7	15.6	37.3	52	Acute COVID-19	EM	15.7				ONE	11.6	67.7	15.7	52	Acute COVID-19	EM	15.6
SIX	4.48	21.1	55.3	19.1	140	6-month follow-up	EM	35.1				SIX	18.7	40.8	35.1	140	6-month follow-up	EM	55.3
TWELVE	5.22	53.4	31.5	9.86	140	12-month follow-up	EM	18				TWELVE	19.3	56.5	18	140	12-month follow-up	EM	31.5
ONE	4.29	67.5	20.9	7.26	140	Acute COVID-19	EM	14.7				ONE	15.6	63.7	14.7	140	Acute COVID-19	EM	20.9
SIX	4.18	14.5	59.1	22.3	147	6-month follow-up	EM	68				SIX	10.2	11.3	68	147	6-month follow-up	EM	59.1
TWELVE	6.32	46.6	35.7	11.4	147	12-month follow-up	EM	37.8				TWELVE	21.7	34.2	37.8	147	12-month follow-up	EM	35.7
ONE	4.72	69.5	19.7	6.05	147	Acute COVID-19	EM	18.4				ONE	13.1	62.5	18.4	147	Acute COVID-19	EM	19.7
SIX	2.75	37.4	34.5	25.4	141	6-month follow-up	EM	29.7				SIX	12.8	48.8	29.7	141	6-month follow-up	EM	34.5
TWELVE	2.75	51.5	27.4	18.4	141	12-month follow-up	EM	18.5				TWELVE	15.3	57.6	18.5	141	12-month follow-up	EM	27.4
ONE	2.03	55.8	25.9	16.2	141	Acute COVID-19	EM	17.8				ONE	10.9	63.8	17.8	141	Acute COVID-19	EM	25.9
SIX	4.65	44.3	35.4	15.7	142	6-month follow-up	EM	30.9				SIX	15.9	46.7	30.9	142	6-month follow-up	EM	35.4
TWELVE	5.47	57.6	25.7	11.2	142	12-month follow-up	EM	20.2				TWELVE	15.7	58.2	20.2	142	12-month follow-up	EM	25.7
ONE	5.36	69.7	18	7.02	142	Acute COVID-19	EM	15				ONE	14.3	64.8	15	142	Acute COVID-19	EM	18
SIX	1.66	5.07	41.9	51.4	151	6-month follow-up	EM	51.7				SIX	20.1	20.2	51.7	151	6-month follow-up	EM	41.9
TWELVE	4.53	65.7	20.2	9.54	151	12-month follow-up	EM	24.1				TWELVE	19.1	51.7	24.1	151	12-month follow-up	EM	20.2
ONE	5.25	63.9	22.2	8.68	151	Acute COVID-19	EM	21.8				ONE	18	56.3	21.8	151	Acute COVID-19	EM	22.2
SIX	6.58	26.1	57.2	10.1	155	6-month follow-up	EM	37.5				SIX	38	17.7	37.5	155	6-month follow-up	EM	57.2
TWELVE	4.97	43.6	42.3	9.09	155	12-month follow-up	EM	24.2				TWELVE	31.6	38.5	24.2	155	12-month follow-up	EM	42.3
ONE	3.93	60.5	25.4	10.1	155	Acute COVID-19	EM	18.9				ONE	21.2	53.6	18.9	155	Acute COVID-19	EM	25.4
SIX	6.64	3.27	53.8	36.3	146	6-month follow-up	EM	79.9				SIX	11.7	2.44	79.9	146	6-month follow-up	EM	53.8
TWELVE	6.72	19.5	42.3	31.5	146	12-month follow-up	EM	50.2				TWELVE	26.8	14.4	50.2	146	12-month follow-up	EM	42.3
ONE	6.66	29	34.2	30.1	146	Acute COVID-19	EM	36.9				ONE	26.6	28.3	36.9	146	Acute COVID-19	EM	34.2
SIX	2.39	12.7	39.8	45	152	6-month follow-up	EM	53.7				SIX	12.3	26.9	53.7	152	6-month follow-up	EM	39.8
TWELVE	2.44	48.7	21.1	27.7	152	12-month follow-up	EM	18.9				TWELVE	14.9	58.8	18.9	152	12-month follow-up	EM	21.1
ONE	3.17	47.3	23	26.5	152	Acute COVID-19	EM	25.1				ONE	11.1	57.3	25.1	152	Acute COVID-19	EM	23
SIX	11	47.7	32.3	8.98	148	6-month follow-up	EM	30.1				SIX	23.2	39.9	30.1	148	6-month follow-up	EM	32.3
TWELVE	11.1	56.8	21.8	10.3	148	12-month follow-up	EM	21.6				TWELVE	24.7	47.8	21.6	148	12-month follow-up	EM	21.8
ONE	7.79	61.5	19.6	11.1	148	Acute COVID-19	EM	16.9				ONE	17.3	61.7	16.9	148	Acute COVID-19	EM	19.6
SIX	12.3	18.8	58.3	10.5	154	6-month follow-up	EM	54.2				SIX	19.5	20.7	54.2	154	6-month follow-up	EM	58.3
TWELVE	10.2	35.4	41.3	13.1	154	12-month follow-up	EM	31.5				TWELVE	25.5	36.2	31.5	154	12-month follow-up	EM	41.3
ONE	13.2	48.4	32	6.38	154	Acute COVID-19	EM	29				ONE	23.2	41.3	29	154	Acute COVID-19	EM	32
SIX	2.64	77.7	12.5	7.16	150	6-month follow-up	EM	22.3				SIX	17	53.8	22.3	150	6-month follow-up	EM	12.5
TWELVE	2.25	85.8	7.01	4.9	150	12-month follow-up	EM	11.2				TWELVE	16.8	66.3	11.2	150	12-month follow-up	EM	7.01
ONE	1.02	74.4	12.5	12.1	150	Acute COVID-19	EM	11.9				ONE	10.3	72.9	11.9	150	Acute COVID-19	EM	12.5
SIX	6.44	29.7	38.8	25	149	6-month follow-up	EM	49.1				SIX	16.9	28.5	49.1	149	6-month follow-up	EM	38.8
TWELVE	7.59	43.3	30	19.1	149	12-month follow-up	EM	30.9				TWELVE	22.1	41.4	30.9	149	12-month follow-up	EM	30
ONE	4.49	56.4	18.7	20.4	149	Acute COVID-19	EM	19.8				ONE	14.4	60.4	19.8	149	Acute COVID-19	EM	18.7
SIX	22.6	17	54.8	5.59	180	6-month follow-up	EM	24.8				SIX	25.4	42.8	24.8	180	6-month follow-up	EM	54.8
TWELVE	20	19.8	51	9.09	180	12-month follow-up	EM	20.6				TWELVE	25.8	46.1	20.6	180	12-month follow-up	EM	51
ONE	25.8	23.5	38.8	11.9	180	Acute COVID-19	EM	25.3				ONE	37.3	30.4	25.3	180	Acute COVID-19	EM	38.8
SIX	19.7	8.12	55.5	16.8	179	6-month follow-up	EM	23.3				SIX	35.2	33.7	23.3	179	6-month follow-up	EM	55.5
TWELVE	16.6	8.44	51.5	23.4	179	12-month follow-up	EM	25.8				TWELVE	32.8	31.9	25.8	179	12-month follow-up	EM	51.5
ONE	19	17	39.5	24.5	179	Acute COVID-19	EM	22.4				ONE	38.6	30.7	22.4	179	Acute COVID-19	EM	39.5
SIX	6.94	16.1	31.1	45.8	170	6-month follow-up	EM	27.4				SIX	16.7	36.8	27.4	170	6-month follow-up	EM	31.1
TWELVE	7.79	24.5	30.9	36.7	170	12-month follow-up	EM	26.3				TWELVE	18.1	39.1	26.3	170	12-month follow-up	EM	30.9
ONE	8.98	30.4	30.6	30	170	Acute COVID-19	EM	24.2				ONE	19.1	45.5	24.2	170	Acute COVID-19	EM	30.6
SIX	4.82	2.92	34.6	57.7	178	6-month follow-up	EM	45.1				SIX	31	13.3	45.1	178	6-month follow-up	EM	34.6
TWELVE	7.85	7.35	29.2	55.6	178	12-month follow-up	EM	32.8				TWELVE	35.1	21.8	32.8	178	12-month follow-up	EM	29.2
ONE	10.2	7.46	40.1	42.3	178	Acute COVID-19	EM	28				ONE	45.8	21	28	178	Acute COVID-19	EM	40.1
SIX	6.58	2.34	78.7	12.4	107	6-month follow-up	EM	61.9				SIX	24.9	4.6	61.9	107	6-month follow-up	EM	78.7
ONE	7.98	15.6	64.7	11.7	107	Acute COVID-19	EM	34.5				ONE	33.9	27.2	34.5	107	Acute COVID-19	EM	64.7
SIX	9.73	15	59.5	15.7	175	6-month follow-up	EM	54.7				SIX	22.6	15.5	54.7	175	6-month follow-up	EM	59.5
TWELVE	9.2	20.7	46.9	23.2	175	12-month follow-up	EM	45.4				TWELVE	24.2	23.2	45.4	175	12-month follow-up	EM	46.9
ONE	11	25.1	47.9	16	175	Acute COVID-19	EM	37.4				ONE	29.4	28.3	37.4	175	Acute COVID-19	EM	47.9
SIX	16.6	8.69	57.5	17.2	174	6-month follow-up	EM	44.1				SIX	32.1	16.1	44.1	174	6-month follow-up	EM	57.5
ONE	21.4	16.4	46	16.2	174	Acute COVID-19	EM	28.2				ONE	25.3	37.6	28.2	174	Acute COVID-19	EM	46
SIX	3.97	44.1	32.7	19.3	193	6-month follow-up	EM	25.5				SIX	17.8	51.9	25.5	193	6-month follow-up	EM	32.7
TWELVE	4.39	52	30.2	13.4	193	12-month follow-up	EM	24.8				TWELVE	20.5	49.8	24.8	193	12-month follow-up	EM	30.2
ONE	3.75	39.3	39.4	17.6	193	Acute COVID-19	EM	34.6				ONE	14.6	46.4	34.6	193	Acute COVID-19	EM	39.4
SIX	2.13	8.19	39.9	49.8	165	6-month follow-up	EM	61.2				SIX	20.2	11.6	61.2	165	6-month follow-up	EM	39.9
TWELVE	1.84	13.6	33.9	50.7	165	12-month follow-up	EM	46.2				TWELVE	24.1	23.7	46.2	165	12-month follow-up	EM	33.9
ONE	2.13	7.28	39.3	51.3	165	Acute COVID-19	EM	47.8				ONE	27.9	17.1	47.8	165	Acute COVID-19	EM	39.3
SIX	5.84	32.1	41	21	167	6-month follow-up	EM	40.3				SIX	21.4	30.9	40.3	167	6-month follow-up	EM	41
TWELVE	4.92	60.8	19.5	14.8	167	12-month follow-up	EM	27.7				TWELVE	21.8	44.9	27.7	167	12-month follow-up	EM	19.5
ONE	3.15	50.6	21.7	24.6	167	Acute COVID-19	EM	25.4				ONE	17.6	50.3	25.4	167	Acute COVID-19	EM	21.7
SIX	9.63	18.7	55.6	16.1	163	6-month follow-up	EM	58.3				SIX	14.1	13.4	58.3	163	6-month follow-up	EM	55.6
TWELVE	7.26	46.9	33.8	12	163	12-month follow-up	EM	29.4				TWELVE	18.6	41.8	29.4	163	12-month follow-up	EM	33.8
ONE	8.24	26.6	43.7	21.4	163	Acute COVID-19	EM	42.5				ONE	17.3	29.9	42.5	163	Acute COVID-19	EM	43.7
SIX	6.3	12.3	63.4	18	33	6-month follow-up	EM	38.8				SIX	25.1	30	38.8	33	6-month follow-up	EM	63.4
SIX	2.77	4.9	47.5	44.8	156	6-month follow-up	EM	39.3				SIX	18.6	34.3	39.3	156	6-month follow-up	EM	47.5
TWELVE	3.83	14.7	43.6	37.9	156	12-month follow-up	EM	24				TWELVE	17.3	52.8	24	156	12-month follow-up	EM	43.6
ONE	2.9	9.76	42.5	44.9	156	Acute COVID-19	EM	28.5				ONE	14.7	48.6	28.5	156	Acute COVID-19	EM	42.5
SIX	4.82	3.78	56.1	35.3	22	6-month follow-up	EM	60.9				SIX	17	12.7	60.9	22	6-month follow-up	EM	56.1
TWELVE	8.99	5.74	58.5	26.7	22	12-month follow-up	EM	41.7				TWELVE	31.3	17.3	41.7	22	12-month follow-up	EM	58.5
ONE	13	8.78	53.8	24.4	22	Acute COVID-19	EM	39.4				ONE	28.8	23.1	39.4	22	Acute COVID-19	EM	53.8
SIX	8.16	8.01	53.9	29.9	157	6-month follow-up	EM	40.2				SIX	26	18.7	40.2	157	6-month follow-up	EM	53.9
TWELVE	6.95	28.1	40.7	24.2	157	12-month follow-up	EM	28				TWELVE	22.4	43.1	28	157	12-month follow-up	EM	40.7
ONE	6.8	22.8	42	28.4	157	Acute COVID-19	EM	29.7				ONE	21.5	38.6	29.7	157	Acute COVID-19	EM	42
SIX	2.25	11.6	56.6	29.5	177	6-month follow-up	EM	39.1				SIX	13.4	40.4	39.1	177	6-month follow-up	EM	56.6
TWELVE	4.92	49.9	32.2	13	177	12-month follow-up	EM	15.5				TWELVE	17.1	62.9	15.5	177	12-month follow-up	EM	32.2
ONE	2.37	17.2	51.9	28.6	177	Acute COVID-19	EM	52.4				ONE	12.1	27.2	52.4	177	Acute COVID-19	EM	51.9
TWELVE	4.89	51.5	28.5	15.1	193	12-month follow-up	EM	21.4				TWELVE	23.1	51.1	21.4	193	12-month follow-up	EM	28.5
TWELVE	5.08	14	46.6	34.3	32	12-month follow-up	EM	48.5				TWELVE	22.2	15.1	48.5	32	12-month follow-up	EM	46.6
TWELVE	2.92	25.7	44.6	26.8	120	12-month follow-up	EM	26				TWELVE	16.1	51.9	26	120	12-month follow-up	EM	44.6
TWELVE	38	6.93	53.6	1.42	193	12-month follow-up	EM	23.1				TWELVE	37.1	36.4	23.1	193	12-month follow-up	EM	53.6
SIX	7.56	81.2	9.5	1.76	185	6-month follow-up	EM	15.5				SIX	20.9	59.1	15.5	185	6-month follow-up	EM	9.5
TWELVE	8.74	74.4	14.9	1.96	185	12-month follow-up	EM	22.3				TWELVE	24.2	48.2	22.3	185	12-month follow-up	EM	14.9
ONE	5.73	72.7	17.7	3.94	185	Acute COVID-19	EM	28.2				ONE	16.8	48.3	28.2	185	Acute COVID-19	EM	17.7
TWELVE	6.09	7.83	69.2	16.9	32	12-month follow-up	EM	45.1				TWELVE	31.1	15	45.1	32	12-month follow-up	EM	69.2
SIX	4.96	16.3	53.1	25.7	90	6-month follow-up	EM	39.4				SIX	22	33.9	39.4	90	6-month follow-up	EM	53.1
TWELVE	5.97	22.5	50.2	21.4	90	12-month follow-up	EM	44.7				TWELVE	25.8	23.6	44.7	90	12-month follow-up	EM	50.2
ONE	7.07	13.8	48.9	30.2	90	Acute COVID-19	EM	47.8				ONE	17.5	28.6	47.8	90	Acute COVID-19	EM	48.9
SIX	15.8	22	39.4	22.9	198	6-month follow-up	EM	13.4				SIX	29.5	52.5	13.4	198	6-month follow-up	EM	39.4
TWELVE	12.7	30.3	36.3	20.7	198	12-month follow-up	EM	11.4				TWELVE	30.5	54.6	11.4	198	12-month follow-up	EM	36.3
ONE	22.2	34.8	32	10.9	198	Acute COVID-19	EM	9.37				ONE	41.5	45.1	9.37	198	Acute COVID-19	EM	32
TWELVE	20.6	7.34	64.4	7.64	120	12-month follow-up	EM	30.7				TWELVE	24.5	38.9	30.7	120	12-month follow-up	EM	64.4
SIX	7.67	15.1	42	35.1	197	6-month follow-up	EM	16.9				SIX	25.8	51.9	16.9	197	6-month follow-up	EM	42
TWELVE	7.79	22.6	38.4	31.3	197	12-month follow-up	EM	15.2				TWELVE	25.4	54.1	15.2	197	12-month follow-up	EM	38.4
ONE	9.41	9.31	43.3	38	197	Acute COVID-19	EM	25.3				ONE	28.9	40	25.3	197	Acute COVID-19	EM	43.3
SIX	6.09	47.4	25.8	20.7	181	6-month follow-up	EM	20.8				SIX	24.3	48.3	20.8	181	6-month follow-up	EM	25.8
TWELVE	6.94	22.8	49.7	20.6	181	12-month follow-up	EM	38.9				TWELVE	27.4	25.8	38.9	181	12-month follow-up	EM	49.7
ONE	8.23	31.6	39	21.3	181	Acute COVID-19	EM	22.7				ONE	30.5	40.8	22.7	181	Acute COVID-19	EM	39
												SIX	29.3	27.6	34.6	112	6-month follow-up	TEMRA	36.6
												TWELVE	33.5	42	16	112	12-month follow-up	TEMRA	22.5
												ONE	41.9	42.8	10.2	112	Acute COVID-19	TEMRA	11.7
												SIX	12.5	30	45.3	106	6-month follow-up	TEMRA	47.3
												TWELVE	25.4	49.6	17.4	106	12-month follow-up	TEMRA	45.2
												ONE	20.4	64	10.9	106	Acute COVID-19	TEMRA	25.5
												SIX	22.7	13.9	53	37	6-month follow-up	TEMRA	34.8
												TWELVE	26.6	36.8	24.5	37	12-month follow-up	TEMRA	36.4
												ONE	31.3	14.1	44.6	37	Acute COVID-19	TEMRA	34
												SIX	14.8	14.8	60.1	66	6-month follow-up	TEMRA	34.7
												TWELVE	19.8	40.4	33.1	66	12-month follow-up	TEMRA	17.5
												ONE	17	48.9	26.1	66	Acute COVID-19	TEMRA	14.4
												SIX	28.1	37.9	27	47	6-month follow-up	TEMRA	17.5
												TWELVE	28.4	38.9	23.8	47	12-month follow-up	TEMRA	20.6
												ONE	28.5	32.3	30.7	47	Acute COVID-19	TEMRA	14.5
												SIX	21.5	13.5	53	40	6-month follow-up	TEMRA	21.7
												TWELVE	25.3	23.1	41.1	40	12-month follow-up	TEMRA	11.4
												ONE	26.9	16	50.6	40	Acute COVID-19	TEMRA	24.2
												SIX	22.9	42.3	27.6	39	6-month follow-up	TEMRA	24.3
												TWELVE	22.3	56.7	13.6	39	12-month follow-up	TEMRA	9.03
												ONE	27.8	38.2	28.9	39	Acute COVID-19	TEMRA	20.9
												SIX	13.2	60	19.3	50	6-month follow-up	TEMRA	33.3
												TWELVE	17.5	2.04	75.1	50	12-month follow-up	TEMRA	18.8
												ONE	12.7	60.8	16.5	50	Acute COVID-19	TEMRA	28.9
												SIX	22.7	19.5	50.6	60	6-month follow-up	TEMRA	43.2
												TWELVE	29.3	21.3	42.5	60	12-month follow-up	TEMRA	33
												ONE	43.4	29.9	19.2	60	Acute COVID-19	TEMRA	28.1
												TWELVE	19.8	15.7	48.9	32	12-month follow-up	TEMRA	35.6
												ONE	6.88	2.3	68.9	32	Acute COVID-19	TEMRA	37.4
												SIX	8.96	33	42.4	25	6-month follow-up	TEMRA	25.6
												TWELVE	13.8	42.8	29.9	25	12-month follow-up	TEMRA	18.7
												ONE	7.58	25.8	55.5	25	Acute COVID-19	TEMRA	20.9
												SIX	18.8	17.6	55.4	26	6-month follow-up	TEMRA	48.4
												TWELVE	24.7	25.6	37.9	26	12-month follow-up	TEMRA	38.4
												SIX	41.1	13	39.5	5	6-month follow-up	TEMRA	26.3
												TWELVE	43	20.5	28.4	5	12-month follow-up	TEMRA	23.1
												SIX	21.7	51.4	20.3	1	6-month follow-up	TEMRA	45.9
												TWELVE	21.5	62.1	10.3	1	12-month follow-up	TEMRA	34.2
												SIX	37	22.2	33.1	21	6-month follow-up	TEMRA	16.8
												TWELVE	31.1	33.5	27.4	21	12-month follow-up	TEMRA	15.2
												SIX	35.4	10.3	49	24	6-month follow-up	TEMRA	27.4
												ONE	21.8	48.6	22.5	24	Acute COVID-19	TEMRA	11.3
												SIX	25	14.9	54.6	36	6-month follow-up	TEMRA	32.1
												ONE	32.9	6.64	54.1	36	Acute COVID-19	TEMRA	24.7
												SIX	19.4	43.7	30.2	117	6-month follow-up	TEMRA	40.1
												TWELVE	23.8	43.5	26.9	117	12-month follow-up	TEMRA	32.5
												ONE	16.8	40.3	38.5	117	Acute COVID-19	TEMRA	44.5
												SIX	21.2	50.1	22.4	116	6-month follow-up	TEMRA	10.2
												TWELVE	19.7	56.1	16.1	116	12-month follow-up	TEMRA	6.5
												ONE	22.8	44.3	26.5	116	Acute COVID-19	TEMRA	9.58
												SIX	10.8	31.5	48.8	120	6-month follow-up	TEMRA	46.2
												TWELVE	15.4	50.7	28	120	12-month follow-up	TEMRA	23.5
												ONE	14	63.6	18.3	120	Acute COVID-19	TEMRA	18.3
												SIX	22.3	28.6	45.5	119	6-month follow-up	TEMRA	15.1
												TWELVE	19.8	51.9	19.5	119	12-month follow-up	TEMRA	9.61
												ONE	18.3	44.6	32.4	119	Acute COVID-19	TEMRA	14.2
												SIX	19.5	29.2	43.4	31	6-month follow-up	TEMRA	29.9
												TWELVE	20.3	51.6	22.7	31	12-month follow-up	TEMRA	18.6
												SIX	22.1	10.1	60.2	94	6-month follow-up	TEMRA	31.8
												TWELVE	31.5	40	21.3	94	12-month follow-up	TEMRA	14.9
												ONE	28.1	26	39.1	94	Acute COVID-19	TEMRA	23.6
												SIX	27.2	30.9	34	44	6-month follow-up	TEMRA	24.8
												TWELVE	34	28.8	29.4	44	12-month follow-up	TEMRA	24.4
												SIX	15.8	30.5	43.1	41	6-month follow-up	TEMRA	28
												ONE	19.9	36.7	34.2	41	Acute COVID-19	TEMRA	14.6
												SIX	26.2	22	43.6	45	6-month follow-up	TEMRA	49.8
												ONE	19.4	13.1	57.1	45	Acute COVID-19	TEMRA	37.6
												SIX	17.7	30.9	44.6	133	6-month follow-up	TEMRA	53.2
												TWELVE	21.5	33.4	36.8	133	12-month follow-up	TEMRA	51.4
												ONE	19.3	35	38	133	Acute COVID-19	TEMRA	51.3
												SIX	15.1	24.4	52.6	135	6-month follow-up	TEMRA	21.7
												TWELVE	25.2	38.7	27.8	135	12-month follow-up	TEMRA	14.5
												ONE	18.9	27.4	47.2	135	Acute COVID-19	TEMRA	12.8
												SIX	16.1	4.53	64	125	6-month follow-up	TEMRA	43.6
												TWELVE	27.7	18.5	40.9	125	12-month follow-up	TEMRA	35.7
												ONE	34.5	15.5	39.4	125	Acute COVID-19	TEMRA	28.7
												SIX	19.4	21.4	49.5	134	6-month follow-up	TEMRA	37.9
												TWELVE	25.3	32.7	31.4	134	12-month follow-up	TEMRA	33.1
												ONE	22	34.5	33.8	134	Acute COVID-19	TEMRA	34.2
												SIX	16.8	34.2	39.3	127	6-month follow-up	TEMRA	33.7
												TWELVE	18.4	52.5	20.3	127	12-month follow-up	TEMRA	26.1
												ONE	25	47.8	21.3	127	Acute COVID-19	TEMRA	15.8
												SIX	8.71	27.9	46.1	121	6-month follow-up	TEMRA	28.4
												TWELVE	13.3	66.2	13.4	121	12-month follow-up	TEMRA	14.9
												ONE	11	73.3	10	121	Acute COVID-19	TEMRA	15.5
												SIX	8.44	27.4	52.3	129	6-month follow-up	TEMRA	56.8
												TWELVE	19.2	43.7	29.7	129	12-month follow-up	TEMRA	34.1
												ONE	21.1	44.8	28	129	Acute COVID-19	TEMRA	30
												SIX	20	17	56.4	131	6-month follow-up	TEMRA	29.1
												TWELVE	16.3	43.2	32.2	131	12-month follow-up	TEMRA	20.9
												ONE	18.5	36.4	38.9	131	Acute COVID-19	TEMRA	20.9
												ONE	22.4	12	58.7	63	Acute COVID-19	TEMRA	15.9
												SIX	16.4	16.9	58.2	57	6-month follow-up	TEMRA	28.1
												ONE	23.9	22.4	46.3	57	Acute COVID-19	TEMRA	18.8
												SIX	18.8	7.74	67.6	63	6-month follow-up	TEMRA	42
												SIX	9.93	59.8	23	52	6-month follow-up	TEMRA	49.8
												ONE	11.6	67.7	15.7	52	Acute COVID-19	TEMRA	37.3
												SIX	18.7	40.8	35.1	140	6-month follow-up	TEMRA	19.1
												TWELVE	19.3	56.5	18	140	12-month follow-up	TEMRA	9.86
												ONE	15.6	63.7	14.7	140	Acute COVID-19	TEMRA	7.26
												SIX	10.2	11.3	68	147	6-month follow-up	TEMRA	22.3
												TWELVE	21.7	34.2	37.8	147	12-month follow-up	TEMRA	11.4
												ONE	13.1	62.5	18.4	147	Acute COVID-19	TEMRA	6.05
												SIX	12.8	48.8	29.7	141	6-month follow-up	TEMRA	25.4
												TWELVE	15.3	57.6	18.5	141	12-month follow-up	TEMRA	18.4
												ONE	10.9	63.8	17.8	141	Acute COVID-19	TEMRA	16.2
												SIX	15.9	46.7	30.9	142	6-month follow-up	TEMRA	15.7
												TWELVE	15.7	58.2	20.2	142	12-month follow-up	TEMRA	11.2
												ONE	14.3	64.8	15	142	Acute COVID-19	TEMRA	7.02
												SIX	20.1	20.2	51.7	151	6-month follow-up	TEMRA	51.4
												TWELVE	19.1	51.7	24.1	151	12-month follow-up	TEMRA	9.54
												ONE	18	56.3	21.8	151	Acute COVID-19	TEMRA	8.68
												SIX	38	17.7	37.5	155	6-month follow-up	TEMRA	10.1
												TWELVE	31.6	38.5	24.2	155	12-month follow-up	TEMRA	9.09
												ONE	21.2	53.6	18.9	155	Acute COVID-19	TEMRA	10.1
												SIX	11.7	2.44	79.9	146	6-month follow-up	TEMRA	36.3
												TWELVE	26.8	14.4	50.2	146	12-month follow-up	TEMRA	31.5
												ONE	26.6	28.3	36.9	146	Acute COVID-19	TEMRA	30.1
												SIX	12.3	26.9	53.7	152	6-month follow-up	TEMRA	45
												TWELVE	14.9	58.8	18.9	152	12-month follow-up	TEMRA	27.7
												ONE	11.1	57.3	25.1	152	Acute COVID-19	TEMRA	26.5
												SIX	23.2	39.9	30.1	148	6-month follow-up	TEMRA	8.98
												TWELVE	24.7	47.8	21.6	148	12-month follow-up	TEMRA	10.3
												ONE	17.3	61.7	16.9	148	Acute COVID-19	TEMRA	11.1
												SIX	19.5	20.7	54.2	154	6-month follow-up	TEMRA	10.5
												TWELVE	25.5	36.2	31.5	154	12-month follow-up	TEMRA	13.1
												ONE	23.2	41.3	29	154	Acute COVID-19	TEMRA	6.38
												SIX	17	53.8	22.3	150	6-month follow-up	TEMRA	7.16
												TWELVE	16.8	66.3	11.2	150	12-month follow-up	TEMRA	4.9
												ONE	10.3	72.9	11.9	150	Acute COVID-19	TEMRA	12.1
												SIX	16.9	28.5	49.1	149	6-month follow-up	TEMRA	25
												TWELVE	22.1	41.4	30.9	149	12-month follow-up	TEMRA	19.1
												ONE	14.4	60.4	19.8	149	Acute COVID-19	TEMRA	20.4
												SIX	25.4	42.8	24.8	180	6-month follow-up	TEMRA	5.59
												TWELVE	25.8	46.1	20.6	180	12-month follow-up	TEMRA	9.09
												ONE	37.3	30.4	25.3	180	Acute COVID-19	TEMRA	11.9
												SIX	35.2	33.7	23.3	179	6-month follow-up	TEMRA	16.8
												TWELVE	32.8	31.9	25.8	179	12-month follow-up	TEMRA	23.4
												ONE	38.6	30.7	22.4	179	Acute COVID-19	TEMRA	24.5
												SIX	16.7	36.8	27.4	170	6-month follow-up	TEMRA	45.8
												TWELVE	18.1	39.1	26.3	170	12-month follow-up	TEMRA	36.7
												ONE	19.1	45.5	24.2	170	Acute COVID-19	TEMRA	30
												SIX	31	13.3	45.1	178	6-month follow-up	TEMRA	57.7
												TWELVE	35.1	21.8	32.8	178	12-month follow-up	TEMRA	55.6
												ONE	45.8	21	28	178	Acute COVID-19	TEMRA	42.3
												SIX	24.9	4.6	61.9	107	6-month follow-up	TEMRA	12.4
												ONE	33.9	27.2	34.5	107	Acute COVID-19	TEMRA	11.7
												SIX	22.6	15.5	54.7	175	6-month follow-up	TEMRA	15.7
												TWELVE	24.2	23.2	45.4	175	12-month follow-up	TEMRA	23.2
												ONE	29.4	28.3	37.4	175	Acute COVID-19	TEMRA	16
												SIX	32.1	16.1	44.1	174	6-month follow-up	TEMRA	17.2
												ONE	25.3	37.6	28.2	174	Acute COVID-19	TEMRA	16.2
												SIX	17.8	51.9	25.5	193	6-month follow-up	TEMRA	19.3
												TWELVE	20.5	49.8	24.8	193	12-month follow-up	TEMRA	13.4
												ONE	14.6	46.4	34.6	193	Acute COVID-19	TEMRA	17.6
												SIX	20.2	11.6	61.2	165	6-month follow-up	TEMRA	49.8
												TWELVE	24.1	23.7	46.2	165	12-month follow-up	TEMRA	50.7
												ONE	27.9	17.1	47.8	165	Acute COVID-19	TEMRA	51.3
												SIX	21.4	30.9	40.3	167	6-month follow-up	TEMRA	21
												TWELVE	21.8	44.9	27.7	167	12-month follow-up	TEMRA	14.8
												ONE	17.6	50.3	25.4	167	Acute COVID-19	TEMRA	24.6
												SIX	14.1	13.4	58.3	163	6-month follow-up	TEMRA	16.1
												TWELVE	18.6	41.8	29.4	163	12-month follow-up	TEMRA	12
												ONE	17.3	29.9	42.5	163	Acute COVID-19	TEMRA	21.4
												SIX	25.1	30	38.8	33	6-month follow-up	TEMRA	18
												SIX	18.6	34.3	39.3	156	6-month follow-up	TEMRA	44.8
												TWELVE	17.3	52.8	24	156	12-month follow-up	TEMRA	37.9
												ONE	14.7	48.6	28.5	156	Acute COVID-19	TEMRA	44.9
												SIX	17	12.7	60.9	22	6-month follow-up	TEMRA	35.3
												TWELVE	31.3	17.3	41.7	22	12-month follow-up	TEMRA	26.7
												ONE	28.8	23.1	39.4	22	Acute COVID-19	TEMRA	24.4
												SIX	26	18.7	40.2	157	6-month follow-up	TEMRA	29.9
												TWELVE	22.4	43.1	28	157	12-month follow-up	TEMRA	24.2
												ONE	21.5	38.6	29.7	157	Acute COVID-19	TEMRA	28.4
												SIX	13.4	40.4	39.1	177	6-month follow-up	TEMRA	29.5
												TWELVE	17.1	62.9	15.5	177	12-month follow-up	TEMRA	13
												ONE	12.1	27.2	52.4	177	Acute COVID-19	TEMRA	28.6
												TWELVE	23.1	51.1	21.4	193	12-month follow-up	TEMRA	15.1
												TWELVE	22.2	15.1	48.5	32	12-month follow-up	TEMRA	34.3
												TWELVE	16.1	51.9	26	120	12-month follow-up	TEMRA	26.8
												TWELVE	37.1	36.4	23.1	193	12-month follow-up	TEMRA	1.42
												SIX	20.9	59.1	15.5	185	6-month follow-up	TEMRA	1.76
												TWELVE	24.2	48.2	22.3	185	12-month follow-up	TEMRA	1.96
												ONE	16.8	48.3	28.2	185	Acute COVID-19	TEMRA	3.94
												TWELVE	31.1	15	45.1	32	12-month follow-up	TEMRA	16.9
												SIX	22	33.9	39.4	90	6-month follow-up	TEMRA	25.7
												TWELVE	25.8	23.6	44.7	90	12-month follow-up	TEMRA	21.4
												ONE	17.5	28.6	47.8	90	Acute COVID-19	TEMRA	30.2
												SIX	29.5	52.5	13.4	198	6-month follow-up	TEMRA	22.9
												TWELVE	30.5	54.6	11.4	198	12-month follow-up	TEMRA	20.7
												ONE	41.5	45.1	9.37	198	Acute COVID-19	TEMRA	10.9
												TWELVE	24.5	38.9	30.7	120	12-month follow-up	TEMRA	7.64
												SIX	25.8	51.9	16.9	197	6-month follow-up	TEMRA	35.1
												TWELVE	25.4	54.1	15.2	197	12-month follow-up	TEMRA	31.3
												ONE	28.9	40	25.3	197	Acute COVID-19	TEMRA	38
												SIX	24.3	48.3	20.8	181	6-month follow-up	TEMRA	20.7
												TWELVE	27.4	25.8	38.9	181	12-month follow-up	TEMRA	20.6
												ONE	30.5	40.8	22.7	181	Acute COVID-19	TEMRA	21.3
