# Supplementary material for: Dysregulation of homeostatic cytokine receptors drives prolonged T cell activation following acute SARS-CoV-2 infection in humans
Source: Nat Commun. 2025 Nov 27;16:11693. doi: 10.1038/s41467-025-66753-1 (PMC12748759; doi:10.1038/s41467-025-66753-1)
Supplement: Supplementary file 6 — Supplementary Data 4 [file 41467_2025_66753_MOESM6_ESM.xlsx]

## Sheet: FigS5a
Sampling_timepoint	SevSamp2	Index	CD4_naive_circle_CD25_Geometric.Mean	CD4_EM_circle_CD25_Geometric.Mean	CD4_CM_circle_CD25_Geometric.Mean	CD4_naive_circle_CD122_Geometric.Mean	CD4_EM_circle_CD122_Geometric.Mean	CD4_CM_circle_CD122_Geometric.Mean	CD4_naive_circle_CD127_Geometric.Mean	CD4_EM_circle_CD127_Geometric.Mean	CD4_CM_circle_CD127_Geometric.Mean	CD8_naive_circle_CD25_Geometric.Mean	CD8_EM_circle_CD25_Geometric.Mean	CD8_CM_circle_CD25_Geometric.Mean	CD8_TEMRA_circle_CD25_Geometric.Mean	CD8_naive_circle_CD122_Geometric.Mean	CD8_EM_circle_CD122_Geometric.Mean	CD8_CM_circle_CD122_Geometric.Mean	CD8_TEMRA_circle_CD122_Geometric.Mean	CD8_naive_circle_CD127_Geometric.Mean	CD8_EM_circle_CD127_Geometric.Mean	CD8_CM_circle_CD127_Geometric.Mean	CD8_TEMRA_circle_CD127_Geometric.Mean
SIX	Severe	112.2	1.15	1.32	1.39	0.35	0.38	0.37	1.14	1.13	1.46	0.87	1.25	1.57	0.94	0.4	0.39	0.39	0.45	0.98	0.68	1.49	0.29
TWELVE	Severe	112.3	1.15	1.35	1.38	0.36	0.39	0.38	1.34	1.39	1.68	0.87	1.36	1.8	0.89	0.39	0.42	0.37	0.5	1.4	0.78	1.9	0.4
ONE	Severe	112	1.3	1.41	1.49	0.35	0.39	0.37	1.61	1.49	1.86	0.91	1.1	1.67	0.99	0.37	0.51	0.36	0.52	1.62	0.24	1.9	0.4
SIX	Severe	106.2	1.22	1.51	1.49	0.37	0.38	0.38	1.04	1.21	1.48	0.85	1.12	1.4	0.94	0.42	0.4	0.47	0.48	0.99	0.46	0.88	0.26
TWELVE	Severe	106.3	1.18	1.6	1.58	0.37	0.38	0.38	1.42	1.55	1.8	0.72	1.04	1.48	0.76	0.39	0.43	0.39	0.56	1.41	0.7	1.6	0.29
ONE	Severe	106	1.44	1.63	1.67	0.37	0.39	0.38	1.41	1.64	1.72	0.87	1.11	1.45	0.95	0.38	0.44	0.39	0.49	1.48	0.63	1.61	0.57
SIX	Mild	37.2	0.92	1.27	1.44	0.34	0.36	0.36	1.12	0.92	1.45	0.77	1.03	1.3	0.86	0.37	0.39	0.4	0.42	0.89	0.65	1.29	0.5
TWELVE	Mild	37.3	0.81	1.29	1.54	0.34	0.36	0.35	1.4	1.09	1.76	0.59	0.91	1.35	0.66	0.35	0.38	0.36	0.42	1.17	0.76	1.8	0.56
ONE	Mild	37	0.97	1.45	1.49	0.34	0.36	0.35	1.11	1.03	1.45	0.83	1.15	1.44	0.92	0.36	0.41	0.41	0.43	0.9	0.59	1.21	0.47
SIX	Mild	66.2	0.91	1.89	1.53	0.36	0.37	0.38	1.26	1.47	1.53	0.9	1.17	1.31	1.04	0.38	0.42	0.5	0.43	1.05	0.64	1.09	0.41
TWELVE	Mild	66.3	0.81	1.81	1.51	0.35	0.37	0.36	1.22	1.44	1.4	0.81	1.08	1.26	0.92	0.36	0.42	0.46	0.44	1.09	0.91	1.22	0.41
ONE	Mild	66	0.94	1.75	1.44	0.37	0.38	0.37	1.17	1.44	1.3	0.93	1.21	1.36	1.08	0.37	0.45	0.49	0.45	1.1	0.9	1.22	0.44
SIX	Severe	47.3	0.9	1.41	1.4	0.32	0.33	0.34	1.13	1.53	1.52	0.66	0.93	1.23	0.68	0.34	0.39	0.38	0.41	1.02	0.63	1.21	0.34
TWELVE	Severe	47.4	0.92	1.63	1.58	0.35	0.35	0.36	1.31	1.8	1.78	0.61	0.96	1.39	0.67	0.36	0.39	0.38	0.42	1.23	0.66	1.71	0.39
ONE	Severe	47	1.05	1.6	1.55	0.36	0.37	0.37	1.13	1.44	1.47	0.84	1.17	1.36	1.03	0.38	0.44	0.51	0.45	1.09	0.37	0.78	0.36
SIX	Mild	40.2	1.08	1.58	1.45	0.37	0.38	0.38	0.79	1.15	1.16	0.92	1.21	1.3	1.09	0.38	0.42	0.43	0.44	0.68	0.35	1.1	0.28
TWELVE	Mild	40.3	0.97	1.45	1.37	0.37	0.37	0.39	1.03	1.47	1.34	0.82	1.13	1.32	0.99	0.38	0.45	0.43	0.45	0.87	0.28	1.3	0.31
ONE	Mild	40	1.21	1.67	1.58	0.39	0.4	0.41	1.02	1.67	1.5	1.07	1.36	1.46	1.23	0.42	0.45	0.48	0.46	0.92	0.37	1.25	0.37
SIX	Mild	39.2	1.01	1.59	1.39	0.37	0.38	0.38	1.02	1.37	1.4	0.88	1.25	1.26	1.03	0.39	0.42	0.42	0.45	0.96	0.57	1.28	0.25
TWELVE	Mild	39.3	0.97	1.65	1.45	0.36	0.37	0.38	1.24	1.59	1.54	0.79	1.18	1.33	0.96	0.38	0.42	0.39	0.46	1.18	0.9	1.51	0.32
ONE	Mild	39	0.93	1.46	1.27	0.35	0.36	0.37	1.25	1.68	1.67	0.76	1.1	1.18	0.9	0.37	0.4	0.41	0.42	1.15	0.79	1.29	0.29
SIX	Severe	50.2	0.95	1.71	1.43	0.38	0.38	0.38	1.2	1.21	1.34	0.81	1.15	1.28	1.04	0.4	0.4	0.45	0.43	0.96	0.65	1.15	0.33
TWELVE	Severe	50.3	0.95	1.16	1.39	0.36	0.38	0.37	1.1	0.64	1.46	0.98	1.11	1.26	0.97	0.39	0.4	0.45	0.44	0.83	0.42	0.84	0.28
ONE	Severe	50	1.06	1.74	1.52	0.38	0.39	0.38	1.16	1.17	1.23	0.88	1.24	1.34	1.11	0.4	0.42	0.45	0.45	1.01	0.41	0.9	0.32
SIX	Mild	60.2	1	1.49	1.41	0.36	0.38	0.38	1.07	1.26	1.62	0.93	1.26	1.45	0.98	0.38	0.42	0.42	0.46	0.95	0.52	1.19	0.22
TWELVE	Mild	60.3	0.9	1.44	1.4	0.36	0.37	0.37	1.18	1.41	1.65	0.84	1.14	1.38	0.87	0.37	0.41	0.39	0.47	1	0.59	1.42	0.23
ONE	Mild	60	1.25	1.76	1.67	0.39	0.41	0.41	1.43	1.78	2.03	1.1	1.43	1.73	1.11	0.39	0.48	0.4	0.49	1.55	0.53	1.76	0.26
TWELVE	Mild	32.2	0.99	1.38	1.58	0.39	0.42	0.41	1.33	1.27	1.78	0.8	1.23	1.39	1.08	0.41	0.44	0.47	0.47	1.25	0.68	1.49	0.48
ONE	Mild	32	0.93	1.21	1.37	0.4	0.39	0.42	0.97	0.79	1.44	0.96	1.19	1.37	1.04	0.48	0.42	0.65	0.44	0.68	0.43	0.48	0.31
SIX	Mild	25.2	0.96	1.25	1.41	0.37	0.37	0.38	1.01	0.89	1.14	0.84	1.17	1.29	1.02	0.39	0.4	0.5	0.42	0.84	0.3	0.57	0.24
TWELVE	Mild	25.3	0.91	1.29	1.39	0.36	0.37	0.36	1.06	1.15	1.17	0.81	1.08	1.23	0.92	0.37	0.4	0.4	0.44	0.91	0.38	1	0.24
ONE	Mild	25	1.02	1.31	1.52	0.38	0.38	0.4	1.18	0.89	1.42	0.89	1.21	1.33	1.06	0.4	0.42	0.47	0.44	1.04	0.39	1.14	0.25
SIX	Mild	26.2	1.11	1.35	1.57	0.34	0.36	0.36	1.01	0.92	1.28	0.98	1.17	1.54	1.05	0.38	0.38	0.39	0.39	0.85	0.59	1.26	0.35
TWELVE	Mild	26.3	1.01	1.24	1.55	0.33	0.34	0.35	1.2	1.32	1.55	0.73	0.98	1.66	0.78	0.33	0.38	0.35	0.38	1.09	0.94	1.66	0.54
SIX	Severe	5.2	0.93	1.58	1.57	0.35	0.34	0.35	1.08	1.37	1.57	0.75	1.04	1.29	0.89	0.36	0.38	0.39	0.4	1.01	0.67	1.21	0.45
TWELVE	Severe	5.3	0.88	1.74	1.67	0.36	0.36	0.37	1.23	1.55	1.74	0.71	1.05	1.4	0.88	0.36	0.4	0.41	0.43	1.13	0.81	1.63	0.57
SIX	Severe	1.2	1.29	1.57	1.65	0.36	0.36	0.37	1.09	1.08	1.42	0.85	1.04	1.51	0.87	0.39	0.38	0.39	0.4	1.02	0.38	1.39	0.29
TWELVE	Severe	1.3	1.32	1.55	1.71	0.36	0.36	0.37	1.26	1.21	1.58	0.71	0.97	1.53	0.78	0.37	0.39	0.39	0.4	1.12	0.4	1.67	0.32
SIX	Mild	21.2	0.93	1.45	1.33	0.36	0.38	0.38	1.14	1.06	1.44	0.9	1.11	1.18	0.96	0.38	0.4	0.43	0.4	1.05	0.72	1.33	0.53
TWELVE	Mild	21.3	0.97	1.64	1.49	0.38	0.39	0.39	1.3	1.16	1.43	0.93	1.2	1.22	1.04	0.4	0.41	0.41	0.42	1.13	0.84	1.49	0.64
SIX	Severe	24.2	1.03	1.48	1.58	0.37	0.4	0.41	1.19	0.86	1.47	1.05	1.26	1.57	1.07	0.39	0.42	0.43	0.43	1.12	0.47	1.4	0.36
ONE	Severe	24	0.97	1.52	1.26	0.36	0.37	0.38	1.35	1.54	1.5	0.91	1.08	1.23	0.97	0.38	0.4	0.43	0.43	1.3	0.5	1.48	0.26
SIX	Mild	36.2	0.9	1.55	1.38	0.39	0.4	0.41	1.14	1.21	1.53	1	1.13	1.37	0.9	0.41	0.43	0.44	0.42	0.95	0.36	1.3	0.21
ONE	Mild	36	0.87	1.58	1.35	0.38	0.39	0.4	1.32	1.43	1.7	0.94	1.13	1.42	0.87	0.41	0.42	0.41	0.41	1.16	0.45	1.52	0.27
SIX	Mild	117.2	1.01	1.01	1.42	0.38	0.4	0.39	1.3	0.81	1.4	0.72	0.9	1.14	0.59	0.4	0.42	0.42	0.4	1.06	0.33	1.13	0.23
TWELVE	Mild	117.3	0.93	1.17	1.35	0.36	0.38	0.37	1.43	0.99	1.53	0.67	0.86	1.07	0.55	0.38	0.42	0.4	0.39	1.21	0.36	1.52	0.24
ONE	Mild	117	1.33	1.4	1.61	0.44	0.47	0.45	1.22	0.64	1.25	1.21	1.4	1.65	1.23	0.47	0.49	0.52	0.48	1.04	0.31	0.9	0.22
SIX	Mild	116.2	0.96	1.52	1.46	0.39	0.41	0.41	1.23	1.15	1.5	0.91	1.16	1.39	0.89	0.41	0.44	0.45	0.42	1.24	0.41	1.39	0.24
TWELVE	Mild	116.3	0.89	1.67	1.51	0.38	0.39	0.39	1.55	1.47	1.73	0.8	1.09	1.38	0.8	0.4	0.43	0.41	0.42	1.59	0.52	1.59	0.31
ONE	Mild	116	0.86	1.4	1.34	0.37	0.38	0.38	1.39	1.31	1.64	0.82	1.03	1.23	0.77	0.38	0.41	0.4	0.4	1.44	0.58	1.43	0.32
SIX	Mild	120.2	0.84	1.61	1.31	0.36	0.37	0.38	1.24	1.61	1.56	0.77	1	1.07	0.71	0.38	0.41	0.43	0.4	1.13	0.89	1.19	0.33
TWELVE	Mild	120.3	0.75	1.69	1.29	0.35	0.35	0.36	1.37	1.79	1.66	0.64	0.85	1	0.52	0.36	0.38	0.39	0.38	1.36	1.43	1.49	0.49
ONE	Mild	120	1.01	1.71	1.47	0.39	0.42	0.41	1.25	1.73	1.63	0.97	1.22	1.35	1.02	0.4	0.44	0.46	0.45	1.25	1.37	1.45	0.46
SIX	Mild	119.2	0.9	1.36	1.44	0.39	0.4	0.4	1.25	1.61	1.66	0.87	1.08	1.29	0.95	0.41	0.42	0.42	0.42	1.14	0.58	1.4	0.35
TWELVE	Mild	119.3	0.92	1.47	1.52	0.37	0.38	0.38	1.32	1.72	1.67	0.69	0.93	1.2	0.73	0.39	0.42	0.42	0.41	1.19	0.61	1.36	0.43
ONE	Mild	119	0.84	1.32	1.44	0.37	0.38	0.38	1.34	1.86	1.74	0.78	0.95	1.16	0.77	0.39	0.41	0.4	0.41	1.23	0.83	1.55	0.46
SIX	Severe	31.2	1.07	1.51	1.44	0.37	0.38	0.39	1.04	1.41	1.54	0.9	1.18	1.35	0.91	0.38	0.42	0.44	0.4	1.03	0.68	1.1	0.36
TWELVE	Severe	31.3	0.9	1.33	1.33	0.34	0.36	0.36	1.26	1.52	1.62	0.75	0.97	1.18	0.69	0.36	0.4	0.4	0.38	1.25	0.82	1.36	0.47
SIX	Mild	94.2	0.82	1.45	1.25	0.37	0.37	0.38	1.18	1.3	1.55	0.79	1.05	1.12	0.85	0.39	0.41	0.42	0.4	1.06	0.65	1.36	0.32
TWELVE	Mild	94.3	0.64	1.52	1.29	0.34	0.36	0.36	1.52	1.51	1.84	0.66	0.87	1.1	0.61	0.36	0.4	0.4	0.39	1.43	0.98	1.79	0.47
ONE	Mild	94	0.76	1.37	1.29	0.36	0.37	0.37	1.41	1.6	1.83	0.75	0.97	1.13	0.75	0.38	0.4	0.4	0.39	1.35	1	1.77	0.45
SIX	Severe	44.2	1.13	1.47	1.53	0.38	0.39	0.39	0.83	1.04	1.29	0.87	1.03	1.47	0.83	0.4	0.44	0.41	0.42	0.75	0.34	1.24	0.19
TWELVE	Severe	44.3	1.03	1.64	1.51	0.35	0.36	0.37	0.92	1.41	1.44	0.76	0.9	1.44	0.68	0.38	0.43	0.39	0.4	0.8	0.34	1.51	0.18
SIX	Severe	41.2	1.46	1.16	1.56	0.39	0.41	0.4	1.22	1.06	1.39	0.99	1.14	1.49	0.88	0.4	0.44	0.43	0.4	0.88	0.58	1.14	0.35
ONE	Severe	41	1.45	1.15	1.53	0.38	0.4	0.38	1.38	1.09	1.56	0.93	1	1.5	0.9	0.39	0.47	0.43	0.4	1.15	0.31	1.17	0.37
SIX	Severe	45.2	1.09	1.1	1.39	0.39	0.42	0.41	1.19	0.86	1.52	0.95	1.11	1.35	0.91	0.41	0.44	0.43	0.41	1.06	0.41	1.28	0.28
ONE	Severe	45	1.18	1.13	1.51	0.39	0.42	0.4	1.21	0.89	1.44	0.95	1.11	1.25	0.95	0.42	0.45	0.48	0.4	0.89	0.32	0.73	0.34
SIX	Mild	133.2	0.77	1.18	1.31	0.36	0.38	0.38	1.43	1.56	1.72	0.78	0.93	1.16	0.47	0.39	0.4	0.41	0.29	1.26	1.03	1.7	0.75
TWELVE	Mild	133.3	0.85	1.45	1.53	0.37	0.39	0.39	1.63	1.72	1.9	0.87	1.06	1.37	0.56	0.39	0.42	0.43	0.3	1.43	1.26	1.87	0.62
ONE	Mild	133	0.8	1.2	1.3	0.37	0.38	0.38	1.51	1.66	1.78	0.8	0.97	1.21	0.55	0.39	0.41	0.41	0.31	1.37	1.02	1.68	0.84
SIX	Mild	135.2	0.88	1.2	1.23	0.38	0.4	0.39	1.25	1.24	1.51	0.9	1.02	1.24	0.79	0.41	0.43	0.42	0.38	1.11	0.59	1.36	0.37
TWELVE	Mild	135.3	0.62	1.19	1.05	0.34	0.35	0.35	1.58	1.51	1.68	0.62	0.8	1.03	0.42	0.37	0.39	0.38	0.34	1.49	0.87	1.64	0.46
ONE	Mild	135	0.91	1.22	1.23	0.38	0.4	0.39	1.3	1.42	1.48	0.91	1.06	1.2	0.82	0.41	0.43	0.43	0.39	1.29	0.78	1.43	0.52
SIX	Mild	125.2	0.94	1.65	1.39	0.39	0.4	0.4	1.22	1.54	1.61	0.96	1.15	1.25	0.84	0.42	0.43	0.43	0.37	1.16	0.77	1.5	0.33
TWELVE	Mild	125.3	0.91	1.74	1.62	0.38	0.41	0.41	1.52	1.81	1.81	0.94	1.19	1.4	0.84	0.4	0.44	0.44	0.37	1.57	1.04	1.81	0.45
ONE	Mild	125	0.97	1.53	1.44	0.39	0.41	0.41	1.28	1.68	1.65	1.02	1.16	1.3	0.89	0.42	0.45	0.45	0.39	1.33	0.84	1.57	0.39
SIX	Mild	134.2	0.97	1.15	1.52	0.38	0.4	0.39	1.14	1.29	1.65	0.86	1	1.35	0.69	0.4	0.43	0.42	0.35	1.04	0.58	1.55	0.32
TWELVE	Mild	134.3	0.71	0.92	1.4	0.34	0.36	0.35	1.43	1.45	1.92	0.6	0.68	1.17	0.27	0.36	0.39	0.38	0.3	1.36	0.73	1.88	0.35
ONE	Mild	134	0.86	0.99	1.34	0.36	0.38	0.37	1.24	1.44	1.7	0.78	0.87	1.19	0.49	0.39	0.41	0.4	0.32	1.24	0.64	1.64	0.36
SIX	Mild	127.2	0.73	1.22	1.3	0.37	0.41	0.41	1.43	1.62	1.46	0.82	1	1.14	0.65	0.4	0.44	0.44	0.36	1.2	0.65	1.22	0.3
TWELVE	Mild	127.3	0.7	1.31	1.27	0.36	0.39	0.4	1.53	1.58	1.48	0.74	0.99	1.2	0.62	0.38	0.43	0.43	0.35	1.37	0.79	1.38	0.35
ONE	Mild	127	1.19	1.57	1.57	0.43	0.47	0.47	1.43	1.64	1.44	1.29	1.45	1.59	1.3	0.46	0.52	0.53	0.46	1.34	0.78	1.12	0.36
SIX	Mild	121.2	0.88	1.53	1.24	0.39	0.42	0.42	1.25	1.21	1.26	0.98	1.14	1.25	1.01	0.43	0.46	0.45	0.44	1.13	0.37	1.23	0.37
TWELVE	Mild	121.3	0.57	1.56	0.99	0.34	0.38	0.38	1.3	1.31	1.23	0.68	0.89	1.06	0.62	0.38	0.43	0.43	0.38	1.22	0.51	1.33	0.43
ONE	Mild	121	0.99	1.54	1.31	0.4	0.44	0.43	1.2	1.23	1.2	1.09	1.23	1.35	1.09	0.43	0.48	0.47	0.45	1.14	0.45	1.09	0.38
SIX	Mild	129.2	0.93	1.53	1.52	0.41	0.43	0.42	1.19	1.1	1.42	0.87	1.15	1.28	0.97	0.42	0.46	0.48	0.43	1.01	0.43	1.1	0.2
TWELVE	Mild	129.3	0.71	1.35	1.37	0.36	0.38	0.38	1.5	1.39	1.63	0.65	0.88	1.12	0.62	0.39	0.42	0.42	0.38	1.28	0.63	1.54	0.25
ONE	Mild	129	1.04	1.46	1.44	0.42	0.45	0.44	1.23	1.15	1.4	1.04	1.26	1.39	1.09	0.45	0.49	0.49	0.46	1.1	0.47	1.21	0.2
SIX	Mild	131.2	1.14	1.38	1.51	0.44	0.46	0.45	1.48	1.17	1.63	1.18	1.3	1.46	1.14	0.45	0.5	0.52	0.44	1.34	0.52	1.47	0.41
TWELVE	Mild	131.3	0.7	1.37	1.37	0.36	0.37	0.38	1.58	1.69	1.84	0.67	0.83	1.05	0.41	0.38	0.42	0.42	0.32	1.49	0.73	1.63	0.52
ONE	Mild	131	0.87	1.34	1.35	0.39	0.41	0.41	1.38	1.54	1.7	0.88	1.02	1.17	0.74	0.42	0.44	0.45	0.39	1.35	0.71	1.58	0.47
ONE	Severe	63	1.33	1.49	1.58	0.39	0.41	0.4	1.27	0.97	1.68	1.02	1.15	1.62	0.98	0.4	0.44	0.4	0.45	1.23	0.3	1.41	0.25
SIX	Severe	57.2	0.83	1.21	1.36	0.39	0.42	0.41	0.99	0.82	1.32	0.82	1.07	1.22	1	0.39	0.45	0.43	0.45	0.92	0.18	0.94	0.15
ONE	Severe	57	0.97	1.31	1.52	0.37	0.4	0.39	1.15	1.22	1.4	0.94	1.1	1.3	1.03	0.39	0.44	0.42	0.45	1.16	0.27	1.25	0.19
SIX	Severe	63.2	1.26	1.25	1.58	0.4	0.43	0.41	1.19	0.7	1.62	1.11	1.23	1.62	0.98	0.43	0.45	0.43	0.45	1.12	0.45	1.5	0.19
SIX	Severe	52.2	1.14	1.27	1.54	0.38	0.42	0.4	1.1	0.84	1.46	0.92	1.13	1.35	1.01	0.39	0.44	0.43	0.46	1.14	0.35	1.52	0.22
ONE	Severe	52	1.12	1.14	1.46	0.37	0.41	0.39	1.21	0.85	1.56	1.01	1.13	1.31	1.01	0.38	0.44	0.42	0.45	1.34	0.36	1.46	0.26
SIX	Mild	140.2	0.79	1.36	1.34	0.39	0.41	0.41	1.23	1.13	1.37	0.82	1	1.26	0.93	0.39	0.45	0.43	0.47	1.21	0.4	1.45	0.25
TWELVE	Mild	140.3	0.52	1.24	1.16	0.35	0.37	0.37	1.43	1.45	1.61	0.46	0.71	1.02	0.58	0.36	0.4	0.38	0.41	1.37	0.51	1.63	0.34
ONE	Mild	140	0.8	1.44	1.25	0.38	0.41	0.4	1.36	1.23	1.47	0.78	1.04	1.19	0.95	0.39	0.45	0.42	0.47	1.33	0.46	1.44	0.31
SIX	Mild	147.2	0.83	1.27	1.26	0.39	0.42	0.42	1.29	1.14	1.46	0.85	1.12	1.21	1.02	0.41	0.45	0.44	0.44	1.08	0.61	1.48	0.33
TWELVE	Mild	147.3	0.61	1.18	1.12	0.36	0.38	0.38	1.56	1.57	1.69	0.52	0.86	1.05	0.63	0.37	0.41	0.39	0.4	1.35	0.89	1.65	0.37
ONE	Mild	147	1.25	1.62	1.55	0.42	0.46	0.44	1.31	1.39	1.5	1.23	1.42	1.51	1.28	0.43	0.49	0.44	0.48	1.2	0.52	1.48	0.48
SIX	Mild	141.2	0.64	1.11	1.12	0.37	0.4	0.39	1.14	1.3	1.37	0.65	0.85	1.04	0.78	0.38	0.43	0.41	0.44	1.03	0.34	1.38	0.37
TWELVE	Mild	141.3	0.61	1.22	1.21	0.35	0.38	0.38	1.39	1.57	1.66	0.57	0.77	1.03	0.7	0.36	0.42	0.4	0.42	1.29	0.39	1.5	0.51
ONE	Mild	141	0.79	1.19	1.24	0.39	0.42	0.41	1.33	1.28	1.56	0.8	0.96	1.14	0.89	0.39	0.46	0.42	0.47	1.25	0.27	1.43	0.34
SIX	Mild	142.2	0.66	1.65	1.26	0.37	0.39	0.39	1.35	1.58	1.5	0.67	0.96	1.12	0.81	0.38	0.42	0.41	0.43	1.24	0.56	1.43	0.37
TWELVE	Mild	142.3	0.55	1.71	1.12	0.34	0.36	0.36	1.48	1.72	1.56	0.5	0.86	1.08	0.64	0.35	0.4	0.38	0.39	1.41	0.58	1.59	0.35
ONE	Mild	142	1.03	1.7	1.4	0.4	0.44	0.42	1.32	1.52	1.45	1.05	1.29	1.41	1.14	0.4	0.47	0.45	0.48	1.35	0.59	1.56	0.36
SIX	Mild	151.2	0.86	1.52	1.43	0.38	0.42	0.41	1.14	1.36	1.5	0.84	1.17	1.42	1.06	0.39	0.46	0.4	0.46	0.96	0.49	1.32	0.27
TWELVE	Mild	151.3	0.89	1.8	1.4	0.37	0.39	0.4	1.21	1.71	1.52	0.78	1.12	1.2	1.04	0.38	0.42	0.41	0.43	1.21	1.1	1.52	0.78
ONE	Mild	151	0.86	1.7	1.28	0.38	0.41	0.41	1.12	1.53	1.42	0.84	1.16	1.19	1.11	0.38	0.43	0.44	0.46	1.17	1.01	1.32	0.77
SIX	Mild	155.2	1.02	1.5	1.44	0.42	0.44	0.44	1.12	1.23	1.34	0.98	1.2	1.38	1.15	0.42	0.47	0.49	0.47	1.1	0.39	1.28	0.29
TWELVE	Mild	155.3	0.47	1.21	1.12	0.36	0.38	0.38	1.33	1.41	1.52	0.42	0.71	0.93	0.6	0.36	0.42	0.4	0.41	1.27	0.47	1.5	0.37
ONE	Mild	155	1.16	1.58	1.54	0.44	0.46	0.45	1.04	1.22	1.37	1.2	1.34	1.43	1.29	0.44	0.5	0.47	0.5	1.05	0.34	1.33	0.29
SIX	Mild	146.2	0.91	0.92	1.23	0.38	0.42	0.41	1.3	0.85	1.62	0.79	1.05	1.17	0.97	0.39	0.44	0.43	0.44	1.03	0.41	1.4	0.25
TWELVE	Mild	146.3	0.73	0.86	1.38	0.35	0.39	0.37	1.45	1.15	1.85	0.47	0.81	1.08	0.67	0.36	0.41	0.4	0.41	1.22	0.61	1.54	0.27
ONE	Mild	146	1.01	1.19	1.48	0.39	0.44	0.42	1.17	0.9	1.46	0.85	1.19	1.31	1.12	0.4	0.46	0.46	0.47	1.02	0.42	1.3	0.25
SIX	Mild	152.2	0.67	1.04	1.22	0.38	0.43	0.41	1.26	0.94	1.41	0.76	1.03	1.28	0.87	0.4	0.45	0.44	0.45	1.17	0.44	1.4	0.21
TWELVE	Mild	152.3	0.53	1.15	1.07	0.35	0.4	0.38	1.37	1.06	1.39	0.57	0.88	1.24	0.68	0.37	0.43	0.41	0.44	1.29	0.51	1.51	0.2
ONE	Mild	152	0.76	1.19	1.17	0.39	0.43	0.41	1.2	1.11	1.23	0.83	1.09	1.29	0.95	0.4	0.46	0.44	0.47	1.2	0.53	1.3	0.23
SIX	Mild	148.2	0.64	1.54	1.33	0.36	0.39	0.38	1.29	1.5	1.6	0.59	0.99	1.24	0.75	0.36	0.42	0.4	0.42	1.23	0.66	1.38	0.41
TWELVE	Mild	148.3	0.44	1.54	1.2	0.33	0.36	0.36	1.45	1.61	1.72	0.37	0.83	1.15	0.55	0.34	0.4	0.37	0.38	1.35	0.67	1.59	0.47
ONE	Mild	148	0.95	1.62	1.42	0.39	0.43	0.42	1.2	1.32	1.5	0.96	1.22	1.4	1.1	0.4	0.47	0.42	0.46	1.16	0.5	1.45	0.31
SIX	Mild	154.2	0.71	1.35	1.11	0.36	0.38	0.38	1.33	1.65	1.58	0.68	0.88	1.07	0.76	0.37	0.41	0.4	0.41	1.32	0.63	1.59	0.34
TWELVE	Mild	154.3	0.8	1.52	1.34	0.36	0.39	0.39	1.57	1.69	1.7	0.71	0.95	1.21	0.83	0.38	0.43	0.41	0.43	1.52	0.62	1.67	0.28
ONE	Mild	154	0.8	1.46	1.25	0.36	0.4	0.4	1.32	1.5	1.47	0.76	1	1.16	0.9	0.38	0.44	0.41	0.43	1.34	0.48	1.5	0.27
SIX	Mild	150.2	0.87	1.33	1.38	0.38	0.41	0.41	1.3	1.29	1.51	0.87	1.13	1.26	1.05	0.38	0.43	0.42	0.45	1.23	0.48	1.51	0.24
TWELVE	Mild	150.3	0.5	1.12	1.03	0.34	0.37	0.37	1.37	1.44	1.48	0.49	0.76	0.89	0.61	0.36	0.4	0.38	0.4	1.19	0.55	1.46	0.21
ONE	Mild	150	0.96	1.35	1.44	0.4	0.44	0.43	1.27	1.14	1.46	1.02	1.22	1.41	1.13	0.41	0.46	0.42	0.47	1.14	0.39	1.27	0.2
SIX	Mild	149.2	0.73	1.11	1.21	0.37	0.4	0.39	1.45	1.2	1.68	0.7	1.03	1.26	0.84	0.38	0.42	0.4	0.44	1.4	0.74	1.65	0.28
TWELVE	Mild	149.3	0.49	1.11	1.05	0.35	0.37	0.36	1.46	1.42	1.65	0.42	0.82	1.13	0.54	0.36	0.4	0.37	0.42	1.32	0.72	1.64	0.31
ONE	Mild	149	0.84	1.44	1.33	0.39	0.42	0.41	1.27	1.25	1.4	0.85	1.17	1.38	0.95	0.4	0.44	0.42	0.46	1.24	0.67	1.53	0.22
SIX	Mild	180.2	1.03	1.47	1.43	0.37	0.39	0.39	1.21	1.29	1.47	0.79	1.44	1.53	1.01	0.39	0.41	0.4	0.39	1.16	1.08	1.64	0.65
TWELVE	Mild	180.3	1.11	1.68	1.55	0.36	0.39	0.38	1.43	1.44	1.63	0.86	1.55	1.7	1.08	0.39	0.42	0.4	0.4	1.32	1.12	1.8	0.46
ONE	Mild	180	1.27	1.81	1.8	0.4	0.43	0.44	1.26	1.79	1.82	1.21	1.75	2.2	1.13	0.42	0.49	0.45	0.47	1.35	1.02	1.91	0.46
SIX	Mild	179.2	1.03	1.33	1.4	0.38	0.41	0.4	1.13	1.19	1.34	0.82	1.06	1.28	0.72	0.4	0.43	0.43	0.38	1.12	0.47	1.44	0.26
TWELVE	Mild	179.3	1.11	1.62	1.56	0.38	0.4	0.4	1.18	1.42	1.42	0.93	1.2	1.42	0.79	0.4	0.43	0.42	0.37	1.15	0.63	1.56	0.27
ONE	Mild	179	1.4	1.71	1.83	0.43	0.46	0.45	1.18	1.25	1.54	0.92	1.53	1.81	1.3	0.45	0.47	0.48	0.45	1.26	0.5	1.76	0.34
SIX	Mild	170.2	0.66	1.07	1.2	0.36	0.39	0.38	1.49	1.24	1.64	0.68	0.94	1.1	0.65	0.38	0.41	0.41	0.37	1.3	0.9	1.6	0.34
TWELVE	Mild	170.3	1.06	1.61	1.64	0.39	0.43	0.42	1.7	1.59	1.87	1.07	1.33	1.56	1.05	0.41	0.45	0.45	0.39	1.54	1.04	1.81	0.46
ONE	Mild	170	0.92	1.39	1.53	0.39	0.42	0.41	1.56	1.42	1.75	0.89	1.19	1.41	0.95	0.4	0.45	0.44	0.42	1.37	0.73	1.63	0.41
SIX	Severe	178.2	1.13	1.36	1.53	0.39	0.4	0.4	1.2	1.3	1.65	0.94	1.1	1.6	0.79	0.41	0.42	0.41	0.38	1.07	0.7	1.52	0.28
TWELVE	Severe	178.3	1.45	1.87	1.85	0.42	0.44	0.43	1.24	1.39	1.72	1.24	1.63	2.09	1.14	0.43	0.45	0.45	0.41	1.19	0.82	1.66	0.26
ONE	Severe	178	1.49	1.73	1.82	0.42	0.44	0.45	1.24	1.45	1.72	1.42	1.46	2	1.19	0.44	0.48	0.45	0.43	1.33	0.64	1.62	0.39
SIX	Severe	107.2	0.89	1.43	1.51	0.38	0.39	0.39	1.09	1.22	1.68	0.81	1.04	1.36	0.85	0.4	0.41	0.41	0.39	1.02	0.51	1.49	0.41
ONE	Severe	107	1.36	1.92	1.95	0.42	0.45	0.44	1.33	1.43	1.81	1.19	1.48	1.74	1.23	0.42	0.48	0.46	0.45	1.28	0.56	1.67	0.6
SIX	Severe	175.2	0.66	1.14	1.27	0.36	0.4	0.38	1.37	1.13	1.6	0.71	1	1.22	0.7	0.39	0.42	0.4	0.37	1.19	0.62	1.37	0.31
TWELVE	Severe	175.3	0.57	1.12	1.2	0.35	0.38	0.37	1.45	1.3	1.68	0.61	0.91	1.15	0.6	0.37	0.41	0.39	0.36	1.22	0.67	1.48	0.33
ONE	Severe	175	1.04	1.59	1.6	0.4	0.45	0.43	1.32	1.35	1.71	1.15	1.38	1.54	1.2	0.43	0.47	0.48	0.43	1.1	0.66	1.52	0.31
SIX	Severe	174.2	0.9	1.06	1.31	0.37	0.4	0.39	1.19	1.05	1.48	0.87	1.11	1.5	0.8	0.4	0.42	0.4	0.41	1.2	0.71	1.63	0.24
ONE	Severe	174	1.09	1.28	1.58	0.39	0.44	0.41	1.02	0.86	1.42	1.02	1.29	1.77	1.04	0.4	0.45	0.42	0.44	1.13	0.5	1.74	0.22
SIX	Mild	193.2	0.93	1.56	1.4	0.38	0.42	0.41	1.44	1.79	1.52	0.94	1.16	1.32	1.04	0.4	0.44	0.44	0.43	1.42	0.7	1.58	0.25
TWELVE	Mild	193.3	0.68	1.37	1.22	0.35	0.38	0.37	1.43	1.8	1.55	0.66	0.9	1.02	0.76	0.37	0.41	0.41	0.39	1.41	0.66	1.6	0.24
ONE	Mild	193	0.62	1.24	1.1	0.35	0.38	0.38	1.39	1.74	1.43	0.6	0.88	0.95	0.75	0.37	0.41	0.41	0.39	1.38	0.5	1.39	0.23
SIX	Mild	165.2	0.72	1.3	1.24	0.39	0.41	0.4	1.11	1.34	1.55	0.69	1	1.06	0.84	0.4	0.44	0.44	0.42	1.09	0.43	1.26	0.2
TWELVE	Mild	165.3	0.57	1.3	1.25	0.36	0.38	0.38	1.32	1.51	1.72	0.56	0.87	1.02	0.66	0.37	0.42	0.42	0.38	1.23	0.48	1.41	0.21
ONE	Mild	165	0.66	1.21	1.21	0.38	0.4	0.4	1.2	1.25	1.64	0.67	0.98	1.08	0.8	0.4	0.44	0.44	0.42	1.09	0.41	1.24	0.21
SIX	Mild	167.2	0.7	1.47	1.15	0.39	0.39	0.4	1.36	1.64	1.62	0.72	0.99	1.08	0.8	0.41	0.42	0.42	0.4	1.31	0.6	1.49	0.34
TWELVE	Mild	167.3	0.6	1.67	1.21	0.37	0.38	0.38	1.42	1.8	1.69	0.62	0.96	1.09	0.72	0.39	0.42	0.41	0.39	1.34	0.71	1.6	0.37
ONE	Mild	167	1.19	1.77	1.58	0.43	0.46	0.44	1.3	1.63	1.66	1.18	1.46	1.53	1.31	0.44	0.49	0.5	0.47	1.23	0.43	1.64	0.27
SIX	Mild	163.2	0.91	1.37	1.34	0.39	0.42	0.41	1.29	1.09	1.33	0.83	1.27	1.23	1.01	0.4	0.44	0.43	0.43	1.23	0.58	1.12	0.26
TWELVE	Mild	163.3	0.82	1.41	1.37	0.37	0.4	0.39	1.51	1.38	1.56	0.71	1.16	1.23	0.83	0.38	0.41	0.41	0.4	1.33	0.63	1.48	0.27
ONE	Mild	163	0.81	1.12	1.3	0.37	0.4	0.39	1.39	1.17	1.46	0.72	1.05	1.15	0.84	0.38	0.42	0.41	0.4	1.26	0.46	1.28	0.21
SIX	Severe	33.3	1.06	1.56	1.62	0.38	0.4	0.39	1.29	1.53	1.76	0.71	1.04	1.3	0.85	0.38	0.42	0.43	0.39	1.08	0.36	1.4	0.27
ONE	Severe	33.2	1.46	1.83	1.79	0.41	0.45	0.43	1.06	1.43	1.7	1.27	1.44	1.69	1.16	0.44	0.47	0.47	0.45	0.93	0.6	1.59	0.43
SIX	Mild	156.2	0.8	1.24	1.3	0.39	0.43	0.42	1.13	0.94	1.46	0.82	1.02	1.17	0.87	0.41	0.43	0.44	0.41	1.09	0.32	1.23	0.3
TWELVE	Mild	156.3	0.67	1.23	1.2	0.36	0.4	0.39	1.29	1.18	1.54	0.65	0.91	1.08	0.7	0.38	0.41	0.42	0.37	1.18	0.43	1.49	0.37
ONE	Mild	156	0.59	1.01	1.04	0.36	0.39	0.39	1.2	0.89	1.26	0.55	0.77	0.91	0.61	0.38	0.4	0.43	0.37	1	0.29	0.82	0.28
SIX	Severe	22.2	0.89	1.27	1.51	0.38	0.4	0.39	1.2	1.2	1.6	0.76	1.26	1.38	0.82	0.38	0.41	0.41	0.36	1.03	0.79	1.58	0.36
TWELVE	Severe	22.3	0.96	1.45	1.63	0.37	0.4	0.38	1.35	1.48	1.86	0.94	1.32	1.57	0.87	0.39	0.41	0.41	0.36	1.35	0.88	1.78	0.5
ONE	Severe	22	1.05	1.47	1.61	0.38	0.4	0.4	1.33	1.37	1.73	1.03	1.36	1.63	0.96	0.4	0.42	0.42	0.38	1.42	0.82	1.83	0.43
SIX	Mild	157.2	0.83	1.43	1.29	0.38	0.42	0.41	1.21	1.24	1.55	0.92	1.15	1.26	1	0.41	0.43	0.44	0.4	1.05	0.31	1.3	0.25
TWELVE	Mild	157.3	0.64	1.53	1.32	0.35	0.38	0.37	1.41	1.77	1.8	0.56	0.9	1.1	0.57	0.38	0.4	0.4	0.33	1.23	0.6	1.55	0.42
ONE	Mild	157	0.72	1.4	1.14	0.37	0.4	0.39	1.09	1.41	1.45	0.69	1	1.09	0.78	0.39	0.43	0.44	0.37	1.02	0.37	1.2	0.28
SIX	Mild	177.2	0.76	1.43	1.25	0.39	0.41	0.41	1.26	1.26	1.38	0.78	1.04	1.11	0.89	0.41	0.44	0.45	0.41	1.1	0.39	1.2	0.26
TWELVE	Mild	177.3	0.64	1.33	1.11	0.37	0.39	0.39	1.43	1.42	1.51	0.62	0.9	1.03	0.71	0.39	0.42	0.42	0.39	1.29	0.63	1.46	0.3
ONE	Mild	177	0.89	1.51	1.31	0.4	0.43	0.41	1.19	1.26	1.31	0.88	1.18	1.24	1.06	0.41	0.45	0.46	0.43	1.07	0.38	1.19	0.28
TWELVE	Mild	193.3	0.59	1.39	1.17	0.34	0.36	0.35	1.55	1.92	1.69	0.57	0.81	0.93	0.75	0.36	0.39	0.39	0.4	1.58	0.77	1.62	0.25
TWELVE	Mild	32.2	0.85	1.27	1.5	0.37	0.41	0.38	1.35	1.33	1.82	0.8	1.1	1.3	0.98	0.38	0.41	0.42	0.41	1.26	0.65	1.1	0.47
TWELVE	Mild	120.3	0.79	1.83	1.43	0.35	0.37	0.36	1.46	1.87	1.75	0.69	0.91	1.13	0.79	0.37	0.37	0.38	0.39	1.43	1.52	1.58	0.61
TWELVE	Mild	193.3	0.62	1.25	1.12	0.36	0.41	0.39	1.71	1.6	1.67	0.62	0.97	0.86	0.9	0.37	0.43	0.39	0.42	1.58	0.49	1.39	0.28
SIX	Mild	185.4	0.72	1.7	1.21	0.36	0.38	0.37	1.41	1.81	1.58	0.67	0.91	0.75	0.95	0.38	0.4	0.38	0.42	1.33	1.12	1.33	0.6
TWELVE	Mild	185.6	0.67	1.62	1.19	0.37	0.38	0.37	1.45	1.79	1.61	0.62	0.84	0.74	0.93	0.38	0.4	0.38	0.42	1.45	1.1	1.37	0.51
ONE	Mild	185.3	0.7	1.51	1.23	0.37	0.39	0.38	1.17	1.6	1.35	0.69	0.99	0.91	1	0.37	0.4	0.38	0.41	1.12	0.71	0.89	0.46
TWELVE	Mild	32.2	0.93	1.28	1.51	0.39	0.42	0.41	1.48	1.48	1.83	0.86	1.14	1.15	1.1	0.41	0.43	0.43	0.44	1.24	0.66	1.2	0.47
SIX	Mild	90.3	0.74	1.41	1.3	0.37	0.39	0.39	1.26	1.53	1.5	0.71	0.95	0.99	0.97	0.37	0.41	0.39	0.42	1	0.5	0.97	0.33
TWELVE	Mild	90.4	0.82	1.56	1.41	0.37	0.39	0.38	1.38	1.73	1.71	0.73	0.97	1.13	0.98	0.37	0.41	0.4	0.42	1.33	0.67	1.38	0.49
ONE	Mild	90.2	0.8	1.51	1.27	0.38	0.4	0.4	1.17	1.5	1.36	0.8	1.05	0.96	1.07	0.38	0.42	0.4	0.42	0.92	0.54	0.7	0.39
SIX	Severe	198.4	1.04	1.56	1.4	0.38	0.4	0.4	1.17	1.42	1.49	0.83	1.16	1.19	1.07	0.39	0.41	0.38	0.44	0.96	0.6	0.86	0.28
TWELVE	Severe	198.5	0.96	1.62	1.47	0.36	0.38	0.37	1.38	1.54	1.72	0.63	1.12	1.37	0.86	0.37	0.4	0.38	0.43	1.18	0.77	1.51	0.31
ONE	Severe	198.2	1.12	1.83	1.54	0.38	0.39	0.39	1.34	1.77	1.88	0.93	1.4	1.47	1.13	0.38	0.4	0.38	0.43	1.33	1.09	1.49	0.5
TWELVE	Mild	120.3	0.86	1.88	1.37	0.36	0.37	0.38	1.5	1.95	1.69	0.75	1.01	0.96	0.98	0.37	0.42	0.39	0.42	1.28	1.03	1.32	0.44
SIX	Severe	197.4	1.45	1.34	1.45	0.38	0.4	0.39	1.11	1.17	1.28	0.81	1.02	1.19	1.05	0.38	0.41	0.38	0.42	0.87	0.28	0.61	0.24
TWELVE	Severe	197.5	1.5	1.39	1.55	0.38	0.4	0.39	1.25	1.3	1.47	0.84	1.02	1.56	1.03	0.39	0.41	0.39	0.42	1.1	0.41	1.21	0.34
ONE	Mild	197.2	1.28	1.21	1.33	0.38	0.4	0.4	1.03	1.19	1.29	0.87	1.06	1.17	1.08	0.37	0.4	0.39	0.41	0.76	0.38	0.63	0.33
SIX	Mild	181.4	0.72	1.87	1.27	0.37	0.39	0.38	1.29	1.53	1.45	0.69	0.99	1.02	0.98	0.38	0.41	0.4	0.44	1.21	0.72	1.34	0.23
TWELVE	Mild	181.5	0.87	1.78	1.42	0.38	0.39	0.39	1.36	1.71	1.68	0.8	1.02	1.14	1.07	0.38	0.41	0.43	0.43	1.37	0.87	1.38	0.34
ONE	Mild	181.2	0.67	1.57	1.12	0.36	0.39	0.38	1.41	1.55	1.52	0.64	0.87	0.94	0.88	0.37	0.41	0.39	0.44	1.35	0.84	1.26	0.33

## Sheet: FigS5b
Index	Sampling_month	SevMax2	Population	type	stat	measurement
1.2	SIX	Severe	SARSCoV2 specific	Count	Count	14
1.2	SIX	Severe	SARSCoV2 specific	Ki67	Geometric Mean	155
1.2	SIX	Severe	SARSCoV2 specific	HLA-DR	Geometric Mean	-688
1.2	SIX	Severe	SARSCoV2 specific	CXCR3	Geometric Mean	8280
1.2	SIX	Severe	SARSCoV2 specific	Tbet	Geometric Mean	7716
1.2	SIX	Severe	SARSCoV2 specific	EOMES	Geometric Mean	674
1.3	TWELVE	Severe	SARSCoV2 specific	Count	Count	11
1.3	TWELVE	Severe	SARSCoV2 specific	Ki67	Geometric Mean	-183
1.3	TWELVE	Severe	SARSCoV2 specific	HLA-DR	Geometric Mean	3075
1.3	TWELVE	Severe	SARSCoV2 specific	CXCR3	Geometric Mean	1328
1.3	TWELVE	Severe	SARSCoV2 specific	Tbet	Geometric Mean	8442
1.3	TWELVE	Severe	SARSCoV2 specific	EOMES	Geometric Mean	1261
1	ONE	Severe	SARSCoV2 specific	Count	Count	31
1	ONE	Severe	SARSCoV2 specific	Ki67	Geometric Mean	66320
1	ONE	Severe	SARSCoV2 specific	HLA-DR	Geometric Mean	39613
1	ONE	Severe	SARSCoV2 specific	CXCR3	Geometric Mean	8911
1	ONE	Severe	SARSCoV2 specific	Tbet	Geometric Mean	7864
1	ONE	Severe	SARSCoV2 specific	EOMES	Geometric Mean	2969
103.2	SIX	Severe	SARSCoV2 specific	Count	Count	38
103.2	SIX	Severe	SARSCoV2 specific	Ki67	Geometric Mean	989
103.2	SIX	Severe	SARSCoV2 specific	HLA-DR	Geometric Mean	1758
103.2	SIX	Severe	SARSCoV2 specific	CXCR3	Geometric Mean	4494
103.2	SIX	Severe	SARSCoV2 specific	Tbet	Geometric Mean	3422
103.2	SIX	Severe	SARSCoV2 specific	EOMES	Geometric Mean	1237
103	ONE	Severe	SARSCoV2 specific	Count	Count	88
103	ONE	Severe	SARSCoV2 specific	Ki67	Geometric Mean	79755
103	ONE	Severe	SARSCoV2 specific	HLA-DR	Geometric Mean	18030
103	ONE	Severe	SARSCoV2 specific	CXCR3	Geometric Mean	10131
103	ONE	Severe	SARSCoV2 specific	Tbet	Geometric Mean	5995
103	ONE	Severe	SARSCoV2 specific	EOMES	Geometric Mean	1805
106	ONE	Severe	SARSCoV2 specific	Count	Count	213
106	ONE	Severe	SARSCoV2 specific	Ki67	Geometric Mean	40088
106	ONE	Severe	SARSCoV2 specific	HLA-DR	Geometric Mean	21344
106	ONE	Severe	SARSCoV2 specific	CXCR3	Geometric Mean	6530
106	ONE	Severe	SARSCoV2 specific	Tbet	Geometric Mean	3033
106	ONE	Severe	SARSCoV2 specific	EOMES	Geometric Mean	3698
112	ONE	Severe	SARSCoV2 specific	Count	Count	1351
112	ONE	Severe	SARSCoV2 specific	Ki67	Geometric Mean	65340
112	ONE	Severe	SARSCoV2 specific	HLA-DR	Geometric Mean	40920
112	ONE	Severe	SARSCoV2 specific	CXCR3	Geometric Mean	8800
112	ONE	Severe	SARSCoV2 specific	Tbet	Geometric Mean	3845
112	ONE	Severe	SARSCoV2 specific	EOMES	Geometric Mean	3265
120.2	SIX	Mild	SARSCoV2 specific	Count	Count	12
120.2	SIX	Mild	SARSCoV2 specific	Ki67	Geometric Mean	1613
120.2	SIX	Mild	SARSCoV2 specific	HLA-DR	Geometric Mean	2564
120.2	SIX	Mild	SARSCoV2 specific	CXCR3	Geometric Mean	6714
120.2	SIX	Mild	SARSCoV2 specific	Tbet	Geometric Mean	2824
120.2	SIX	Mild	SARSCoV2 specific	EOMES	Geometric Mean	3585
120	ONE	Mild	SARSCoV2 specific	Count	Count	75
120	ONE	Mild	SARSCoV2 specific	Ki67	Geometric Mean	75034
120	ONE	Mild	SARSCoV2 specific	HLA-DR	Geometric Mean	12400
120	ONE	Mild	SARSCoV2 specific	CXCR3	Geometric Mean	9890
120	ONE	Mild	SARSCoV2 specific	Tbet	Geometric Mean	2278
120	ONE	Mild	SARSCoV2 specific	EOMES	Geometric Mean	3171
133	ONE	Mild	SARSCoV2 specific	Count	Count	18
133	ONE	Mild	SARSCoV2 specific	Ki67	Geometric Mean	39682
133	ONE	Mild	SARSCoV2 specific	HLA-DR	Geometric Mean	20072
133	ONE	Mild	SARSCoV2 specific	CXCR3	Geometric Mean	6471
133	ONE	Mild	SARSCoV2 specific	Tbet	Geometric Mean	1436
133	ONE	Mild	SARSCoV2 specific	EOMES	Geometric Mean	2477
31.3	TWELVE	Severe	SARSCoV2 specific	Count	Count	544
31.3	TWELVE	Severe	SARSCoV2 specific	Ki67	Geometric Mean	232
31.3	TWELVE	Severe	SARSCoV2 specific	HLA-DR	Geometric Mean	3609
31.3	TWELVE	Severe	SARSCoV2 specific	CXCR3	Geometric Mean	-712
31.3	TWELVE	Severe	SARSCoV2 specific	Tbet	Geometric Mean	2790
31.3	TWELVE	Severe	SARSCoV2 specific	EOMES	Geometric Mean	2406
41.2	SIX	Severe	SARSCoV2 specific	Count	Count	6
41.2	SIX	Severe	SARSCoV2 specific	Ki67	Geometric Mean	612
41.2	SIX	Severe	SARSCoV2 specific	HLA-DR	Geometric Mean	-706
41.2	SIX	Severe	SARSCoV2 specific	CXCR3	Geometric Mean	6861
41.2	SIX	Severe	SARSCoV2 specific	Tbet	Geometric Mean	3981
41.2	SIX	Severe	SARSCoV2 specific	EOMES	Geometric Mean	612
41	ONE	Severe	SARSCoV2 specific	Count	Count	36
41	ONE	Severe	SARSCoV2 specific	Ki67	Geometric Mean	2438
41	ONE	Severe	SARSCoV2 specific	HLA-DR	Geometric Mean	1085
41	ONE	Severe	SARSCoV2 specific	CXCR3	Geometric Mean	7272
41	ONE	Severe	SARSCoV2 specific	Tbet	Geometric Mean	5782
41	ONE	Severe	SARSCoV2 specific	EOMES	Geometric Mean	842
45.2	SIX	Severe	SARSCoV2 specific	Count	Count	23
45.2	SIX	Severe	SARSCoV2 specific	Ki67	Geometric Mean	1722
45.2	SIX	Severe	SARSCoV2 specific	HLA-DR	Geometric Mean	5360
45.2	SIX	Severe	SARSCoV2 specific	CXCR3	Geometric Mean	8497
45.2	SIX	Severe	SARSCoV2 specific	Tbet	Geometric Mean	2001
45.2	SIX	Severe	SARSCoV2 specific	EOMES	Geometric Mean	3633
45	ONE	Severe	SARSCoV2 specific	Count	Count	9
45	ONE	Severe	SARSCoV2 specific	Ki67	Geometric Mean	3315
45	ONE	Severe	SARSCoV2 specific	HLA-DR	Geometric Mean	6160
45	ONE	Severe	SARSCoV2 specific	CXCR3	Geometric Mean	7979
45	ONE	Severe	SARSCoV2 specific	Tbet	Geometric Mean	2210
45	ONE	Severe	SARSCoV2 specific	EOMES	Geometric Mean	3656
48	ONE	Severe	SARSCoV2 specific	Count	Count	22
48	ONE	Severe	SARSCoV2 specific	Ki67	Geometric Mean	2950
48	ONE	Severe	SARSCoV2 specific	HLA-DR	Geometric Mean	7767
48	ONE	Severe	SARSCoV2 specific	CXCR3	Geometric Mean	6541
48	ONE	Severe	SARSCoV2 specific	Tbet	Geometric Mean	4381
48	ONE	Severe	SARSCoV2 specific	EOMES	Geometric Mean	2539
63.2	SIX	Severe	SARSCoV2 specific	Count	Count	12
63.2	SIX	Severe	SARSCoV2 specific	Ki67	Geometric Mean	378
63.2	SIX	Severe	SARSCoV2 specific	HLA-DR	Geometric Mean	4459
63.2	SIX	Severe	SARSCoV2 specific	CXCR3	Geometric Mean	4165
63.2	SIX	Severe	SARSCoV2 specific	Tbet	Geometric Mean	1898
63.2	SIX	Severe	SARSCoV2 specific	EOMES	Geometric Mean	2705
63	ONE	Severe	SARSCoV2 specific	Count	Count	75
63	ONE	Severe	SARSCoV2 specific	Ki67	Geometric Mean	1003
63	ONE	Severe	SARSCoV2 specific	HLA-DR	Geometric Mean	3956
63	ONE	Severe	SARSCoV2 specific	CXCR3	Geometric Mean	5174
63	ONE	Severe	SARSCoV2 specific	Tbet	Geometric Mean	4285
63	ONE	Severe	SARSCoV2 specific	EOMES	Geometric Mean	1463
72	ONE	Healthy	SARSCoV2 specific	Count	Count	7
72	ONE	Healthy	SARSCoV2 specific	Ki67	Geometric Mean	98.7
72	ONE	Healthy	SARSCoV2 specific	HLA-DR	Geometric Mean	1717
72	ONE	Healthy	SARSCoV2 specific	CXCR3	Geometric Mean	2778
72	ONE	Healthy	SARSCoV2 specific	Tbet	Geometric Mean	4618
72	ONE	Healthy	SARSCoV2 specific	EOMES	Geometric Mean	3705
80	ONE	Healthy	SARSCoV2 specific	Count	Count	47
80	ONE	Healthy	SARSCoV2 specific	Ki67	Geometric Mean	259
80	ONE	Healthy	SARSCoV2 specific	HLA-DR	Geometric Mean	4979
80	ONE	Healthy	SARSCoV2 specific	CXCR3	Geometric Mean	-946
80	ONE	Healthy	SARSCoV2 specific	Tbet	Geometric Mean	4079
80	ONE	Healthy	SARSCoV2 specific	EOMES	Geometric Mean	7636
82	ONE	Healthy	SARSCoV2 specific	Count	Count	331
82	ONE	Healthy	SARSCoV2 specific	Ki67	Geometric Mean	101
82	ONE	Healthy	SARSCoV2 specific	HLA-DR	Geometric Mean	4943
82	ONE	Healthy	SARSCoV2 specific	CXCR3	Geometric Mean	1617
82	ONE	Healthy	SARSCoV2 specific	Tbet	Geometric Mean	3028
82	ONE	Healthy	SARSCoV2 specific	EOMES	Geometric Mean	6659
90	ONE	Healthy	SARSCoV2 specific	Count	Count	13
90	ONE	Healthy	SARSCoV2 specific	Ki67	Geometric Mean	-80.9
90	ONE	Healthy	SARSCoV2 specific	HLA-DR	Geometric Mean	2806
90	ONE	Healthy	SARSCoV2 specific	CXCR3	Geometric Mean	1759
90	ONE	Healthy	SARSCoV2 specific	Tbet	Geometric Mean	807
90	ONE	Healthy	SARSCoV2 specific	EOMES	Geometric Mean	3431
167	ONE	Mild	SARSCoV2 specific	Count	Count	6
167	ONE	Mild	SARSCoV2 specific	Ki67	Geometric Mean	12485
167	ONE	Mild	SARSCoV2 specific	HLA-DR	Geometric Mean	4408
167	ONE	Mild	SARSCoV2 specific	CXCR3	Geometric Mean	6410
167	ONE	Mild	SARSCoV2 specific	Tbet	Geometric Mean	1641
167	ONE	Mild	SARSCoV2 specific	EOMES	Geometric Mean	1796
121	ONE	Mild	SARSCoV2 specific	Count	Count	6
121	ONE	Mild	SARSCoV2 specific	Ki67	Geometric Mean	72103
121	ONE	Mild	SARSCoV2 specific	HLA-DR	Geometric Mean	9582
121	ONE	Mild	SARSCoV2 specific	CXCR3	Geometric Mean	6275
121	ONE	Mild	SARSCoV2 specific	Tbet	Geometric Mean	3085
121	ONE	Mild	SARSCoV2 specific	EOMES	Geometric Mean	4997
153	ONE	Mild	SARSCoV2 specific	Count	Count	6
153	ONE	Mild	SARSCoV2 specific	Ki67	Geometric Mean	39661
153	ONE	Mild	SARSCoV2 specific	HLA-DR	Geometric Mean	2182
153	ONE	Mild	SARSCoV2 specific	CXCR3	Geometric Mean	4933
153	ONE	Mild	SARSCoV2 specific	Tbet	Geometric Mean	2520
153	ONE	Mild	SARSCoV2 specific	EOMES	Geometric Mean	2705
124	ONE	Mild	SARSCoV2 specific	Count	Count	28
124	ONE	Mild	SARSCoV2 specific	Ki67	Geometric Mean	31427
124	ONE	Mild	SARSCoV2 specific	HLA-DR	Geometric Mean	15036
124	ONE	Mild	SARSCoV2 specific	CXCR3	Geometric Mean	5914
124	ONE	Mild	SARSCoV2 specific	Tbet	Geometric Mean	3063
124	ONE	Mild	SARSCoV2 specific	EOMES	Geometric Mean	4256
142	ONE	Mild	SARSCoV2 specific	Count	Count	5
142	ONE	Mild	SARSCoV2 specific	Ki67	Geometric Mean	4353
142	ONE	Mild	SARSCoV2 specific	HLA-DR	Geometric Mean	5849
142	ONE	Mild	SARSCoV2 specific	CXCR3	Geometric Mean	5142
142	ONE	Mild	SARSCoV2 specific	Tbet	Geometric Mean	1638
142	ONE	Mild	SARSCoV2 specific	EOMES	Geometric Mean	2439
151	ONE	Mild	SARSCoV2 specific	Count	Count	13
151	ONE	Mild	SARSCoV2 specific	Ki67	Geometric Mean	89109
151	ONE	Mild	SARSCoV2 specific	HLA-DR	Geometric Mean	9389
151	ONE	Mild	SARSCoV2 specific	CXCR3	Geometric Mean	10636
151	ONE	Mild	SARSCoV2 specific	Tbet	Geometric Mean	3035
151	ONE	Mild	SARSCoV2 specific	EOMES	Geometric Mean	3454
178	ONE	Severe	SARSCoV2 specific	Count	Count	44
178	ONE	Severe	SARSCoV2 specific	Ki67	Geometric Mean	32334
178	ONE	Severe	SARSCoV2 specific	HLA-DR	Geometric Mean	24807
178	ONE	Severe	SARSCoV2 specific	CXCR3	Geometric Mean	7537
178	ONE	Severe	SARSCoV2 specific	Tbet	Geometric Mean	1229
178	ONE	Severe	SARSCoV2 specific	EOMES	Geometric Mean	2908
143	ONE	Mild	SARSCoV2 specific	Count	Count	58
143	ONE	Mild	SARSCoV2 specific	Ki67	Geometric Mean	62359
143	ONE	Mild	SARSCoV2 specific	HLA-DR	Geometric Mean	5271
143	ONE	Mild	SARSCoV2 specific	CXCR3	Geometric Mean	7363
143	ONE	Mild	SARSCoV2 specific	Tbet	Geometric Mean	1700
143	ONE	Mild	SARSCoV2 specific	EOMES	Geometric Mean	1861
176	ONE	Mild	SARSCoV2 specific	Count	Count	31
176	ONE	Mild	SARSCoV2 specific	Ki67	Geometric Mean	6270
176	ONE	Mild	SARSCoV2 specific	HLA-DR	Geometric Mean	3574
176	ONE	Mild	SARSCoV2 specific	CXCR3	Geometric Mean	4958
176	ONE	Mild	SARSCoV2 specific	Tbet	Geometric Mean	426
176	ONE	Mild	SARSCoV2 specific	EOMES	Geometric Mean	2319
167.2	SIX	Mild	SARSCoV2 specific	Count	Count	25
167.2	SIX	Mild	SARSCoV2 specific	Ki67	Geometric Mean	-14.7
167.2	SIX	Mild	SARSCoV2 specific	HLA-DR	Geometric Mean	1978
167.2	SIX	Mild	SARSCoV2 specific	CXCR3	Geometric Mean	5197
167.2	SIX	Mild	SARSCoV2 specific	Tbet	Geometric Mean	-669
167.2	SIX	Mild	SARSCoV2 specific	EOMES	Geometric Mean	1977
175.2	SIX	Severe	SARSCoV2 specific	Count	Count	183
175.2	SIX	Severe	SARSCoV2 specific	Ki67	Geometric Mean	-88.2
175.2	SIX	Severe	SARSCoV2 specific	HLA-DR	Geometric Mean	902
175.2	SIX	Severe	SARSCoV2 specific	CXCR3	Geometric Mean	5096
175.2	SIX	Severe	SARSCoV2 specific	Tbet	Geometric Mean	-456
175.2	SIX	Severe	SARSCoV2 specific	EOMES	Geometric Mean	1593
117.2	SIX	Severe	SARSCoV2 specific	Count	Count	23
117.2	SIX	Severe	SARSCoV2 specific	Ki67	Geometric Mean	-195
117.2	SIX	Severe	SARSCoV2 specific	HLA-DR	Geometric Mean	1073
117.2	SIX	Severe	SARSCoV2 specific	CXCR3	Geometric Mean	3440
117.2	SIX	Severe	SARSCoV2 specific	Tbet	Geometric Mean	939
117.2	SIX	Severe	SARSCoV2 specific	EOMES	Geometric Mean	2147
121.2	SIX	Mild	SARSCoV2 specific	Count	Count	12
121.2	SIX	Mild	SARSCoV2 specific	Ki67	Geometric Mean	-58.8
121.2	SIX	Mild	SARSCoV2 specific	HLA-DR	Geometric Mean	-271
121.2	SIX	Mild	SARSCoV2 specific	CXCR3	Geometric Mean	8309
121.2	SIX	Mild	SARSCoV2 specific	Tbet	Geometric Mean	-946
121.2	SIX	Mild	SARSCoV2 specific	EOMES	Geometric Mean	1252
153.2	SIX	Mild	SARSCoV2 specific	Count	Count	5
153.2	SIX	Mild	SARSCoV2 specific	Ki67	Geometric Mean	292
153.2	SIX	Mild	SARSCoV2 specific	HLA-DR	Geometric Mean	2323
153.2	SIX	Mild	SARSCoV2 specific	CXCR3	Geometric Mean	4277
153.2	SIX	Mild	SARSCoV2 specific	Tbet	Geometric Mean	591
153.2	SIX	Mild	SARSCoV2 specific	EOMES	Geometric Mean	2511
124.2	SIX	Mild	SARSCoV2 specific	Count	Count	10
124.2	SIX	Mild	SARSCoV2 specific	Ki67	Geometric Mean	135
124.2	SIX	Mild	SARSCoV2 specific	HLA-DR	Geometric Mean	156
124.2	SIX	Mild	SARSCoV2 specific	CXCR3	Geometric Mean	4381
124.2	SIX	Mild	SARSCoV2 specific	Tbet	Geometric Mean	1800
124.2	SIX	Mild	SARSCoV2 specific	EOMES	Geometric Mean	1082
142.2	SIX	Mild	SARSCoV2 specific	Count	Count	23
142.2	SIX	Mild	SARSCoV2 specific	Ki67	Geometric Mean	-202
142.2	SIX	Mild	SARSCoV2 specific	HLA-DR	Geometric Mean	541
142.2	SIX	Mild	SARSCoV2 specific	CXCR3	Geometric Mean	6695
142.2	SIX	Mild	SARSCoV2 specific	Tbet	Geometric Mean	-805
142.2	SIX	Mild	SARSCoV2 specific	EOMES	Geometric Mean	1415
149.2	SIX	Mild	SARSCoV2 specific	Count	Count	34
149.2	SIX	Mild	SARSCoV2 specific	Ki67	Geometric Mean	-214
149.2	SIX	Mild	SARSCoV2 specific	HLA-DR	Geometric Mean	335
149.2	SIX	Mild	SARSCoV2 specific	CXCR3	Geometric Mean	4907
149.2	SIX	Mild	SARSCoV2 specific	Tbet	Geometric Mean	-475
149.2	SIX	Mild	SARSCoV2 specific	EOMES	Geometric Mean	2681
178.2	SIX	Severe	SARSCoV2 specific	Count	Count	189
178.2	SIX	Severe	SARSCoV2 specific	Ki67	Geometric Mean	-52.3
178.2	SIX	Severe	SARSCoV2 specific	HLA-DR	Geometric Mean	759
178.2	SIX	Severe	SARSCoV2 specific	CXCR3	Geometric Mean	4305
178.2	SIX	Severe	SARSCoV2 specific	Tbet	Geometric Mean	-618
178.2	SIX	Severe	SARSCoV2 specific	EOMES	Geometric Mean	1587
94.3	TWELVE	Mild	SARSCoV2 specific	Count	Count	25
94.3	TWELVE	Mild	SARSCoV2 specific	Ki67	Geometric Mean	0.86
94.3	TWELVE	Mild	SARSCoV2 specific	HLA-DR	Geometric Mean	-62.5
94.3	TWELVE	Mild	SARSCoV2 specific	CXCR3	Geometric Mean	6642
94.3	TWELVE	Mild	SARSCoV2 specific	Tbet	Geometric Mean	-1207
94.3	TWELVE	Mild	SARSCoV2 specific	EOMES	Geometric Mean	2152
149.3	TWELVE	Mild	SARSCoV2 specific	Count	Count	677
149.3	TWELVE	Mild	SARSCoV2 specific	Ki67	Geometric Mean	233
149.3	TWELVE	Mild	SARSCoV2 specific	HLA-DR	Geometric Mean	1029
149.3	TWELVE	Mild	SARSCoV2 specific	CXCR3	Geometric Mean	4681
149.3	TWELVE	Mild	SARSCoV2 specific	Tbet	Geometric Mean	-710
149.3	TWELVE	Mild	SARSCoV2 specific	EOMES	Geometric Mean	2641
151.3	TWELVE	Mild	SARSCoV2 specific	Count	Count	10
151.3	TWELVE	Mild	SARSCoV2 specific	Ki67	Geometric Mean	-205
151.3	TWELVE	Mild	SARSCoV2 specific	HLA-DR	Geometric Mean	-512
151.3	TWELVE	Mild	SARSCoV2 specific	CXCR3	Geometric Mean	9983
151.3	TWELVE	Mild	SARSCoV2 specific	Tbet	Geometric Mean	-2160
151.3	TWELVE	Mild	SARSCoV2 specific	EOMES	Geometric Mean	1456
155.3	TWELVE	Mild	SARSCoV2 specific	Count	Count	28
155.3	TWELVE	Mild	SARSCoV2 specific	Ki67	Geometric Mean	-377
155.3	TWELVE	Mild	SARSCoV2 specific	HLA-DR	Geometric Mean	-342
155.3	TWELVE	Mild	SARSCoV2 specific	CXCR3	Geometric Mean	6488
155.3	TWELVE	Mild	SARSCoV2 specific	Tbet	Geometric Mean	-1037
155.3	TWELVE	Mild	SARSCoV2 specific	EOMES	Geometric Mean	1123
117.3	TWELVE	Severe	SARSCoV2 specific	Count	Count	6
117.3	TWELVE	Severe	SARSCoV2 specific	Ki67	Geometric Mean	568
117.3	TWELVE	Severe	SARSCoV2 specific	HLA-DR	Geometric Mean	1815
117.3	TWELVE	Severe	SARSCoV2 specific	CXCR3	Geometric Mean	2789
117.3	TWELVE	Severe	SARSCoV2 specific	Tbet	Geometric Mean	246
117.3	TWELVE	Severe	SARSCoV2 specific	EOMES	Geometric Mean	1406
121.3	TWELVE	Mild	SARSCoV2 specific	Count	Count	17
121.3	TWELVE	Mild	SARSCoV2 specific	Ki67	Geometric Mean	-174
121.3	TWELVE	Mild	SARSCoV2 specific	HLA-DR	Geometric Mean	1763
121.3	TWELVE	Mild	SARSCoV2 specific	CXCR3	Geometric Mean	6295
121.3	TWELVE	Mild	SARSCoV2 specific	Tbet	Geometric Mean	-958
121.3	TWELVE	Mild	SARSCoV2 specific	EOMES	Geometric Mean	1339
128.3	TWELVE	Mild	SARSCoV2 specific	Count	Count	14
128.3	TWELVE	Mild	SARSCoV2 specific	Ki67	Geometric Mean	-312
128.3	TWELVE	Mild	SARSCoV2 specific	HLA-DR	Geometric Mean	924
128.3	TWELVE	Mild	SARSCoV2 specific	CXCR3	Geometric Mean	8313
128.3	TWELVE	Mild	SARSCoV2 specific	Tbet	Geometric Mean	-1824
128.3	TWELVE	Mild	SARSCoV2 specific	EOMES	Geometric Mean	1349
153.3	TWELVE	Mild	SARSCoV2 specific	Count	Count	10
153.3	TWELVE	Mild	SARSCoV2 specific	Ki67	Geometric Mean	-223
153.3	TWELVE	Mild	SARSCoV2 specific	HLA-DR	Geometric Mean	1756
153.3	TWELVE	Mild	SARSCoV2 specific	CXCR3	Geometric Mean	10223
153.3	TWELVE	Mild	SARSCoV2 specific	Tbet	Geometric Mean	-1315
153.3	TWELVE	Mild	SARSCoV2 specific	EOMES	Geometric Mean	1719
150.3	TWELVE	Mild	SARSCoV2 specific	Count	Count	7
150.3	TWELVE	Mild	SARSCoV2 specific	Ki67	Geometric Mean	-329
150.3	TWELVE	Mild	SARSCoV2 specific	HLA-DR	Geometric Mean	274
150.3	TWELVE	Mild	SARSCoV2 specific	CXCR3	Geometric Mean	10339
150.3	TWELVE	Mild	SARSCoV2 specific	Tbet	Geometric Mean	-942
150.3	TWELVE	Mild	SARSCoV2 specific	EOMES	Geometric Mean	1189
124.3	TWELVE	Mild	SARSCoV2 specific	Count	Count	146
124.3	TWELVE	Mild	SARSCoV2 specific	Ki67	Geometric Mean	76.2
124.3	TWELVE	Mild	SARSCoV2 specific	HLA-DR	Geometric Mean	-108
124.3	TWELVE	Mild	SARSCoV2 specific	CXCR3	Geometric Mean	5364
124.3	TWELVE	Mild	SARSCoV2 specific	Tbet	Geometric Mean	-633
124.3	TWELVE	Mild	SARSCoV2 specific	EOMES	Geometric Mean	1594
142.3	TWELVE	Mild	SARSCoV2 specific	Count	Count	84
142.3	TWELVE	Mild	SARSCoV2 specific	Ki67	Geometric Mean	-255
142.3	TWELVE	Mild	SARSCoV2 specific	HLA-DR	Geometric Mean	559
142.3	TWELVE	Mild	SARSCoV2 specific	CXCR3	Geometric Mean	5560
142.3	TWELVE	Mild	SARSCoV2 specific	Tbet	Geometric Mean	-882
142.3	TWELVE	Mild	SARSCoV2 specific	EOMES	Geometric Mean	1551
167.3	TWELVE	Mild	SARSCoV2 specific	Count	Count	19
167.3	TWELVE	Mild	SARSCoV2 specific	Ki67	Geometric Mean	-108
167.3	TWELVE	Mild	SARSCoV2 specific	HLA-DR	Geometric Mean	692
167.3	TWELVE	Mild	SARSCoV2 specific	CXCR3	Geometric Mean	6091
167.3	TWELVE	Mild	SARSCoV2 specific	Tbet	Geometric Mean	-1501
167.3	TWELVE	Mild	SARSCoV2 specific	EOMES	Geometric Mean	1343
140.3	TWELVE	Mild	SARSCoV2 specific	Count	Count	40
140.3	TWELVE	Mild	SARSCoV2 specific	Ki67	Geometric Mean	238
140.3	TWELVE	Mild	SARSCoV2 specific	HLA-DR	Geometric Mean	1054
140.3	TWELVE	Mild	SARSCoV2 specific	CXCR3	Geometric Mean	4627
140.3	TWELVE	Mild	SARSCoV2 specific	Tbet	Geometric Mean	-961
140.3	TWELVE	Mild	SARSCoV2 specific	EOMES	Geometric Mean	1857
120.3	TWELVE	Mild	SARSCoV2 specific	Count	Count	83
120.3	TWELVE	Mild	SARSCoV2 specific	Ki67	Geometric Mean	-79.7
120.3	TWELVE	Mild	SARSCoV2 specific	HLA-DR	Geometric Mean	261
120.3	TWELVE	Mild	SARSCoV2 specific	CXCR3	Geometric Mean	6662
120.3	TWELVE	Mild	SARSCoV2 specific	Tbet	Geometric Mean	-516
120.3	TWELVE	Mild	SARSCoV2 specific	EOMES	Geometric Mean	2238
152.3	TWELVE	Mild	SARSCoV2 specific	Count	Count	50
152.3	TWELVE	Mild	SARSCoV2 specific	Ki67	Geometric Mean	-86.4
152.3	TWELVE	Mild	SARSCoV2 specific	HLA-DR	Geometric Mean	943
152.3	TWELVE	Mild	SARSCoV2 specific	CXCR3	Geometric Mean	4735
152.3	TWELVE	Mild	SARSCoV2 specific	Tbet	Geometric Mean	-426
152.3	TWELVE	Mild	SARSCoV2 specific	EOMES	Geometric Mean	1724
175.3	TWELVE	Severe	SARSCoV2 specific	Count	Count	784
175.3	TWELVE	Severe	SARSCoV2 specific	Ki67	Geometric Mean	-146
175.3	TWELVE	Severe	SARSCoV2 specific	HLA-DR	Geometric Mean	480
175.3	TWELVE	Severe	SARSCoV2 specific	CXCR3	Geometric Mean	4983
175.3	TWELVE	Severe	SARSCoV2 specific	Tbet	Geometric Mean	-931
175.3	TWELVE	Severe	SARSCoV2 specific	EOMES	Geometric Mean	1702
178.3	TWELVE	Severe	SARSCoV2 specific	Count	Count	75
178.3	TWELVE	Severe	SARSCoV2 specific	Ki67	Geometric Mean	-128
178.3	TWELVE	Severe	SARSCoV2 specific	HLA-DR	Geometric Mean	371
178.3	TWELVE	Severe	SARSCoV2 specific	CXCR3	Geometric Mean	5131
178.3	TWELVE	Severe	SARSCoV2 specific	Tbet	Geometric Mean	-1506
178.3	TWELVE	Severe	SARSCoV2 specific	EOMES	Geometric Mean	1413
112.3	TWELVE	Severe	SARSCoV2 specific	Count	Count	283
112.3	TWELVE	Severe	SARSCoV2 specific	Ki67	Geometric Mean	-123
112.3	TWELVE	Severe	SARSCoV2 specific	HLA-DR	Geometric Mean	-81.7
112.3	TWELVE	Severe	SARSCoV2 specific	CXCR3	Geometric Mean	4123
112.3	TWELVE	Severe	SARSCoV2 specific	Tbet	Geometric Mean	-207
112.3	TWELVE	Severe	SARSCoV2 specific	EOMES	Geometric Mean	1137
106.3	TWELVE	Severe	SARSCoV2 specific	Count	Count	36
106.3	TWELVE	Severe	SARSCoV2 specific	Ki67	Geometric Mean	-161
106.3	TWELVE	Severe	SARSCoV2 specific	HLA-DR	Geometric Mean	-67.6
106.3	TWELVE	Severe	SARSCoV2 specific	CXCR3	Geometric Mean	3762
106.3	TWELVE	Severe	SARSCoV2 specific	Tbet	Geometric Mean	-674
106.3	TWELVE	Severe	SARSCoV2 specific	EOMES	Geometric Mean	1822
180.3	TWELVE	Mild	SARSCoV2 specific	Count	Count	352
180.3	TWELVE	Mild	SARSCoV2 specific	Ki67	Geometric Mean	-111
180.3	TWELVE	Mild	SARSCoV2 specific	HLA-DR	Geometric Mean	-362
180.3	TWELVE	Mild	SARSCoV2 specific	CXCR3	Geometric Mean	4763
180.3	TWELVE	Mild	SARSCoV2 specific	Tbet	Geometric Mean	-667
180.3	TWELVE	Mild	SARSCoV2 specific	EOMES	Geometric Mean	1689

## Sheet: FigS5c
Index	Patient	Sampling_month	SevMax2	parent	subset	marker	measurement
94	94	ONE	Mild	non specific CD8	naïve	Geometric Mean (Ki67)	318
94	94	ONE	Mild	non specific CD8	naïve	Geometric Mean (HLA-DR)	83
94	94	ONE	Mild	non specific CD8	naïve	Geometric Mean (CD69)	2697
94	94	ONE	Mild	non specific CD8	naïve	Geometric Mean (GranzymeB)	3285
94	94	ONE	Mild	non specific CD8	naïve	Geometric Mean (CD25)	481
94	94	ONE	Mild	non specific CD8	naïve	Geometric Mean (CD127)	20551
94	94	ONE	Mild	non specific CD8	memory	Geometric Mean (Ki67)	650
94	94	ONE	Mild	non specific CD8	memory	Geometric Mean (HLA-DR)	1138
94	94	ONE	Mild	non specific CD8	memory	Geometric Mean (CD69)	2654
94	94	ONE	Mild	non specific CD8	memory	Geometric Mean (GranzymeB)	12733
94	94	ONE	Mild	non specific CD8	memory	Geometric Mean (CD25)	177
94	94	ONE	Mild	non specific CD8	memory	Geometric Mean (CD127)	7261
155	155	ONE	Mild	non specific CD8	naïve	Geometric Mean (Ki67)	466
155	155	ONE	Mild	non specific CD8	naïve	Geometric Mean (HLA-DR)	-376
155	155	ONE	Mild	non specific CD8	naïve	Geometric Mean (CD69)	4932
155	155	ONE	Mild	non specific CD8	naïve	Geometric Mean (GranzymeB)	793
155	155	ONE	Mild	non specific CD8	naïve	Geometric Mean (CD25)	1033
155	155	ONE	Mild	non specific CD8	naïve	Geometric Mean (CD127)	13073
155	155	ONE	Mild	non specific CD8	memory	Geometric Mean (Ki67)	551
155	155	ONE	Mild	non specific CD8	memory	Geometric Mean (HLA-DR)	1242
155	155	ONE	Mild	non specific CD8	memory	Geometric Mean (CD69)	4246
155	155	ONE	Mild	non specific CD8	memory	Geometric Mean (GranzymeB)	8147
155	155	ONE	Mild	non specific CD8	memory	Geometric Mean (CD25)	1011
155	155	ONE	Mild	non specific CD8	memory	Geometric Mean (CD127)	5196
167	167	ONE	Mild	non specific CD8	naïve	Geometric Mean (Ki67)	361
167	167	ONE	Mild	non specific CD8	naïve	Geometric Mean (HLA-DR)	-377
167	167	ONE	Mild	non specific CD8	naïve	Geometric Mean (CD69)	4319
167	167	ONE	Mild	non specific CD8	naïve	Geometric Mean (GranzymeB)	451
167	167	ONE	Mild	non specific CD8	naïve	Geometric Mean (CD25)	959
167	167	ONE	Mild	non specific CD8	naïve	Geometric Mean (CD127)	17347
167	167	ONE	Mild	non specific CD8	memory	Geometric Mean (Ki67)	388
167	167	ONE	Mild	non specific CD8	memory	Geometric Mean (HLA-DR)	1077
167	167	ONE	Mild	non specific CD8	memory	Geometric Mean (CD69)	4033
167	167	ONE	Mild	non specific CD8	memory	Geometric Mean (GranzymeB)	6999
167	167	ONE	Mild	non specific CD8	memory	Geometric Mean (CD25)	1147
167	167	ONE	Mild	non specific CD8	memory	Geometric Mean (CD127)	6489
175	175	ONE	Severe	non specific CD8	naïve	Geometric Mean (Ki67)	318
175	175	ONE	Severe	non specific CD8	naïve	Geometric Mean (HLA-DR)	-436
175	175	ONE	Severe	non specific CD8	naïve	Geometric Mean (CD69)	4381
175	175	ONE	Severe	non specific CD8	naïve	Geometric Mean (GranzymeB)	346
175	175	ONE	Severe	non specific CD8	naïve	Geometric Mean (CD25)	876
175	175	ONE	Severe	non specific CD8	naïve	Geometric Mean (CD127)	17437
175	175	ONE	Severe	non specific CD8	memory	Geometric Mean (Ki67)	559
175	175	ONE	Severe	non specific CD8	memory	Geometric Mean (HLA-DR)	807
175	175	ONE	Severe	non specific CD8	memory	Geometric Mean (CD69)	4176
175	175	ONE	Severe	non specific CD8	memory	Geometric Mean (GranzymeB)	6056
175	175	ONE	Severe	non specific CD8	memory	Geometric Mean (CD25)	898
175	175	ONE	Severe	non specific CD8	memory	Geometric Mean (CD127)	7755
117	117	ONE	Severe	non specific CD8	naïve	Geometric Mean (Ki67)	593
117	117	ONE	Severe	non specific CD8	naïve	Geometric Mean (HLA-DR)	-326
117	117	ONE	Severe	non specific CD8	naïve	Geometric Mean (CD69)	4590
117	117	ONE	Severe	non specific CD8	naïve	Geometric Mean (GranzymeB)	2333
117	117	ONE	Severe	non specific CD8	naïve	Geometric Mean (CD25)	843
117	117	ONE	Severe	non specific CD8	naïve	Geometric Mean (CD127)	13476
117	117	ONE	Severe	non specific CD8	memory	Geometric Mean (Ki67)	578
117	117	ONE	Severe	non specific CD8	memory	Geometric Mean (HLA-DR)	969
117	117	ONE	Severe	non specific CD8	memory	Geometric Mean (CD69)	4420
117	117	ONE	Severe	non specific CD8	memory	Geometric Mean (GranzymeB)	47281
117	117	ONE	Severe	non specific CD8	memory	Geometric Mean (CD25)	959
117	117	ONE	Severe	non specific CD8	memory	Geometric Mean (CD127)	2383
121	121	ONE	Mild	non specific CD8	naïve	Geometric Mean (Ki67)	468
121	121	ONE	Mild	non specific CD8	naïve	Geometric Mean (HLA-DR)	-259
121	121	ONE	Mild	non specific CD8	naïve	Geometric Mean (CD69)	3688
121	121	ONE	Mild	non specific CD8	naïve	Geometric Mean (GranzymeB)	649
121	121	ONE	Mild	non specific CD8	naïve	Geometric Mean (CD25)	547
121	121	ONE	Mild	non specific CD8	naïve	Geometric Mean (CD127)	15081
121	121	ONE	Mild	non specific CD8	memory	Geometric Mean (Ki67)	830
121	121	ONE	Mild	non specific CD8	memory	Geometric Mean (HLA-DR)	1094
121	121	ONE	Mild	non specific CD8	memory	Geometric Mean (CD69)	3627
121	121	ONE	Mild	non specific CD8	memory	Geometric Mean (GranzymeB)	7483
121	121	ONE	Mild	non specific CD8	memory	Geometric Mean (CD25)	567
121	121	ONE	Mild	non specific CD8	memory	Geometric Mean (CD127)	4907
128	128	ONE	Mild	non specific CD8	naïve	Geometric Mean (Ki67)	401
128	128	ONE	Mild	non specific CD8	naïve	Geometric Mean (HLA-DR)	-283
128	128	ONE	Mild	non specific CD8	naïve	Geometric Mean (CD69)	3637
128	128	ONE	Mild	non specific CD8	naïve	Geometric Mean (GranzymeB)	334
128	128	ONE	Mild	non specific CD8	naïve	Geometric Mean (CD25)	473
128	128	ONE	Mild	non specific CD8	naïve	Geometric Mean (CD127)	20172
128	128	ONE	Mild	non specific CD8	memory	Geometric Mean (Ki67)	464
128	128	ONE	Mild	non specific CD8	memory	Geometric Mean (HLA-DR)	1023
128	128	ONE	Mild	non specific CD8	memory	Geometric Mean (CD69)	3390
128	128	ONE	Mild	non specific CD8	memory	Geometric Mean (GranzymeB)	2990
128	128	ONE	Mild	non specific CD8	memory	Geometric Mean (CD25)	578
128	128	ONE	Mild	non specific CD8	memory	Geometric Mean (CD127)	9867
153	153	ONE	Mild	non specific CD8	naïve	Geometric Mean (Ki67)	472
153	153	ONE	Mild	non specific CD8	naïve	Geometric Mean (HLA-DR)	-374
153	153	ONE	Mild	non specific CD8	naïve	Geometric Mean (CD69)	3752
153	153	ONE	Mild	non specific CD8	naïve	Geometric Mean (GranzymeB)	370
153	153	ONE	Mild	non specific CD8	naïve	Geometric Mean (CD25)	577
153	153	ONE	Mild	non specific CD8	naïve	Geometric Mean (CD127)	16230
153	153	ONE	Mild	non specific CD8	memory	Geometric Mean (Ki67)	944
153	153	ONE	Mild	non specific CD8	memory	Geometric Mean (HLA-DR)	1934
153	153	ONE	Mild	non specific CD8	memory	Geometric Mean (CD69)	3669
153	153	ONE	Mild	non specific CD8	memory	Geometric Mean (GranzymeB)	15943
153	153	ONE	Mild	non specific CD8	memory	Geometric Mean (CD25)	952
153	153	ONE	Mild	non specific CD8	memory	Geometric Mean (CD127)	4290
124	124	ONE	Mild	non specific CD8	naïve	Geometric Mean (Ki67)	619
124	124	ONE	Mild	non specific CD8	naïve	Geometric Mean (HLA-DR)	-310
124	124	ONE	Mild	non specific CD8	naïve	Geometric Mean (CD69)	4240
124	124	ONE	Mild	non specific CD8	naïve	Geometric Mean (GranzymeB)	543
124	124	ONE	Mild	non specific CD8	naïve	Geometric Mean (CD25)	867
124	124	ONE	Mild	non specific CD8	naïve	Geometric Mean (CD127)	14964
124	124	ONE	Mild	non specific CD8	memory	Geometric Mean (Ki67)	935
124	124	ONE	Mild	non specific CD8	memory	Geometric Mean (HLA-DR)	1126
124	124	ONE	Mild	non specific CD8	memory	Geometric Mean (CD69)	4068
124	124	ONE	Mild	non specific CD8	memory	Geometric Mean (GranzymeB)	7213
124	124	ONE	Mild	non specific CD8	memory	Geometric Mean (CD25)	855
124	124	ONE	Mild	non specific CD8	memory	Geometric Mean (CD127)	6105
142	142	ONE	Mild	non specific CD8	naïve	Geometric Mean (Ki67)	439
142	142	ONE	Mild	non specific CD8	naïve	Geometric Mean (HLA-DR)	-269
142	142	ONE	Mild	non specific CD8	naïve	Geometric Mean (CD69)	3774
142	142	ONE	Mild	non specific CD8	naïve	Geometric Mean (GranzymeB)	464
142	142	ONE	Mild	non specific CD8	naïve	Geometric Mean (CD25)	783
142	142	ONE	Mild	non specific CD8	naïve	Geometric Mean (CD127)	16164
142	142	ONE	Mild	non specific CD8	memory	Geometric Mean (Ki67)	448
142	142	ONE	Mild	non specific CD8	memory	Geometric Mean (HLA-DR)	412
142	142	ONE	Mild	non specific CD8	memory	Geometric Mean (CD69)	3723
142	142	ONE	Mild	non specific CD8	memory	Geometric Mean (GranzymeB)	2867
142	142	ONE	Mild	non specific CD8	memory	Geometric Mean (CD25)	708
142	142	ONE	Mild	non specific CD8	memory	Geometric Mean (CD127)	9366
149	149	ONE	Mild	non specific CD8	naïve	Geometric Mean (Ki67)	218
149	149	ONE	Mild	non specific CD8	naïve	Geometric Mean (HLA-DR)	-173
149	149	ONE	Mild	non specific CD8	naïve	Geometric Mean (CD69)	3265
149	149	ONE	Mild	non specific CD8	naïve	Geometric Mean (GranzymeB)	483
149	149	ONE	Mild	non specific CD8	naïve	Geometric Mean (CD25)	442
149	149	ONE	Mild	non specific CD8	naïve	Geometric Mean (CD127)	14391
149	149	ONE	Mild	non specific CD8	memory	Geometric Mean (Ki67)	382
149	149	ONE	Mild	non specific CD8	memory	Geometric Mean (HLA-DR)	647
149	149	ONE	Mild	non specific CD8	memory	Geometric Mean (CD69)	3148
149	149	ONE	Mild	non specific CD8	memory	Geometric Mean (GranzymeB)	8161
149	149	ONE	Mild	non specific CD8	memory	Geometric Mean (CD25)	646
149	149	ONE	Mild	non specific CD8	memory	Geometric Mean (CD127)	5907
151	151	ONE	Mild	non specific CD8	naïve	Geometric Mean (Ki67)	361
151	151	ONE	Mild	non specific CD8	naïve	Geometric Mean (HLA-DR)	78.2
151	151	ONE	Mild	non specific CD8	naïve	Geometric Mean (CD69)	3295
151	151	ONE	Mild	non specific CD8	naïve	Geometric Mean (GranzymeB)	493
151	151	ONE	Mild	non specific CD8	naïve	Geometric Mean (CD25)	452
151	151	ONE	Mild	non specific CD8	naïve	Geometric Mean (CD127)	13303
151	151	ONE	Mild	non specific CD8	memory	Geometric Mean (Ki67)	1076
151	151	ONE	Mild	non specific CD8	memory	Geometric Mean (HLA-DR)	775
151	151	ONE	Mild	non specific CD8	memory	Geometric Mean (CD69)	3201
151	151	ONE	Mild	non specific CD8	memory	Geometric Mean (GranzymeB)	3253
151	151	ONE	Mild	non specific CD8	memory	Geometric Mean (CD25)	411
151	151	ONE	Mild	non specific CD8	memory	Geometric Mean (CD127)	8991
178	178	ONE	Severe	non specific CD8	naïve	Geometric Mean (Ki67)	357
178	178	ONE	Severe	non specific CD8	naïve	Geometric Mean (HLA-DR)	-597
178	178	ONE	Severe	non specific CD8	naïve	Geometric Mean (CD69)	4294
178	178	ONE	Severe	non specific CD8	naïve	Geometric Mean (GranzymeB)	380
178	178	ONE	Severe	non specific CD8	naïve	Geometric Mean (CD25)	1874
178	178	ONE	Severe	non specific CD8	naïve	Geometric Mean (CD127)	20121
178	178	ONE	Severe	non specific CD8	memory	Geometric Mean (Ki67)	705
178	178	ONE	Severe	non specific CD8	memory	Geometric Mean (HLA-DR)	1157
178	178	ONE	Severe	non specific CD8	memory	Geometric Mean (CD69)	4426
178	178	ONE	Severe	non specific CD8	memory	Geometric Mean (GranzymeB)	4757
178	178	ONE	Severe	non specific CD8	memory	Geometric Mean (CD25)	1424
178	178	ONE	Severe	non specific CD8	memory	Geometric Mean (CD127)	9076
122	122	ONE	Mild	non specific CD8	naïve	Geometric Mean (Ki67)	296
122	122	ONE	Mild	non specific CD8	naïve	Geometric Mean (HLA-DR)	168
122	122	ONE	Mild	non specific CD8	naïve	Geometric Mean (CD69)	2564
122	122	ONE	Mild	non specific CD8	naïve	Geometric Mean (GranzymeB)	621
122	122	ONE	Mild	non specific CD8	naïve	Geometric Mean (CD25)	403
122	122	ONE	Mild	non specific CD8	naïve	Geometric Mean (CD127)	14707
122	122	ONE	Mild	non specific CD8	memory	Geometric Mean (Ki67)	559
122	122	ONE	Mild	non specific CD8	memory	Geometric Mean (HLA-DR)	1322
122	122	ONE	Mild	non specific CD8	memory	Geometric Mean (CD69)	2729
122	122	ONE	Mild	non specific CD8	memory	Geometric Mean (GranzymeB)	4729
122	122	ONE	Mild	non specific CD8	memory	Geometric Mean (CD25)	571
122	122	ONE	Mild	non specific CD8	memory	Geometric Mean (CD127)	7455
143	143	ONE	Mild	non specific CD8	naïve	Geometric Mean (Ki67)	285
143	143	ONE	Mild	non specific CD8	naïve	Geometric Mean (HLA-DR)	59.3
143	143	ONE	Mild	non specific CD8	naïve	Geometric Mean (CD69)	2722
143	143	ONE	Mild	non specific CD8	naïve	Geometric Mean (GranzymeB)	921
143	143	ONE	Mild	non specific CD8	naïve	Geometric Mean (CD25)	447
143	143	ONE	Mild	non specific CD8	naïve	Geometric Mean (CD127)	14564
143	143	ONE	Mild	non specific CD8	memory	Geometric Mean (Ki67)	1022
143	143	ONE	Mild	non specific CD8	memory	Geometric Mean (HLA-DR)	1297
143	143	ONE	Mild	non specific CD8	memory	Geometric Mean (CD69)	2658
143	143	ONE	Mild	non specific CD8	memory	Geometric Mean (GranzymeB)	20378
143	143	ONE	Mild	non specific CD8	memory	Geometric Mean (CD25)	357
143	143	ONE	Mild	non specific CD8	memory	Geometric Mean (CD127)	2648
176	176	ONE	Mild	non specific CD8	naïve	Geometric Mean (Ki67)	193
176	176	ONE	Mild	non specific CD8	naïve	Geometric Mean (HLA-DR)	12.7
176	176	ONE	Mild	non specific CD8	naïve	Geometric Mean (CD69)	2724
176	176	ONE	Mild	non specific CD8	naïve	Geometric Mean (GranzymeB)	1012
176	176	ONE	Mild	non specific CD8	naïve	Geometric Mean (CD25)	814
176	176	ONE	Mild	non specific CD8	naïve	Geometric Mean (CD127)	14040
176	176	ONE	Mild	non specific CD8	memory	Geometric Mean (Ki67)	329
176	176	ONE	Mild	non specific CD8	memory	Geometric Mean (HLA-DR)	538
176	176	ONE	Mild	non specific CD8	memory	Geometric Mean (CD69)	2750
176	176	ONE	Mild	non specific CD8	memory	Geometric Mean (GranzymeB)	4941
176	176	ONE	Mild	non specific CD8	memory	Geometric Mean (CD25)	400
176	176	ONE	Mild	non specific CD8	memory	Geometric Mean (CD127)	9341
94.2	94	SIX	Mild	non specific CD8	naïve	Geometric Mean (Ki67)	417
94.2	94	SIX	Mild	non specific CD8	naïve	Geometric Mean (HLA-DR)	424
94.2	94	SIX	Mild	non specific CD8	naïve	Geometric Mean (CD69)	3139
94.2	94	SIX	Mild	non specific CD8	naïve	Geometric Mean (GranzymeB)	1427
94.2	94	SIX	Mild	non specific CD8	naïve	Geometric Mean (CD25)	872
94.2	94	SIX	Mild	non specific CD8	naïve	Geometric Mean (CD127)	12099
94.2	94	SIX	Mild	non specific CD8	memory	Geometric Mean (Ki67)	387
94.2	94	SIX	Mild	non specific CD8	memory	Geometric Mean (HLA-DR)	858
94.2	94	SIX	Mild	non specific CD8	memory	Geometric Mean (CD69)	2979
94.2	94	SIX	Mild	non specific CD8	memory	Geometric Mean (GranzymeB)	7328
94.2	94	SIX	Mild	non specific CD8	memory	Geometric Mean (CD25)	443
94.2	94	SIX	Mild	non specific CD8	memory	Geometric Mean (CD127)	5610
155.2	155	SIX	Mild	non specific CD8	naïve	Geometric Mean (Ki67)	492
155.2	155	SIX	Mild	non specific CD8	naïve	Geometric Mean (HLA-DR)	301
155.2	155	SIX	Mild	non specific CD8	naïve	Geometric Mean (CD69)	3564
155.2	155	SIX	Mild	non specific CD8	naïve	Geometric Mean (GranzymeB)	444
155.2	155	SIX	Mild	non specific CD8	naïve	Geometric Mean (CD25)	559
155.2	155	SIX	Mild	non specific CD8	naïve	Geometric Mean (CD127)	11163
155.2	155	SIX	Mild	non specific CD8	memory	Geometric Mean (Ki67)	500
155.2	155	SIX	Mild	non specific CD8	memory	Geometric Mean (HLA-DR)	1698
155.2	155	SIX	Mild	non specific CD8	memory	Geometric Mean (CD69)	2864
155.2	155	SIX	Mild	non specific CD8	memory	Geometric Mean (GranzymeB)	7207
155.2	155	SIX	Mild	non specific CD8	memory	Geometric Mean (CD25)	756
155.2	155	SIX	Mild	non specific CD8	memory	Geometric Mean (CD127)	4720
167.2	167	SIX	Mild	non specific CD8	naïve	Geometric Mean (Ki67)	43.7
167.2	167	SIX	Mild	non specific CD8	naïve	Geometric Mean (HLA-DR)	260
167.2	167	SIX	Mild	non specific CD8	naïve	Geometric Mean (CD69)	2679
167.2	167	SIX	Mild	non specific CD8	naïve	Geometric Mean (GranzymeB)	498
167.2	167	SIX	Mild	non specific CD8	naïve	Geometric Mean (CD25)	359
167.2	167	SIX	Mild	non specific CD8	naïve	Geometric Mean (CD127)	16357
167.2	167	SIX	Mild	non specific CD8	memory	Geometric Mean (Ki67)	136
167.2	167	SIX	Mild	non specific CD8	memory	Geometric Mean (HLA-DR)	1944
167.2	167	SIX	Mild	non specific CD8	memory	Geometric Mean (CD69)	2178
167.2	167	SIX	Mild	non specific CD8	memory	Geometric Mean (GranzymeB)	5451
167.2	167	SIX	Mild	non specific CD8	memory	Geometric Mean (CD25)	461
167.2	167	SIX	Mild	non specific CD8	memory	Geometric Mean (CD127)	5947
175.2	175	SIX	Severe	non specific CD8	naïve	Geometric Mean (Ki67)	135
175.2	175	SIX	Severe	non specific CD8	naïve	Geometric Mean (HLA-DR)	268
175.2	175	SIX	Severe	non specific CD8	naïve	Geometric Mean (CD69)	2314
175.2	175	SIX	Severe	non specific CD8	naïve	Geometric Mean (GranzymeB)	896
175.2	175	SIX	Severe	non specific CD8	naïve	Geometric Mean (CD25)	233
175.2	175	SIX	Severe	non specific CD8	naïve	Geometric Mean (CD127)	13892
175.2	175	SIX	Severe	non specific CD8	memory	Geometric Mean (Ki67)	181
175.2	175	SIX	Severe	non specific CD8	memory	Geometric Mean (HLA-DR)	1029
175.2	175	SIX	Severe	non specific CD8	memory	Geometric Mean (CD69)	2085
175.2	175	SIX	Severe	non specific CD8	memory	Geometric Mean (GranzymeB)	5426
175.2	175	SIX	Severe	non specific CD8	memory	Geometric Mean (CD25)	390
175.2	175	SIX	Severe	non specific CD8	memory	Geometric Mean (CD127)	5951
117.2	117	SIX	Severe	non specific CD8	naïve	Geometric Mean (Ki67)	96.2
117.2	117	SIX	Severe	non specific CD8	naïve	Geometric Mean (HLA-DR)	105
117.2	117	SIX	Severe	non specific CD8	naïve	Geometric Mean (CD69)	2416
117.2	117	SIX	Severe	non specific CD8	naïve	Geometric Mean (GranzymeB)	1935
117.2	117	SIX	Severe	non specific CD8	naïve	Geometric Mean (CD25)	404
117.2	117	SIX	Severe	non specific CD8	naïve	Geometric Mean (CD127)	12558
117.2	117	SIX	Severe	non specific CD8	memory	Geometric Mean (Ki67)	277
117.2	117	SIX	Severe	non specific CD8	memory	Geometric Mean (HLA-DR)	1356
117.2	117	SIX	Severe	non specific CD8	memory	Geometric Mean (CD69)	2110
117.2	117	SIX	Severe	non specific CD8	memory	Geometric Mean (GranzymeB)	22110
117.2	117	SIX	Severe	non specific CD8	memory	Geometric Mean (CD25)	321
117.2	117	SIX	Severe	non specific CD8	memory	Geometric Mean (CD127)	2432
121.2	121	SIX	Mild	non specific CD8	naïve	Geometric Mean (Ki67)	131
121.2	121	SIX	Mild	non specific CD8	naïve	Geometric Mean (HLA-DR)	430
121.2	121	SIX	Mild	non specific CD8	naïve	Geometric Mean (CD69)	2584
121.2	121	SIX	Mild	non specific CD8	naïve	Geometric Mean (GranzymeB)	1320
121.2	121	SIX	Mild	non specific CD8	naïve	Geometric Mean (CD25)	731
121.2	121	SIX	Mild	non specific CD8	naïve	Geometric Mean (CD127)	11396
121.2	121	SIX	Mild	non specific CD8	memory	Geometric Mean (Ki67)	70.7
121.2	121	SIX	Mild	non specific CD8	memory	Geometric Mean (HLA-DR)	1358
121.2	121	SIX	Mild	non specific CD8	memory	Geometric Mean (CD69)	2432
121.2	121	SIX	Mild	non specific CD8	memory	Geometric Mean (GranzymeB)	7274
121.2	121	SIX	Mild	non specific CD8	memory	Geometric Mean (CD25)	428
121.2	121	SIX	Mild	non specific CD8	memory	Geometric Mean (CD127)	3336
128.2	128	SIX	Mild	non specific CD8	naïve	Geometric Mean (Ki67)	52.6
128.2	128	SIX	Mild	non specific CD8	naïve	Geometric Mean (HLA-DR)	173
128.2	128	SIX	Mild	non specific CD8	naïve	Geometric Mean (CD69)	2694
128.2	128	SIX	Mild	non specific CD8	naïve	Geometric Mean (GranzymeB)	276
128.2	128	SIX	Mild	non specific CD8	naïve	Geometric Mean (CD25)	568
128.2	128	SIX	Mild	non specific CD8	naïve	Geometric Mean (CD127)	12610
128.2	128	SIX	Mild	non specific CD8	memory	Geometric Mean (Ki67)	-34.3
128.2	128	SIX	Mild	non specific CD8	memory	Geometric Mean (HLA-DR)	1047
128.2	128	SIX	Mild	non specific CD8	memory	Geometric Mean (CD69)	2270
128.2	128	SIX	Mild	non specific CD8	memory	Geometric Mean (GranzymeB)	2476
128.2	128	SIX	Mild	non specific CD8	memory	Geometric Mean (CD25)	598
128.2	128	SIX	Mild	non specific CD8	memory	Geometric Mean (CD127)	6215
153.2	153	SIX	Mild	non specific CD8	naïve	Geometric Mean (Ki67)	185
153.2	153	SIX	Mild	non specific CD8	naïve	Geometric Mean (HLA-DR)	26.4
153.2	153	SIX	Mild	non specific CD8	naïve	Geometric Mean (CD69)	2808
153.2	153	SIX	Mild	non specific CD8	naïve	Geometric Mean (GranzymeB)	1808
153.2	153	SIX	Mild	non specific CD8	naïve	Geometric Mean (CD25)	518
153.2	153	SIX	Mild	non specific CD8	naïve	Geometric Mean (CD127)	15079
153.2	153	SIX	Mild	non specific CD8	memory	Geometric Mean (Ki67)	481
153.2	153	SIX	Mild	non specific CD8	memory	Geometric Mean (HLA-DR)	2128
153.2	153	SIX	Mild	non specific CD8	memory	Geometric Mean (CD69)	2661
153.2	153	SIX	Mild	non specific CD8	memory	Geometric Mean (GranzymeB)	20172
153.2	153	SIX	Mild	non specific CD8	memory	Geometric Mean (CD25)	564
153.2	153	SIX	Mild	non specific CD8	memory	Geometric Mean (CD127)	2608
124.2	124	SIX	Mild	non specific CD8	naïve	Geometric Mean (Ki67)	352
124.2	124	SIX	Mild	non specific CD8	naïve	Geometric Mean (HLA-DR)	591
124.2	124	SIX	Mild	non specific CD8	naïve	Geometric Mean (CD69)	2915
124.2	124	SIX	Mild	non specific CD8	naïve	Geometric Mean (GranzymeB)	2295
124.2	124	SIX	Mild	non specific CD8	naïve	Geometric Mean (CD25)	705
124.2	124	SIX	Mild	non specific CD8	naïve	Geometric Mean (CD127)	10777
124.2	124	SIX	Mild	non specific CD8	memory	Geometric Mean (Ki67)	620
124.2	124	SIX	Mild	non specific CD8	memory	Geometric Mean (HLA-DR)	1662
124.2	124	SIX	Mild	non specific CD8	memory	Geometric Mean (CD69)	2876
124.2	124	SIX	Mild	non specific CD8	memory	Geometric Mean (GranzymeB)	12612
124.2	124	SIX	Mild	non specific CD8	memory	Geometric Mean (CD25)	623
124.2	124	SIX	Mild	non specific CD8	memory	Geometric Mean (CD127)	3704
142.2	142	SIX	Mild	non specific CD8	naïve	Geometric Mean (Ki67)	28.5
142.2	142	SIX	Mild	non specific CD8	naïve	Geometric Mean (HLA-DR)	-44.6
142.2	142	SIX	Mild	non specific CD8	naïve	Geometric Mean (CD69)	2363
142.2	142	SIX	Mild	non specific CD8	naïve	Geometric Mean (GranzymeB)	649
142.2	142	SIX	Mild	non specific CD8	naïve	Geometric Mean (CD25)	346
142.2	142	SIX	Mild	non specific CD8	naïve	Geometric Mean (CD127)	13097
142.2	142	SIX	Mild	non specific CD8	memory	Geometric Mean (Ki67)	0.25
142.2	142	SIX	Mild	non specific CD8	memory	Geometric Mean (HLA-DR)	889
142.2	142	SIX	Mild	non specific CD8	memory	Geometric Mean (CD69)	2028
142.2	142	SIX	Mild	non specific CD8	memory	Geometric Mean (GranzymeB)	5291
142.2	142	SIX	Mild	non specific CD8	memory	Geometric Mean (CD25)	478
142.2	142	SIX	Mild	non specific CD8	memory	Geometric Mean (CD127)	5293
149.2	149	SIX	Mild	non specific CD8	naïve	Geometric Mean (Ki67)	44.2
149.2	149	SIX	Mild	non specific CD8	naïve	Geometric Mean (HLA-DR)	48.6
149.2	149	SIX	Mild	non specific CD8	naïve	Geometric Mean (CD69)	2428
149.2	149	SIX	Mild	non specific CD8	naïve	Geometric Mean (GranzymeB)	2034
149.2	149	SIX	Mild	non specific CD8	naïve	Geometric Mean (CD25)	359
149.2	149	SIX	Mild	non specific CD8	naïve	Geometric Mean (CD127)	14625
149.2	149	SIX	Mild	non specific CD8	memory	Geometric Mean (Ki67)	52.2
149.2	149	SIX	Mild	non specific CD8	memory	Geometric Mean (HLA-DR)	551
149.2	149	SIX	Mild	non specific CD8	memory	Geometric Mean (CD69)	2236
149.2	149	SIX	Mild	non specific CD8	memory	Geometric Mean (GranzymeB)	8068
149.2	149	SIX	Mild	non specific CD8	memory	Geometric Mean (CD25)	576
149.2	149	SIX	Mild	non specific CD8	memory	Geometric Mean (CD127)	5774
151.2	151	SIX	Mild	non specific CD8	naïve	Geometric Mean (Ki67)	162
151.2	151	SIX	Mild	non specific CD8	naïve	Geometric Mean (HLA-DR)	233
151.2	151	SIX	Mild	non specific CD8	naïve	Geometric Mean (CD69)	2891
151.2	151	SIX	Mild	non specific CD8	naïve	Geometric Mean (GranzymeB)	1288
151.2	151	SIX	Mild	non specific CD8	naïve	Geometric Mean (CD25)	505
151.2	151	SIX	Mild	non specific CD8	naïve	Geometric Mean (CD127)	8609
151.2	151	SIX	Mild	non specific CD8	memory	Geometric Mean (Ki67)	170
151.2	151	SIX	Mild	non specific CD8	memory	Geometric Mean (HLA-DR)	728
151.2	151	SIX	Mild	non specific CD8	memory	Geometric Mean (CD69)	2832
151.2	151	SIX	Mild	non specific CD8	memory	Geometric Mean (GranzymeB)	10941
151.2	151	SIX	Mild	non specific CD8	memory	Geometric Mean (CD25)	539
151.2	151	SIX	Mild	non specific CD8	memory	Geometric Mean (CD127)	3695
178.2	178	SIX	Severe	non specific CD8	naïve	Geometric Mean (Ki67)	36.4
178.2	178	SIX	Severe	non specific CD8	naïve	Geometric Mean (HLA-DR)	717
178.2	178	SIX	Severe	non specific CD8	naïve	Geometric Mean (CD69)	2415
178.2	178	SIX	Severe	non specific CD8	naïve	Geometric Mean (GranzymeB)	2424
178.2	178	SIX	Severe	non specific CD8	naïve	Geometric Mean (CD25)	1242
178.2	178	SIX	Severe	non specific CD8	naïve	Geometric Mean (CD127)	12742
178.2	178	SIX	Severe	non specific CD8	memory	Geometric Mean (Ki67)	136
178.2	178	SIX	Severe	non specific CD8	memory	Geometric Mean (HLA-DR)	1423
178.2	178	SIX	Severe	non specific CD8	memory	Geometric Mean (CD69)	2546
178.2	178	SIX	Severe	non specific CD8	memory	Geometric Mean (GranzymeB)	8195
178.2	178	SIX	Severe	non specific CD8	memory	Geometric Mean (CD25)	683
178.2	178	SIX	Severe	non specific CD8	memory	Geometric Mean (CD127)	5268
94.3	94	TWELVE	Mild	non specific CD8	naïve	Geometric Mean (Ki67)	41.7
94.3	94	TWELVE	Mild	non specific CD8	naïve	Geometric Mean (HLA-DR)	10.7
94.3	94	TWELVE	Mild	non specific CD8	naïve	Geometric Mean (CD69)	2200
94.3	94	TWELVE	Mild	non specific CD8	naïve	Geometric Mean (GranzymeB)	682
94.3	94	TWELVE	Mild	non specific CD8	naïve	Geometric Mean (CD25)	410
94.3	94	TWELVE	Mild	non specific CD8	naïve	Geometric Mean (CD127)	18546
94.3	94	TWELVE	Mild	non specific CD8	memory	Geometric Mean (Ki67)	478
94.3	94	TWELVE	Mild	non specific CD8	memory	Geometric Mean (HLA-DR)	1093
94.3	94	TWELVE	Mild	non specific CD8	memory	Geometric Mean (CD69)	2068
94.3	94	TWELVE	Mild	non specific CD8	memory	Geometric Mean (GranzymeB)	4666
94.3	94	TWELVE	Mild	non specific CD8	memory	Geometric Mean (CD25)	328
94.3	94	TWELVE	Mild	non specific CD8	memory	Geometric Mean (CD127)	9000
149.3	149	TWELVE	Mild	non specific CD8	naïve	Geometric Mean (Ki67)	-96.5
149.3	149	TWELVE	Mild	non specific CD8	naïve	Geometric Mean (HLA-DR)	79.3
149.3	149	TWELVE	Mild	non specific CD8	naïve	Geometric Mean (CD69)	1933
149.3	149	TWELVE	Mild	non specific CD8	naïve	Geometric Mean (GranzymeB)	2281
149.3	149	TWELVE	Mild	non specific CD8	naïve	Geometric Mean (CD25)	146
149.3	149	TWELVE	Mild	non specific CD8	naïve	Geometric Mean (CD127)	12708
149.3	149	TWELVE	Mild	non specific CD8	memory	Geometric Mean (Ki67)	-29.6
149.3	149	TWELVE	Mild	non specific CD8	memory	Geometric Mean (HLA-DR)	722
149.3	149	TWELVE	Mild	non specific CD8	memory	Geometric Mean (CD69)	1690
149.3	149	TWELVE	Mild	non specific CD8	memory	Geometric Mean (GranzymeB)	7066
149.3	149	TWELVE	Mild	non specific CD8	memory	Geometric Mean (CD25)	501
149.3	149	TWELVE	Mild	non specific CD8	memory	Geometric Mean (CD127)	6048
151.3	151	TWELVE	Mild	non specific CD8	naïve	Geometric Mean (Ki67)	115
151.3	151	TWELVE	Mild	non specific CD8	naïve	Geometric Mean (HLA-DR)	126
151.3	151	TWELVE	Mild	non specific CD8	naïve	Geometric Mean (CD69)	2836
151.3	151	TWELVE	Mild	non specific CD8	naïve	Geometric Mean (GranzymeB)	75.4
151.3	151	TWELVE	Mild	non specific CD8	naïve	Geometric Mean (CD25)	373
151.3	151	TWELVE	Mild	non specific CD8	naïve	Geometric Mean (CD127)	14790
151.3	151	TWELVE	Mild	non specific CD8	memory	Geometric Mean (Ki67)	290
151.3	151	TWELVE	Mild	non specific CD8	memory	Geometric Mean (HLA-DR)	1039
151.3	151	TWELVE	Mild	non specific CD8	memory	Geometric Mean (CD69)	2546
151.3	151	TWELVE	Mild	non specific CD8	memory	Geometric Mean (GranzymeB)	1961
151.3	151	TWELVE	Mild	non specific CD8	memory	Geometric Mean (CD25)	352
151.3	151	TWELVE	Mild	non specific CD8	memory	Geometric Mean (CD127)	10638
155.3	155	TWELVE	Mild	non specific CD8	naïve	Geometric Mean (Ki67)	35
155.3	155	TWELVE	Mild	non specific CD8	naïve	Geometric Mean (HLA-DR)	-41.2
155.3	155	TWELVE	Mild	non specific CD8	naïve	Geometric Mean (CD69)	2703
155.3	155	TWELVE	Mild	non specific CD8	naïve	Geometric Mean (GranzymeB)	1448
155.3	155	TWELVE	Mild	non specific CD8	naïve	Geometric Mean (CD25)	339
155.3	155	TWELVE	Mild	non specific CD8	naïve	Geometric Mean (CD127)	11100
155.3	155	TWELVE	Mild	non specific CD8	memory	Geometric Mean (Ki67)	72.9
155.3	155	TWELVE	Mild	non specific CD8	memory	Geometric Mean (HLA-DR)	1720
155.3	155	TWELVE	Mild	non specific CD8	memory	Geometric Mean (CD69)	2046
155.3	155	TWELVE	Mild	non specific CD8	memory	Geometric Mean (GranzymeB)	9240
155.3	155	TWELVE	Mild	non specific CD8	memory	Geometric Mean (CD25)	384
155.3	155	TWELVE	Mild	non specific CD8	memory	Geometric Mean (CD127)	4436
117.3	117	TWELVE	Severe	non specific CD8	naïve	Geometric Mean (Ki67)	44.5
117.3	117	TWELVE	Severe	non specific CD8	naïve	Geometric Mean (HLA-DR)	82.7
117.3	117	TWELVE	Severe	non specific CD8	naïve	Geometric Mean (CD69)	2517
117.3	117	TWELVE	Severe	non specific CD8	naïve	Geometric Mean (GranzymeB)	1047
117.3	117	TWELVE	Severe	non specific CD8	naïve	Geometric Mean (CD25)	503
117.3	117	TWELVE	Severe	non specific CD8	naïve	Geometric Mean (CD127)	14923
117.3	117	TWELVE	Severe	non specific CD8	memory	Geometric Mean (Ki67)	252
117.3	117	TWELVE	Severe	non specific CD8	memory	Geometric Mean (HLA-DR)	1363
117.3	117	TWELVE	Severe	non specific CD8	memory	Geometric Mean (CD69)	2211
117.3	117	TWELVE	Severe	non specific CD8	memory	Geometric Mean (GranzymeB)	18132
117.3	117	TWELVE	Severe	non specific CD8	memory	Geometric Mean (CD25)	548
117.3	117	TWELVE	Severe	non specific CD8	memory	Geometric Mean (CD127)	3096
121.3	121	TWELVE	Mild	non specific CD8	naïve	Geometric Mean (Ki67)	-26.7
121.3	121	TWELVE	Mild	non specific CD8	naïve	Geometric Mean (HLA-DR)	167
121.3	121	TWELVE	Mild	non specific CD8	naïve	Geometric Mean (CD69)	1996
121.3	121	TWELVE	Mild	non specific CD8	naïve	Geometric Mean (GranzymeB)	669
121.3	121	TWELVE	Mild	non specific CD8	naïve	Geometric Mean (CD25)	296
121.3	121	TWELVE	Mild	non specific CD8	naïve	Geometric Mean (CD127)	13100
121.3	121	TWELVE	Mild	non specific CD8	memory	Geometric Mean (Ki67)	204
121.3	121	TWELVE	Mild	non specific CD8	memory	Geometric Mean (HLA-DR)	1146
121.3	121	TWELVE	Mild	non specific CD8	memory	Geometric Mean (CD69)	1941
121.3	121	TWELVE	Mild	non specific CD8	memory	Geometric Mean (GranzymeB)	4275
121.3	121	TWELVE	Mild	non specific CD8	memory	Geometric Mean (CD25)	436
121.3	121	TWELVE	Mild	non specific CD8	memory	Geometric Mean (CD127)	5437
128.3	128	TWELVE	Mild	non specific CD8	naïve	Geometric Mean (Ki67)	-61
128.3	128	TWELVE	Mild	non specific CD8	naïve	Geometric Mean (HLA-DR)	-21.5
128.3	128	TWELVE	Mild	non specific CD8	naïve	Geometric Mean (CD69)	2387
128.3	128	TWELVE	Mild	non specific CD8	naïve	Geometric Mean (GranzymeB)	-167
128.3	128	TWELVE	Mild	non specific CD8	naïve	Geometric Mean (CD25)	421
128.3	128	TWELVE	Mild	non specific CD8	naïve	Geometric Mean (CD127)	18602
128.3	128	TWELVE	Mild	non specific CD8	memory	Geometric Mean (Ki67)	-104
128.3	128	TWELVE	Mild	non specific CD8	memory	Geometric Mean (HLA-DR)	1075
128.3	128	TWELVE	Mild	non specific CD8	memory	Geometric Mean (CD69)	2003
128.3	128	TWELVE	Mild	non specific CD8	memory	Geometric Mean (GranzymeB)	1890
128.3	128	TWELVE	Mild	non specific CD8	memory	Geometric Mean (CD25)	800
128.3	128	TWELVE	Mild	non specific CD8	memory	Geometric Mean (CD127)	11012
153.3	153	TWELVE	Mild	non specific CD8	naïve	Geometric Mean (Ki67)	101
153.3	153	TWELVE	Mild	non specific CD8	naïve	Geometric Mean (HLA-DR)	53.4
153.3	153	TWELVE	Mild	non specific CD8	naïve	Geometric Mean (CD69)	2660
153.3	153	TWELVE	Mild	non specific CD8	naïve	Geometric Mean (GranzymeB)	693
153.3	153	TWELVE	Mild	non specific CD8	naïve	Geometric Mean (CD25)	392
153.3	153	TWELVE	Mild	non specific CD8	naïve	Geometric Mean (CD127)	16188
153.3	153	TWELVE	Mild	non specific CD8	memory	Geometric Mean (Ki67)	157
153.3	153	TWELVE	Mild	non specific CD8	memory	Geometric Mean (HLA-DR)	2607
153.3	153	TWELVE	Mild	non specific CD8	memory	Geometric Mean (CD69)	2527
153.3	153	TWELVE	Mild	non specific CD8	memory	Geometric Mean (GranzymeB)	8499
153.3	153	TWELVE	Mild	non specific CD8	memory	Geometric Mean (CD25)	436
153.3	153	TWELVE	Mild	non specific CD8	memory	Geometric Mean (CD127)	4668
150.3	150	TWELVE	Mild	non specific CD8	naïve	Geometric Mean (Ki67)	1.33
150.3	150	TWELVE	Mild	non specific CD8	naïve	Geometric Mean (HLA-DR)	85
150.3	150	TWELVE	Mild	non specific CD8	naïve	Geometric Mean (CD69)	2340
150.3	150	TWELVE	Mild	non specific CD8	naïve	Geometric Mean (GranzymeB)	678
150.3	150	TWELVE	Mild	non specific CD8	naïve	Geometric Mean (CD25)	406
150.3	150	TWELVE	Mild	non specific CD8	naïve	Geometric Mean (CD127)	11799
150.3	150	TWELVE	Mild	non specific CD8	memory	Geometric Mean (Ki67)	29.9
150.3	150	TWELVE	Mild	non specific CD8	memory	Geometric Mean (HLA-DR)	1315
150.3	150	TWELVE	Mild	non specific CD8	memory	Geometric Mean (CD69)	2173
150.3	150	TWELVE	Mild	non specific CD8	memory	Geometric Mean (GranzymeB)	4440
150.3	150	TWELVE	Mild	non specific CD8	memory	Geometric Mean (CD25)	493
150.3	150	TWELVE	Mild	non specific CD8	memory	Geometric Mean (CD127)	6217
133.3	133	TWELVE	Mild	non specific CD8	naïve	Geometric Mean (Ki67)	227
133.3	133	TWELVE	Mild	non specific CD8	naïve	Geometric Mean (HLA-DR)	469
133.3	133	TWELVE	Mild	non specific CD8	naïve	Geometric Mean (CD69)	2845
133.3	133	TWELVE	Mild	non specific CD8	naïve	Geometric Mean (GranzymeB)	1789
133.3	133	TWELVE	Mild	non specific CD8	naïve	Geometric Mean (CD25)	787
133.3	133	TWELVE	Mild	non specific CD8	naïve	Geometric Mean (CD127)	16527
133.3	133	TWELVE	Mild	non specific CD8	memory	Geometric Mean (Ki67)	341
133.3	133	TWELVE	Mild	non specific CD8	memory	Geometric Mean (HLA-DR)	2178
133.3	133	TWELVE	Mild	non specific CD8	memory	Geometric Mean (CD69)	2906
133.3	133	TWELVE	Mild	non specific CD8	memory	Geometric Mean (GranzymeB)	6725
133.3	133	TWELVE	Mild	non specific CD8	memory	Geometric Mean (CD25)	587
133.3	133	TWELVE	Mild	non specific CD8	memory	Geometric Mean (CD127)	7803
124.3	124	TWELVE	Mild	non specific CD8	naïve	Geometric Mean (Ki67)	131
124.3	124	TWELVE	Mild	non specific CD8	naïve	Geometric Mean (HLA-DR)	146
124.3	124	TWELVE	Mild	non specific CD8	naïve	Geometric Mean (CD69)	2407
124.3	124	TWELVE	Mild	non specific CD8	naïve	Geometric Mean (GranzymeB)	1943
124.3	124	TWELVE	Mild	non specific CD8	naïve	Geometric Mean (CD25)	352
124.3	124	TWELVE	Mild	non specific CD8	naïve	Geometric Mean (CD127)	18659
124.3	124	TWELVE	Mild	non specific CD8	memory	Geometric Mean (Ki67)	851
124.3	124	TWELVE	Mild	non specific CD8	memory	Geometric Mean (HLA-DR)	2092
124.3	124	TWELVE	Mild	non specific CD8	memory	Geometric Mean (CD69)	2441
124.3	124	TWELVE	Mild	non specific CD8	memory	Geometric Mean (GranzymeB)	13138
124.3	124	TWELVE	Mild	non specific CD8	memory	Geometric Mean (CD25)	547
124.3	124	TWELVE	Mild	non specific CD8	memory	Geometric Mean (CD127)	4365
142.3	142	TWELVE	Mild	non specific CD8	naïve	Geometric Mean (Ki67)	-3.52
142.3	142	TWELVE	Mild	non specific CD8	naïve	Geometric Mean (HLA-DR)	55
142.3	142	TWELVE	Mild	non specific CD8	naïve	Geometric Mean (CD69)	2209
142.3	142	TWELVE	Mild	non specific CD8	naïve	Geometric Mean (GranzymeB)	1050
142.3	142	TWELVE	Mild	non specific CD8	naïve	Geometric Mean (CD25)	273
142.3	142	TWELVE	Mild	non specific CD8	naïve	Geometric Mean (CD127)	13917
142.3	142	TWELVE	Mild	non specific CD8	memory	Geometric Mean (Ki67)	115
142.3	142	TWELVE	Mild	non specific CD8	memory	Geometric Mean (HLA-DR)	979
142.3	142	TWELVE	Mild	non specific CD8	memory	Geometric Mean (CD69)	1910
142.3	142	TWELVE	Mild	non specific CD8	memory	Geometric Mean (GranzymeB)	4837
142.3	142	TWELVE	Mild	non specific CD8	memory	Geometric Mean (CD25)	320
142.3	142	TWELVE	Mild	non specific CD8	memory	Geometric Mean (CD127)	6466
167.3	167	TWELVE	Mild	non specific CD8	naïve	Geometric Mean (Ki67)	-37.7
167.3	167	TWELVE	Mild	non specific CD8	naïve	Geometric Mean (HLA-DR)	-72.6
167.3	167	TWELVE	Mild	non specific CD8	naïve	Geometric Mean (CD69)	2882
167.3	167	TWELVE	Mild	non specific CD8	naïve	Geometric Mean (GranzymeB)	-132
167.3	167	TWELVE	Mild	non specific CD8	naïve	Geometric Mean (CD25)	454
167.3	167	TWELVE	Mild	non specific CD8	naïve	Geometric Mean (CD127)	16556
167.3	167	TWELVE	Mild	non specific CD8	memory	Geometric Mean (Ki67)	105
167.3	167	TWELVE	Mild	non specific CD8	memory	Geometric Mean (HLA-DR)	1468
167.3	167	TWELVE	Mild	non specific CD8	memory	Geometric Mean (CD69)	2561
167.3	167	TWELVE	Mild	non specific CD8	memory	Geometric Mean (GranzymeB)	4472
167.3	167	TWELVE	Mild	non specific CD8	memory	Geometric Mean (CD25)	621
167.3	167	TWELVE	Mild	non specific CD8	memory	Geometric Mean (CD127)	7110
140.3	140	TWELVE	Mild	non specific CD8	naïve	Geometric Mean (Ki67)	-58.3
140.3	140	TWELVE	Mild	non specific CD8	naïve	Geometric Mean (HLA-DR)	-444
140.3	140	TWELVE	Mild	non specific CD8	naïve	Geometric Mean (CD69)	2014
140.3	140	TWELVE	Mild	non specific CD8	naïve	Geometric Mean (GranzymeB)	1483
140.3	140	TWELVE	Mild	non specific CD8	naïve	Geometric Mean (CD25)	286
140.3	140	TWELVE	Mild	non specific CD8	naïve	Geometric Mean (CD127)	13622
140.3	140	TWELVE	Mild	non specific CD8	memory	Geometric Mean (Ki67)	-13.2
140.3	140	TWELVE	Mild	non specific CD8	memory	Geometric Mean (HLA-DR)	943
140.3	140	TWELVE	Mild	non specific CD8	memory	Geometric Mean (CD69)	2048
140.3	140	TWELVE	Mild	non specific CD8	memory	Geometric Mean (GranzymeB)	7585
140.3	140	TWELVE	Mild	non specific CD8	memory	Geometric Mean (CD25)	503
140.3	140	TWELVE	Mild	non specific CD8	memory	Geometric Mean (CD127)	5260
120.3	120	TWELVE	Mild	non specific CD8	naïve	Geometric Mean (Ki67)	44.1
120.3	120	TWELVE	Mild	non specific CD8	naïve	Geometric Mean (HLA-DR)	-462
120.3	120	TWELVE	Mild	non specific CD8	naïve	Geometric Mean (CD69)	2432
120.3	120	TWELVE	Mild	non specific CD8	naïve	Geometric Mean (GranzymeB)	1032
120.3	120	TWELVE	Mild	non specific CD8	naïve	Geometric Mean (CD25)	372
120.3	120	TWELVE	Mild	non specific CD8	naïve	Geometric Mean (CD127)	12340
120.3	120	TWELVE	Mild	non specific CD8	memory	Geometric Mean (Ki67)	101
120.3	120	TWELVE	Mild	non specific CD8	memory	Geometric Mean (HLA-DR)	127
120.3	120	TWELVE	Mild	non specific CD8	memory	Geometric Mean (CD69)	2397
120.3	120	TWELVE	Mild	non specific CD8	memory	Geometric Mean (GranzymeB)	4493
120.3	120	TWELVE	Mild	non specific CD8	memory	Geometric Mean (CD25)	376
120.3	120	TWELVE	Mild	non specific CD8	memory	Geometric Mean (CD127)	8401
152.3	152	TWELVE	Mild	non specific CD8	naïve	Geometric Mean (Ki67)	-156
152.3	152	TWELVE	Mild	non specific CD8	naïve	Geometric Mean (HLA-DR)	-304
152.3	152	TWELVE	Mild	non specific CD8	naïve	Geometric Mean (CD69)	2132
152.3	152	TWELVE	Mild	non specific CD8	naïve	Geometric Mean (GranzymeB)	1508
152.3	152	TWELVE	Mild	non specific CD8	naïve	Geometric Mean (CD25)	282
152.3	152	TWELVE	Mild	non specific CD8	naïve	Geometric Mean (CD127)	13596
152.3	152	TWELVE	Mild	non specific CD8	memory	Geometric Mean (Ki67)	10.1
152.3	152	TWELVE	Mild	non specific CD8	memory	Geometric Mean (HLA-DR)	1531
152.3	152	TWELVE	Mild	non specific CD8	memory	Geometric Mean (CD69)	1989
152.3	152	TWELVE	Mild	non specific CD8	memory	Geometric Mean (GranzymeB)	11837
152.3	152	TWELVE	Mild	non specific CD8	memory	Geometric Mean (CD25)	671
152.3	152	TWELVE	Mild	non specific CD8	memory	Geometric Mean (CD127)	3564
175.3	175	TWELVE	Severe	non specific CD8	naïve	Geometric Mean (Ki67)	33.8
175.3	175	TWELVE	Severe	non specific CD8	naïve	Geometric Mean (HLA-DR)	188
175.3	175	TWELVE	Severe	non specific CD8	naïve	Geometric Mean (CD69)	2087
175.3	175	TWELVE	Severe	non specific CD8	naïve	Geometric Mean (GranzymeB)	1846
175.3	175	TWELVE	Severe	non specific CD8	naïve	Geometric Mean (CD25)	345
175.3	175	TWELVE	Severe	non specific CD8	naïve	Geometric Mean (CD127)	13500
175.3	175	TWELVE	Severe	non specific CD8	memory	Geometric Mean (Ki67)	50.1
175.3	175	TWELVE	Severe	non specific CD8	memory	Geometric Mean (HLA-DR)	898
175.3	175	TWELVE	Severe	non specific CD8	memory	Geometric Mean (CD69)	1831
175.3	175	TWELVE	Severe	non specific CD8	memory	Geometric Mean (GranzymeB)	8025
175.3	175	TWELVE	Severe	non specific CD8	memory	Geometric Mean (CD25)	418
175.3	175	TWELVE	Severe	non specific CD8	memory	Geometric Mean (CD127)	5022
178.3	178	TWELVE	Severe	non specific CD8	naïve	Geometric Mean (Ki67)	29.1
178.3	178	TWELVE	Severe	non specific CD8	naïve	Geometric Mean (HLA-DR)	192
178.3	178	TWELVE	Severe	non specific CD8	naïve	Geometric Mean (CD69)	2754
178.3	178	TWELVE	Severe	non specific CD8	naïve	Geometric Mean (GranzymeB)	1500
178.3	178	TWELVE	Severe	non specific CD8	naïve	Geometric Mean (CD25)	1350
178.3	178	TWELVE	Severe	non specific CD8	naïve	Geometric Mean (CD127)	13893
178.3	178	TWELVE	Severe	non specific CD8	memory	Geometric Mean (Ki67)	209
178.3	178	TWELVE	Severe	non specific CD8	memory	Geometric Mean (HLA-DR)	1245
178.3	178	TWELVE	Severe	non specific CD8	memory	Geometric Mean (CD69)	3129
178.3	178	TWELVE	Severe	non specific CD8	memory	Geometric Mean (GranzymeB)	7634
178.3	178	TWELVE	Severe	non specific CD8	memory	Geometric Mean (CD25)	1179
178.3	178	TWELVE	Severe	non specific CD8	memory	Geometric Mean (CD127)	5603
112.3	112	TWELVE	Severe	non specific CD8	naïve	Geometric Mean (Ki67)	22.9
112.3	112	TWELVE	Severe	non specific CD8	naïve	Geometric Mean (HLA-DR)	-365
112.3	112	TWELVE	Severe	non specific CD8	naïve	Geometric Mean (CD69)	2445
112.3	112	TWELVE	Severe	non specific CD8	naïve	Geometric Mean (GranzymeB)	373
112.3	112	TWELVE	Severe	non specific CD8	naïve	Geometric Mean (CD25)	591
112.3	112	TWELVE	Severe	non specific CD8	naïve	Geometric Mean (CD127)	13862
112.3	112	TWELVE	Severe	non specific CD8	memory	Geometric Mean (Ki67)	772
112.3	112	TWELVE	Severe	non specific CD8	memory	Geometric Mean (HLA-DR)	674
112.3	112	TWELVE	Severe	non specific CD8	memory	Geometric Mean (CD69)	2504
112.3	112	TWELVE	Severe	non specific CD8	memory	Geometric Mean (GranzymeB)	1013
112.3	112	TWELVE	Severe	non specific CD8	memory	Geometric Mean (CD25)	1199
112.3	112	TWELVE	Severe	non specific CD8	memory	Geometric Mean (CD127)	12088
106.3	106	TWELVE	Severe	non specific CD8	naïve	Geometric Mean (Ki67)	-9.63
106.3	106	TWELVE	Severe	non specific CD8	naïve	Geometric Mean (HLA-DR)	-361
106.3	106	TWELVE	Severe	non specific CD8	naïve	Geometric Mean (CD69)	2299
106.3	106	TWELVE	Severe	non specific CD8	naïve	Geometric Mean (GranzymeB)	571
106.3	106	TWELVE	Severe	non specific CD8	naïve	Geometric Mean (CD25)	590
106.3	106	TWELVE	Severe	non specific CD8	naïve	Geometric Mean (CD127)	12967
106.3	106	TWELVE	Severe	non specific CD8	memory	Geometric Mean (Ki67)	274
106.3	106	TWELVE	Severe	non specific CD8	memory	Geometric Mean (HLA-DR)	262
106.3	106	TWELVE	Severe	non specific CD8	memory	Geometric Mean (CD69)	2289
106.3	106	TWELVE	Severe	non specific CD8	memory	Geometric Mean (GranzymeB)	2617
106.3	106	TWELVE	Severe	non specific CD8	memory	Geometric Mean (CD25)	849
106.3	106	TWELVE	Severe	non specific CD8	memory	Geometric Mean (CD127)	7174
180.3	180	TWELVE	Mild	non specific CD8	naïve	Geometric Mean (Ki67)	33.9
180.3	180	TWELVE	Mild	non specific CD8	naïve	Geometric Mean (HLA-DR)	-477
180.3	180	TWELVE	Mild	non specific CD8	naïve	Geometric Mean (CD69)	2581
180.3	180	TWELVE	Mild	non specific CD8	naïve	Geometric Mean (GranzymeB)	504
180.3	180	TWELVE	Mild	non specific CD8	naïve	Geometric Mean (CD25)	709
180.3	180	TWELVE	Mild	non specific CD8	naïve	Geometric Mean (CD127)	16614
180.3	180	TWELVE	Mild	non specific CD8	memory	Geometric Mean (Ki67)	61.4
180.3	180	TWELVE	Mild	non specific CD8	memory	Geometric Mean (HLA-DR)	-177
180.3	180	TWELVE	Mild	non specific CD8	memory	Geometric Mean (CD69)	2501
180.3	180	TWELVE	Mild	non specific CD8	memory	Geometric Mean (GranzymeB)	1390
180.3	180	TWELVE	Mild	non specific CD8	memory	Geometric Mean (CD25)	1882
180.3	180	TWELVE	Mild	non specific CD8	memory	Geometric Mean (CD127)	15316
