# Supplementary material for: Dysregulation of homeostatic cytokine receptors drives prolonged T cell activation following acute SARS-CoV-2 infection in humans
Source: Nat Commun. 2025 Nov 27;16:11693. doi: 10.1038/s41467-025-66753-1 (PMC12748759; doi:10.1038/s41467-025-66753-1)
Supplement: Supplementary file 7 — Supplementary Data 5 [file 41467_2025_66753_MOESM7_ESM.xlsx]

## Sheet: FigS6b
ID	timepoint	measurement	type	short	Subpopulation	Quadrant	parent
25	12M	78.9	Freq. of Parent	Q4: CD45RA- , CCR7-	Q4: CD45RA- , CCR7-_Dex-BV421	Q4: CD45RA- , CCR7-	Dex-BV421
25	12M	14.1	Freq. of Parent	Q1: CD45RA- , CCR7+	Q1: CD45RA- , CCR7+_Dex-BV421	Q1: CD45RA- , CCR7+	Dex-BV421
25	12M	4.69	Freq. of Parent	Q3: CD45RA+ , CCR7-	Q3: CD45RA+ , CCR7-_Dex-BV421	Q3: CD45RA+ , CCR7-	Dex-BV421
27	12M	44	Freq. of Parent	Q3: CD45RA+ , CCR7-	Q3: CD45RA+ , CCR7-_Dex-BV421	Q3: CD45RA+ , CCR7-	Dex-BV421
27	12M	39.8	Freq. of Parent	Q4: CD45RA- , CCR7-	Q4: CD45RA- , CCR7-_Dex-BV421	Q4: CD45RA- , CCR7-	Dex-BV421
27	12M	3.25	Freq. of Parent	Q1: CD45RA- , CCR7+	Q1: CD45RA- , CCR7+_Dex-BV421	Q1: CD45RA- , CCR7+	Dex-BV421
29	12M	63.8	Freq. of Parent	Q4: CD45RA- , CCR7-	Q4: CD45RA- , CCR7-_Dex-BV421	Q4: CD45RA- , CCR7-	Dex-BV421
29	12M	20.3	Freq. of Parent	Q1: CD45RA- , CCR7+	Q1: CD45RA- , CCR7+_Dex-BV421	Q1: CD45RA- , CCR7+	Dex-BV421
29	12M	12.3	Freq. of Parent	Q3: CD45RA+ , CCR7-	Q3: CD45RA+ , CCR7-_Dex-BV421	Q3: CD45RA+ , CCR7-	Dex-BV421
47	12M	0.81	Freq. of Parent	Q3: CD45RA+ , CCR7-	Q3: CD45RA+ , CCR7-_Dex-BV421	Q3: CD45RA+ , CCR7-	Dex-BV421
47	12M	31.5	Freq. of Parent	Q1: CD45RA- , CCR7+	Q1: CD45RA- , CCR7+_Dex-BV421	Q1: CD45RA- , CCR7+	Dex-BV421
47	12M	66.1	Freq. of Parent	Q4: CD45RA- , CCR7-	Q4: CD45RA- , CCR7-_Dex-BV421	Q4: CD45RA- , CCR7-	Dex-BV421
50	12M	20	Freq. of Parent	Q1: CD45RA- , CCR7+	Q1: CD45RA- , CCR7+_Dex-BV421	Q1: CD45RA- , CCR7+	Dex-BV421
50	12M	56	Freq. of Parent	Q4: CD45RA- , CCR7-	Q4: CD45RA- , CCR7-_Dex-BV421	Q4: CD45RA- , CCR7-	Dex-BV421
50	12M	17.3	Freq. of Parent	Q3: CD45RA+ , CCR7-	Q3: CD45RA+ , CCR7-_Dex-BV421	Q3: CD45RA+ , CCR7-	Dex-BV421
106	12M	27.5	Freq. of Parent	Q4: CD45RA- , CCR7-	Q4: CD45RA- , CCR7-_Dex-BV421	Q4: CD45RA- , CCR7-	Dex-BV421
106	12M	16.2	Freq. of Parent	Q3: CD45RA+ , CCR7-	Q3: CD45RA+ , CCR7-_Dex-BV421	Q3: CD45RA+ , CCR7-	Dex-BV421
106	12M	38.8	Freq. of Parent	Q1: CD45RA- , CCR7+	Q1: CD45RA- , CCR7+_Dex-BV421	Q1: CD45RA- , CCR7+	Dex-BV421
120	12M	75	Freq. of Parent	Q4: CD45RA- , CCR7-	Q4: CD45RA- , CCR7-_Dex-BV421	Q4: CD45RA- , CCR7-	Dex-BV421
120	12M	5	Freq. of Parent	Q3: CD45RA+ , CCR7-	Q3: CD45RA+ , CCR7-_Dex-BV421	Q3: CD45RA+ , CCR7-	Dex-BV421
120	12M	20	Freq. of Parent	Q1: CD45RA- , CCR7+	Q1: CD45RA- , CCR7+_Dex-BV421	Q1: CD45RA- , CCR7+	Dex-BV421
124	12M	6.96	Freq. of Parent	Q3: CD45RA+ , CCR7-	Q3: CD45RA+ , CCR7-_Dex-BV421	Q3: CD45RA+ , CCR7-	Dex-BV421
124	12M	90.2	Freq. of Parent	Q4: CD45RA- , CCR7-	Q4: CD45RA- , CCR7-_Dex-BV421	Q4: CD45RA- , CCR7-	Dex-BV421
124	12M	2.27	Freq. of Parent	Q1: CD45RA- , CCR7+	Q1: CD45RA- , CCR7+_Dex-BV421	Q1: CD45RA- , CCR7+	Dex-BV421
125	12M	29	Freq. of Parent	Q4: CD45RA- , CCR7-	Q4: CD45RA- , CCR7-_Dex-BV421	Q4: CD45RA- , CCR7-	Dex-BV421
125	12M	44.1	Freq. of Parent	Q3: CD45RA+ , CCR7-	Q3: CD45RA+ , CCR7-_Dex-BV421	Q3: CD45RA+ , CCR7-	Dex-BV421
125	12M	7.69	Freq. of Parent	Q1: CD45RA- , CCR7+	Q1: CD45RA- , CCR7+_Dex-BV421	Q1: CD45RA- , CCR7+	Dex-BV421
127	12M	13.3	Freq. of Parent	Q3: CD45RA+ , CCR7-	Q3: CD45RA+ , CCR7-_Dex-BV421	Q3: CD45RA+ , CCR7-	Dex-BV421
127	12M	10.3	Freq. of Parent	Q4: CD45RA- , CCR7-	Q4: CD45RA- , CCR7-_Dex-BV421	Q4: CD45RA- , CCR7-	Dex-BV421
127	12M	10.3	Freq. of Parent	Q1: CD45RA- , CCR7+	Q1: CD45RA- , CCR7+_Dex-BV421	Q1: CD45RA- , CCR7+	Dex-BV421
129	12M	62.5	Freq. of Parent	Q4: CD45RA- , CCR7-	Q4: CD45RA- , CCR7-_Dex-BV421	Q4: CD45RA- , CCR7-	Dex-BV421
129	12M	20.9	Freq. of Parent	Q3: CD45RA+ , CCR7-	Q3: CD45RA+ , CCR7-_Dex-BV421	Q3: CD45RA+ , CCR7-	Dex-BV421
129	12M	9.98	Freq. of Parent	Q1: CD45RA- , CCR7+	Q1: CD45RA- , CCR7+_Dex-BV421	Q1: CD45RA- , CCR7+	Dex-BV421
131	12M	49.4	Freq. of Parent	Q3: CD45RA+ , CCR7-	Q3: CD45RA+ , CCR7-_Dex-BV421	Q3: CD45RA+ , CCR7-	Dex-BV421
131	12M	3.12	Freq. of Parent	Q1: CD45RA- , CCR7+	Q1: CD45RA- , CCR7+_Dex-BV421	Q1: CD45RA- , CCR7+	Dex-BV421
131	12M	26.2	Freq. of Parent	Q4: CD45RA- , CCR7-	Q4: CD45RA- , CCR7-_Dex-BV421	Q4: CD45RA- , CCR7-	Dex-BV421
140	12M	38.1	Freq. of Parent	Q4: CD45RA- , CCR7-	Q4: CD45RA- , CCR7-_Dex-BV421	Q4: CD45RA- , CCR7-	Dex-BV421
140	12M	2.38	Freq. of Parent	Q3: CD45RA+ , CCR7-	Q3: CD45RA+ , CCR7-_Dex-BV421	Q3: CD45RA+ , CCR7-	Dex-BV421
140	12M	33.3	Freq. of Parent	Q1: CD45RA- , CCR7+	Q1: CD45RA- , CCR7+_Dex-BV421	Q1: CD45RA- , CCR7+	Dex-BV421
142	12M	3.7	Freq. of Parent	Q3: CD45RA+ , CCR7-	Q3: CD45RA+ , CCR7-_Dex-BV421	Q3: CD45RA+ , CCR7-	Dex-BV421
142	12M	24.1	Freq. of Parent	Q4: CD45RA- , CCR7-	Q4: CD45RA- , CCR7-_Dex-BV421	Q4: CD45RA- , CCR7-	Dex-BV421
142	12M	40.7	Freq. of Parent	Q1: CD45RA- , CCR7+	Q1: CD45RA- , CCR7+_Dex-BV421	Q1: CD45RA- , CCR7+	Dex-BV421
145	12M	62.5	Freq. of Parent	Q4: CD45RA- , CCR7-	Q4: CD45RA- , CCR7-_Dex-BV421	Q4: CD45RA- , CCR7-	Dex-BV421
145	12M	12.5	Freq. of Parent	Q3: CD45RA+ , CCR7-	Q3: CD45RA+ , CCR7-_Dex-BV421	Q3: CD45RA+ , CCR7-	Dex-BV421
145	12M	17.5	Freq. of Parent	Q1: CD45RA- , CCR7+	Q1: CD45RA- , CCR7+_Dex-BV421	Q1: CD45RA- , CCR7+	Dex-BV421
146	12M	10.3	Freq. of Parent	Q1: CD45RA- , CCR7+	Q1: CD45RA- , CCR7+_Dex-BV421	Q1: CD45RA- , CCR7+	Dex-BV421
146	12M	26.5	Freq. of Parent	Q4: CD45RA- , CCR7-	Q4: CD45RA- , CCR7-_Dex-BV421	Q4: CD45RA- , CCR7-	Dex-BV421
146	12M	29.1	Freq. of Parent	Q3: CD45RA+ , CCR7-	Q3: CD45RA+ , CCR7-_Dex-BV421	Q3: CD45RA+ , CCR7-	Dex-BV421
147	12M	4.17	Freq. of Parent	Q1: CD45RA- , CCR7+	Q1: CD45RA- , CCR7+_Dex-BV421	Q1: CD45RA- , CCR7+	Dex-BV421
147	12M	55.6	Freq. of Parent	Q3: CD45RA+ , CCR7-	Q3: CD45RA+ , CCR7-_Dex-BV421	Q3: CD45RA+ , CCR7-	Dex-BV421
147	12M	29.2	Freq. of Parent	Q4: CD45RA- , CCR7-	Q4: CD45RA- , CCR7-_Dex-BV421	Q4: CD45RA- , CCR7-	Dex-BV421
152	12M	28.6	Freq. of Parent	Q4: CD45RA- , CCR7-	Q4: CD45RA- , CCR7-_Dex-BV421	Q4: CD45RA- , CCR7-	Dex-BV421
152	12M	0	Freq. of Parent	Q3: CD45RA+ , CCR7-	Q3: CD45RA+ , CCR7-_Dex-BV421	Q3: CD45RA+ , CCR7-	Dex-BV421
152	12M	21.4	Freq. of Parent	Q1: CD45RA- , CCR7+	Q1: CD45RA- , CCR7+_Dex-BV421	Q1: CD45RA- , CCR7+	Dex-BV421
155	12M	50	Freq. of Parent	Q4: CD45RA- , CCR7-	Q4: CD45RA- , CCR7-_Dex-BV421	Q4: CD45RA- , CCR7-	Dex-BV421
155	12M	43.3	Freq. of Parent	Q1: CD45RA- , CCR7+	Q1: CD45RA- , CCR7+_Dex-BV421	Q1: CD45RA- , CCR7+	Dex-BV421
155	12M	0	Freq. of Parent	Q3: CD45RA+ , CCR7-	Q3: CD45RA+ , CCR7-_Dex-BV421	Q3: CD45RA+ , CCR7-	Dex-BV421
157	12M	12.6	Freq. of Parent	Q1: CD45RA- , CCR7+	Q1: CD45RA- , CCR7+_Dex-BV421	Q1: CD45RA- , CCR7+	Dex-BV421
157	12M	29.3	Freq. of Parent	Q4: CD45RA- , CCR7-	Q4: CD45RA- , CCR7-_Dex-BV421	Q4: CD45RA- , CCR7-	Dex-BV421
157	12M	39.5	Freq. of Parent	Q3: CD45RA+ , CCR7-	Q3: CD45RA+ , CCR7-_Dex-BV421	Q3: CD45RA+ , CCR7-	Dex-BV421
165	12M	72.8	Freq. of Parent	Q4: CD45RA- , CCR7-	Q4: CD45RA- , CCR7-_Dex-BV421	Q4: CD45RA- , CCR7-	Dex-BV421
165	12M	15.5	Freq. of Parent	Q1: CD45RA- , CCR7+	Q1: CD45RA- , CCR7+_Dex-BV421	Q1: CD45RA- , CCR7+	Dex-BV421
165	12M	6.8	Freq. of Parent	Q3: CD45RA+ , CCR7-	Q3: CD45RA+ , CCR7-_Dex-BV421	Q3: CD45RA+ , CCR7-	Dex-BV421
167	12M	34.2	Freq. of Parent	Q4: CD45RA- , CCR7-	Q4: CD45RA- , CCR7-_Dex-BV421	Q4: CD45RA- , CCR7-	Dex-BV421
167	12M	5.26	Freq. of Parent	Q3: CD45RA+ , CCR7-	Q3: CD45RA+ , CCR7-_Dex-BV421	Q3: CD45RA+ , CCR7-	Dex-BV421
167	12M	18.4	Freq. of Parent	Q1: CD45RA- , CCR7+	Q1: CD45RA- , CCR7+_Dex-BV421	Q1: CD45RA- , CCR7+	Dex-BV421
180	12M	20	Freq. of Parent	Q4: CD45RA- , CCR7-	Q4: CD45RA- , CCR7-_Dex-BV421	Q4: CD45RA- , CCR7-	Dex-BV421
180	12M	80	Freq. of Parent	Q1: CD45RA- , CCR7+	Q1: CD45RA- , CCR7+_Dex-BV421	Q1: CD45RA- , CCR7+	Dex-BV421
180	12M	0	Freq. of Parent	Q3: CD45RA+ , CCR7-	Q3: CD45RA+ , CCR7-_Dex-BV421	Q3: CD45RA+ , CCR7-	Dex-BV421
193	12M	33.9	Freq. of Parent	Q4: CD45RA- , CCR7-	Q4: CD45RA- , CCR7-_Dex-BV421	Q4: CD45RA- , CCR7-	Dex-BV421
193	12M	51.8	Freq. of Parent	Q1: CD45RA- , CCR7+	Q1: CD45RA- , CCR7+_Dex-BV421	Q1: CD45RA- , CCR7+	Dex-BV421
193	12M	1.79	Freq. of Parent	Q3: CD45RA+ , CCR7-	Q3: CD45RA+ , CCR7-_Dex-BV421	Q3: CD45RA+ , CCR7-	Dex-BV421
29	12M	61.6	Freq. of Parent	Q4: CD45RA- , CCR7-	Q4: CD45RA- , CCR7-_APC-Dex	Q4: CD45RA- , CCR7-	APC-Dex
29	12M	4.35	Freq. of Parent	Q3: CD45RA+ , CCR7-	Q3: CD45RA+ , CCR7-_APC-Dex	Q3: CD45RA+ , CCR7-	APC-Dex
29	12M	32.4	Freq. of Parent	Q1: CD45RA- , CCR7+	Q1: CD45RA- , CCR7+_APC-Dex	Q1: CD45RA- , CCR7+	APC-Dex
124	12M	26.1	Freq. of Parent	Q3: CD45RA+ , CCR7-	Q3: CD45RA+ , CCR7-_APC-Dex	Q3: CD45RA+ , CCR7-	APC-Dex
124	12M	65.8	Freq. of Parent	Q4: CD45RA- , CCR7-	Q4: CD45RA- , CCR7-_APC-Dex	Q4: CD45RA- , CCR7-	APC-Dex
124	12M	5.96	Freq. of Parent	Q1: CD45RA- , CCR7+	Q1: CD45RA- , CCR7+_APC-Dex	Q1: CD45RA- , CCR7+	APC-Dex
140	12M	62.8	Freq. of Parent	Q4: CD45RA- , CCR7-	Q4: CD45RA- , CCR7-_APC-Dex	Q4: CD45RA- , CCR7-	APC-Dex
140	12M	11.8	Freq. of Parent	Q3: CD45RA+ , CCR7-	Q3: CD45RA+ , CCR7-_APC-Dex	Q3: CD45RA+ , CCR7-	APC-Dex
140	12M	21.5	Freq. of Parent	Q1: CD45RA- , CCR7+	Q1: CD45RA- , CCR7+_APC-Dex	Q1: CD45RA- , CCR7+	APC-Dex
142	12M	21	Freq. of Parent	Q3: CD45RA+ , CCR7-	Q3: CD45RA+ , CCR7-_APC-Dex	Q3: CD45RA+ , CCR7-	APC-Dex
142	12M	46.7	Freq. of Parent	Q4: CD45RA- , CCR7-	Q4: CD45RA- , CCR7-_APC-Dex	Q4: CD45RA- , CCR7-	APC-Dex
142	12M	20	Freq. of Parent	Q1: CD45RA- , CCR7+	Q1: CD45RA- , CCR7+_APC-Dex	Q1: CD45RA- , CCR7+	APC-Dex
150	12M	84.9	Freq. of Parent	Q4: CD45RA- , CCR7-	Q4: CD45RA- , CCR7-_APC-Dex	Q4: CD45RA- , CCR7-	APC-Dex
150	12M	5.1	Freq. of Parent	Q3: CD45RA+ , CCR7-	Q3: CD45RA+ , CCR7-_APC-Dex	Q3: CD45RA+ , CCR7-	APC-Dex
150	12M	7.54	Freq. of Parent	Q1: CD45RA- , CCR7+	Q1: CD45RA- , CCR7+_APC-Dex	Q1: CD45RA- , CCR7+	APC-Dex
152	12M	62.8	Freq. of Parent	Q3: CD45RA+ , CCR7-	Q3: CD45RA+ , CCR7-_APC-Dex	Q3: CD45RA+ , CCR7-	APC-Dex
152	12M	20.9	Freq. of Parent	Q4: CD45RA- , CCR7-	Q4: CD45RA- , CCR7-_APC-Dex	Q4: CD45RA- , CCR7-	APC-Dex
152	12M	3.27	Freq. of Parent	Q1: CD45RA- , CCR7+	Q1: CD45RA- , CCR7+_APC-Dex	Q1: CD45RA- , CCR7+	APC-Dex
155	12M	15.2	Freq. of Parent	Q3: CD45RA+ , CCR7-	Q3: CD45RA+ , CCR7-_APC-Dex	Q3: CD45RA+ , CCR7-	APC-Dex
155	12M	70.4	Freq. of Parent	Q4: CD45RA- , CCR7-	Q4: CD45RA- , CCR7-_APC-Dex	Q4: CD45RA- , CCR7-	APC-Dex
155	12M	12.2	Freq. of Parent	Q1: CD45RA- , CCR7+	Q1: CD45RA- , CCR7+_APC-Dex	Q1: CD45RA- , CCR7+	APC-Dex
165	12M	0	Freq. of Parent	Q1: CD45RA- , CCR7+	Q1: CD45RA- , CCR7+_APC-Dex	Q1: CD45RA- , CCR7+	APC-Dex
165	12M	50	Freq. of Parent	Q4: CD45RA- , CCR7-	Q4: CD45RA- , CCR7-_APC-Dex	Q4: CD45RA- , CCR7-	APC-Dex
165	12M	50	Freq. of Parent	Q3: CD45RA+ , CCR7-	Q3: CD45RA+ , CCR7-_APC-Dex	Q3: CD45RA+ , CCR7-	APC-Dex
167	12M	15.9	Freq. of Parent	Q4: CD45RA- , CCR7-	Q4: CD45RA- , CCR7-_APC-Dex	Q4: CD45RA- , CCR7-	APC-Dex
167	12M	52.6	Freq. of Parent	Q3: CD45RA+ , CCR7-	Q3: CD45RA+ , CCR7-_APC-Dex	Q3: CD45RA+ , CCR7-	APC-Dex
167	12M	7.47	Freq. of Parent	Q1: CD45RA- , CCR7+	Q1: CD45RA- , CCR7+_APC-Dex	Q1: CD45RA- , CCR7+	APC-Dex
193	12M	48.7	Freq. of Parent	Q4: CD45RA- , CCR7-	Q4: CD45RA- , CCR7-_APC-Dex	Q4: CD45RA- , CCR7-	APC-Dex
193	12M	0.21	Freq. of Parent	Q3: CD45RA+ , CCR7-	Q3: CD45RA+ , CCR7-_APC-Dex	Q3: CD45RA+ , CCR7-	APC-Dex
193	12M	50.3	Freq. of Parent	Q1: CD45RA- , CCR7+	Q1: CD45RA- , CCR7+_APC-Dex	Q1: CD45RA- , CCR7+	APC-Dex

## Sheet: FigS6e
	CD45RA	CCR7	CD127	CD122	CD132	CD25	GzmB	CD38	Ki-67	T-bet	HLA-DR
activated_EM	0.103355	0.234464	0.10816	0.538192	0.447365	0.433232	0.67742	0.859902	0.255379	0.477996	0.877857
activated_prolif_EM	0.142825	0.202671	0.151258	0.800966	0.47522	0.367393	0.576263	0.948237	1	0.459672	0.951403
activated_TEMRA	0.713628	0.28166	0.0949805	0.459653	0.46797	0.45192	0.791047	0.373437	0.0515894	0.474467	0.570308
CD38_EM	0.148388	0.233544	0.118626	0.40606	0.377897	0.352547	0.747671	0.649202	0.0610039	0.49702	0.278482
HLADR_EM	0.110289	0.237425	0.111781	0.380865	0.477992	0.394029	0.684996	0.240029	0.0528658	0.400747	0.614675
naive	0.759681	1	0.69136	0.448971	0.476216	0.313666	0.207876	0.216294	0.0471224	0.141022	0.0667519
prolif_EM	0.195115	0.221006	0.119528	0.366783	0.399698	0.341869	0.586695	0.336763	0.677839	0.405496	0.364122
resting_EM	0.161778	0.229449	0.142561	0.346718	0.423272	0.334882	0.628705	0.136568	0.0405022	0.4031	0.100071
resting_TEMRA	0.588052	0.233579	0.117616	0.388368	0.38795	0.350041	0.688294	0.163524	0.0411907	0.446972	0.0874655
