# Supplementary material for: Dysregulation of homeostatic cytokine receptors drives prolonged T cell activation following acute SARS-CoV-2 infection in humans
Source: Nat Commun. 2025 Nov 27;16:11693. doi: 10.1038/s41467-025-66753-1 (PMC12748759; doi:10.1038/s41467-025-66753-1)
Supplement: Supplementary file 8 — Supplementary Data 6 [file 41467_2025_66753_MOESM8_ESM.xlsx]

## Sheet: FigS7a,b
LC6	LC12	Sampling_timepoint	SevMax2	SevMax6	TWE_Symptom_count	PatID	marker	mFI
NO	NO	SIX	Severe	Mild ARDS	0	PFCL1-141412-1953	Tcells_CD25_Geometric Mean	1.37
NO	NO	SIX	Severe	Mild ARDS	0	PFCL1-141412-1953	Tcells_CD127_Geometric Mean	0.9
NO	NO	SIX	Severe	Mild ARDS	0	PFCL1-141412-1953	Tcells_CD122_Geometric Mean	0.37
NO	NO	TWELVE	Severe	Mild ARDS	0	PFCL1-141412-1953	Tcells_CD25_Geometric Mean	1.41
NO	NO	TWELVE	Severe	Mild ARDS	0	PFCL1-141412-1953	Tcells_CD127_Geometric Mean	1.11
NO	NO	TWELVE	Severe	Mild ARDS	0	PFCL1-141412-1953	Tcells_CD122_Geometric Mean	0.37
YES	YES	SIX	Severe	Sev Pneu	3	PFCL1-137232-1955	Tcells_CD25_Geometric Mean	1.41
YES	YES	SIX	Severe	Sev Pneu	3	PFCL1-137232-1955	Tcells_CD127_Geometric Mean	1.17
YES	YES	SIX	Severe	Sev Pneu	3	PFCL1-137232-1955	Tcells_CD122_Geometric Mean	0.35
YES	YES	TWELVE	Severe	Sev Pneu	3	PFCL1-137232-1955	Tcells_CD25_Geometric Mean	1.46
YES	YES	TWELVE	Severe	Sev Pneu	3	PFCL1-137232-1955	Tcells_CD127_Geometric Mean	1.32
YES	YES	TWELVE	Severe	Sev Pneu	3	PFCL1-137232-1955	Tcells_CD122_Geometric Mean	0.37
NO	NO	SIX	Mild	Mild	0	PFCL1-167687-1990	Tcells_CD25_Geometric Mean	1.26
NO	NO	SIX	Mild	Mild	0	PFCL1-167687-1990	Tcells_CD127_Geometric Mean	1.08
NO	NO	SIX	Mild	Mild	0	PFCL1-167687-1990	Tcells_CD122_Geometric Mean	0.38
NO	NO	TWELVE	Mild	Mild	0	PFCL1-167687-1990	Tcells_CD25_Geometric Mean	1.32
NO	NO	TWELVE	Mild	Mild	0	PFCL1-167687-1990	Tcells_CD127_Geometric Mean	1.13
NO	NO	TWELVE	Mild	Mild	0	PFCL1-167687-1990	Tcells_CD122_Geometric Mean	0.39
NO	NO	ONE	Severe	Sev Pneu	0	PFCL1-154583-1943	Tcells_CD25_Geometric Mean	1.48
NO	NO	ONE	Severe	Sev Pneu	0	PFCL1-154583-1943	Tcells_CD127_Geometric Mean	1.3
NO	NO	ONE	Severe	Sev Pneu	0	PFCL1-154583-1943	Tcells_CD122_Geometric Mean	0.4
NO	NO	SIX	Severe	Sev Pneu	0	PFCL1-154583-1943	Tcells_CD25_Geometric Mean	1.31
NO	NO	SIX	Severe	Sev Pneu	0	PFCL1-154583-1943	Tcells_CD127_Geometric Mean	1.07
NO	NO	SIX	Severe	Sev Pneu	0	PFCL1-154583-1943	Tcells_CD122_Geometric Mean	0.4
NO	NO	TWELVE	Severe	Sev Pneu	0	PFCL1-154583-1943	Tcells_CD25_Geometric Mean	1.48
NO	NO	TWELVE	Severe	Sev Pneu	0	PFCL1-154583-1943	Tcells_CD127_Geometric Mean	1.34
NO	NO	TWELVE	Severe	Sev Pneu	0	PFCL1-154583-1943	Tcells_CD122_Geometric Mean	0.39
NO	NO	ONE	Severe	Sev Pneu	0	PFCL1-188726-1985	Tcells_CD25_Geometric Mean	1.18
NO	NO	ONE	Severe	Sev Pneu	0	PFCL1-188726-1985	Tcells_CD127_Geometric Mean	1.08
NO	NO	ONE	Severe	Sev Pneu	0	PFCL1-188726-1985	Tcells_CD122_Geometric Mean	0.38
NO	NO	SIX	Severe	Sev Pneu	0	PFCL1-188726-1985	Tcells_CD25_Geometric Mean	1.39
NO	NO	SIX	Severe	Sev Pneu	0	PFCL1-188726-1985	Tcells_CD127_Geometric Mean	0.86
NO	NO	SIX	Severe	Sev Pneu	0	PFCL1-188726-1985	Tcells_CD122_Geometric Mean	0.41
NO	NO	ONE	Mild	Mild	0	PFCL1-162736-1992	Tcells_CD25_Geometric Mean	1.25
NO	NO	ONE	Mild	Mild	0	PFCL1-162736-1992	Tcells_CD127_Geometric Mean	0.82
NO	NO	ONE	Mild	Mild	0	PFCL1-162736-1992	Tcells_CD122_Geometric Mean	0.39
NO	NO	SIX	Mild	Mild	0	PFCL1-162736-1992	Tcells_CD25_Geometric Mean	1.17
NO	NO	SIX	Mild	Mild	0	PFCL1-162736-1992	Tcells_CD127_Geometric Mean	0.7
NO	NO	SIX	Mild	Mild	0	PFCL1-162736-1992	Tcells_CD122_Geometric Mean	0.38
NO	NO	TWELVE	Mild	Mild	0	PFCL1-162736-1992	Tcells_CD25_Geometric Mean	1.15
NO	NO	TWELVE	Mild	Mild	0	PFCL1-162736-1992	Tcells_CD127_Geometric Mean	0.84
NO	NO	TWELVE	Mild	Mild	0	PFCL1-162736-1992	Tcells_CD122_Geometric Mean	0.37
NO	NO	SIX	Mild	Pneu	0	PFCL1-112072-1941	Tcells_CD25_Geometric Mean	1.26
NO	NO	SIX	Mild	Pneu	0	PFCL1-112072-1941	Tcells_CD127_Geometric Mean	0.69
NO	NO	SIX	Mild	Pneu	0	PFCL1-112072-1941	Tcells_CD122_Geometric Mean	0.38
NO	NO	TWELVE	Mild	Pneu	0	PFCL1-112072-1941	Tcells_CD25_Geometric Mean	1.19
NO	NO	TWELVE	Mild	Pneu	0	PFCL1-112072-1941	Tcells_CD127_Geometric Mean	1.03
NO	NO	TWELVE	Mild	Pneu	0	PFCL1-112072-1941	Tcells_CD122_Geometric Mean	0.36
YES	YES	SIX	Severe	Sev Pneu	5	PFCL1-168977-1961	Tcells_CD25_Geometric Mean	1.34
YES	YES	SIX	Severe	Sev Pneu	5	PFCL1-168977-1961	Tcells_CD127_Geometric Mean	1.07
YES	YES	SIX	Severe	Sev Pneu	5	PFCL1-168977-1961	Tcells_CD122_Geometric Mean	0.39
YES	YES	TWELVE	Severe	Sev Pneu	5	PFCL1-168977-1961	Tcells_CD25_Geometric Mean	1.12
YES	YES	TWELVE	Severe	Sev Pneu	5	PFCL1-168977-1961	Tcells_CD127_Geometric Mean	1.22
YES	YES	TWELVE	Severe	Sev Pneu	5	PFCL1-168977-1961	Tcells_CD122_Geometric Mean	0.36
YES	YES	ONE	Severe	Sev ARDS	1	PFCL1-121520-1965	Tcells_CD25_Geometric Mean	1.16
YES	YES	ONE	Severe	Sev ARDS	#N/A	PFCL1-121520-1965	Tcells_CD127_Geometric Mean	0.67
YES	YES	ONE	Severe	Sev ARDS	#N/A	PFCL1-121520-1965	Tcells_CD122_Geometric Mean	0.41
YES	YES	TWELVE	Severe	Sev ARDS	1	PFCL1-121520-1965	Tcells_CD25_Geometric Mean	1.32
YES	YES	TWELVE	Severe	Sev ARDS	#N/A	PFCL1-121520-1965	Tcells_CD127_Geometric Mean	1.09
YES	YES	TWELVE	Severe	Sev ARDS	#N/A	PFCL1-121520-1965	Tcells_CD122_Geometric Mean	0.42
YES	YES	TWELVE	Severe	Sev ARDS	1	PFCL1-121520-1965	Tcells_CD25_Geometric Mean	1.24
YES	YES	TWELVE	Severe	Sev ARDS	#N/A	PFCL1-121520-1965	Tcells_CD127_Geometric Mean	1.24
YES	YES	TWELVE	Severe	Sev ARDS	#N/A	PFCL1-121520-1965	Tcells_CD122_Geometric Mean	0.4
YES	YES	TWELVE	Severe	Sev ARDS	1	PFCL1-121520-1965	Tcells_CD25_Geometric Mean	1.28
YES	YES	TWELVE	Severe	Sev ARDS	#N/A	PFCL1-121520-1965	Tcells_CD127_Geometric Mean	1.21
YES	YES	TWELVE	Severe	Sev ARDS	#N/A	PFCL1-121520-1965	Tcells_CD122_Geometric Mean	0.42
YES	NO	ONE	Severe	Sev ARDS	0	PFCL1-LIM-133723	Tcells_CD25_Geometric Mean	1.68
YES	NO	ONE	Severe	Sev ARDS	0	PFCL1-LIM-133723	Tcells_CD127_Geometric Mean	1.29
YES	NO	ONE	Severe	Sev ARDS	0	PFCL1-LIM-133723	Tcells_CD122_Geometric Mean	0.43
YES	NO	SIX	Severe	Sev ARDS	0	PFCL1-LIM-133723	Tcells_CD25_Geometric Mean	1.32
YES	NO	SIX	Severe	Sev ARDS	0	PFCL1-LIM-133723	Tcells_CD127_Geometric Mean	1.09
YES	NO	SIX	Severe	Sev ARDS	0	PFCL1-LIM-133723	Tcells_CD122_Geometric Mean	0.4
NO	NO	ONE	Mild	Pneu	0	PFCL1-LIM-224504	Tcells_CD25_Geometric Mean	1.32
NO	NO	ONE	Mild	Pneu	0	PFCL1-LIM-224504	Tcells_CD127_Geometric Mean	0.96
NO	NO	ONE	Mild	Pneu	0	PFCL1-LIM-224504	Tcells_CD122_Geometric Mean	0.4
NO	NO	SIX	Mild	Pneu	0	PFCL1-LIM-224504	Tcells_CD25_Geometric Mean	1.21
NO	NO	SIX	Mild	Pneu	0	PFCL1-LIM-224504	Tcells_CD127_Geometric Mean	0.65
NO	NO	SIX	Mild	Pneu	0	PFCL1-LIM-224504	Tcells_CD122_Geometric Mean	0.42
NO	NO	ONE	Mild	Mild	0	PFCL1-LIM-674950	Tcells_CD25_Geometric Mean	1.36
NO	NO	ONE	Mild	Mild	0	PFCL1-LIM-674950	Tcells_CD127_Geometric Mean	0.97
NO	NO	ONE	Mild	Mild	0	PFCL1-LIM-674950	Tcells_CD122_Geometric Mean	0.37
NO	NO	SIX	Mild	Mild	0	PFCL1-LIM-674950	Tcells_CD25_Geometric Mean	1.18
NO	NO	SIX	Mild	Mild	0	PFCL1-LIM-674950	Tcells_CD127_Geometric Mean	0.88
NO	NO	SIX	Mild	Mild	0	PFCL1-LIM-674950	Tcells_CD122_Geometric Mean	0.38
NO	NO	TWELVE	Mild	Mild	0	PFCL1-LIM-674950	Tcells_CD25_Geometric Mean	1.14
NO	NO	TWELVE	Mild	Mild	0	PFCL1-LIM-674950	Tcells_CD127_Geometric Mean	1.14
NO	NO	TWELVE	Mild	Mild	0	PFCL1-LIM-674950	Tcells_CD122_Geometric Mean	0.36
NO	NO	ONE	Mild	Mild	0	PFCL1-LIM-313000	Tcells_CD25_Geometric Mean	1.14
NO	NO	ONE	Mild	Mild	0	PFCL1-LIM-313000	Tcells_CD127_Geometric Mean	1.25
NO	NO	ONE	Mild	Mild	0	PFCL1-LIM-313000	Tcells_CD122_Geometric Mean	0.37
NO	NO	SIX	Mild	Mild	0	PFCL1-LIM-313000	Tcells_CD25_Geometric Mean	1.25
NO	NO	SIX	Mild	Mild	0	PFCL1-LIM-313000	Tcells_CD127_Geometric Mean	1.03
NO	NO	SIX	Mild	Mild	0	PFCL1-LIM-313000	Tcells_CD122_Geometric Mean	0.38
NO	NO	TWELVE	Mild	Mild	0	PFCL1-LIM-313000	Tcells_CD25_Geometric Mean	1.18
NO	NO	TWELVE	Mild	Mild	0	PFCL1-LIM-313000	Tcells_CD127_Geometric Mean	1.21
NO	NO	TWELVE	Mild	Mild	0	PFCL1-LIM-313000	Tcells_CD122_Geometric Mean	0.37
NO	NO	ONE	Mild	Mild	0	PFCL1-LIM-137402	Tcells_CD25_Geometric Mean	1.5
NO	NO	ONE	Mild	Mild	0	PFCL1-LIM-137402	Tcells_CD127_Geometric Mean	1
NO	NO	ONE	Mild	Mild	0	PFCL1-LIM-137402	Tcells_CD122_Geometric Mean	0.42
NO	NO	SIX	Mild	Mild	0	PFCL1-LIM-137402	Tcells_CD25_Geometric Mean	1.45
NO	NO	SIX	Mild	Mild	0	PFCL1-LIM-137402	Tcells_CD127_Geometric Mean	0.77
NO	NO	SIX	Mild	Mild	0	PFCL1-LIM-137402	Tcells_CD122_Geometric Mean	0.39
NO	NO	TWELVE	Mild	Mild	0	PFCL1-LIM-137402	Tcells_CD25_Geometric Mean	1.32
NO	NO	TWELVE	Mild	Mild	0	PFCL1-LIM-137402	Tcells_CD127_Geometric Mean	0.91
NO	NO	TWELVE	Mild	Mild	0	PFCL1-LIM-137402	Tcells_CD122_Geometric Mean	0.39
NO	NO	ONE	Severe	Sev ARDS	0	PFCL1-UST-603160	Tcells_CD25_Geometric Mean	1.47
NO	NO	ONE	Severe	Sev ARDS	0	PFCL1-UST-603160	Tcells_CD127_Geometric Mean	1.1
NO	NO	ONE	Severe	Sev ARDS	0	PFCL1-UST-603160	Tcells_CD122_Geometric Mean	0.4
NO	NO	SIX	Severe	Sev ARDS	0	PFCL1-UST-603160	Tcells_CD25_Geometric Mean	1.38
NO	NO	SIX	Severe	Sev ARDS	0	PFCL1-UST-603160	Tcells_CD127_Geometric Mean	0.99
NO	NO	SIX	Severe	Sev ARDS	0	PFCL1-UST-603160	Tcells_CD122_Geometric Mean	0.41
YES	YES	SIX	Severe	Sev Pneu	1	PFCL1-UST-393336	Tcells_CD25_Geometric Mean	1.22
YES	YES	SIX	Severe	Sev Pneu	1	PFCL1-UST-393336	Tcells_CD127_Geometric Mean	0.59
YES	YES	SIX	Severe	Sev Pneu	1	PFCL1-UST-393336	Tcells_CD122_Geometric Mean	0.42
YES	YES	TWELVE	Severe	Sev Pneu	1	PFCL1-UST-393336	Tcells_CD25_Geometric Mean	1.25
YES	YES	TWELVE	Severe	Sev Pneu	1	PFCL1-UST-393336	Tcells_CD127_Geometric Mean	0.78
YES	YES	TWELVE	Severe	Sev Pneu	1	PFCL1-UST-393336	Tcells_CD122_Geometric Mean	0.39
YES	NO	ONE	Severe	Sev ARDS	0	PFCL1-UST-664926	Tcells_CD25_Geometric Mean	1.21
YES	NO	ONE	Severe	Sev ARDS	0	PFCL1-UST-664926	Tcells_CD127_Geometric Mean	0.57
YES	NO	ONE	Severe	Sev ARDS	0	PFCL1-UST-664926	Tcells_CD122_Geometric Mean	0.43
YES	NO	SIX	Severe	Sev ARDS	0	PFCL1-UST-664926	Tcells_CD25_Geometric Mean	1.13
YES	NO	SIX	Severe	Sev ARDS	0	PFCL1-UST-664926	Tcells_CD127_Geometric Mean	0.62
YES	NO	SIX	Severe	Sev ARDS	0	PFCL1-UST-664926	Tcells_CD122_Geometric Mean	0.42
YES	YES	ONE	Severe	Mod ARDS	1	PFCL1-UST-636135	Tcells_CD25_Geometric Mean	1.35
YES	YES	ONE	Severe	Mod ARDS	#N/A	PFCL1-UST-636135	Tcells_CD127_Geometric Mean	0.88
YES	YES	ONE	Severe	Mod ARDS	#N/A	PFCL1-UST-636135	Tcells_CD122_Geometric Mean	0.39
YES	YES	SIX	Severe	Mod ARDS	1	PFCL1-UST-636135	Tcells_CD25_Geometric Mean	1.15
YES	YES	SIX	Severe	Mod ARDS	#N/A	PFCL1-UST-636135	Tcells_CD127_Geometric Mean	1.06
YES	YES	SIX	Severe	Mod ARDS	#N/A	PFCL1-UST-636135	Tcells_CD122_Geometric Mean	0.34
YES	YES	TWELVE	Severe	Mod ARDS	1	PFCL1-UST-636135	Tcells_CD25_Geometric Mean	1.25
YES	YES	TWELVE	Severe	Mod ARDS	#N/A	PFCL1-UST-636135	Tcells_CD127_Geometric Mean	1.21
YES	YES	TWELVE	Severe	Mod ARDS	#N/A	PFCL1-UST-636135	Tcells_CD122_Geometric Mean	0.36
NO	NO	ONE	Severe	Mod ARDS	0	PFCL1-TRI-201622	Tcells_CD25_Geometric Mean	1.33
NO	NO	ONE	Severe	Mod ARDS	0	PFCL1-TRI-201622	Tcells_CD127_Geometric Mean	0.97
NO	NO	ONE	Severe	Mod ARDS	0	PFCL1-TRI-201622	Tcells_CD122_Geometric Mean	0.39
NO	NO	SIX	Severe	Mod ARDS	0	PFCL1-TRI-201622	Tcells_CD25_Geometric Mean	1.2
NO	NO	SIX	Severe	Mod ARDS	0	PFCL1-TRI-201622	Tcells_CD127_Geometric Mean	1.03
NO	NO	SIX	Severe	Mod ARDS	0	PFCL1-TRI-201622	Tcells_CD122_Geometric Mean	0.38
NO	NO	TWELVE	Severe	Mod ARDS	0	PFCL1-TRI-201622	Tcells_CD25_Geometric Mean	1.15
NO	NO	TWELVE	Severe	Mod ARDS	0	PFCL1-TRI-201622	Tcells_CD127_Geometric Mean	0.61
NO	NO	TWELVE	Severe	Mod ARDS	0	PFCL1-TRI-201622	Tcells_CD122_Geometric Mean	0.39
YES	NO	ONE	Severe	Sev Pneu	0	PFCL1-TRI-638119	Tcells_CD25_Geometric Mean	1.19
YES	NO	ONE	Severe	Sev Pneu	0	PFCL1-TRI-638119	Tcells_CD127_Geometric Mean	1.07
YES	NO	ONE	Severe	Sev Pneu	0	PFCL1-TRI-638119	Tcells_CD122_Geometric Mean	0.39
YES	NO	SIX	Severe	Sev Pneu	0	PFCL1-TRI-638119	Tcells_CD25_Geometric Mean	1.22
YES	NO	SIX	Severe	Sev Pneu	0	PFCL1-TRI-638119	Tcells_CD127_Geometric Mean	0.93
YES	NO	SIX	Severe	Sev Pneu	0	PFCL1-TRI-638119	Tcells_CD122_Geometric Mean	0.4
NO	NO	ONE	Severe	Mod ARDS	0	PFCL1-TRI-424713	Tcells_CD25_Geometric Mean	1.29
NO	NO	ONE	Severe	Mod ARDS	0	PFCL1-TRI-424713	Tcells_CD127_Geometric Mean	0.85
NO	NO	ONE	Severe	Mod ARDS	0	PFCL1-TRI-424713	Tcells_CD122_Geometric Mean	0.41
NO	NO	SIX	Severe	Mod ARDS	0	PFCL1-TRI-424713	Tcells_CD25_Geometric Mean	1.14
NO	NO	SIX	Severe	Mod ARDS	0	PFCL1-TRI-424713	Tcells_CD127_Geometric Mean	0.43
NO	NO	SIX	Severe	Mod ARDS	0	PFCL1-TRI-424713	Tcells_CD122_Geometric Mean	0.43
YES	YES	ONE	Severe	Sev Pneu	1	PFCL1-TRI-386990	Tcells_CD25_Geometric Mean	1.55
YES	YES	ONE	Severe	Sev Pneu	1	PFCL1-TRI-386990	Tcells_CD127_Geometric Mean	1.49
YES	YES	ONE	Severe	Sev Pneu	1	PFCL1-TRI-386990	Tcells_CD122_Geometric Mean	0.41
YES	YES	SIX	Severe	Sev Pneu	1	PFCL1-TRI-386990	Tcells_CD25_Geometric Mean	1.36
YES	YES	SIX	Severe	Sev Pneu	1	PFCL1-TRI-386990	Tcells_CD127_Geometric Mean	1.05
YES	YES	SIX	Severe	Sev Pneu	1	PFCL1-TRI-386990	Tcells_CD122_Geometric Mean	0.38
YES	YES	TWELVE	Severe	Sev Pneu	1	PFCL1-TRI-386990	Tcells_CD25_Geometric Mean	1.3
YES	YES	TWELVE	Severe	Sev Pneu	1	PFCL1-TRI-386990	Tcells_CD127_Geometric Mean	1.18
YES	YES	TWELVE	Severe	Sev Pneu	1	PFCL1-TRI-386990	Tcells_CD122_Geometric Mean	0.38
YES	NO	ONE	Severe	Mod ARDS	1	PFCL1-TRI-325994	Tcells_CD25_Geometric Mean	1.47
YES	NO	ONE	Severe	Mod ARDS	1	PFCL1-TRI-325994	Tcells_CD127_Geometric Mean	0.89
YES	NO	ONE	Severe	Mod ARDS	1	PFCL1-TRI-325994	Tcells_CD122_Geometric Mean	0.41
YES	NO	SIX	Severe	Mod ARDS	0	PFCL1-TRI-325994	Tcells_CD25_Geometric Mean	1.35
YES	NO	SIX	Severe	Mod ARDS	0	PFCL1-TRI-325994	Tcells_CD127_Geometric Mean	0.77
YES	NO	SIX	Severe	Mod ARDS	0	PFCL1-TRI-325994	Tcells_CD122_Geometric Mean	0.43
NO	NO	ONE	Mild	Mild	0	PFCL1-TRI-180227	Tcells_CD25_Geometric Mean	1.23
NO	NO	ONE	Mild	Mild	0	PFCL1-TRI-180227	Tcells_CD127_Geometric Mean	1.08
NO	NO	ONE	Mild	Mild	0	PFCL1-TRI-180227	Tcells_CD122_Geometric Mean	0.38
NO	NO	SIX	Mild	Mild	0	PFCL1-TRI-180227	Tcells_CD25_Geometric Mean	1.49
NO	NO	SIX	Mild	Mild	0	PFCL1-TRI-180227	Tcells_CD127_Geometric Mean	1.08
NO	NO	SIX	Mild	Mild	0	PFCL1-TRI-180227	Tcells_CD122_Geometric Mean	0.39
NO	NO	TWELVE	Mild	Mild	0	PFCL1-TRI-180227	Tcells_CD25_Geometric Mean	1.23
NO	NO	TWELVE	Mild	Mild	0	PFCL1-TRI-180227	Tcells_CD127_Geometric Mean	1.14
NO	NO	TWELVE	Mild	Mild	0	PFCL1-TRI-180227	Tcells_CD122_Geometric Mean	0.38
NO	NO	ONE	Mild	Mild	0	PFCL1-128567-1991	Tcells_CD25_Geometric Mean	1.16
NO	NO	ONE	Mild	Mild	0	PFCL1-128567-1991	Tcells_CD127_Geometric Mean	0.93
NO	NO	ONE	Mild	Mild	0	PFCL1-128567-1991	Tcells_CD122_Geometric Mean	0.41
NO	NO	SIX	Mild	Mild	0	PFCL1-128567-1991	Tcells_CD25_Geometric Mean	1.07
NO	NO	SIX	Mild	Mild	0	PFCL1-128567-1991	Tcells_CD127_Geometric Mean	0.97
NO	NO	SIX	Mild	Mild	0	PFCL1-128567-1991	Tcells_CD122_Geometric Mean	0.39
NO	NO	TWELVE	Mild	Mild	0	PFCL1-128567-1991	Tcells_CD25_Geometric Mean	1.17
NO	NO	TWELVE	Mild	Mild	0	PFCL1-128567-1991	Tcells_CD127_Geometric Mean	1.1
NO	NO	TWELVE	Mild	Mild	0	PFCL1-128567-1991	Tcells_CD122_Geometric Mean	0.39
YES	YES	ONE	Mild	Mild	4	PFCL1-190716-1979	Tcells_CD25_Geometric Mean	1.41
YES	YES	ONE	Mild	Mild	4	PFCL1-190716-1979	Tcells_CD127_Geometric Mean	1.31
YES	YES	ONE	Mild	Mild	4	PFCL1-190716-1979	Tcells_CD122_Geometric Mean	0.38
YES	YES	SIX	Mild	Mild	4	PFCL1-190716-1979	Tcells_CD25_Geometric Mean	1.55
YES	YES	SIX	Mild	Mild	4	PFCL1-190716-1979	Tcells_CD127_Geometric Mean	1.05
YES	YES	SIX	Mild	Mild	4	PFCL1-190716-1979	Tcells_CD122_Geometric Mean	0.38
YES	YES	TWELVE	Mild	Mild	4	PFCL1-190716-1979	Tcells_CD25_Geometric Mean	1.32
YES	YES	TWELVE	Mild	Mild	4	PFCL1-190716-1979	Tcells_CD127_Geometric Mean	1.37
YES	YES	TWELVE	Mild	Mild	4	PFCL1-190716-1979	Tcells_CD122_Geometric Mean	0.36
YES	NO	ONE	Severe	Sev ARDS	4	PFCL1-UST-190762	Tcells_CD25_Geometric Mean	1.52
YES	NO	ONE	Severe	Sev ARDS	4	PFCL1-UST-190762	Tcells_CD127_Geometric Mean	1.41
YES	NO	ONE	Severe	Sev ARDS	4	PFCL1-UST-190762	Tcells_CD122_Geometric Mean	0.36
YES	NO	SIX	Severe	Sev ARDS	0	PFCL1-UST-190762	Tcells_CD25_Geometric Mean	1.41
YES	NO	SIX	Severe	Sev ARDS	0	PFCL1-UST-190762	Tcells_CD127_Geometric Mean	0.94
YES	NO	SIX	Severe	Sev ARDS	0	PFCL1-UST-190762	Tcells_CD122_Geometric Mean	0.38
YES	NO	TWELVE	Severe	Sev ARDS	0	PFCL1-UST-190762	Tcells_CD25_Geometric Mean	1.39
YES	NO	TWELVE	Severe	Sev ARDS	0	PFCL1-UST-190762	Tcells_CD127_Geometric Mean	1.34
YES	NO	TWELVE	Severe	Sev ARDS	0	PFCL1-UST-190762	Tcells_CD122_Geometric Mean	0.38
YES	YES	ONE	Severe	Sev ARDS	0	PFCL1-TRI-576375	Tcells_CD25_Geometric Mean	1.72
YES	YES	ONE	Severe	Sev ARDS	0	PFCL1-TRI-576375	Tcells_CD127_Geometric Mean	1.27
YES	YES	ONE	Severe	Sev ARDS	0	PFCL1-TRI-576375	Tcells_CD122_Geometric Mean	0.45
YES	YES	SIX	Severe	Sev ARDS	0	PFCL1-TRI-576375	Tcells_CD25_Geometric Mean	1.33
YES	YES	SIX	Severe	Sev ARDS	0	PFCL1-TRI-576375	Tcells_CD127_Geometric Mean	0.99
YES	YES	SIX	Severe	Sev ARDS	0	PFCL1-TRI-576375	Tcells_CD122_Geometric Mean	0.4
YES	YES	ONE	Severe	Sev ARDS	1	PFCL1-UST-014327	Tcells_CD25_Geometric Mean	1.44
YES	YES	ONE	Severe	Sev ARDS	1	PFCL1-UST-014327	Tcells_CD127_Geometric Mean	1.5
YES	YES	ONE	Severe	Sev ARDS	1	PFCL1-UST-014327	Tcells_CD122_Geometric Mean	0.37
YES	YES	SIX	Severe	Sev ARDS	1	PFCL1-UST-014327	Tcells_CD25_Geometric Mean	1.34
YES	YES	SIX	Severe	Sev ARDS	1	PFCL1-UST-014327	Tcells_CD127_Geometric Mean	1.05
YES	YES	SIX	Severe	Sev ARDS	1	PFCL1-UST-014327	Tcells_CD122_Geometric Mean	0.37
YES	YES	TWELVE	Severe	Sev ARDS	1	PFCL1-UST-014327	Tcells_CD25_Geometric Mean	1.38
YES	YES	TWELVE	Severe	Sev ARDS	1	PFCL1-UST-014327	Tcells_CD127_Geometric Mean	1.3
YES	YES	TWELVE	Severe	Sev ARDS	1	PFCL1-UST-014327	Tcells_CD122_Geometric Mean	0.38
NO	NO	ONE	Mild	Mild	1	PFCL1-143020-1986	Tcells_CD25_Geometric Mean	1.05
NO	NO	ONE	Mild	Mild	1	PFCL1-143020-1986	Tcells_CD127_Geometric Mean	1.18
NO	NO	ONE	Mild	Mild	1	PFCL1-143020-1986	Tcells_CD122_Geometric Mean	0.38
NO	NO	SIX	Mild	Mild	0	PFCL1-143020-1986	Tcells_CD25_Geometric Mean	1.14
NO	NO	SIX	Mild	Mild	0	PFCL1-143020-1986	Tcells_CD127_Geometric Mean	1.04
NO	NO	SIX	Mild	Mild	0	PFCL1-143020-1986	Tcells_CD122_Geometric Mean	0.41
NO	NO	TWELVE	Mild	Mild	0	PFCL1-143020-1986	Tcells_CD25_Geometric Mean	1.07
NO	NO	TWELVE	Mild	Mild	0	PFCL1-143020-1986	Tcells_CD127_Geometric Mean	1.36
NO	NO	TWELVE	Mild	Mild	0	PFCL1-143020-1986	Tcells_CD122_Geometric Mean	0.39
YES	YES	ONE	Severe	Mod ARDS	4	PFCL1-134210-1969	Tcells_CD25_Geometric Mean	1.38
YES	YES	ONE	Severe	Mod ARDS	4	PFCL1-134210-1969	Tcells_CD127_Geometric Mean	0.51
YES	YES	ONE	Severe	Mod ARDS	4	PFCL1-134210-1969	Tcells_CD122_Geometric Mean	0.48
YES	YES	SIX	Severe	Mod ARDS	4	PFCL1-134210-1969	Tcells_CD25_Geometric Mean	0.97
YES	YES	SIX	Severe	Mod ARDS	4	PFCL1-134210-1969	Tcells_CD127_Geometric Mean	0.67
YES	YES	SIX	Severe	Mod ARDS	4	PFCL1-134210-1969	Tcells_CD122_Geometric Mean	0.4
YES	YES	TWELVE	Severe	Mod ARDS	4	PFCL1-134210-1969	Tcells_CD25_Geometric Mean	0.98
YES	YES	TWELVE	Severe	Mod ARDS	4	PFCL1-134210-1969	Tcells_CD127_Geometric Mean	0.86
YES	YES	TWELVE	Severe	Mod ARDS	4	PFCL1-134210-1969	Tcells_CD122_Geometric Mean	0.39
NO	NO	ONE	Mild	Mild	4	PFCL1-160737-1983	Tcells_CD25_Geometric Mean	1.08
NO	NO	ONE	Mild	Mild	4	PFCL1-160737-1983	Tcells_CD127_Geometric Mean	1.31
NO	NO	ONE	Mild	Mild	4	PFCL1-160737-1983	Tcells_CD122_Geometric Mean	0.39
NO	NO	SIX	Mild	Mild	0	PFCL1-160737-1983	Tcells_CD25_Geometric Mean	1.2
NO	NO	SIX	Mild	Mild	0	PFCL1-160737-1983	Tcells_CD127_Geometric Mean	1.18
NO	NO	SIX	Mild	Mild	0	PFCL1-160737-1983	Tcells_CD122_Geometric Mean	0.41
NO	NO	TWELVE	Mild	Mild	0	PFCL1-160737-1983	Tcells_CD25_Geometric Mean	1.14
NO	NO	TWELVE	Mild	Mild	0	PFCL1-160737-1983	Tcells_CD127_Geometric Mean	1.19
NO	NO	TWELVE	Mild	Mild	0	PFCL1-160737-1983	Tcells_CD122_Geometric Mean	0.39
NO	NO	ONE	Mild	Mild	0	PFCL1-145677-1995	Tcells_CD25_Geometric Mean	1.19
NO	NO	ONE	Mild	Mild	0	PFCL1-145677-1995	Tcells_CD127_Geometric Mean	1.26
NO	NO	ONE	Mild	Mild	0	PFCL1-145677-1995	Tcells_CD122_Geometric Mean	0.41
NO	NO	SIX	Mild	Mild	0	PFCL1-145677-1995	Tcells_CD25_Geometric Mean	1.16
NO	NO	SIX	Mild	Mild	0	PFCL1-145677-1995	Tcells_CD127_Geometric Mean	1.05
NO	NO	SIX	Mild	Mild	0	PFCL1-145677-1995	Tcells_CD122_Geometric Mean	0.38
NO	NO	TWELVE	Mild	Mild	0	PFCL1-145677-1995	Tcells_CD25_Geometric Mean	1.07
NO	NO	TWELVE	Mild	Mild	0	PFCL1-145677-1995	Tcells_CD127_Geometric Mean	1.44
NO	NO	TWELVE	Mild	Mild	0	PFCL1-145677-1995	Tcells_CD122_Geometric Mean	0.37
NO	NO	TWELVE	Mild	Mild	0	PFCL1-145677-1995	Tcells_CD25_Geometric Mean	1.23
NO	NO	TWELVE	Mild	Mild	0	PFCL1-145677-1995	Tcells_CD127_Geometric Mean	1.3
NO	NO	TWELVE	Mild	Mild	0	PFCL1-145677-1995	Tcells_CD122_Geometric Mean	0.39
NO	NO	TWELVE	Mild	Mild	0	PFCL1-145677-1995	Tcells_CD25_Geometric Mean	1
NO	NO	TWELVE	Mild	Mild	0	PFCL1-145677-1995	Tcells_CD127_Geometric Mean	1.33
NO	NO	TWELVE	Mild	Mild	0	PFCL1-145677-1995	Tcells_CD122_Geometric Mean	0.36
NO	NO	ONE	Mild	Mild	0	PFCL1-155780-1998	Tcells_CD25_Geometric Mean	1.16
NO	NO	ONE	Mild	Mild	0	PFCL1-155780-1998	Tcells_CD127_Geometric Mean	0.97
NO	NO	ONE	Mild	Mild	0	PFCL1-155780-1998	Tcells_CD122_Geometric Mean	0.43
NO	NO	SIX	Mild	Mild	0	PFCL1-155780-1998	Tcells_CD25_Geometric Mean	1.21
NO	NO	SIX	Mild	Mild	0	PFCL1-155780-1998	Tcells_CD127_Geometric Mean	0.69
NO	NO	SIX	Mild	Mild	0	PFCL1-155780-1998	Tcells_CD122_Geometric Mean	0.44
NO	NO	TWELVE	Mild	Mild	0	PFCL1-155780-1998	Tcells_CD25_Geometric Mean	0.81
NO	NO	TWELVE	Mild	Mild	0	PFCL1-155780-1998	Tcells_CD127_Geometric Mean	1.06
NO	NO	TWELVE	Mild	Mild	0	PFCL1-155780-1998	Tcells_CD122_Geometric Mean	0.37
NO	NO	ONE	Mild	Mild	0	PFCL1-126266-1977	Tcells_CD25_Geometric Mean	1.26
NO	NO	ONE	Mild	Mild	0	PFCL1-126266-1977	Tcells_CD127_Geometric Mean	1.12
NO	NO	ONE	Mild	Mild	0	PFCL1-126266-1977	Tcells_CD122_Geometric Mean	0.42
NO	NO	SIX	Mild	Mild	0	PFCL1-126266-1977	Tcells_CD25_Geometric Mean	1.25
NO	NO	SIX	Mild	Mild	0	PFCL1-126266-1977	Tcells_CD127_Geometric Mean	0.89
NO	NO	SIX	Mild	Mild	0	PFCL1-126266-1977	Tcells_CD122_Geometric Mean	0.41
NO	NO	TWELVE	Mild	Mild	0	PFCL1-126266-1977	Tcells_CD25_Geometric Mean	1.3
NO	NO	TWELVE	Mild	Mild	0	PFCL1-126266-1977	Tcells_CD127_Geometric Mean	1.22
NO	NO	TWELVE	Mild	Mild	0	PFCL1-126266-1977	Tcells_CD122_Geometric Mean	0.41
NO	NO	ONE	Mild	Mild	0	PFCL1-148181-1985	Tcells_CD25_Geometric Mean	1.41
NO	NO	ONE	Mild	Mild	0	PFCL1-148181-1985	Tcells_CD127_Geometric Mean	1.13
NO	NO	ONE	Mild	Mild	0	PFCL1-148181-1985	Tcells_CD122_Geometric Mean	0.47
NO	NO	SIX	Mild	Mild	0	PFCL1-148181-1985	Tcells_CD25_Geometric Mean	0.97
NO	NO	SIX	Mild	Mild	0	PFCL1-148181-1985	Tcells_CD127_Geometric Mean	0.92
NO	NO	SIX	Mild	Mild	0	PFCL1-148181-1985	Tcells_CD122_Geometric Mean	0.4
NO	NO	TWELVE	Mild	Mild	0	PFCL1-148181-1985	Tcells_CD25_Geometric Mean	0.9
NO	NO	TWELVE	Mild	Mild	0	PFCL1-148181-1985	Tcells_CD127_Geometric Mean	1.06
NO	NO	TWELVE	Mild	Mild	0	PFCL1-148181-1985	Tcells_CD122_Geometric Mean	0.39
YES	YES	ONE	Mild	Mild	1	PFCL1-160034-1987	Tcells_CD25_Geometric Mean	1.26
YES	YES	ONE	Mild	Mild	1	PFCL1-160034-1987	Tcells_CD127_Geometric Mean	0.88
YES	YES	ONE	Mild	Mild	1	PFCL1-160034-1987	Tcells_CD122_Geometric Mean	0.45
YES	YES	SIX	Mild	Mild	1	PFCL1-160034-1987	Tcells_CD25_Geometric Mean	1.22
YES	YES	SIX	Mild	Mild	1	PFCL1-160034-1987	Tcells_CD127_Geometric Mean	0.63
YES	YES	SIX	Mild	Mild	1	PFCL1-160034-1987	Tcells_CD122_Geometric Mean	0.43
YES	YES	TWELVE	Mild	Mild	1	PFCL1-160034-1987	Tcells_CD25_Geometric Mean	0.99
YES	YES	TWELVE	Mild	Mild	1	PFCL1-160034-1987	Tcells_CD127_Geometric Mean	1.03
YES	YES	TWELVE	Mild	Mild	1	PFCL1-160034-1987	Tcells_CD122_Geometric Mean	0.39
YES	YES	ONE	Mild	Mild	3	PFCL1-182563-1982	Tcells_CD25_Geometric Mean	1.12
YES	YES	ONE	Mild	Mild	3	PFCL1-182563-1982	Tcells_CD127_Geometric Mean	1.2
YES	YES	ONE	Mild	Mild	3	PFCL1-182563-1982	Tcells_CD122_Geometric Mean	0.41
YES	YES	SIX	Mild	Mild	3	PFCL1-182563-1982	Tcells_CD25_Geometric Mean	1.35
YES	YES	SIX	Mild	Mild	3	PFCL1-182563-1982	Tcells_CD127_Geometric Mean	0.9
YES	YES	SIX	Mild	Mild	3	PFCL1-182563-1982	Tcells_CD122_Geometric Mean	0.47
YES	YES	TWELVE	Mild	Mild	3	PFCL1-182563-1982	Tcells_CD25_Geometric Mean	0.98
YES	YES	TWELVE	Mild	Mild	3	PFCL1-182563-1982	Tcells_CD127_Geometric Mean	1.32
YES	YES	TWELVE	Mild	Mild	3	PFCL1-182563-1982	Tcells_CD122_Geometric Mean	0.38
YES	YES	ONE	Mild	Mild	1	PFCL1-114666-1984	Tcells_CD25_Geometric Mean	1.02
YES	YES	ONE	Mild	Mild	1	PFCL1-114666-1984	Tcells_CD127_Geometric Mean	1.32
YES	YES	ONE	Mild	Mild	1	PFCL1-114666-1984	Tcells_CD122_Geometric Mean	0.38
YES	YES	SIX	Mild	Mild	1	PFCL1-114666-1984	Tcells_CD25_Geometric Mean	0.97
YES	YES	SIX	Mild	Mild	1	PFCL1-114666-1984	Tcells_CD127_Geometric Mean	1.25
YES	YES	SIX	Mild	Mild	1	PFCL1-114666-1984	Tcells_CD122_Geometric Mean	0.37
YES	YES	TWELVE	Mild	Mild	1	PFCL1-114666-1984	Tcells_CD25_Geometric Mean	1.14
YES	YES	TWELVE	Mild	Mild	1	PFCL1-114666-1984	Tcells_CD127_Geometric Mean	1.35
YES	YES	TWELVE	Mild	Mild	1	PFCL1-114666-1984	Tcells_CD122_Geometric Mean	0.38
NO	NO	ONE	Mild	Mild	1	PFCL1-127584-1986	Tcells_CD25_Geometric Mean	0.98
NO	NO	ONE	Mild	Mild	1	PFCL1-127584-1986	Tcells_CD127_Geometric Mean	1.04
NO	NO	ONE	Mild	Mild	1	PFCL1-127584-1986	Tcells_CD122_Geometric Mean	0.38
NO	NO	SIX	Mild	Mild	0	PFCL1-127584-1986	Tcells_CD25_Geometric Mean	1.11
NO	NO	SIX	Mild	Mild	0	PFCL1-127584-1986	Tcells_CD127_Geometric Mean	0.95
NO	NO	SIX	Mild	Mild	0	PFCL1-127584-1986	Tcells_CD122_Geometric Mean	0.4
NO	NO	TWELVE	Mild	Mild	0	PFCL1-127584-1986	Tcells_CD25_Geometric Mean	0.84
NO	NO	TWELVE	Mild	Mild	0	PFCL1-127584-1986	Tcells_CD127_Geometric Mean	1.15
NO	NO	TWELVE	Mild	Mild	0	PFCL1-127584-1986	Tcells_CD122_Geometric Mean	0.36
NO	NO	ONE	Mild	Mild	0	PFCL1-126232-1988	Tcells_CD25_Geometric Mean	1.13
NO	NO	ONE	Mild	Mild	0	PFCL1-126232-1988	Tcells_CD127_Geometric Mean	1.16
NO	NO	ONE	Mild	Mild	0	PFCL1-126232-1988	Tcells_CD122_Geometric Mean	0.41
NO	NO	SIX	Mild	Mild	0	PFCL1-126232-1988	Tcells_CD25_Geometric Mean	1.11
NO	NO	SIX	Mild	Mild	0	PFCL1-126232-1988	Tcells_CD127_Geometric Mean	0.99
NO	NO	SIX	Mild	Mild	0	PFCL1-126232-1988	Tcells_CD122_Geometric Mean	0.41
NO	NO	TWELVE	Mild	Mild	0	PFCL1-126232-1988	Tcells_CD25_Geometric Mean	0.91
NO	NO	TWELVE	Mild	Mild	0	PFCL1-126232-1988	Tcells_CD127_Geometric Mean	1.32
NO	NO	TWELVE	Mild	Mild	0	PFCL1-126232-1988	Tcells_CD122_Geometric Mean	0.36
NO	NO	ONE	Mild	Mild	0	PFCL1-125035-1983	Tcells_CD25_Geometric Mean	1
NO	NO	ONE	Mild	Mild	0	PFCL1-125035-1983	Tcells_CD127_Geometric Mean	1.2
NO	NO	ONE	Mild	Mild	0	PFCL1-125035-1983	Tcells_CD122_Geometric Mean	0.39
NO	NO	SIX	Mild	Mild	0	PFCL1-125035-1983	Tcells_CD25_Geometric Mean	1.1
NO	NO	SIX	Mild	Mild	0	PFCL1-125035-1983	Tcells_CD127_Geometric Mean	0.95
NO	NO	SIX	Mild	Mild	0	PFCL1-125035-1983	Tcells_CD122_Geometric Mean	0.41
NO	NO	TWELVE	Mild	Mild	0	PFCL1-125035-1983	Tcells_CD25_Geometric Mean	0.8
NO	NO	TWELVE	Mild	Mild	0	PFCL1-125035-1983	Tcells_CD127_Geometric Mean	1.27
NO	NO	TWELVE	Mild	Mild	0	PFCL1-125035-1983	Tcells_CD122_Geometric Mean	0.36
YES	NO	ONE	Mild	Mild	0	PFCL1-147824-1995	Tcells_CD25_Geometric Mean	0.94
YES	NO	ONE	Mild	Mild	0	PFCL1-147824-1995	Tcells_CD127_Geometric Mean	1.03
YES	NO	ONE	Mild	Mild	0	PFCL1-147824-1995	Tcells_CD122_Geometric Mean	0.41
YES	NO	SIX	Mild	Mild	0	PFCL1-147824-1995	Tcells_CD25_Geometric Mean	0.86
YES	NO	SIX	Mild	Mild	0	PFCL1-147824-1995	Tcells_CD127_Geometric Mean	0.9
YES	NO	SIX	Mild	Mild	0	PFCL1-147824-1995	Tcells_CD122_Geometric Mean	0.4
YES	NO	TWELVE	Mild	Mild	0	PFCL1-147824-1995	Tcells_CD25_Geometric Mean	0.83
YES	NO	TWELVE	Mild	Mild	0	PFCL1-147824-1995	Tcells_CD127_Geometric Mean	1.16
YES	NO	TWELVE	Mild	Mild	0	PFCL1-147824-1995	Tcells_CD122_Geometric Mean	0.38
NO	NO	ONE	Mild	Mild	0	PFCL1-148108-1998	Tcells_CD25_Geometric Mean	1.2
NO	NO	ONE	Mild	Mild	0	PFCL1-148108-1998	Tcells_CD127_Geometric Mean	1.2
NO	NO	ONE	Mild	Mild	0	PFCL1-148108-1998	Tcells_CD122_Geometric Mean	0.42
NO	NO	SIX	Mild	Mild	0	PFCL1-148108-1998	Tcells_CD25_Geometric Mean	1.02
NO	NO	SIX	Mild	Mild	0	PFCL1-148108-1998	Tcells_CD127_Geometric Mean	1.12
NO	NO	SIX	Mild	Mild	0	PFCL1-148108-1998	Tcells_CD122_Geometric Mean	0.39
NO	NO	TWELVE	Mild	Mild	0	PFCL1-148108-1998	Tcells_CD25_Geometric Mean	0.83
NO	NO	TWELVE	Mild	Mild	0	PFCL1-148108-1998	Tcells_CD127_Geometric Mean	1.26
NO	NO	TWELVE	Mild	Mild	0	PFCL1-148108-1998	Tcells_CD122_Geometric Mean	0.36
YES	YES	ONE	Mild	Mild	3	PFCL1-166699-1962	Tcells_CD25_Geometric Mean	1.27
YES	YES	ONE	Mild	Mild	3	PFCL1-166699-1962	Tcells_CD127_Geometric Mean	0.92
YES	YES	ONE	Mild	Mild	3	PFCL1-166699-1962	Tcells_CD122_Geometric Mean	0.43
YES	YES	SIX	Mild	Mild	3	PFCL1-166699-1962	Tcells_CD25_Geometric Mean	1.04
YES	YES	SIX	Mild	Mild	3	PFCL1-166699-1962	Tcells_CD127_Geometric Mean	0.72
YES	YES	SIX	Mild	Mild	3	PFCL1-166699-1962	Tcells_CD122_Geometric Mean	0.43
YES	YES	TWELVE	Mild	Mild	3	PFCL1-166699-1962	Tcells_CD25_Geometric Mean	1.03
YES	YES	TWELVE	Mild	Mild	3	PFCL1-166699-1962	Tcells_CD127_Geometric Mean	1.11
YES	YES	TWELVE	Mild	Mild	3	PFCL1-166699-1962	Tcells_CD122_Geometric Mean	0.38
YES	YES	ONE	Mild	Mild	3	PFCL1-128248-1987	Tcells_CD25_Geometric Mean	1.36
YES	YES	ONE	Mild	Mild	3	PFCL1-128248-1987	Tcells_CD127_Geometric Mean	1.15
YES	YES	ONE	Mild	Mild	3	PFCL1-128248-1987	Tcells_CD122_Geometric Mean	0.44
YES	YES	SIX	Mild	Mild	2	PFCL1-128248-1987	Tcells_CD25_Geometric Mean	1.24
YES	YES	SIX	Mild	Mild	2	PFCL1-128248-1987	Tcells_CD127_Geometric Mean	0.97
YES	YES	SIX	Mild	Mild	2	PFCL1-128248-1987	Tcells_CD122_Geometric Mean	0.43
YES	YES	TWELVE	Mild	Mild	2	PFCL1-128248-1987	Tcells_CD25_Geometric Mean	0.93
YES	YES	TWELVE	Mild	Mild	2	PFCL1-128248-1987	Tcells_CD127_Geometric Mean	1.37
YES	YES	TWELVE	Mild	Mild	2	PFCL1-128248-1987	Tcells_CD122_Geometric Mean	0.38
YES	NO	ONE	Mild	Mild	2	PFCL1-179308-1988	Tcells_CD25_Geometric Mean	1.15
YES	NO	ONE	Mild	Mild	2	PFCL1-179308-1988	Tcells_CD127_Geometric Mean	1.08
YES	NO	ONE	Mild	Mild	2	PFCL1-179308-1988	Tcells_CD122_Geometric Mean	0.41
YES	NO	SIX	Mild	Mild	0	PFCL1-179308-1988	Tcells_CD25_Geometric Mean	1.04
YES	NO	SIX	Mild	Mild	0	PFCL1-179308-1988	Tcells_CD127_Geometric Mean	1.21
YES	NO	SIX	Mild	Mild	0	PFCL1-179308-1988	Tcells_CD122_Geometric Mean	0.38
YES	NO	TWELVE	Mild	Mild	0	PFCL1-179308-1988	Tcells_CD25_Geometric Mean	0.81
YES	NO	TWELVE	Mild	Mild	0	PFCL1-179308-1988	Tcells_CD127_Geometric Mean	1.33
YES	NO	TWELVE	Mild	Mild	0	PFCL1-179308-1988	Tcells_CD122_Geometric Mean	0.35
NO	NO	ONE	Mild	Mild	0	PFCL1-197267-1990	Tcells_CD25_Geometric Mean	1.03
NO	NO	ONE	Mild	Mild	0	PFCL1-197267-1990	Tcells_CD127_Geometric Mean	1.01
NO	NO	ONE	Mild	Mild	0	PFCL1-197267-1990	Tcells_CD122_Geometric Mean	0.41
NO	NO	SIX	Mild	Mild	0	PFCL1-197267-1990	Tcells_CD25_Geometric Mean	1
NO	NO	SIX	Mild	Mild	0	PFCL1-197267-1990	Tcells_CD127_Geometric Mean	1.02
NO	NO	SIX	Mild	Mild	0	PFCL1-197267-1990	Tcells_CD122_Geometric Mean	0.41
NO	NO	TWELVE	Mild	Mild	0	PFCL1-197267-1990	Tcells_CD25_Geometric Mean	0.78
NO	NO	TWELVE	Mild	Mild	0	PFCL1-197267-1990	Tcells_CD127_Geometric Mean	1.15
NO	NO	TWELVE	Mild	Mild	0	PFCL1-197267-1990	Tcells_CD122_Geometric Mean	0.37
NO	NO	ONE	Mild	Mild	0	PFCL1-189641-1992	Tcells_CD25_Geometric Mean	1.1
NO	NO	ONE	Mild	Mild	0	PFCL1-189641-1992	Tcells_CD127_Geometric Mean	0.99
NO	NO	ONE	Mild	Mild	0	PFCL1-189641-1992	Tcells_CD122_Geometric Mean	0.42
NO	NO	SIX	Mild	Mild	0	PFCL1-189641-1992	Tcells_CD25_Geometric Mean	1.03
NO	NO	SIX	Mild	Mild	0	PFCL1-189641-1992	Tcells_CD127_Geometric Mean	1.1
NO	NO	SIX	Mild	Mild	0	PFCL1-189641-1992	Tcells_CD122_Geometric Mean	0.4
NO	NO	TWELVE	Mild	Mild	0	PFCL1-189641-1992	Tcells_CD25_Geometric Mean	0.66
NO	NO	TWELVE	Mild	Mild	0	PFCL1-189641-1992	Tcells_CD127_Geometric Mean	1.19
NO	NO	TWELVE	Mild	Mild	0	PFCL1-189641-1992	Tcells_CD122_Geometric Mean	0.36
NO	NO	ONE	Mild	Mild	0	PFCL1-149717-1996	Tcells_CD25_Geometric Mean	1.09
NO	NO	ONE	Mild	Mild	0	PFCL1-149717-1996	Tcells_CD127_Geometric Mean	1.15
NO	NO	ONE	Mild	Mild	0	PFCL1-149717-1996	Tcells_CD122_Geometric Mean	0.4
NO	NO	SIX	Mild	Mild	0	PFCL1-149717-1996	Tcells_CD25_Geometric Mean	1.2
NO	NO	SIX	Mild	Mild	0	PFCL1-149717-1996	Tcells_CD127_Geometric Mean	0.67
NO	NO	SIX	Mild	Mild	0	PFCL1-149717-1996	Tcells_CD122_Geometric Mean	0.44
NO	NO	TWELVE	Mild	Mild	0	PFCL1-149717-1996	Tcells_CD25_Geometric Mean	1.14
NO	NO	TWELVE	Mild	Mild	0	PFCL1-149717-1996	Tcells_CD127_Geometric Mean	1.25
NO	NO	TWELVE	Mild	Mild	0	PFCL1-149717-1996	Tcells_CD122_Geometric Mean	0.39
NO	NO	ONE	Mild	Mild	0	PFCL1-176862-1991	Tcells_CD25_Geometric Mean	0.98
NO	NO	ONE	Mild	Mild	0	PFCL1-176862-1991	Tcells_CD127_Geometric Mean	0.95
NO	NO	ONE	Mild	Mild	0	PFCL1-176862-1991	Tcells_CD122_Geometric Mean	0.42
NO	NO	SIX	Mild	Mild	0	PFCL1-176862-1991	Tcells_CD25_Geometric Mean	0.99
NO	NO	SIX	Mild	Mild	0	PFCL1-176862-1991	Tcells_CD127_Geometric Mean	0.73
NO	NO	SIX	Mild	Mild	0	PFCL1-176862-1991	Tcells_CD122_Geometric Mean	0.43
NO	NO	TWELVE	Mild	Mild	0	PFCL1-176862-1991	Tcells_CD25_Geometric Mean	0.79
NO	NO	TWELVE	Mild	Mild	0	PFCL1-176862-1991	Tcells_CD127_Geometric Mean	1
NO	NO	TWELVE	Mild	Mild	0	PFCL1-176862-1991	Tcells_CD122_Geometric Mean	0.38
NO	NO	ONE	Mild	Mild	0	PFCL1-187404-1989	Tcells_CD25_Geometric Mean	1.1
NO	NO	ONE	Mild	Mild	0	PFCL1-187404-1989	Tcells_CD127_Geometric Mean	1.22
NO	NO	ONE	Mild	Mild	0	PFCL1-187404-1989	Tcells_CD122_Geometric Mean	0.39
NO	NO	SIX	Mild	Mild	0	PFCL1-187404-1989	Tcells_CD25_Geometric Mean	1.08
NO	NO	SIX	Mild	Mild	0	PFCL1-187404-1989	Tcells_CD127_Geometric Mean	1.26
NO	NO	SIX	Mild	Mild	0	PFCL1-187404-1989	Tcells_CD122_Geometric Mean	0.38
NO	NO	TWELVE	Mild	Mild	0	PFCL1-187404-1989	Tcells_CD25_Geometric Mean	1.14
NO	NO	TWELVE	Mild	Mild	0	PFCL1-187404-1989	Tcells_CD127_Geometric Mean	1.34
NO	NO	TWELVE	Mild	Mild	0	PFCL1-187404-1989	Tcells_CD122_Geometric Mean	0.39
NO	NO	ONE	Mild	Mild	0	PFCL1-152839-1986	Tcells_CD25_Geometric Mean	1.32
NO	NO	ONE	Mild	Mild	0	PFCL1-152839-1986	Tcells_CD127_Geometric Mean	0.94
NO	NO	ONE	Mild	Mild	0	PFCL1-152839-1986	Tcells_CD122_Geometric Mean	0.45
NO	NO	SIX	Mild	Mild	0	PFCL1-152839-1986	Tcells_CD25_Geometric Mean	1.3
NO	NO	SIX	Mild	Mild	0	PFCL1-152839-1986	Tcells_CD127_Geometric Mean	0.91
NO	NO	SIX	Mild	Mild	0	PFCL1-152839-1986	Tcells_CD122_Geometric Mean	0.45
NO	NO	TWELVE	Mild	Mild	0	PFCL1-152839-1986	Tcells_CD25_Geometric Mean	0.78
NO	NO	TWELVE	Mild	Mild	0	PFCL1-152839-1986	Tcells_CD127_Geometric Mean	1.11
NO	NO	TWELVE	Mild	Mild	0	PFCL1-152839-1986	Tcells_CD122_Geometric Mean	0.38
YES	NO	ONE	Mild	Mild	1	PFCL1-140370-1952	Tcells_CD25_Geometric Mean	0.78
YES	NO	ONE	Mild	Mild	1	PFCL1-140370-1952	Tcells_CD127_Geometric Mean	0.6
YES	NO	ONE	Mild	Mild	1	PFCL1-140370-1952	Tcells_CD122_Geometric Mean	0.39
YES	NO	SIX	Mild	Mild	1	PFCL1-140370-1952	Tcells_CD25_Geometric Mean	1.05
YES	NO	SIX	Mild	Mild	1	PFCL1-140370-1952	Tcells_CD127_Geometric Mean	0.64
YES	NO	SIX	Mild	Mild	1	PFCL1-140370-1952	Tcells_CD122_Geometric Mean	0.42
YES	NO	TWELVE	Mild	Mild	0	PFCL1-140370-1952	Tcells_CD25_Geometric Mean	0.93
YES	NO	TWELVE	Mild	Mild	0	PFCL1-140370-1952	Tcells_CD127_Geometric Mean	0.98
YES	NO	TWELVE	Mild	Mild	0	PFCL1-140370-1952	Tcells_CD122_Geometric Mean	0.39
NO	NO	ONE	Mild	Mild	0	PFCL1-154613-1988	Tcells_CD25_Geometric Mean	1.04
NO	NO	ONE	Mild	Mild	0	PFCL1-154613-1988	Tcells_CD127_Geometric Mean	0.9
NO	NO	ONE	Mild	Mild	0	PFCL1-154613-1988	Tcells_CD122_Geometric Mean	0.4
NO	NO	SIX	Mild	Mild	0	PFCL1-154613-1988	Tcells_CD25_Geometric Mean	1.26
NO	NO	SIX	Mild	Mild	0	PFCL1-154613-1988	Tcells_CD127_Geometric Mean	0.75
NO	NO	SIX	Mild	Mild	0	PFCL1-154613-1988	Tcells_CD122_Geometric Mean	0.42
NO	NO	TWELVE	Mild	Mild	0	PFCL1-154613-1988	Tcells_CD25_Geometric Mean	1.04
NO	NO	TWELVE	Mild	Mild	0	PFCL1-154613-1988	Tcells_CD127_Geometric Mean	1.3
NO	NO	TWELVE	Mild	Mild	0	PFCL1-154613-1988	Tcells_CD122_Geometric Mean	0.37
NO	NO	ONE	Mild	Mild	0	PFCL1-124560-1971	Tcells_CD25_Geometric Mean	1.1
NO	NO	ONE	Mild	Mild	0	PFCL1-124560-1971	Tcells_CD127_Geometric Mean	1.02
NO	NO	ONE	Mild	Mild	0	PFCL1-124560-1971	Tcells_CD122_Geometric Mean	0.39
NO	NO	SIX	Mild	Mild	0	PFCL1-124560-1971	Tcells_CD25_Geometric Mean	1.35
NO	NO	SIX	Mild	Mild	0	PFCL1-124560-1971	Tcells_CD127_Geometric Mean	0.93
NO	NO	SIX	Mild	Mild	0	PFCL1-124560-1971	Tcells_CD122_Geometric Mean	0.42
NO	NO	TWELVE	Mild	Mild	0	PFCL1-124560-1971	Tcells_CD25_Geometric Mean	1.17
NO	NO	TWELVE	Mild	Mild	0	PFCL1-124560-1971	Tcells_CD127_Geometric Mean	1.23
NO	NO	TWELVE	Mild	Mild	0	PFCL1-124560-1971	Tcells_CD122_Geometric Mean	0.39
NO	NO	ONE	Mild	Mild	0	PFCL1-110586-1987	Tcells_CD25_Geometric Mean	0.99
NO	NO	ONE	Mild	Mild	0	PFCL1-110586-1987	Tcells_CD127_Geometric Mean	0.66
NO	NO	ONE	Mild	Mild	0	PFCL1-110586-1987	Tcells_CD122_Geometric Mean	0.42
NO	NO	SIX	Mild	Mild	0	PFCL1-110586-1987	Tcells_CD25_Geometric Mean	1.05
NO	NO	SIX	Mild	Mild	0	PFCL1-110586-1987	Tcells_CD127_Geometric Mean	0.66
NO	NO	SIX	Mild	Mild	0	PFCL1-110586-1987	Tcells_CD122_Geometric Mean	0.42
NO	NO	TWELVE	Mild	Mild	0	PFCL1-110586-1987	Tcells_CD25_Geometric Mean	0.94
NO	NO	TWELVE	Mild	Mild	0	PFCL1-110586-1987	Tcells_CD127_Geometric Mean	0.84
NO	NO	TWELVE	Mild	Mild	0	PFCL1-110586-1987	Tcells_CD122_Geometric Mean	0.39
NO	NO	ONE	Mild	Mild	0	PFCL1-111960-1996	Tcells_CD25_Geometric Mean	1.4
NO	NO	ONE	Mild	Mild	0	PFCL1-111960-1996	Tcells_CD127_Geometric Mean	1.16
NO	NO	ONE	Mild	Mild	0	PFCL1-111960-1996	Tcells_CD122_Geometric Mean	0.45
NO	NO	SIX	Mild	Mild	0	PFCL1-111960-1996	Tcells_CD25_Geometric Mean	1.09
NO	NO	SIX	Mild	Mild	0	PFCL1-111960-1996	Tcells_CD127_Geometric Mean	1.2
NO	NO	SIX	Mild	Mild	0	PFCL1-111960-1996	Tcells_CD122_Geometric Mean	0.4
NO	NO	TWELVE	Mild	Mild	0	PFCL1-111960-1996	Tcells_CD25_Geometric Mean	0.98
NO	NO	TWELVE	Mild	Mild	0	PFCL1-111960-1996	Tcells_CD127_Geometric Mean	1.32
NO	NO	TWELVE	Mild	Mild	0	PFCL1-111960-1996	Tcells_CD122_Geometric Mean	0.38
YES	NO	ONE	Mild	Mild	0	PFCL1-LIM-828246	Tcells_CD25_Geometric Mean	1.19
YES	NO	ONE	Mild	Mild	0	PFCL1-LIM-828246	Tcells_CD127_Geometric Mean	1.26
YES	NO	ONE	Mild	Mild	0	PFCL1-LIM-828246	Tcells_CD122_Geometric Mean	0.41
YES	NO	SIX	Mild	Mild	0	PFCL1-LIM-828246	Tcells_CD25_Geometric Mean	0.9
YES	NO	SIX	Mild	Mild	0	PFCL1-LIM-828246	Tcells_CD127_Geometric Mean	1.07
YES	NO	SIX	Mild	Mild	0	PFCL1-LIM-828246	Tcells_CD122_Geometric Mean	0.39
YES	NO	TWELVE	Mild	Mild	0	PFCL1-LIM-828246	Tcells_CD25_Geometric Mean	1.37
YES	NO	TWELVE	Mild	Mild	0	PFCL1-LIM-828246	Tcells_CD127_Geometric Mean	1.34
YES	NO	TWELVE	Mild	Mild	0	PFCL1-LIM-828246	Tcells_CD122_Geometric Mean	0.42
NO	NO	ONE	Severe	Sev Pneu	0	PFCL1-TRI-778908	Tcells_CD25_Geometric Mean	1.39
NO	NO	ONE	Severe	Sev Pneu	0	PFCL1-TRI-778908	Tcells_CD127_Geometric Mean	0.92
NO	NO	ONE	Severe	Sev Pneu	0	PFCL1-TRI-778908	Tcells_CD122_Geometric Mean	0.43
NO	NO	SIX	Severe	Sev Pneu	0	PFCL1-TRI-778908	Tcells_CD25_Geometric Mean	1.21
NO	NO	SIX	Severe	Sev Pneu	0	PFCL1-TRI-778908	Tcells_CD127_Geometric Mean	1
NO	NO	SIX	Severe	Sev Pneu	0	PFCL1-TRI-778908	Tcells_CD122_Geometric Mean	0.41
NO	NO	ONE	Severe	Sev Pneu	0	PFCL1-TRI-625476	Tcells_CD25_Geometric Mean	1.42
NO	NO	ONE	Severe	Sev Pneu	0	PFCL1-TRI-625476	Tcells_CD127_Geometric Mean	1.06
NO	NO	ONE	Severe	Sev Pneu	0	PFCL1-TRI-625476	Tcells_CD122_Geometric Mean	0.44
NO	NO	SIX	Severe	Sev Pneu	0	PFCL1-TRI-625476	Tcells_CD25_Geometric Mean	1.08
NO	NO	SIX	Severe	Sev Pneu	0	PFCL1-TRI-625476	Tcells_CD127_Geometric Mean	1.03
NO	NO	SIX	Severe	Sev Pneu	0	PFCL1-TRI-625476	Tcells_CD122_Geometric Mean	0.39
NO	NO	TWELVE	Severe	Sev Pneu	0	PFCL1-TRI-625476	Tcells_CD25_Geometric Mean	0.97
NO	NO	TWELVE	Severe	Sev Pneu	0	PFCL1-TRI-625476	Tcells_CD127_Geometric Mean	1.09
NO	NO	TWELVE	Severe	Sev Pneu	0	PFCL1-TRI-625476	Tcells_CD122_Geometric Mean	0.38
NO	NO	ONE	Mild	Mild	0	PFCL1-199474-1994	Tcells_CD25_Geometric Mean	1.22
NO	NO	ONE	Mild	Mild	0	PFCL1-199474-1994	Tcells_CD127_Geometric Mean	0.76
NO	NO	ONE	Mild	Mild	0	PFCL1-199474-1994	Tcells_CD122_Geometric Mean	0.43
NO	NO	SIX	Mild	Mild	0	PFCL1-199474-1994	Tcells_CD25_Geometric Mean	1.07
NO	NO	SIX	Mild	Mild	0	PFCL1-199474-1994	Tcells_CD127_Geometric Mean	0.82
NO	NO	SIX	Mild	Mild	0	PFCL1-199474-1994	Tcells_CD122_Geometric Mean	0.42
NO	NO	TWELVE	Mild	Mild	0	PFCL1-199474-1994	Tcells_CD25_Geometric Mean	0.85
NO	NO	TWELVE	Mild	Mild	0	PFCL1-199474-1994	Tcells_CD127_Geometric Mean	1.2
NO	NO	TWELVE	Mild	Mild	0	PFCL1-199474-1994	Tcells_CD122_Geometric Mean	0.39
YES	YES	ONE	Severe	Mild ARDS	1	PFCL1-LIM-929040	Tcells_CD25_Geometric Mean	1.62
YES	YES	ONE	Severe	Mild ARDS	1	PFCL1-LIM-929040	Tcells_CD127_Geometric Mean	1.08
YES	YES	ONE	Severe	Mild ARDS	1	PFCL1-LIM-929040	Tcells_CD122_Geometric Mean	0.45
YES	YES	SIX	Severe	Mild ARDS	1	PFCL1-LIM-929040	Tcells_CD25_Geometric Mean	1.12
YES	YES	SIX	Severe	Mild ARDS	1	PFCL1-LIM-929040	Tcells_CD127_Geometric Mean	0.7
YES	YES	SIX	Severe	Mild ARDS	1	PFCL1-LIM-929040	Tcells_CD122_Geometric Mean	0.4
YES	YES	TWELVE	Severe	Mild ARDS	1	PFCL1-LIM-929040	Tcells_CD25_Geometric Mean	1.62
YES	YES	TWELVE	Severe	Mild ARDS	1	PFCL1-LIM-929040	Tcells_CD127_Geometric Mean	0.91
YES	YES	TWELVE	Severe	Mild ARDS	1	PFCL1-LIM-929040	Tcells_CD122_Geometric Mean	0.44
YES	NO	ONE	Mild	Pneu	1	PFCL1-LIM-733617	Tcells_CD25_Geometric Mean	1.66
YES	NO	ONE	Mild	Pneu	1	PFCL1-LIM-733617	Tcells_CD127_Geometric Mean	1.11
YES	NO	ONE	Mild	Pneu	1	PFCL1-LIM-733617	Tcells_CD122_Geometric Mean	0.45
YES	NO	SIX	Mild	Pneu	0	PFCL1-LIM-733617	Tcells_CD25_Geometric Mean	1.26
YES	NO	SIX	Mild	Pneu	0	PFCL1-LIM-733617	Tcells_CD127_Geometric Mean	1.02
YES	NO	SIX	Mild	Pneu	0	PFCL1-LIM-733617	Tcells_CD122_Geometric Mean	0.4
YES	NO	TWELVE	Mild	Pneu	0	PFCL1-LIM-733617	Tcells_CD25_Geometric Mean	1.41
YES	NO	TWELVE	Mild	Pneu	0	PFCL1-LIM-733617	Tcells_CD127_Geometric Mean	1.09
YES	NO	TWELVE	Mild	Pneu	0	PFCL1-LIM-733617	Tcells_CD122_Geometric Mean	0.4
YES	YES	ONE	Mild	Pneu	4	PFCL1-LIM-192743	Tcells_CD25_Geometric Mean	1.7
YES	YES	ONE	Mild	Pneu	4	PFCL1-LIM-192743	Tcells_CD127_Geometric Mean	1.43
YES	YES	ONE	Mild	Pneu	4	PFCL1-LIM-192743	Tcells_CD122_Geometric Mean	0.43
YES	YES	SIX	Mild	Pneu	4	PFCL1-LIM-192743	Tcells_CD25_Geometric Mean	1.34
YES	YES	SIX	Mild	Pneu	4	PFCL1-LIM-192743	Tcells_CD127_Geometric Mean	1.21
YES	YES	SIX	Mild	Pneu	4	PFCL1-LIM-192743	Tcells_CD122_Geometric Mean	0.39
YES	YES	TWELVE	Mild	Pneu	4	PFCL1-LIM-192743	Tcells_CD25_Geometric Mean	1.44
YES	YES	TWELVE	Mild	Pneu	4	PFCL1-LIM-192743	Tcells_CD127_Geometric Mean	1.34
YES	YES	TWELVE	Mild	Pneu	4	PFCL1-LIM-192743	Tcells_CD122_Geometric Mean	0.39
YES	NO	ONE	Mild	Mild	4	PFCL1-188862-1993	Tcells_CD25_Geometric Mean	0.97
YES	NO	ONE	Mild	Mild	4	PFCL1-188862-1993	Tcells_CD127_Geometric Mean	1.18
YES	NO	ONE	Mild	Mild	4	PFCL1-188862-1993	Tcells_CD122_Geometric Mean	0.39
YES	NO	SIX	Mild	Mild	0	PFCL1-188862-1993	Tcells_CD25_Geometric Mean	1.03
YES	NO	SIX	Mild	Mild	0	PFCL1-188862-1993	Tcells_CD127_Geometric Mean	1.06
YES	NO	SIX	Mild	Mild	0	PFCL1-188862-1993	Tcells_CD122_Geometric Mean	0.39
YES	NO	TWELVE	Mild	Mild	0	PFCL1-188862-1993	Tcells_CD25_Geometric Mean	1.19
YES	NO	TWELVE	Mild	Mild	0	PFCL1-188862-1993	Tcells_CD127_Geometric Mean	1.1
YES	NO	TWELVE	Mild	Mild	0	PFCL1-188862-1993	Tcells_CD122_Geometric Mean	0.4
NO	NO	ONE	Mild	Mild	0	PFCL1-121291-1995	Tcells_CD25_Geometric Mean	0.93
NO	NO	ONE	Mild	Mild	0	PFCL1-121291-1995	Tcells_CD127_Geometric Mean	1.06
NO	NO	ONE	Mild	Mild	0	PFCL1-121291-1995	Tcells_CD122_Geometric Mean	0.38
NO	NO	SIX	Mild	Mild	0	PFCL1-121291-1995	Tcells_CD25_Geometric Mean	0.84
NO	NO	SIX	Mild	Mild	0	PFCL1-121291-1995	Tcells_CD127_Geometric Mean	1.3
NO	NO	SIX	Mild	Mild	0	PFCL1-121291-1995	Tcells_CD122_Geometric Mean	0.38
NO	NO	TWELVE	Mild	Mild	0	PFCL1-121291-1995	Tcells_CD25_Geometric Mean	0.85
NO	NO	TWELVE	Mild	Mild	0	PFCL1-121291-1995	Tcells_CD127_Geometric Mean	1.34
NO	NO	TWELVE	Mild	Mild	0	PFCL1-121291-1995	Tcells_CD122_Geometric Mean	0.38
YES	YES	ONE	Mild	Mild	1	PFCL1-110528-1981	Tcells_CD25_Geometric Mean	0.88
YES	YES	ONE	Mild	Mild	1	PFCL1-110528-1981	Tcells_CD127_Geometric Mean	1.12
YES	YES	ONE	Mild	Mild	1	PFCL1-110528-1981	Tcells_CD122_Geometric Mean	0.38
YES	YES	SIX	Mild	Mild	1	PFCL1-110528-1981	Tcells_CD25_Geometric Mean	1.16
YES	YES	SIX	Mild	Mild	1	PFCL1-110528-1981	Tcells_CD127_Geometric Mean	1.21
YES	YES	SIX	Mild	Mild	1	PFCL1-110528-1981	Tcells_CD122_Geometric Mean	0.41
YES	YES	TWELVE	Mild	Mild	1	PFCL1-110528-1981	Tcells_CD25_Geometric Mean	1.07
YES	YES	TWELVE	Mild	Mild	1	PFCL1-110528-1981	Tcells_CD127_Geometric Mean	1.22
YES	YES	TWELVE	Mild	Mild	1	PFCL1-110528-1981	Tcells_CD122_Geometric Mean	0.39
YES	YES	TWELVE	Mild	Mild	1	PFCL1-110528-1981	Tcells_CD25_Geometric Mean	0.84
YES	YES	TWELVE	Mild	Mild	1	PFCL1-110528-1981	Tcells_CD127_Geometric Mean	1.43
YES	YES	TWELVE	Mild	Mild	1	PFCL1-110528-1981	Tcells_CD122_Geometric Mean	0.36
YES	YES	TWELVE	Mild	Mild	1	PFCL1-110528-1981	Tcells_CD25_Geometric Mean	0.93
YES	YES	TWELVE	Mild	Mild	1	PFCL1-110528-1981	Tcells_CD127_Geometric Mean	1.26
YES	YES	TWELVE	Mild	Mild	1	PFCL1-110528-1981	Tcells_CD122_Geometric Mean	0.38
YES	YES	ONE	Severe	Sev Pneu	3	PFCL1-152256-1946	Tcells_CD25_Geometric Mean	1.17
YES	YES	ONE	Severe	Sev Pneu	3	PFCL1-152256-1946	Tcells_CD127_Geometric Mean	0.8
YES	YES	ONE	Severe	Sev Pneu	3	PFCL1-152256-1946	Tcells_CD122_Geometric Mean	0.39
YES	YES	SIX	Severe	Sev Pneu	3	PFCL1-152256-1946	Tcells_CD25_Geometric Mean	1.26
YES	YES	SIX	Severe	Sev Pneu	3	PFCL1-152256-1946	Tcells_CD127_Geometric Mean	0.85
YES	YES	SIX	Severe	Sev Pneu	3	PFCL1-152256-1946	Tcells_CD122_Geometric Mean	0.4
YES	YES	TWELVE	Severe	Sev Pneu	3	PFCL1-152256-1946	Tcells_CD25_Geometric Mean	1.35
YES	YES	TWELVE	Severe	Sev Pneu	3	PFCL1-152256-1946	Tcells_CD127_Geometric Mean	1.08
YES	YES	TWELVE	Severe	Sev Pneu	3	PFCL1-152256-1946	Tcells_CD122_Geometric Mean	0.39
YES	YES	ONE	Severe	Sev Pneu	1	PFCL1-140120-1942	Tcells_CD25_Geometric Mean	1.35
YES	YES	ONE	Severe	Sev Pneu	1	PFCL1-140120-1942	Tcells_CD127_Geometric Mean	1.45
YES	YES	ONE	Severe	Sev Pneu	1	PFCL1-140120-1942	Tcells_CD122_Geometric Mean	0.38
YES	YES	SIX	Severe	Sev Pneu	1	PFCL1-140120-1942	Tcells_CD25_Geometric Mean	1.21
YES	YES	SIX	Severe	Sev Pneu	1	PFCL1-140120-1942	Tcells_CD127_Geometric Mean	1.1
YES	YES	SIX	Severe	Sev Pneu	1	PFCL1-140120-1942	Tcells_CD122_Geometric Mean	0.39
YES	YES	TWELVE	Severe	Sev Pneu	1	PFCL1-140120-1942	Tcells_CD25_Geometric Mean	1.18
YES	YES	TWELVE	Severe	Sev Pneu	1	PFCL1-140120-1942	Tcells_CD127_Geometric Mean	1.32
YES	YES	TWELVE	Severe	Sev Pneu	1	PFCL1-140120-1942	Tcells_CD122_Geometric Mean	0.37

## Sheet: FigS7c
ID	timepoint	measurement	type	Subpopulation	Severity	LC_12M
25	12M	549	Geometric Mean (CD25)	Dexneg_CD8+	Mild	NO
25	6M	935	Geometric Mean (CD25)	Dexneg_CD8+	Mild	NO
25	12M	906	Geometric Mean (CD25)	Tcon_CD4+	Mild	NO
25	Acute	925	Geometric Mean (CD25)	Dexneg_CD8+	Mild	NO
25	6M	1160	Geometric Mean (CD25)	Tcon_CD4+	Mild	NO
25	Acute	1164	Geometric Mean (CD25)	Tcon_CD4+	Mild	NO
27	12M	517	Geometric Mean (CD25)	Dexneg_CD8+	Mild	YES
27	12M	817	Geometric Mean (CD25)	Tcon_CD4+	Mild	YES
27	6M	1200	Geometric Mean (CD25)	Tcon_CD4+	Mild	YES
27	Acute	1111	Geometric Mean (CD25)	Tcon_CD4+	Mild	YES
27	6M	812	Geometric Mean (CD25)	Dexneg_CD8+	Mild	YES
27	Acute	887	Geometric Mean (CD25)	Dexneg_CD8+	Mild	YES
29	12M	677	Geometric Mean (CD25)	Dexneg_CD8+	Mild	NO
29	6M	724	Geometric Mean (CD25)	Dexneg_CD8+	Mild	NO
29	Acute	1017	Geometric Mean (CD25)	Dexneg_CD8+	Mild	NO
29	12M	1137	Geometric Mean (CD25)	Tcon_CD4+	Mild	NO
29	6M	1128	Geometric Mean (CD25)	Tcon_CD4+	Mild	NO
29	Acute	1369	Geometric Mean (CD25)	Tcon_CD4+	Mild	NO
47	6M	1644	Geometric Mean (CD25)	Tcon_CD4+	Mod ARDS	YES
47	Acute	1367	Geometric Mean (CD25)	Tcon_CD4+	Mod ARDS	YES
47	6M	897	Geometric Mean (CD25)	Dexneg_CD8+	Mod ARDS	YES
47	12M	1650	Geometric Mean (CD25)	Tcon_CD4+	Mod ARDS	YES
47	Acute	1068	Geometric Mean (CD25)	Dexneg_CD8+	Mod ARDS	YES
47	12M	905	Geometric Mean (CD25)	Dexneg_CD8+	Mod ARDS	YES
50	6M	887	Geometric Mean (CD25)	Dexneg_CD8+	Mod ARDS	NO
50	12M	616	Geometric Mean (CD25)	Dexneg_CD8+	Mod ARDS	NO
50	6M	1057	Geometric Mean (CD25)	Tcon_CD4+	Mod ARDS	NO
50	12M	761	Geometric Mean (CD25)	Tcon_CD4+	Mod ARDS	NO
50	Acute	1090	Geometric Mean (CD25)	Tcon_CD4+	Mod ARDS	NO
50	Acute	808	Geometric Mean (CD25)	Dexneg_CD8+	Mod ARDS	NO
106	12M	665	Geometric Mean (CD25)	Dexneg_CD8+	Severe ARDS	YES
106	6M	901	Geometric Mean (CD25)	Dexneg_CD8+	Severe ARDS	YES
106	12M	1342	Geometric Mean (CD25)	Tcon_CD4+	Severe ARDS	YES
106	Acute	1643	Geometric Mean (CD25)	Tcon_CD4+	Severe ARDS	YES
106	6M	1386	Geometric Mean (CD25)	Tcon_CD4+	Severe ARDS	YES
106	Acute	1160	Geometric Mean (CD25)	Dexneg_CD8+	Severe ARDS	YES
120	12M	794	Geometric Mean (CD25)	Dexneg_CD8+	Mild	NO
120	6M	919	Geometric Mean (CD25)	Dexneg_CD8+	Mild	NO
120	Acute	1022	Geometric Mean (CD25)	Dexneg_CD8+	Mild	NO
120	12M	1282	Geometric Mean (CD25)	Tcon_CD4+	Mild	NO
120	6M	1403	Geometric Mean (CD25)	Tcon_CD4+	Mild	NO
120	Acute	1289	Geometric Mean (CD25)	Tcon_CD4+	Mild	NO
124	6M	1180	Geometric Mean (CD25)	Tcon_CD4+	Asymp	NO
124	12M	1034	Geometric Mean (CD25)	Tcon_CD4+	Asymp	NO
124	Acute	1318	Geometric Mean (CD25)	Tcon_CD4+	Asymp	NO
124	Acute	792	Geometric Mean (CD25)	Dexneg_CD8+	Asymp	NO
124	12M	547	Geometric Mean (CD25)	Dexneg_CD8+	Asymp	NO
124	6M	716	Geometric Mean (CD25)	Dexneg_CD8+	Asymp	NO
125	6M	946	Geometric Mean (CD25)	Dexneg_CD8+	Mild	NO
125	Acute	1494	Geometric Mean (CD25)	Tcon_CD4+	Mild	NO
125	6M	1604	Geometric Mean (CD25)	Tcon_CD4+	Mild	NO
125	12M	969	Geometric Mean (CD25)	Dexneg_CD8+	Mild	NO
125	12M	1704	Geometric Mean (CD25)	Tcon_CD4+	Mild	NO
125	Acute	1039	Geometric Mean (CD25)	Dexneg_CD8+	Mild	NO
127	12M	730	Geometric Mean (CD25)	Dexneg_CD8+	Mild	NO
127	6M	860	Geometric Mean (CD25)	Dexneg_CD8+	Mild	NO
127	12M	924	Geometric Mean (CD25)	Tcon_CD4+	Mild	NO
127	6M	1212	Geometric Mean (CD25)	Tcon_CD4+	Mild	NO
127	Acute	904	Geometric Mean (CD25)	Dexneg_CD8+	Mild	NO
127	Acute	1553	Geometric Mean (CD25)	Tcon_CD4+	Mild	NO
129	12M	968	Geometric Mean (CD25)	Tcon_CD4+	Mild	YES
129	6M	1343	Geometric Mean (CD25)	Tcon_CD4+	Mild	YES
129	12M	570	Geometric Mean (CD25)	Dexneg_CD8+	Mild	YES
129	6M	960	Geometric Mean (CD25)	Dexneg_CD8+	Mild	YES
129	Acute	951	Geometric Mean (CD25)	Dexneg_CD8+	Mild	YES
129	Acute	1143	Geometric Mean (CD25)	Tcon_CD4+	Mild	YES
131	12M	965	Geometric Mean (CD25)	Tcon_CD4+	Mild	YES
131	12M	621	Geometric Mean (CD25)	Dexneg_CD8+	Mild	YES
131	6M	1140	Geometric Mean (CD25)	Tcon_CD4+	Mild	YES
131	Acute	756	Geometric Mean (CD25)	Dexneg_CD8+	Mild	YES
131	6M	767	Geometric Mean (CD25)	Dexneg_CD8+	Mild	YES
131	Acute	1071	Geometric Mean (CD25)	Tcon_CD4+	Mild	YES
140	6M	1080	Geometric Mean (CD25)	Tcon_CD4+	Mild	NO
140	Acute	1026	Geometric Mean (CD25)	Tcon_CD4+	Mild	NO
140	12M	855	Geometric Mean (CD25)	Tcon_CD4+	Mild	NO
140	12M	551	Geometric Mean (CD25)	Dexneg_CD8+	Mild	NO
140	6M	692	Geometric Mean (CD25)	Dexneg_CD8+	Mild	NO
140	Acute	755	Geometric Mean (CD25)	Dexneg_CD8+	Mild	NO
142	12M	617	Geometric Mean (CD25)	Dexneg_CD8+	Mild	NO
142	Acute	1129	Geometric Mean (CD25)	Tcon_CD4+	Mild	NO
142	6M	812	Geometric Mean (CD25)	Dexneg_CD8+	Mild	NO
142	6M	1238	Geometric Mean (CD25)	Tcon_CD4+	Mild	NO
142	12M	989	Geometric Mean (CD25)	Tcon_CD4+	Mild	NO
142	Acute	957	Geometric Mean (CD25)	Dexneg_CD8+	Mild	NO
145	12M	716	Geometric Mean (CD25)	Dexneg_CD8+	Mild	NO
145	6M	898	Geometric Mean (CD25)	Dexneg_CD8+	Mild	NO
145	12M	1223	Geometric Mean (CD25)	Tcon_CD4+	Mild	NO
145	Acute	656	Geometric Mean (CD25)	Dexneg_CD8+	Mild	NO
145	6M	1267	Geometric Mean (CD25)	Tcon_CD4+	Mild	NO
145	Acute	954	Geometric Mean (CD25)	Tcon_CD4+	Mild	NO
146	6M	984	Geometric Mean (CD25)	Dexneg_CD8+	Mild	YES
146	Acute	934	Geometric Mean (CD25)	Dexneg_CD8+	Mild	YES
146	12M	813	Geometric Mean (CD25)	Dexneg_CD8+	Mild	YES
146	12M	1447	Geometric Mean (CD25)	Tcon_CD4+	Mild	YES
146	6M	1198	Geometric Mean (CD25)	Tcon_CD4+	Mild	YES
146	Acute	1269	Geometric Mean (CD25)	Tcon_CD4+	Mild	YES
147	12M	722	Geometric Mean (CD25)	Dexneg_CD8+	Mild	YES
147	6M	1406	Geometric Mean (CD25)	Tcon_CD4+	Mild	YES
147	12M	1086	Geometric Mean (CD25)	Tcon_CD4+	Mild	YES
147	Acute	1369	Geometric Mean (CD25)	Tcon_CD4+	Mild	YES
147	6M	899	Geometric Mean (CD25)	Dexneg_CD8+	Mild	YES
147	Acute	847	Geometric Mean (CD25)	Dexneg_CD8+	Mild	YES
150	12M	478	Geometric Mean (CD25)	Dexneg_CD8+	Mild	NO
150	6M	801	Geometric Mean (CD25)	Dexneg_CD8+	Mild	NO
150	Acute	1017	Geometric Mean (CD25)	Tcon_CD4+	Mild	NO
150	Acute	809	Geometric Mean (CD25)	Dexneg_CD8+	Mild	NO
150	12M	689	Geometric Mean (CD25)	Tcon_CD4+	Mild	NO
150	6M	1156	Geometric Mean (CD25)	Tcon_CD4+	Mild	NO
152	12M	595	Geometric Mean (CD25)	Dexneg_CD8+	Mild	NO
152	6M	883	Geometric Mean (CD25)	Dexneg_CD8+	Mild	NO
152	Acute	846	Geometric Mean (CD25)	Dexneg_CD8+	Mild	NO
152	12M	839	Geometric Mean (CD25)	Tcon_CD4+	Mild	NO
152	Acute	1020	Geometric Mean (CD25)	Tcon_CD4+	Mild	NO
152	6M	1092	Geometric Mean (CD25)	Tcon_CD4+	Mild	NO
155	12M	692	Geometric Mean (CD25)	Dexneg_CD8+	Mild	NO
155	6M	901	Geometric Mean (CD25)	Dexneg_CD8+	Mild	NO
155	Acute	820	Geometric Mean (CD25)	Dexneg_CD8+	Mild	NO
155	12M	1100	Geometric Mean (CD25)	Tcon_CD4+	Mild	NO
155	Acute	1242	Geometric Mean (CD25)	Tcon_CD4+	Mild	NO
155	6M	1252	Geometric Mean (CD25)	Tcon_CD4+	Mild	NO
157	Acute	1058	Geometric Mean (CD25)	Tcon_CD4+	Mild	YES
157	6M	1504	Geometric Mean (CD25)	Tcon_CD4+	Mild	YES
157	12M	1161	Geometric Mean (CD25)	Tcon_CD4+	Mild	YES
157	12M	729	Geometric Mean (CD25)	Dexneg_CD8+	Mild	YES
157	6M	839	Geometric Mean (CD25)	Dexneg_CD8+	Mild	YES
157	Acute	843	Geometric Mean (CD25)	Dexneg_CD8+	Mild	YES
160	12M	994	Geometric Mean (CD25)	Dexneg_CD8+	Mild	YES
160	6M	750	Geometric Mean (CD25)	Dexneg_CD8+	Mild	YES
160	Acute	781	Geometric Mean (CD25)	Dexneg_CD8+	Mild	YES
160	12M	1374	Geometric Mean (CD25)	Tcon_CD4+	Mild	YES
160	6M	1008	Geometric Mean (CD25)	Tcon_CD4+	Mild	YES
160	Acute	1017	Geometric Mean (CD25)	Tcon_CD4+	Mild	YES
165	12M	502	Geometric Mean (CD25)	Dexneg_CD8+	Mild	NO
165	6M	800	Geometric Mean (CD25)	Dexneg_CD8+	Mild	NO
165	Acute	850	Geometric Mean (CD25)	Dexneg_CD8+	Mild	NO
165	12M	1046	Geometric Mean (CD25)	Tcon_CD4+	Mild	NO
165	6M	1491	Geometric Mean (CD25)	Tcon_CD4+	Mild	NO
165	Acute	1417	Geometric Mean (CD25)	Tcon_CD4+	Mild	NO
167	12M	1232	Geometric Mean (CD25)	Tcon_CD4+	Mild	NO
167	6M	1437	Geometric Mean (CD25)	Tcon_CD4+	Mild	NO
167	6M	856	Geometric Mean (CD25)	Dexneg_CD8+	Mild	NO
167	12M	667	Geometric Mean (CD25)	Dexneg_CD8+	Mild	NO
167	Acute	1136	Geometric Mean (CD25)	Tcon_CD4+	Mild	NO
167	Acute	476	Geometric Mean (CD25)	Dexneg_CD8+	Mild	NO
180	12M	1362	Geometric Mean (CD25)	Dexneg_CD8+	Mild	YES
180	6M	1138	Geometric Mean (CD25)	Dexneg_CD8+	Mild	YES
180	Acute	579	Geometric Mean (CD25)	Dexneg_CD8+	Mild	YES
180	12M	1479	Geometric Mean (CD25)	Tcon_CD4+	Mild	YES
180	Acute	1172	Geometric Mean (CD25)	Tcon_CD4+	Mild	YES
180	6M	1403	Geometric Mean (CD25)	Tcon_CD4+	Mild	YES
193	12M	1117	Geometric Mean (CD25)	Tcon_CD4+	Mild	YES
193	6M	1259	Geometric Mean (CD25)	Tcon_CD4+	Mild	YES
193	6M	833	Geometric Mean (CD25)	Dexneg_CD8+	Mild	YES
193	Acute	1111	Geometric Mean (CD25)	Tcon_CD4+	Mild	YES
193	12M	747	Geometric Mean (CD25)	Dexneg_CD8+	Mild	YES
193	Acute	734	Geometric Mean (CD25)	Dexneg_CD8+	Mild	YES

## Sheet: FigS7d
ID	timepoint	measurement	type	Subpopulation	Severity	LC_12M
25	12M	860	Geometric Mean (CD25)	Pe-Dex_CD8+	Mild	NO
25	6M	465	Geometric Mean (CD25)	Dex-BV421_CD8+	Mild	NO
25	6M	1131	Geometric Mean (CD25)	Pe-Dex_CD8+	Mild	NO
25	12M	952	Geometric Mean (CD25)	Dex-BV421_CD8+	Mild	NO
27	6M	960	Geometric Mean (CD25)	Dex-BV421_CD8+	Mild	YES
27	12M	609	Geometric Mean (CD25)	Dex-BV421_CD8+	Mild	YES
27	6M	1280	Geometric Mean (CD25)	Pe-Dex_CD8+	Mild	YES
27	12M	1013	Geometric Mean (CD25)	Pe-Dex_CD8+	Mild	YES
29	12M	694	Geometric Mean (CD25)	Dex-BV421_CD8+	Mild	NO
29	6M	680	Geometric Mean (CD25)	Dex-BV421_CD8+	Mild	NO
29	12M	790	Geometric Mean (CD25)	Pe-Dex_CD8+	Mild	NO
29	6M	869	Geometric Mean (CD25)	Pe-Dex_CD8+	Mild	NO
47	6M	1515	Geometric Mean (CD25)	Dex-BV421_CD8+	Mod ARDS	YES
47	12M	1478	Geometric Mean (CD25)	Dex-BV421_CD8+	Mod ARDS	YES
47	6M	1313	Geometric Mean (CD25)	Pe-Dex_CD8+	Mod ARDS	YES
47	12M	1220	Geometric Mean (CD25)	Pe-Dex_CD8+	Mod ARDS	YES
50	12M	653	Geometric Mean (CD25)	Dex-BV421_CD8+	Mod ARDS	NO
50	12M	767	Geometric Mean (CD25)	Pe-Dex_CD8+	Mod ARDS	NO
106	12M	791	Geometric Mean (CD25)	Pe-Dex_CD8+	Severe ARDS	YES
106	12M	758	Geometric Mean (CD25)	Dex-BV421_CD8+	Severe ARDS	YES
106	6M	1001	Geometric Mean (CD25)	Pe-Dex_CD8+	Severe ARDS	YES
120	12M	1375	Geometric Mean (CD25)	Dex-BV421_CD8+	Mild	NO
120	6M	1592	Geometric Mean (CD25)	Dex-BV421_CD8+	Mild	NO
120	6M	1112	Geometric Mean (CD25)	Pe-Dex_CD8+	Mild	NO
120	12M	682	Geometric Mean (CD25)	Pe-Dex_CD8+	Mild	NO
124	6M	918	Geometric Mean (CD25)	Dex-BV421_CD8+	Asymp	NO
124	12M	688	Geometric Mean (CD25)	Dex-BV421_CD8+	Asymp	NO
124	6M	799	Geometric Mean (CD25)	Pe-Dex_CD8+	Asymp	NO
124	12M	826	Geometric Mean (CD25)	Pe-Dex_CD8+	Asymp	NO
125	6M	1126	Geometric Mean (CD25)	Pe-Dex_CD8+	Mild	NO
125	12M	976	Geometric Mean (CD25)	Dex-BV421_CD8+	Mild	NO
125	6M	1010	Geometric Mean (CD25)	Dex-BV421_CD8+	Mild	NO
125	12M	1084	Geometric Mean (CD25)	Pe-Dex_CD8+	Mild	NO
127	12M	1042	Geometric Mean (CD25)	Pe-Dex_CD8+	Mild	NO
127	6M	1163	Geometric Mean (CD25)	Pe-Dex_CD8+	Mild	NO
127	12M	662	Geometric Mean (CD25)	Dex-BV421_CD8+	Mild	NO
127	6M	812	Geometric Mean (CD25)	Dex-BV421_CD8+	Mild	NO
129	12M	648	Geometric Mean (CD25)	Pe-Dex_CD8+	Mild	YES
129	12M	869	Geometric Mean (CD25)	Dex-BV421_CD8+	Mild	YES
129	6M	1182	Geometric Mean (CD25)	Pe-Dex_CD8+	Mild	YES
129	6M	1287	Geometric Mean (CD25)	Dex-BV421_CD8+	Mild	YES
131	12M	601	Geometric Mean (CD25)	Dex-BV421_CD8+	Mild	YES
131	6M	1178	Geometric Mean (CD25)	Dex-BV421_CD8+	Mild	YES
131	12M	1020	Geometric Mean (CD25)	Pe-Dex_CD8+	Mild	YES
131	6M	1209	Geometric Mean (CD25)	Pe-Dex_CD8+	Mild	YES
140	12M	804	Geometric Mean (CD25)	Dex-BV421_CD8+	Mild	NO
140	12M	900	Geometric Mean (CD25)	Pe-Dex_CD8+	Mild	NO
142	12M	1101	Geometric Mean (CD25)	Dex-BV421_CD8+	Mild	NO
142	6M	1051	Geometric Mean (CD25)	Dex-BV421_CD8+	Mild	NO
142	6M	1005	Geometric Mean (CD25)	Pe-Dex_CD8+	Mild	NO
142	12M	700	Geometric Mean (CD25)	Pe-Dex_CD8+	Mild	NO
145	12M	1336	Geometric Mean (CD25)	Dex-BV421_CD8+	Mild	NO
145	6M	1299	Geometric Mean (CD25)	Dex-BV421_CD8+	Mild	NO
145	12M	822	Geometric Mean (CD25)	Pe-Dex_CD8+	Mild	NO
145	6M	910	Geometric Mean (CD25)	Pe-Dex_CD8+	Mild	NO
146	12M	975	Geometric Mean (CD25)	Dex-BV421_CD8+	Mild	YES
146	12M	1323	Geometric Mean (CD25)	Pe-Dex_CD8+	Mild	YES
146	6M	1074	Geometric Mean (CD25)	Pe-Dex_CD8+	Mild	YES
146	6M	881	Geometric Mean (CD25)	Dex-BV421_CD8+	Mild	YES
147	6M	817	Geometric Mean (CD25)	Dex-BV421_CD8+	Mild	YES
147	6M	1050	Geometric Mean (CD25)	Pe-Dex_CD8+	Mild	YES
150	6M	853	Geometric Mean (CD25)	Pe-Dex_CD8+	Mild	NO
150	12M	719	Geometric Mean (CD25)	Pe-Dex_CD8+	Mild	NO
150	6M	820	Geometric Mean (CD25)	Dex-BV421_CD8+	Mild	NO
150	12M	739	Geometric Mean (CD25)	Dex-BV421_CD8+	Mild	NO
152	12M	989	Geometric Mean (CD25)	Dex-BV421_CD8+	Mild	NO
152	12M	757	Geometric Mean (CD25)	Pe-Dex_CD8+	Mild	NO
155	12M	790	Geometric Mean (CD25)	Pe-Dex_CD8+	Mild	NO
155	12M	974	Geometric Mean (CD25)	Dex-BV421_CD8+	Mild	NO
157	12M	1123	Geometric Mean (CD25)	Pe-Dex_CD8+	Mild	YES
157	12M	656	Geometric Mean (CD25)	Dex-BV421_CD8+	Mild	YES
160	12M	1140	Geometric Mean (CD25)	Dex-BV421_CD8+	Mild	YES
160	6M	1055	Geometric Mean (CD25)	Pe-Dex_CD8+	Mild	YES
160	12M	1143	Geometric Mean (CD25)	Pe-Dex_CD8+	Mild	YES
160	6M	1324	Geometric Mean (CD25)	Dex-BV421_CD8+	Mild	YES
165	12M	795	Geometric Mean (CD25)	Pe-Dex_CD8+	Mild	NO
165	6M	987	Geometric Mean (CD25)	Pe-Dex_CD8+	Mild	NO
165	12M	965	Geometric Mean (CD25)	Dex-BV421_CD8+	Mild	NO
165	6M	1236	Geometric Mean (CD25)	Dex-BV421_CD8+	Mild	NO
167	12M	1062	Geometric Mean (CD25)	Dex-BV421_CD8+	Mild	NO
167	6M	980	Geometric Mean (CD25)	Dex-BV421_CD8+	Mild	NO
167	6M	982	Geometric Mean (CD25)	Pe-Dex_CD8+	Mild	NO
167	12M	1083	Geometric Mean (CD25)	Pe-Dex_CD8+	Mild	NO
180	12M	1252	Geometric Mean (CD25)	Dex-BV421_CD8+	Mild	YES
180	6M	1287	Geometric Mean (CD25)	Pe-Dex_CD8+	Mild	YES
180	12M	1145	Geometric Mean (CD25)	Pe-Dex_CD8+	Mild	YES
193	12M	929	Geometric Mean (CD25)	Pe-Dex_CD8+	Mild	YES
193	6M	874	Geometric Mean (CD25)	Pe-Dex_CD8+	Mild	YES
193	12M	1010	Geometric Mean (CD25)	Dex-BV421_CD8+	Mild	YES
193	6M	978	Geometric Mean (CD25)	Dex-BV421_CD8+	Mild	YES
