# Supplementary material for: Dysregulation of homeostatic cytokine receptors drives prolonged T cell activation following acute SARS-CoV-2 infection in humans
Source: Nat Commun. 2025 Nov 27;16:11693. doi: 10.1038/s41467-025-66753-1 (PMC12748759; doi:10.1038/s41467-025-66753-1)
Supplement: Supplementary file 9 — Supplementary Data 7 [file 41467_2025_66753_MOESM9_ESM.xlsx]

## Sheet: FigS8a
SevMax2	NPX	Cytokine	Sampling_month
Severe	3.05853	IL7	ONE
Mild	2.90266	IL7	ONE
Severe	3.54647	IL7	ONE
Severe	2.33761	IL7	ONE
Severe	3.91527	IL7	ONE
Mild	2.27687	IL7	ONE
Severe	3.94601	IL7	ONE
Severe	4.27826	IL7	ONE
Severe	4.04474	IL7	ONE
Severe	2.70398	IL7	ONE
Mild	2.6491	IL7	ONE
Severe	3.26871	IL7	ONE
Severe	2.83021	IL7	ONE
Severe	3.50201	IL7	ONE
Severe	2.39728	IL7	ONE
Mild	3.82412	IL7	ONE
Mild	3.35644	IL7	ONE
Mild	2.50321	IL7	ONE
Mild	2.77583	IL7	ONE
Severe	2.2691	IL7	ONE
Severe	2.87667	IL7	ONE
Severe	4.22202	IL7	ONE
Severe	3.21072	IL7	ONE
Severe	3.69148	IL7	ONE
Severe	2.83038	IL7	ONE
Mild	3.07659	IL7	ONE
Mild	2.28596	IL7	ONE
Severe	2.93205	IL7	ONE
Severe	1.71796	IL7	ONE
Mild	2.24182	IL7	ONE
Mild	2.76325	IL7	ONE
Mild	2.14548	IL7	ONE
Mild	2.65581	IL7	ONE
Mild	2.21894	IL7	ONE
Mild	1.45312	IL7	ONE
Severe	2.34075	IL7	ONE
Severe	3.657	IL7	ONE
Severe	3.42236	IL7	ONE
Mild	3.84298	IL7	ONE
Severe	3.20263	IL7	ONE
Mild	2.25484	IL7	ONE
Severe	4.33235	IL7	ONE
Mild	2.83013	IL7	ONE
Severe	2.88939	IL7	ONE
Severe	1.93934	IL7	ONE
Mild	3.23273	IL7	ONE
Severe	0.96413	IL7	ONE
Severe	2.74945	IL7	ONE
Severe	3.0494	IL7	ONE
Mild	2.3676	IL7	ONE
Severe	2.09664	IL7	ONE
Severe	2.82969	IL7	ONE
Severe	2.7139	IL7	ONE
Severe	2.57317	IL7	ONE
Mild	2.25064	IL7	ONE
Severe	2.91996	IL7	ONE
Severe	3.72107	IL7	ONE
Severe	1.88422	IL7	ONE
Severe	4.04434	IL7	ONE
Severe	3.26253	IL7	ONE
Severe	4.10036	IL7	ONE

## Sheet: FigS8b
seq.14049.17	Index	IL7
3.12766	106	3.40054
2.95342	107	2.86185
3.18986	112	3.56406
3.00234	116	3.08357
3.09743	117	3.55868
3.0235	119	2.53544
2.88784	120	2.55301
3.06047	121	3.88123
2.82132	125	1.79136
3.12791	127	3.26349
2.93258	129	2.21951
2.82092	131	1.62467
2.87477	133	2.51281
3.09005	134	3.78265
2.8238	135	2.30811
2.96548	140	2.76064
2.95904	141	3.35155
2.94537	142	2.82077
2.90714	146	3.03619
2.8262	147	1.84404
3.05652	148	2.65055
2.91073	149	2.35493
2.87772	150	1.92155
2.96185	151	3.56725
2.97685	152	2.86133
3.02633	154	2.84992
3.02362	155	3.32448
3.08214	156	2.76065
2.91009	157	2.23177
3.04825	163	3.32723
2.9959	165	3.01754
2.87093	167	1.8538
2.83872	170	2.86425
2.9345	174	2.11619
3.03667	175	2.81161
3.16391	177	3.45776
3.0984	178	3.15197
2.84242	179	1.59123
2.96322	180	2.09821
3.14	181.2	#N/A
3.03121	185.3	#N/A
2.92371	193	1.82492
2.96605	197.2	#N/A
2.95626	198.2	#N/A
3.02833	22	2.83021
2.99419	24	2.83038
3.25057	25	3.82412
2.85703	36	2.24182
2.96997	37	2.65581
2.97058	39	2.69329
3.00329	40	3.44265
3.01068	41	1.88422
3.06157	45	3.26253
3.22225	50	4.33235
2.97234	52	2.7139
3.15625	57	2.74945
2.84967	60	0.96413
2.98118	63	1.93934
2.98218	66	2.25484
3.08475	90.2	#N/A
2.97128	94	2.97576

## Sheet: FigS8c
ID1	Sampling_timepoint	seq.19568.17	CD4_CD25_gMFI	CD8_CD25_gMFI
COV_ZH_106	ONE	3.08636	1.56	1.06
COV_ZH_107	ONE	3.0966	1.82	1.47
COV_ZH_112	ONE	3.26269	1.48	1.21
COV_ZH_116	ONE	3.05438	1.2	0.88
COV_ZH_117	ONE	3.06908	1.49	1.31
COV_ZH_119	ONE	3.06937	1.19	0.86
COV_ZH_120	ONE	3.09527	1.25	1.07
COV_ZH_121	ONE	3.0331	1.15	1.15
COV_ZH_125	ONE	3.09461	1.41	1.1
COV_ZH_127	ONE	3.09079	1.45	1.35
COV_ZH_129	ONE	3.20455	1.32	1.16
COV_ZH_131	ONE	3.07958	1.23	0.94
COV_ZH_133	ONE	2.99454	1.14	0.77
COV_ZH_134	ONE	3.19315	1.15	0.77
COV_ZH_135	ONE	2.95041	1.17	1.03
COV_ZH_140	ONE	3.13168	1.03	0.88
COV_ZH_141	ONE	3.07591	0.98	0.88
COV_ZH_142	ONE	3.03197	1.25	1.13
COV_ZH_146	ONE	3.06126	1.35	1.1
COV_ZH_147	ONE	3.06967	1.41	1.3
COV_ZH_148	ONE	3.17029	1.19	1.08
COV_ZH_149	ONE	3.09517	1.09	0.97
COV_ZH_150	ONE	3.061	1.13	1.07
COV_ZH_151	ONE	3.02604	1.14	0.97
COV_ZH_152	ONE	3.18667	0.99	0.95
COV_ZH_154	ONE	3.12218	1.16	0.92
COV_ZH_155	ONE	3.07401	1.36	1.26
COV_ZH_156	ONE	3.0778	0.88	0.72
COV_ZH_157	ONE	3.07052	1.13	0.91
COV_ZH_163	ONE	3.14956	1.16	0.96
COV_ZH_165	ONE	3.07886	1.15	0.9
COV_ZH_167	ONE	3.12892	1.45	1.28
COV_ZH_170	ONE	3.24189	1.25	1.07
COV_ZH_174	ONE	3.21045	1.38	1.39
COV_ZH_175	ONE	3.3119	1.48	1.32
COV_ZH_177	ONE	3.04328	1.34	1.12
COV_ZH_178	ONE	3.2739	1.79	1.44
COV_ZH_179	ONE	3.06703	1.72	1.44
COV_ZH_180	ONE	3.23583	1.72	1.66
COV_ZH_181.2	ONE	3.03583	1.15	0.81
COV_ZH_185.3	ONE	3.00753	1.12	0.77
COV_ZH_193	ONE	3.05572	0.95	0.78
COV_ZH_197.2	ONE	3.10981	1.32	1.04
COV_ZH_198.2	ONE	3.31981	1.41	1.25
COV_ZH_22	ONE	3.2229	1.53	1.35
COV_ZH_24	ONE	3.09188	1.25	1.04
COV_ZH_25	ONE	3.08178	1.32	1.06
COV_ZH_36	ONE	3.10565	1.49	1.15
COV_ZH_37	ONE	3.18296	1.51	1.12
COV_ZH_39	ONE	3.07802	1.23	0.9
COV_ZH_40	ONE	3.03274	1.62	1.27
COV_ZH_41	ONE	3.06618	1.51	1.14
COV_ZH_45	ONE	3.21885	1.38	1.1
COV_ZH_50	ONE	3.24239	1.38	1.08
COV_ZH_52	ONE	3.15485	1.22	1.06
COV_ZH_57	ONE	3.12212	1.41	1.1
COV_ZH_60	ONE	3.21283	1.63	1.24
COV_ZH_63	ONE	3.11661	1.6	1.24
COV_ZH_66	ONE	3.0515	1.32	1.07
COV_ZH_90.2	ONE	2.99677	1.35	1.04
COV_ZH_94	ONE	3.04277	1.25	0.86

## Sheet: FigS8d
ID1	Sampling_timepoint	CD3c
COV_ZH_1.2	SIX	925
COV_ZH_106	ONE	1212
COV_ZH_106.2	SIX	1262
COV_ZH_107	ONE	1491
COV_ZH_107.2	SIX	2044
COV_ZH_112	ONE	763
COV_ZH_112.2	SIX	516
COV_ZH_116	ONE	1084
COV_ZH_116.2	SIX	1773
COV_ZH_117	ONE	1321
COV_ZH_117.2	SIX	2024
COV_ZH_119	ONE	714
COV_ZH_119.2	SIX	876
COV_ZH_120	ONE	1942
COV_ZH_120.2	SIX	1637
COV_ZH_121	ONE	1809
COV_ZH_121.2	SIX	1427
COV_ZH_125	ONE	1342
COV_ZH_125.2	SIX	1060
COV_ZH_127	ONE	875
COV_ZH_127.2	SIX	1001
COV_ZH_129	ONE	1217
COV_ZH_129.2	SIX	1134
COV_ZH_131	ONE	1863
COV_ZH_131.2	SIX	1630
COV_ZH_133	ONE	1459
COV_ZH_133.2	SIX	1139
COV_ZH_134	ONE	1046
COV_ZH_134.2	SIX	1658
COV_ZH_135	ONE	2159
COV_ZH_135.2	SIX	1839
COV_ZH_140	ONE	1591
COV_ZH_140.2	SIX	1878
COV_ZH_141	ONE	1388
COV_ZH_141.2	SIX	1412
COV_ZH_142	ONE	1601
COV_ZH_142.2	SIX	1180
COV_ZH_146	ONE	1128
COV_ZH_146.2	SIX	1143
COV_ZH_147	ONE	1553
COV_ZH_147.2	SIX	1227
COV_ZH_148	ONE	1566
COV_ZH_148.2	SIX	1463
COV_ZH_149	ONE	1725
COV_ZH_149.2	SIX	1694
COV_ZH_150	ONE	1268
COV_ZH_150.2	SIX	2455
COV_ZH_151	ONE	1496
COV_ZH_151.2	SIX	1284
COV_ZH_152	ONE	1368
COV_ZH_152.2	SIX	1233
COV_ZH_154	ONE	1236
COV_ZH_154.2	SIX	937
COV_ZH_155	ONE	1397
COV_ZH_155.2	SIX	1440
COV_ZH_156	ONE	1983
COV_ZH_156.2	SIX	2112
COV_ZH_157	ONE	1615
COV_ZH_157.2	SIX	1827
COV_ZH_163	ONE	1216
COV_ZH_163.2	SIX	1295
COV_ZH_165	ONE	1130
COV_ZH_165.2	SIX	1389
COV_ZH_167	ONE	1688
COV_ZH_167.2	SIX	1145
COV_ZH_170	ONE	1735
COV_ZH_170.2	SIX	1299
COV_ZH_174	ONE	761
COV_ZH_174.2	SIX	1617
COV_ZH_175	ONE	640
COV_ZH_175.2	SIX	1145
COV_ZH_177	ONE	1580
COV_ZH_177.2	SIX	1843
COV_ZH_178	ONE	528
COV_ZH_178.2	SIX	689
COV_ZH_179	ONE	499
COV_ZH_179.2	SIX	1098
COV_ZH_180	ONE	746
COV_ZH_180.2	SIX	1354
COV_ZH_181.2	ONE	912
COV_ZH_181.4	SIX	1277
COV_ZH_185.3	ONE	1364
COV_ZH_185.4	SIX	1485
COV_ZH_193	ONE	1644
COV_ZH_193.2	SIX	1596
COV_ZH_197.2	ONE	354
COV_ZH_197.4	SIX	994
COV_ZH_198.2	ONE	604
COV_ZH_198.4	SIX	1149
COV_ZH_21.2	SIX	1649
COV_ZH_22	ONE	830
COV_ZH_22.2	SIX	1004
COV_ZH_24	ONE	1121
COV_ZH_24.2	SIX	1518
COV_ZH_25	ONE	794
COV_ZH_25.2	SIX	818
COV_ZH_26.2	SIX	1799
COV_ZH_31.2	SIX	1083
COV_ZH_33.3	SIX	1121
COV_ZH_36	ONE	1429
COV_ZH_36.2	SIX	1003
COV_ZH_37	ONE	1381
COV_ZH_37.2	SIX	1320
COV_ZH_39	ONE	1254
COV_ZH_39.2	SIX	2083
COV_ZH_40	ONE	#N/A
COV_ZH_40.2	SIX	1142
COV_ZH_41	ONE	1114
COV_ZH_41.2	SIX	969
COV_ZH_44.2	SIX	1372
COV_ZH_45	ONE	1622
COV_ZH_45.2	SIX	1920
COV_ZH_5.2	SIX	1231
COV_ZH_50	ONE	912
COV_ZH_50.2	SIX	900
COV_ZH_52	ONE	661
COV_ZH_52.2	SIX	1415
COV_ZH_57	ONE	1087
COV_ZH_57.2	SIX	1500
COV_ZH_60	ONE	231
COV_ZH_60.2	SIX	1330
COV_ZH_63	ONE	1601
COV_ZH_63.2	SIX	1621
COV_ZH_66	ONE	1217
COV_ZH_66.2	SIX	1608
COV_ZH_90.2	ONE	2403
COV_ZH_90.3	SIX	2580
COV_ZH_94	ONE	1432
COV_ZH_94.2	SIX	1604

## Sheet: FigS8e
ID1	SevMax2	Sampling_timepoint	seq.19568.17	CD8c	CD4c
COV_ZH_106	Severe	ONE	3.08636	132	1076
COV_ZH_107	Severe	ONE	3.0966	692	753
COV_ZH_112	Severe	ONE	3.26269	149	612
COV_ZH_116	Mild	ONE	3.05438	482	559
COV_ZH_117	Severe	ONE	3.06908	775	512
COV_ZH_119	Mild	ONE	3.06937	196	480
COV_ZH_120	Mild	ONE	3.09527	714	1122
COV_ZH_121	Mild	ONE	3.0331	908	835
COV_ZH_125	Mild	ONE	3.09461	580	735
COV_ZH_127	Mild	ONE	3.09079	464	343
COV_ZH_129	Mild	ONE	3.20455	541	623
COV_ZH_131	Mild	ONE	3.07958	671	1172
COV_ZH_133	Mild	ONE	2.99454	513	929
COV_ZH_134	Mild	ONE	3.19315	411	562
COV_ZH_135	Mild	ONE	2.95041	879	1287
COV_ZH_140	Mild	ONE	3.13168	414	1120
COV_ZH_141	Mild	ONE	3.07591	626	601
COV_ZH_142	Mild	ONE	3.03197	658	810
COV_ZH_146	Mild	ONE	3.06126	382	764
COV_ZH_147	Mild	ONE	3.06967	501	1017
COV_ZH_148	Mild	ONE	3.17029	430	1030
COV_ZH_149	Mild	ONE	3.09517	847	705
COV_ZH_150	Mild	ONE	3.061	577	632
COV_ZH_151	Mild	ONE	3.02604	450	976
COV_ZH_152	Mild	ONE	3.18667	521	695
COV_ZH_154	Mild	ONE	3.12218	378	849
COV_ZH_155	Mild	ONE	3.07401	451	813
COV_ZH_156	Mild	ONE	3.0778	750	1088
COV_ZH_157	Mild	ONE	3.07052	411	1148
COV_ZH_163	Mild	ONE	3.14956	318	920
COV_ZH_165	Mild	ONE	3.07886	470	564
COV_ZH_167	Mild	ONE	3.12892	465	1195
COV_ZH_170	Mild	ONE	3.24189	724	1245
COV_ZH_174	Severe	ONE	3.21045	425	331
COV_ZH_175	Severe	ONE	3.3119	214	424
COV_ZH_177	Mild	ONE	3.04328	539	855
COV_ZH_178	Severe	ONE	3.2739	283	240
COV_ZH_179	Mild	ONE	3.06703	114	387
COV_ZH_180	Mild	ONE	3.23583	169	576
COV_ZH_181.2	Mild	ONE	3.03583	426	440
COV_ZH_185.3	Mild	ONE	3.00753	612	708
COV_ZH_193	Mild	ONE	3.05572	722	903
COV_ZH_197.2	Severe	ONE	3.10981	98	232
COV_ZH_198.2	Severe	ONE	3.31981	82	522
COV_ZH_22	Severe	ONE	3.2229	203	657
COV_ZH_24	Severe	ONE	3.09188	283	785
COV_ZH_25	Mild	ONE	3.08178	226	571
COV_ZH_36	Mild	ONE	3.10565	489	892
COV_ZH_37	Mild	ONE	3.18296	574	779
COV_ZH_39	Mild	ONE	3.07802	324	906
COV_ZH_40	Mild	ONE	3.03274	#N/A	#N/A
COV_ZH_41	Severe	ONE	3.06618	186	916
COV_ZH_45	Severe	ONE	3.21885	792	759
COV_ZH_50	Severe	ONE	3.24239	138	736
COV_ZH_52	Severe	ONE	3.15485	125	532
COV_ZH_57	Severe	ONE	3.12212	391	671
COV_ZH_60	Severe	ONE	3.21283	92	159
COV_ZH_63	Severe	ONE	3.11661	743	993
COV_ZH_66	Mild	ONE	3.0515	462	696
COV_ZH_90.2	Mild	ONE	2.99677	760	1717
COV_ZH_94	Mild	ONE	3.04277	614	713
