# Supplementary material for: Dysregulation of homeostatic cytokine receptors drives prolonged T cell activation following acute SARS-CoV-2 infection in humans
Source: Nat Commun. 2025 Nov 27;16:11693. doi: 10.1038/s41467-025-66753-1 (PMC12748759; doi:10.1038/s41467-025-66753-1)
Supplement: Supplementary file 10 — Supplementary Data 8 [file 41467_2025_66753_MOESM10_ESM.xlsx]

## Sheet: FigS10a
PBS	IL-2	IL-7	IL-15	IFNy	TNFa	IL-4	IL-6	IL-21	CRP	marker	population	donor_id
1057	1218	3383	2436	1114	1037	1450	1045	1119	1018	CD25	Tcon	ctr0023
964	1056	2730	2360	1008	959	1263	905	953	894	CD25	Tcon	ctr0024
860	935	2457	1725	864	850	986	823	881	773	CD25	Tcon	ctr0025
974	1189	3040	2389	1022	918	1347	946	970	908	CD25	Tcon	ctr0026
9816	5690	254	5615	9277	8452	4036	9206	6662	8334	CD127	Tcon	ctr0023
10741	5543	263	4933	8740	9123	4961	9828	8041	8606	CD127	Tcon	ctr0024
16603	8926	754	8897	15091	13259	8290	12472	10156	13156	CD127	Tcon	ctr0025
13732	7006	420	6911	12625	12719	5946	12494	10276	11064	CD127	Tcon	ctr0026
2288	2246	2421	2287	2330	2325	2047	2282	2344	2222	CD122	Tcon	ctr0023
2099	1877	2108	1888	2082	2166	1815	2042	2094	2042	CD122	Tcon	ctr0024
1785	1714	1815	1725	1780	1833	1617	1774	1798	1740	CD122	Tcon	ctr0025
2213	2056	2154	2000	2186	2206	1901	2123	2086	2111	CD122	Tcon	ctr0026
4711	3912	4375	3823	4599	4914	3114	4278	4232	3464	CD132	Tcon	ctr0023
5245	3924	4565	3730	4680	5669	3739	4736	4613	3817	CD132	Tcon	ctr0024
3818	2758	3135	2756	3489	4098	2676	3485	3306	3014	CD132	Tcon	ctr0025
4876	3797	4130	3530	4701	5283	3731	4414	4009	3866	CD132	Tcon	ctr0026

## Sheet: FigS10b
PBS	IL-2	IL-7	IL-15	IFNy	TNFa	IL-4	IL-6	IL-21	CRP	marker	population	donor_id
525	732	1115	2229	463	504	505	442	493	530	CD25	CD8	ctr0023
526	683	954	1756	528	521	482	438	449	459	CD25	CD8	ctr0024
378	456	1042	1246	397	429	350	359	385	346	CD25	CD8	ctr0025
569	921	1582	2278	553	543	581	552	585	536	CD25	CD8	ctr0026
5816	2295	332	2186	5702	5117	2289	5536	4623	4676	CD127	CD8	ctr0023
4850	1947	289	1812	4521	4360	2168	4786	4269	4155	CD127	CD8	ctr0024
14810	5947	598	5628	13128	11057	5775	11783	10026	11442	CD127	CD8	ctr0025
15804	3422	497	3237	14939	13100	4507	13867	11904	11914	CD127	CD8	ctr0026
3306	3214	3417	3259	3372	3299	2931	3322	3378	3242	CD122	CD8	ctr0023
3111	2855	3083	2863	3132	3138	2691	3047	3125	2999	CD122	CD8	ctr0024
2702	2515	2695	2561	2721	2756	2423	2677	2721	2609	CD122	CD8	ctr0025
3180	3060	3172	3001	3134	3116	2728	3076	3066	3034	CD122	CD8	ctr0026
3872	3315	3655	3375	3552	4248	2300	3329	3685	2912	CD132	CD8	ctr0023
4376	3910	4116	3638	3897	4955	3128	3778	3886	3337	CD132	CD8	ctr0024
3195	2671	2985	2679	3164	3984	2307	2961	3062	2656	CD132	CD8	ctr0025
4716	3696	4350	3459	4142	5138	3442	4082	3794	3623	CD132	CD8	ctr0026

## Sheet: FigS10,c,d
Concentration (nM)	mean gMFI	SD_gMFI	n	marker	population	cytokine
77.51	8135.2	756.455	15	CD25	CD4_EM	IL15
7.751	7045.33	885.226	15	CD25	CD4_EM	IL15
0.7751	4130.6	631.691	15	CD25	CD4_EM	IL15
0.07751	2017.67	215.597	15	CD25	CD4_EM	IL15
0.007751	1660	153.82	15	CD25	CD4_EM	IL15
0.0007751	1533.87	137.921	15	CD25	CD4_EM	IL15
0.0001	1610.94	46.0395	15	CD25	CD4_EM	IL15
57.14	5894.67	569.364	15	CD25	CD4_EM	IL-7
5.714	5871.07	529.719	15	CD25	CD4_EM	IL-7
0.5714	4246.6	575.03	15	CD25	CD4_EM	IL-7
0.05714	1876.87	164.025	15	CD25	CD4_EM	IL-7
0.005714	1567.87	120.396	15	CD25	CD4_EM	IL-7
0.0005714	1494.93	124.592	15	CD25	CD4_EM	IL-7
0.0001	1610.94	46.0395	15	CD25	CD4_EM	IL-7
64.51	2337.27	239.468	15	CD25	CD4_EM	IL-2
6.451	1943.07	179.87	15	CD25	CD4_EM	IL-2
0.6451	1483.73	115.568	15	CD25	CD4_EM	IL-2
0.06451	1537.73	117.636	15	CD25	CD4_EM	IL-2
0.006451	1473	88.8428	15	CD25	CD4_EM	IL-2
0.0006451	1464.8	71.3305	10	CD25	CD4_EM	IL-2
0.0001	1610.94	46.0395	15	CD25	CD4_EM	IL-2
77.51	3941.13	446.783	15	CD25	CD4_CM	IL15
7.751	3504.53	383.98	15	CD25	CD4_CM	IL15
0.7751	2704	310.685	15	CD25	CD4_CM	IL15
0.07751	1784	171.52	15	CD25	CD4_CM	IL15
0.007751	1384.4	110.008	15	CD25	CD4_CM	IL15
0.0007751	1259.93	93.7351	15	CD25	CD4_CM	IL15
0.0001	1376.83	32.3389	15	CD25	CD4_CM	IL15
57.14	4186.73	400.854	15	CD25	CD4_CM	IL-7
5.714	4153.87	336.998	15	CD25	CD4_CM	IL-7
0.5714	3313	389.102	15	CD25	CD4_CM	IL-7
0.05714	1632.8	122.334	15	CD25	CD4_CM	IL-7
0.005714	1301.4	81.5497	15	CD25	CD4_CM	IL-7
0.0005714	1187.8	82.8067	15	CD25	CD4_CM	IL-7
0.0001	1376.83	32.3389	15	CD25	CD4_CM	IL-7
64.51	1704	149.508	15	CD25	CD4_CM	IL-2
6.451	1538.73	100.8	15	CD25	CD4_CM	IL-2
0.6451	1436.07	73.8063	15	CD25	CD4_CM	IL-2
0.06451	1490.27	73.9195	15	CD25	CD4_CM	IL-2
0.006451	1347.2	49.5602	15	CD25	CD4_CM	IL-2
0.0006451	1286.5	40.6872	10	CD25	CD4_CM	IL-2
0.0001	1376.83	32.3389	15	CD25	CD4_CM	IL-2
77.51	27139.9	2358.35	15	CD25	Treg	IL15
7.751	25333.4	2152.69	15	CD25	Treg	IL15
0.7751	21992.4	1958.97	15	CD25	Treg	IL15
0.07751	18136	1604.69	15	CD25	Treg	IL15
0.007751	14916.9	1215.94	15	CD25	Treg	IL15
0.0007751	13200.5	1052.18	15	CD25	Treg	IL15
0.0001	9494.53	321.446	15	CD25	Treg	IL15
57.14	19053.9	1314.7	15	CD25	Treg	IL-7
5.714	19090.7	1111.18	15	CD25	Treg	IL-7
0.5714	17801.9	1217	15	CD25	Treg	IL-7
0.05714	15188.3	1022.72	15	CD25	Treg	IL-7
0.005714	13576.6	858.462	15	CD25	Treg	IL-7
0.0005714	12721.8	971.044	15	CD25	Treg	IL-7
0.0001	9494.53	321.446	15	CD25	Treg	IL-7
64.51	15811	1347.95	15	CD25	Treg	IL-2
6.451	15371.3	1063.84	15	CD25	Treg	IL-2
0.6451	17075.4	1086.88	15	CD25	Treg	IL-2
0.06451	18617.3	1320.17	15	CD25	Treg	IL-2
0.006451	17216.6	1648.36	15	CD25	Treg	IL-2
0.0006451	13516.7	1456.87	10	CD25	Treg	IL-2
0.0001	9494.53	321.446	15	CD25	Treg	IL-2
77.51	1101.33	114.317	15	CD25	CD4_naive	IL15
7.751	1028.2	99.399	15	CD25	CD4_naive	IL15
0.7751	943.8	91.1757	15	CD25	CD4_naive	IL15
0.07751	861	86.2392	15	CD25	CD4_naive	IL15
0.007751	811.067	77.9823	15	CD25	CD4_naive	IL15
0.0007751	794.933	78.0327	15	CD25	CD4_naive	IL15
0.0001	897.83	24.2383	15	CD25	CD4_naive	IL15
57.14	1711.6	145.691	15	CD25	CD4_naive	IL-7
5.714	1727.07	130.664	15	CD25	CD4_naive	IL-7
0.5714	1443.8	153.651	15	CD25	CD4_naive	IL-7
0.05714	883.8	78.2498	15	CD25	CD4_naive	IL-7
0.005714	786.667	72.5808	15	CD25	CD4_naive	IL-7
0.0005714	756.2	73.5829	15	CD25	CD4_naive	IL-7
0.0001	897.83	24.2383	15	CD25	CD4_naive	IL-7
64.51	982	59.7357	15	CD25	CD4_naive	IL-2
6.451	941	48.9907	15	CD25	CD4_naive	IL-2
0.6451	950.2	44.4224	15	CD25	CD4_naive	IL-2
0.06451	959.133	42.5244	15	CD25	CD4_naive	IL-2
0.006451	828.8	33.2909	15	CD25	CD4_naive	IL-2
0.0006451	797.9	32.6753	10	CD25	CD4_naive	IL-2
0.0001	897.83	24.2383	15	CD25	CD4_naive	IL-2
77.51	4671.67	315.664	15	CD25	CD8_EM	IL15
7.751	4035.07	324.374	15	CD25	CD8_EM	IL15
0.7751	2520.8	313.592	15	CD25	CD8_EM	IL15
0.07751	821.133	86.1921	15	CD25	CD8_EM	IL15
0.007751	640.4	84.5727	15	CD25	CD8_EM	IL15
0.0007751	628.533	75.691	15	CD25	CD8_EM	IL15
0.0001	1334.68	71.3938	15	CD25	CD8_EM	IL15
57.14	1715.4	182.667	15	CD25	CD8_EM	IL-7
5.714	1708.07	178.499	15	CD25	CD8_EM	IL-7
0.5714	1304.53	107.7	15	CD25	CD8_EM	IL-7
0.05714	714.467	86.8202	15	CD25	CD8_EM	IL-7
0.005714	660.267	88.685	15	CD25	CD8_EM	IL-7
0.0005714	650.333	76.3534	15	CD25	CD8_EM	IL-7
0.0001	1334.68	71.3938	15	CD25	CD8_EM	IL-7
64.51	1119.73	219.47	15	CD25	CD8_EM	IL-2
6.451	1013.53	218.817	15	CD25	CD8_EM	IL-2
0.6451	879.467	174.342	15	CD25	CD8_EM	IL-2
0.06451	808.867	129.694	15	CD25	CD8_EM	IL-2
0.006451	898.6	173.877	15	CD25	CD8_EM	IL-2
0.0006451	893.2	175.304	10	CD25	CD8_EM	IL-2
0.0001	1334.68	71.3938	15	CD25	CD8_EM	IL-2
77.51	3583.67	306.02	15	CD25	CD8_CM	IL15
7.751	3077.07	272.395	15	CD25	CD8_CM	IL15
0.7751	1928.53	230.904	15	CD25	CD8_CM	IL15
0.07751	842.6	74.7238	15	CD25	CD8_CM	IL15
0.007751	624.667	81.2037	15	CD25	CD8_CM	IL15
0.0007751	604	70.5711	15	CD25	CD8_CM	IL15
0.0001	1366.85	75.7036	15	CD25	CD8_CM	IL15
57.14	1956.73	192.379	15	CD25	CD8_CM	IL-7
5.714	1993.07	218.877	15	CD25	CD8_CM	IL-7
0.5714	1489.2	138.368	15	CD25	CD8_CM	IL-7
0.05714	725.533	89.9911	15	CD25	CD8_CM	IL-7
0.005714	649.2	93.6651	15	CD25	CD8_CM	IL-7
0.0005714	619.867	78.5904	15	CD25	CD8_CM	IL-7
0.0001	1366.85	75.7036	15	CD25	CD8_CM	IL-7
64.51	1140.13	237.58	15	CD25	CD8_CM	IL-2
6.451	982.867	230.459	15	CD25	CD8_CM	IL-2
0.6451	839.2	174.858	15	CD25	CD8_CM	IL-2
0.06451	789.867	137.991	15	CD25	CD8_CM	IL-2
0.006451	913.6	172.303	15	CD25	CD8_CM	IL-2
0.0006451	902.4	161.27	10	CD25	CD8_CM	IL-2
0.0001	1366.85	75.7036	15	CD25	CD8_CM	IL-2
77.51	3168.13	354.502	15	CD25	CD8_TEMRA	IL15
7.751	3003.13	390.234	15	CD25	CD8_TEMRA	IL15
0.7751	1949.6	335.043	15	CD25	CD8_TEMRA	IL15
0.07751	750.247	124.073	15	CD25	CD8_TEMRA	IL15
0.007751	585.94	109.786	15	CD25	CD8_TEMRA	IL15
0.0007751	577.793	99.6758	15	CD25	CD8_TEMRA	IL15
0.0001	1171.49	63.4969	15	CD25	CD8_TEMRA	IL15
57.14	1149.41	206.828	15	CD25	CD8_TEMRA	IL-7
5.714	1116.59	203.899	15	CD25	CD8_TEMRA	IL-7
0.5714	924.553	163.849	15	CD25	CD8_TEMRA	IL-7
0.05714	631.067	114.558	15	CD25	CD8_TEMRA	IL-7
0.005714	616.767	110.057	15	CD25	CD8_TEMRA	IL-7
0.0005714	591.2	100.619	15	CD25	CD8_TEMRA	IL-7
0.0001	1171.49	63.4969	15	CD25	CD8_TEMRA	IL-7
64.51	1051.07	184.274	15	CD25	CD8_TEMRA	IL-2
6.451	997.533	188.251	15	CD25	CD8_TEMRA	IL-2
0.6451	872.72	154.51	15	CD25	CD8_TEMRA	IL-2
0.06451	765.127	130.859	15	CD25	CD8_TEMRA	IL-2
0.006451	685.79	187.835	15	CD25	CD8_TEMRA	IL-2
0.0006451	670.28	177.516	10	CD25	CD8_TEMRA	IL-2
0.0001	1171.49	63.4969	15	CD25	CD8_TEMRA	IL-2
77.51	681.333	79.6963	15	CD25	CD8_naive	IL15
7.751	666.933	82.1168	15	CD25	CD8_naive	IL15
0.7751	630.267	78.532	15	CD25	CD8_naive	IL15
0.07751	574.933	80.4269	15	CD25	CD8_naive	IL15
0.007751	572.667	75.4186	15	CD25	CD8_naive	IL15
0.0007751	574.733	70.5938	15	CD25	CD8_naive	IL15
0.0001	503.787	53.4905	15	CD25	CD8_naive	IL15
57.14	747.267	97.1861	15	CD25	CD8_naive	IL-7
5.714	752.267	97.6088	15	CD25	CD8_naive	IL-7
0.5714	679.867	78.8304	15	CD25	CD8_naive	IL-7
0.05714	619.133	77.44	15	CD25	CD8_naive	IL-7
0.005714	608.533	77.5673	15	CD25	CD8_naive	IL-7
0.0005714	591.8	69.7179	15	CD25	CD8_naive	IL-7
0.0001	503.787	53.4905	15	CD25	CD8_naive	IL-7
64.51	775.933	124.158	15	CD25	CD8_naive	IL-2
6.451	752.667	121.46	15	CD25	CD8_naive	IL-2
0.6451	739.6	111.517	15	CD25	CD8_naive	IL-2
0.06451	734.467	99.9849	15	CD25	CD8_naive	IL-2
0.006451	685.1	152.506	15	CD25	CD8_naive	IL-2
0.0006451	669	147.931	10	CD25	CD8_naive	IL-2
0.0001	503.787	53.4905	15	CD25	CD8_naive	IL-2

## Sheet: FigS10e
PBS	IL-2	IL-7	IL-15	Population	DonorID
16290	20462	24273	31557	Treg	ctrl001
11662	16738	18402	20293	Treg	ctrl002
12515	15360	17658	18860	Treg	ctrl003
19250	20842	22262	27720	Treg	ctrl004
14744	17684	20096	26654	Treg	ctrl005
7443	14076	16206	18436	Treg	ctrl006
10483	17860	20360	25553	Treg	ctrl007
10373	18293	20053	22598	Treg	ctrl008
9702	23189	21255	26731	Treg	ctrl009
11417	22852	22954	33908	Treg	ctrl010
11072	21609	19514	29498	Treg	ctrl011
8580	11103	10350	11405	Treg	ctrl012
9092	13032	12431	13413	Treg	ctrl013
8552	10342	10881	11274	Treg	ctrl014
8364	12689	10333	11986	Treg	ctrl015
1951	1835	5409	4757	CD4_memory	ctrl001
1877	1928	6324	4337	CD4_memory	ctrl002
1412	1478	3360	3200	CD4_memory	ctrl003
2144	2135	6490	5487	CD4_memory	ctrl004
1788	1820	5859	5441	CD4_memory	ctrl005
776	968	2457	1899	CD4_memory	ctrl006
1077	1200	3499	2370	CD4_memory	ctrl007
989	1136	3672	2384	CD4_memory	ctrl008
887	1198	2719	2320	CD4_memory	ctrl009
1210	1379	5316	4712	CD4_memory	ctrl010
1010	1231	3162	2834	CD4_memory	ctrl011
1508	1466	1545	1495	CD4_memory	ctrl012
1636	1532	1722	1506	CD4_memory	ctrl013
1318	1443	1384	1332	CD4_memory	ctrl014
1422	1370	1599	1378	CD4_memory	ctrl015

## Sheet: FigS10f
CD8_memory	Contentration (nM)	IL15
	77.51	5338	3297	4372	5239	4923	1942	2620	1930	2406	2366	2094	2905	4882	5216	3861
	7.751	5215	3377	4839	5364	5463	2193	2464	2061	2445	2284	2058	2659	4066	4161	2832
	0.7751	4643	3212	4501	4906	5287	1940	1953	1474	2003	1997	1936	1946	2661	2195	2046
	0.07751	2866	2316	2513	2822	2980	1385	1240	1017	1434	1478	1322	1648	1684	1691	1528
	0.007751	2214	1949	1899	2210	2213	1242	935	854	1130	1163	983	1493	1628	1733	1449
	0.0007751	2001	1876	1827	2040	2024	989	855	855	1091	1193	989	1500	1654	1586	1484
	0.0001	2052	1743	1704	1849	1933	1028	938	977	1231	1282	1142	2173	2390	2213	2018
CD8_memory	Contentration (nM)	IL7
	57.14	4514	2789	4019	4671	3821	2027	1582	1389	2850	2221	1991	2136	3907	4634	2511
	5.714	4899	2716	4225	4855	4065	2206	1568	1224	2406	1977	1737	2268	3456	3462	2365
	0.5714	4399	2627	3794	4225	3607	1817	1616	1404	2551	2134	1696	1742	1866	1802	1616
	0.05714	2312	1803	1748	2037	2029	1192	984	1049	1414	1392	1137	1611	1658	1557	1472
	0.005714	1997	1697	1663	1898	1993	1038	978	1000	1110	1251	1053	1511	1630	1572	1465
	0.0005714	1940	1680	1654	1880	1766	1053	1001	912	1121	1200	1086	1485	1534	1723	1531
	0.0001	2052	1743	1704	1849	1933	1028	938	977	1231	1282	1142	2173	2391	2212	2018
CD8_memory	Contentration (nM)	IL2
	64.51	5181	3217	5101	5547	5060	2459	2948	2732	3549	3367	3284	3433	5098	5046	3946
	6.451	4507	3081	4234	4975	4631	2243	2455	2110	2858	2867	2541	3140	4038	4919	3582
	0.6451	2578	2147	2288	2570	2977	1611	1693	1445	1881	1897	1749	2529	3133	3173	2608
	0.06451	2033	1812	1691	1886	2013	1351	1240	1136	1643	1520	1364	2241	2550	2328	2041
	0.006451						1240	1115	1121	1453	1618	1357	2072	2205	2131	2035
	0.0006451						1219	1080	1069	1403	1480	1285	2180	2279	2186	2056
	0.0001	2052	1743	1704	1849	1933	1028	938	977	1231	1282	1142	2174	2390	2212	2018
CD4_memory	Contentration (nM)	IL15
	77.51	4920	4029	4263	5007	5050	1600	1609	1414	1549	1936	1550	3128	3952	4264	3624
	7.751	4978	3862	3969	4957	5024	1608	1545	1434	1446	1801	1391	2816	3324	3488	2938
	0.7751	4429	3563	3445	4110	4541	1333	1231	990	1311	1486	1295	2200	2600	2277	2168
	0.07751	3365	2775	2634	3043	3202	1011	866	635	998	1032	922	2044	2078	1997	1843
	0.007751	2798	2477	2333	2662	2710	1033	733	588	829	869	671	1849	2002	1954	1763
	0.0007751	2616	2406	2249	2572	2485	715	643	559	827	908	702	1858	1999	1834	1793
	0.0001	2644	2264	2118	2362	2417	766	778	798	1016	1060	929	2580	2829	2555	2293
CD4_memory	Contentration (nM)	IL7
	57.14	6191	4904	4236	5685	5817	2113	1848	1997	2285	2612	2159	4310	5808	5900	5209
	5.714	6390	4716	4351	5653	5932	2293	1826	1705	1928	2313	1838	4309	4892	4842	4779
	0.5714	5692	4350	4106	4854	5191	1856	1773	1860	2050	2375	1855	2393	2487	2330	2252
	0.05714	3036	2486	2334	2595	2785	1041	846	944	1125	1230	972	2005	2071	1962	1836
	0.005714	2653	2270	2145	2430	2556	786	786	787	829	1005	783	1866	2018	1913	1795
	0.0005714	2584	2220	2112	2415	2375	791	810	613	833	936	826	1805	1882	1972	1864
	0.0001	2644	2264	2118	2362	2417	766	778	798	1016	1060	929	2577	2826	2549	2288
CD4_memory	Contentration (nM)	IL2
	64.51	5611	4116	4010	5277	5471	1857	1832	2001	2440	2853	2283	4161	5039	4772	4253
	6.451	4601	3742	3350	4654	4476	1647	1672	1598	2034	2425	1841	3837	4255	4531	3948
	0.6451	3385	2963	2667	3191	3365	1292	1481	1250	1601	1655	1424	3193	3635	3293	2940
	0.06451	2866	2600	2318	2697	2742	1065	1135	914	1398	1344	1180	2752	3284	2783	2643
	0.006451						869	834	818	1123	1354	1128	2440	2737	2535	2460
	0.0006451						878	832	760	1082	1238	966	2597	2634	2495	2364
	0.0001	2644	2264	2118	2362	2417	766	778	798	1016	1060	929	2579	2839	2555	2296
Treg	Contentration (nM)	IL15
	77.51	69300	50773	48312	60054	52101	24449	31674	28544	24013	24557	22116	82471	101287	89984	81215
	7.751	69497	47381	39887	69267	47837	26034	31090	28202	20389	25310	19066	70690	84883	83395	76300
	0.7751	63184	41753	33380	56396	45996	23297	26208	21635	18525	21451	18468	60895	81538	72616	68442
	0.07751	49287	36052	31843	49690	37132	21034	18505	16813	15739	16088	14817	57929	70772	70473	56078
	0.007751	44347	36303	32397	46724	35760	20399	17889	16932	13051	14129	12663	57346	65209	63685	54596
	0.0007751	51043	35089	30589	44559	32523	18303	16351	18733	13494	13942	12496	56504	72677	61985	60452
	0.0001	36726	32698	27436	43245	31826	23020	23015	28440	29124	26632	24111	44320	50547	50362	41410
Treg	Contentration (nM)	IL7
	57.14	56326	42612	34211	51420	41140	23024	23899	34966	34901	33610	25682	64617	81890	71881	76960
	5.714	50248	43113	33074	50317	40585	31175	28955	28546	22295	26169	20179	64536	78703	71304	73346
	0.5714	52876	39832	33650	43874	37995	21296	24366	32404	29992	30953	21420	55816	70329	60808	59882
	0.05714	46343	35045	34263	46608	39185	21225	22192	31558	25172	20709	21468	53917	64036	63079	55548
	0.005714	49219	36540	32044	45870	37672	19356	23554	27498	21451	22785	17209	55040	64459	60452	53726
	0.0005714	49838	36094	29808	45868	40677	19720	22625	21851	15261	21375	17974	55125	64020	57978	56381
	0.0001	36726	32698	27436	43245	31826	23020	23015	28440	29124	26632	24111	44320	50547	50362	41410
Treg	Contentration (nM)	IL2
	64.51	89148	60699	39944	72496	52814	28898	38731	53335	47980	48172	43319	68049	79385	65416	79062
	6.451	66433	46728	33528	66929	46582	31621	42666	46191	40029	44712	41981	61905	78272	66910	73172
	0.6451	64623	44744	32458	54752	40516	33485	38025	45682	39899	51008	36599	56526	78118	68671	74241
	0.06451	58762	41910	33241	53709	39578	27687	31633	42278	37287	44635	35102	54517	72689	55325	69947
	0.006451						26412	23055	32122	33316	34546	30198	45666	58530	53176	49376
	0.0006451						21220	26609	32035	27093	25935	23096	40194	47039	51559	39615
	0.0001	36726	32698	27436	43245	31826	23020	23015	28440	29124	26632	24111	44320	50547	50362	41410

## Sheet: FigS10g,h
Concentration (nM)	mean gMFI	SD_gMFI	n	marker	population	cytokine
77.51	7208.2	473.816	15	CD127	CD4_EM	IL15
7.751	9438.47	939.233	15	CD127	CD4_EM	IL15
0.7751	15359.5	1651.3	15	CD127	CD4_EM	IL15
0.07751	24568.9	1443.05	15	CD127	CD4_EM	IL15
0.007751	26569.7	1630.08	15	CD127	CD4_EM	IL15
0.0007751	26385	1563.94	15	CD127	CD4_EM	IL15
0.0001	32177.7	1235.24	15	CD127	CD4_EM	IL15
57.14	815.8	88.8021	15	CD127	CD4_EM	IL-7
5.714	1592.87	321.995	15	CD127	CD4_EM	IL-7
0.5714	10457.4	3162.58	15	CD127	CD4_EM	IL-7
0.05714	23706.6	1892.58	15	CD127	CD4_EM	IL-7
0.005714	24470.3	1977.05	15	CD127	CD4_EM	IL-7
0.0005714	24441.3	1946.68	15	CD127	CD4_EM	IL-7
0.0001	32177.7	1235.24	15	CD127	CD4_EM	IL-7
64.51	8083.13	637.209	15	CD127	CD4_EM	IL-2
6.451	11549.2	757.014	15	CD127	CD4_EM	IL-2
0.6451	21524.5	1516.27	15	CD127	CD4_EM	IL-2
0.06451	27037.4	2026	15	CD127	CD4_EM	IL-2
0.006451	27119.7	2275.08	15	CD127	CD4_EM	IL-2
0.0006451	26545.3	2374.58	10	CD127	CD4_EM	IL-2
0.0001	32177.7	1235.24	15	CD127	CD4_EM	IL-2
77.51	8956.93	386.92	15	CD127	CD4_CM	IL15
7.751	10820.5	502.623	15	CD127	CD4_CM	IL15
0.7751	13469.5	775.634	15	CD127	CD4_CM	IL15
0.07751	16582.9	1101.53	15	CD127	CD4_CM	IL15
0.007751	18007.8	1244.69	15	CD127	CD4_CM	IL15
0.0007751	18258	1532.96	15	CD127	CD4_CM	IL15
0.0001	23351.9	814.67	15	CD127	CD4_CM	IL15
57.14	494.667	66.659	15	CD127	CD4_CM	IL-7
5.714	1061.27	258.159	15	CD127	CD4_CM	IL-7
0.5714	7225.6	2206.57	15	CD127	CD4_CM	IL-7
0.05714	16873.2	1386.81	15	CD127	CD4_CM	IL-7
0.005714	17918.4	1526.1	15	CD127	CD4_CM	IL-7
0.0005714	17835.7	1500.25	15	CD127	CD4_CM	IL-7
0.0001	23351.9	814.67	15	CD127	CD4_CM	IL-7
64.51	9731.67	407.841	15	CD127	CD4_CM	IL-2
6.451	11701.8	668.793	15	CD127	CD4_CM	IL-2
0.6451	14395.5	872.537	15	CD127	CD4_CM	IL-2
0.06451	17241.5	1211.65	15	CD127	CD4_CM	IL-2
0.006451	20297.3	1211.58	15	CD127	CD4_CM	IL-2
0.0006451	20125.7	1743.98	10	CD127	CD4_CM	IL-2
0.0001	23351.9	814.67	15	CD127	CD4_CM	IL-2
77.51	1011.73	42.2903	15	CD127	Treg	IL15
7.751	1142.6	65.7849	15	CD127	Treg	IL15
0.7751	1329.93	93.1334	15	CD127	Treg	IL15
0.07751	1485	130.747	15	CD127	Treg	IL15
0.007751	1471.2	128.325	15	CD127	Treg	IL15
0.0007751	1382.67	127.152	15	CD127	Treg	IL15
0.0001	1950.3	88.0161	15	CD127	Treg	IL15
57.14	549.067	46.0773	15	CD127	Treg	IL-7
5.714	638.467	87.9337	15	CD127	Treg	IL-7
0.5714	1149.87	197.004	15	CD127	Treg	IL-7
0.05714	1568.87	121.15	15	CD127	Treg	IL-7
0.005714	1493.6	136.702	15	CD127	Treg	IL-7
0.0005714	1431.6	125.841	15	CD127	Treg	IL-7
0.0001	1950.3	88.0161	15	CD127	Treg	IL-7
64.51	1167.53	33.8406	15	CD127	Treg	IL-2
6.451	1232.33	48.32	15	CD127	Treg	IL-2
0.6451	1207.4	54.0123	15	CD127	Treg	IL-2
0.06451	1213.73	66.0548	15	CD127	Treg	IL-2
0.006451	1613.4	154.23	15	CD127	Treg	IL-2
0.0006451	1641.3	208.738	10	CD127	Treg	IL-2
0.0001	1950.3	88.0161	15	CD127	Treg	IL-2
77.51	6536.13	443.133	15	CD127	CD4_naive	IL15
7.751	8709.73	680.625	15	CD127	CD4_naive	IL15
0.7751	10875.9	784.85	15	CD127	CD4_naive	IL15
0.07751	12323.1	900.328	15	CD127	CD4_naive	IL15
0.007751	13401.7	910.38	15	CD127	CD4_naive	IL15
0.0007751	13499.7	986.721	15	CD127	CD4_naive	IL15
0.0001	17492.9	715.836	15	CD127	CD4_naive	IL15
57.14	259.993	49.1782	15	CD127	CD4_naive	IL-7
5.714	458.5	129.651	15	CD127	CD4_naive	IL-7
0.5714	4816.93	1830.24	15	CD127	CD4_naive	IL-7
0.05714	12502.9	1173.98	15	CD127	CD4_naive	IL-7
0.005714	13362.3	1110.36	15	CD127	CD4_naive	IL-7
0.0005714	13471.5	1102.35	15	CD127	CD4_naive	IL-7
0.0001	17492.9	715.836	15	CD127	CD4_naive	IL-7
64.51	6875.47	535.459	15	CD127	CD4_naive	IL-2
6.451	8700.13	505.433	15	CD127	CD4_naive	IL-2
0.6451	10596.7	706.517	15	CD127	CD4_naive	IL-2
0.06451	11834.5	853.219	15	CD127	CD4_naive	IL-2
0.006451	15142.2	1470.61	15	CD127	CD4_naive	IL-2
0.0006451	14972.5	1752.67	10	CD127	CD4_naive	IL-2
0.0001	17492.9	715.836	15	CD127	CD4_naive	IL-2
77.51	2397.4	122.963	15	CD127	CD8_EM	IL15
7.751	2762.47	129.87	15	CD127	CD8_EM	IL15
0.7751	4383.13	477.916	15	CD127	CD8_EM	IL15
0.07751	9874.2	1079.97	15	CD127	CD8_EM	IL15
0.007751	15320.5	1379.39	15	CD127	CD8_EM	IL15
0.0007751	17251.5	1597.21	15	CD127	CD8_EM	IL15
0.0001	20778.4	1567.37	15	CD127	CD8_EM	IL15
57.14	1243.33	139.228	15	CD127	CD8_EM	IL-7
5.714	1596.2	157.434	15	CD127	CD8_EM	IL-7
0.5714	6642.73	2050.5	15	CD127	CD8_EM	IL-7
0.05714	15521.5	1531.59	15	CD127	CD8_EM	IL-7
0.005714	16522.3	1754.78	15	CD127	CD8_EM	IL-7
0.0005714	16420.9	1494.5	15	CD127	CD8_EM	IL-7
0.0001	20778.4	1567.37	15	CD127	CD8_EM	IL-7
64.51	2801.53	115.058	15	CD127	CD8_EM	IL-2
6.451	3611.47	192.277	15	CD127	CD8_EM	IL-2
0.6451	9040.27	538.713	15	CD127	CD8_EM	IL-2
0.06451	17765.3	1592.2	15	CD127	CD8_EM	IL-2
0.006451	18528.8	2412.22	15	CD127	CD8_EM	IL-2
0.0006451	18332.8	2428.92	10	CD127	CD8_EM	IL-2
0.0001	20778.4	1567.37	15	CD127	CD8_EM	IL-2
77.51	5886.53	269.985	15	CD127	CD8_CM	IL15
7.751	6989.33	303.339	15	CD127	CD8_CM	IL15
0.7751	10209.4	480.014	15	CD127	CD8_CM	IL15
0.07751	17439.9	1017.89	15	CD127	CD8_CM	IL15
0.007751	21642.9	1197.16	15	CD127	CD8_CM	IL15
0.0007751	22616.1	1524.1	15	CD127	CD8_CM	IL15
0.0001	25810	820.891	15	CD127	CD8_CM	IL15
57.14	1522.93	126.35	15	CD127	CD8_CM	IL-7
5.714	2081.73	206.589	15	CD127	CD8_CM	IL-7
0.5714	8482.27	2269.38	15	CD127	CD8_CM	IL-7
0.05714	19433.8	1386.34	15	CD127	CD8_CM	IL-7
0.005714	21714.6	1571.24	15	CD127	CD8_CM	IL-7
0.0005714	21454.5	1600.14	15	CD127	CD8_CM	IL-7
0.0001	25810	820.891	15	CD127	CD8_CM	IL-7
64.51	6556.4	292.265	15	CD127	CD8_CM	IL-2
6.451	8537.27	408.402	15	CD127	CD8_CM	IL-2
0.6451	15034.9	745.837	15	CD127	CD8_CM	IL-2
0.06451	21538.9	1288.21	15	CD127	CD8_CM	IL-2
0.006451	23210.3	1191.51	15	CD127	CD8_CM	IL-2
0.0006451	22357.5	1452.08	10	CD127	CD8_CM	IL-2
0.0001	25810	820.891	15	CD127	CD8_CM	IL-2
77.51	1838.47	124.384	15	CD127	CD8_TEMRA	IL15
7.751	2013.67	132.069	15	CD127	CD8_TEMRA	IL15
0.7751	2481.07	173.214	15	CD127	CD8_TEMRA	IL15
0.07751	3871.87	486.154	15	CD127	CD8_TEMRA	IL15
0.007751	5392.67	991.664	15	CD127	CD8_TEMRA	IL15
0.0007751	5916.13	1165.18	15	CD127	CD8_TEMRA	IL15
0.0001	5046.26	344.506	15	CD127	CD8_TEMRA	IL15
57.14	936.4	123.749	15	CD127	CD8_TEMRA	IL-7
5.714	1120.67	133.924	15	CD127	CD8_TEMRA	IL-7
0.5714	2371.33	326.476	15	CD127	CD8_TEMRA	IL-7
0.05714	5100.53	778.669	15	CD127	CD8_TEMRA	IL-7
0.005714	5337.73	965.144	15	CD127	CD8_TEMRA	IL-7
0.0005714	5375.53	1001.22	15	CD127	CD8_TEMRA	IL-7
0.0001	5046.26	344.506	15	CD127	CD8_TEMRA	IL-7
64.51	2088.73	131.438	15	CD127	CD8_TEMRA	IL-2
6.451	2483.27	171.652	15	CD127	CD8_TEMRA	IL-2
0.6451	3941.6	461.033	15	CD127	CD8_TEMRA	IL-2
0.06451	5813.93	957.061	15	CD127	CD8_TEMRA	IL-2
0.006451	4581.2	603.5	15	CD127	CD8_TEMRA	IL-2
0.0006451	4595.1	733.712	10	CD127	CD8_TEMRA	IL-2
0.0001	5046.26	344.506	15	CD127	CD8_TEMRA	IL-2
77.51	6734.53	469.909	15	CD127	CD8_naive	IL15
7.751	8663.67	593.611	15	CD127	CD8_naive	IL15
0.7751	10804	614.364	15	CD127	CD8_naive	IL15
0.07751	13983.1	956.36	15	CD127	CD8_naive	IL15
0.007751	16993.8	908.088	15	CD127	CD8_naive	IL15
0.0007751	17460.9	894.669	15	CD127	CD8_naive	IL15
0.0001	21177.1	670.1	15	CD127	CD8_naive	IL15
57.14	975.133	119.582	15	CD127	CD8_naive	IL-7
5.714	1201.93	151.068	15	CD127	CD8_naive	IL-7
0.5714	6249.73	1937.97	15	CD127	CD8_naive	IL-7
0.05714	14854.3	1384.62	15	CD127	CD8_naive	IL-7
0.005714	16965.1	1193.52	15	CD127	CD8_naive	IL-7
0.0005714	16746.9	1056.59	15	CD127	CD8_naive	IL-7
0.0001	21177.1	670.1	15	CD127	CD8_naive	IL-7
64.51	7318	552.522	15	CD127	CD8_naive	IL-2
6.451	9256.8	327.27	15	CD127	CD8_naive	IL-2
0.6451	12679.9	576.843	15	CD127	CD8_naive	IL-2
0.06451	16025.4	966.328	15	CD127	CD8_naive	IL-2
0.006451	19361.8	1349.24	15	CD127	CD8_naive	IL-2
0.0006451	19059.5	1472.43	10	CD127	CD8_naive	IL-2
0.0001	21177.1	670.1	15	CD127	CD8_naive	IL-2
