# Supplementary material for: Dysregulation of homeostatic cytokine receptors drives prolonged T cell activation following acute SARS-CoV-2 infection in humans
Source: Nat Commun. 2025 Nov 27;16:11693. doi: 10.1038/s41467-025-66753-1 (PMC12748759; doi:10.1038/s41467-025-66753-1)
Supplement: Supplementary file 11 — Supplementary Data 9 [file 41467_2025_66753_MOESM11_ESM.xlsx]

## Sheet: FigS11c
CD8_memory	Time	PBS				aCD3CD28-pulsed				IL7-pulsed				IL15-pulsed				PBS-continous				aCD3CD28-continous				IL7-continous				IL15-continous
BSL	0	761	880	704	962	761	880	704	962	761	880	704	962	761	880	704	962	761	880	704	962	761	880	704	962	761	880	704	962	761	880	704	962
12h	12	1439	1779	1540	1904	2986	2819	4647	3854	1623	1794	1496	1860	3435	3491	2851	2265	1439	1779	1540	1904	2986	2819	4647	3854	1877	2010	1630	2103	1623	1794	1496	1860
24h	24	1271	1418	1279	1555	4787	4238	7420	6013	1311	1380	1240	1551	4354	5640	4599	3826	1271	1418	1279	1555	4787	4238	7420	6013	1731	1783	1693	1812	1311	1380	1240	1551
36h	36	1526	1646	1472	1605	4480	3933	5200	4431	1485	1645	1482	1733	4316	4163	3989	3535	1190	1348	1284	1424	5687	4644	8542	6986	2181	2016	1998	1955	1230	1388	1315	1387
48h	48	968	1134	1051	1119	2943	2609	4070	3798	986	1170	1087	1198	3366	3511	3187	2613	899	1119	1035	1132	5501	5566	7393	6727	1788	2157	2004	1704	862	1015	918	1171
60h	60	898	1059	1002	1126	3668	3078	5406	3655	1013	1228	1008	1097	2857	2767	2665	2231	843	958	876	981	7370	5794	9679	7744	2306	2129	2266	1769	790	953	842	1081
72h	72	680	898	721	852	3399	2486	4772	3112	656	874	647	751	2422	2323	2326	1716	559	731	772	786	9415	6918	10348	11093	1716	2030	2172	1463	448	643	496	660
84h	84	1222	1397	1354	1408	3043	2754	4058	3071	1288	1476	1250	1318	2445	2623	2250	2234	965	1186	1041	1148	8705	6982	10714	8385	2338	2992	2468	2106	964	1242	995	1190
96h	96	NA	NA	NA	NA	NA	NA	NA	NA	NA	NA	NA	NA	NA	NA	NA	NA	462	766	687	787	7669	5074	7360	6793	2097	2293	2266	1910	470	598	475	526
CD8-naïve	Time	PBS				aCD3CD28-pulsed				IL7-pulsed				IL15-pulsed				PBS-continous				aCD3CD28-continous				IL7-continous				IL15-continous
BSL	0	872	1084	944	1319	872	1084	944	1319	872	1084	944	1319	872	1084	944	1319	0	872	1084	944	1319	872	1084	944	1319	872	1084	944	1319	872	1084	944
12h	12	1449	1944	1658	2264	1722	2086	3105	2903	1488	1809	1497	2043	1548	1802	1599	2101	12	1449	1944	1658	2264	1722	2086	3105	2903	1488	1809	1497	2043	1548	1802	1599
24h	24	1341	1764	1528	2006	1835	2044	2999	3022	1399	1634	1426	1969	1535	1717	1571	2094	24	1341	1764	1528	2006	1835	2044	2999	3022	1399	1634	1426	1969	1535	1717	1571
36h	36	1672	1951	1685	2053	2239	2196	3281	3274	1542	1800	1556	2087	1612	2010	1697	2098	36	1398	1627	1490	1794	2122	2177	3271	3648	1299	1530	1374	1747	1316	1485	1463
48h	48	1357	1661	1368	1723	1505	1686	2151	2485	1261	1563	1344	1766	1460	1696	1443	1913	48	1232	1540	1356	1704	1842	2198	2447	3622	1173	1392	1224	1648	1234	1411	1284
60h	60	1186	1423	1264	1724	1377	1583	2061	2175	1210	1437	1259	1574	1203	1410	1291	1648	60	1119	1297	1166	1540	1589	2061	2347	2965	1024	1219	1072	1520	1036	1251	1279
72h	72	1045	1221	979	1496	1284	1453	1579	1929	951	1113	921	1371	1118	1289	1035	1430	72	863	1077	964	1367	1476	1748	1765	2361	802	913	813	1161	880	935	850
84h	84	1423	1679	1408	1801	1577	1809	1764	2078	1391	1581	1308	1738	1460	1765	1418	1884	84	1173	1410	1185	1609	1174	1480	1524	2086	1138	1362	1133	1595	1200	1406	1156
96h	96	NA	NA	NA	NA	NA	NA	NA	NA	NA	NA	NA	NA	NA	NA	NA	NA	96	768	1027	922	1322	1161	1331	1327	1782	791	935	801	1156	1006	1036	948
CD4_memory	Time	PBS				aCD3CD28-pulsed				IL7-pulsed				IL15-pulsed				PBS-continous				aCD3CD28-continous				IL7-continous				IL15-continous
BSL	0	2191	2084	1705	2633	2191	2084	1705	2633	2191	2084	1705	2633	2191	2084	1705	2633	2191	2084	1705	2633	2191	2084	1705	2633	2191	2084	1705	2633	2191	2084	1705	2633
12h	12	2230	2838	2453	3287	3724	3299	4163	4860	4441	3962	3544	4713	4715	4257	3731	4577	2230	2838	2453	3287	3724	3299	4163	4860	4441	3962	3544	4713	4715	4257	3731	4577
24h	24	2222	2388	2121	2900	4206	3427	5284	5764	5063	4272	4016	4897	4897	4613	4217	5196	2222	2388	2121	2900	4206	3427	5284	5764	5063	4272	4016	4897	4897	4613	4217	5196
36h	36	2461	2341	2124	2790	10475	8996	7118	9563	5177	4294	3869	5167	4105	4116	3831	4467	2258	2146	1876	2636	4620	3822	6065	5957	5717	4490	4446	5241	5153	4279	4424	5607
48h	48	2248	2129	1829	2486	4783	3824	4323	5181	4855	4119	4053	4647	3851	3726	3445	3690	2117	2056	1790	2199	5109	4698	5940	6198	6406	5075	5127	5211	5278	4649	4337	5014
60h	60	2046	1903	1764	2498	3157	2703	3825	4030	4644	3819	3907	5556	3268	3044	3125	3432	1969	1829	1646	2180	5589	5263	6900	6780	6959	4981	5441	5524	5039	4962	4393	4923
72h	72	2251	2220	1940	2608	3235	2706	3516	3468	4721	4027	4120	5098	3465	3379	3280	3553	2103	2025	1808	2350	6078	5961	5845	7443	7418	5164	6184	5428	5954	4677	4578	5130
84h	84	2386	2280	2042	2841	2844	2555	3182	3352	4500	4309	4680	5392	3429	3169	3175	3690	2088	2092	1944	2411	5032	5004	4817	6266	7368	5791	6749	6409	5052	5209	4876	7322
96h	96	NA	NA	NA	NA	NA	NA	NA	NA	NA	NA	NA	NA	NA	NA	NA	NA	2003	1948	1810	2333	6032	6413	4943	8196	9527	6525	7841	7833	7302	6432	5112	6943
CD4_naive	Time	unstim				aCD3CD28				IL7half				IL15max				PBS-continous				aCD3CD28-continous				IL7-continous				IL15-continous
BSL	0	1100	1177	1193	1564	1100	1177	1193	1564	1100	1177	1193	1564	1100	1177	1193	1564	1100	1177	1193	1564	1100	1177	1193	1564	1100	1177	1193	1564	1100	1177	1193	1564
12h	12	1673	2005	1883	2425	1666	1893	2212	2390	1936	2033	1912	2464	1942	2088	1872	2455	1673	2005	1883	2425	1666	1893	2212	2390	1936	2033	1912	2464	1942	2088	1872	2455
24h	24	1508	1759	1662	2126	1503	1629	2023	2205	1780	1830	1795	2305	1757	1861	1733	2295	1508	1759	1662	2126	1503	1629	2023	2205	1780	1830	1795	2305	1757	1861	1733	2295
36h	36	1655	1772	1705	2064	3738	4533	3405	5467	1738	1816	1836	2206	1691	1990	1899	2259	1382	1494	1470	1792	1623	1487	2188	1879	1522	1519	1526	1971	1439	1456	1548	1981
48h	48	1465	1614	1487	1917	2152	1930	2368	2270	1573	1685	1649	2110	1601	1872	1667	2142	1341	1461	1457	1777	1700	1771	2371	2056	1479	1510	1556	1974	1439	1497	1604	1870
60h	60	1289	1410	1380	1822	1489	1634	1945	2089	1461	1523	1552	2021	1376	1516	1537	1969	1204	1268	1273	1625	1611	1810	2926	2075	1317	1344	1457	1941	1316	1415	1622	2051
72h	72	1523	1614	1512	1944	1671	1809	1941	2016	1578	1679	1605	2033	1614	1799	1694	2081	1338	1428	1379	1871	1776	2117	2885	1865	1481	1547	1546	2122	1557	1455	1586	1845
84h	84	1584	1701	1595	2054	1598	1795	1775	1986	1666	1757	1725	2143	1703	1929	1776	2268	1325	1449	1435	1850	1654	1667	2413	1862	1518	1652	1605	2182	1775	1867	2003	2118
96h	96	NA	NA	NA	NA	NA	NA	NA	NA	NA	NA	NA	NA	NA	NA	NA	NA	1227	1363	1412	1872	2210	2281	2904	2125	1422	1474	1684	1996	1963	1589	1707	2228

## Sheet: FigS11d
CD8_memory	Time	PBS				aCD3CD28-pulsed				IL7-pulsed				IL15-pulsed				PBS-continous				aCD3CD28-continous				IL7-continous				IL15-continous
BSL	0	11061	12898	13291	5420	11061	12898	13291	5420	11061	12898	13291	5420	11061	12898	13291	5420	11061	12898	13291	5420	11061	12898	13291	5420	11061	12898	13291	5420	11061	12898	13291	5420
12h	12	13139	18923	19815	6277	8892	9331	7432	4625	13264	12276	15123	4640	3892	3758	4155	2232	13139	18923	19815	6277	8892	9331	7432	4625	13264	12276	15123	4640	3892	3758	4155	2232
24h	24	12364	16243	16400	6105	3816	4209	3534	3086	12425	10428	13068	3585	783	614	1344	580	12364	16243	16400	6105	3816	4209	3534	3086	12425	10428	13068	3585	783	614	1344	580
36h	36	16359	18507	18522	6609	9423	9488	9151	6442	14836	16175	18368	5538	3721	2720	3814	1653	16125	19973	18331	6772	5581	5347	4353	3757	13120	10949	14210	4007	95	414	670	-348
48h	48	14699	17233	17230	6567	13831	12986	13177	6952	14483	16152	16851	6271	5021	4931	4947	2460	16685	19223	18156	6384	5887	4671	4419	4374	13736	12224	15400	4209	74.1	177	648	-426
60h	60	15010	16030	17351	7001	12013	12465	9258	7562	14047	15518	16633	7064	5671	4870	5632	2012	16697	19490	18362	7278	5652	5079	4036	4349	15028	13742	16948	4826	571	4.86	813	-391
72h	72	18348	20394	20829	8936	14824	18426	11773	11255	19200	18854	20176	8085	8633	7863	9294	3036	22289	23280	27073	9171	5593	4964	4601	4581	18173	20043	20946	6330	1267	1332	2038	833
84h	84	16969	17516	17514	7561	12582	13809	9616	7967	15041	15916	18592	8616	6443	5196	6037	1679	19416	21555	16743	8009	3439	2643	2473	3248	16334	18425	19393	6579	751	102	947	-328
96h	96	NA	NA	NA	NA	NA	NA	NA	NA	NA	NA	NA	NA	NA	NA	NA	NA	17175	21695	25428	8198	5503	4768	5423	4862	20267	21018	21493	7075	641	1043	2000	391
CD8-naïve	Time	PBS				aCD3CD28-pulsed				IL7-pulsed				IL15-pulsed				PBS-continous				aCD3CD28-continous				IL7-continous				IL15-continous
BSL	0	17859	14448	14508	15819	17859	14448	14508	15819	17859	14448	14508	15819	17859	14448	14508	15819	17859	14448	14508	15819	17859	14448	14508	15819	17859	14448	14508	15819	17859	14448	14508	15819
12h	12	31756	26537	24829	23093	8649	7645	3321	3857	12887	6387	8233	4873	9043	5630	4909	5244	31756	26537	24829	23093	8649	7645	3321	3857	12887	6387	8233	4873	9043	5630	4909	5244
24h	24	22150	19560	17549	18956	3183	1578	915	1422	14490	8069	9321	4124	7149	3686	3218	4193	22150	19560	17549	18956	3183	1578	915	1422	14490	8069	9321	4124	7149	3686	3218	4193
36h	36	26577	20624	19855	19360	4776	2282	2851	3394	22181	16289	16039	12767	15422	10099	8587	11533	23691	18081	16891	16426	4060	1503	1084	2171	16655	9025	10659	5930	7485	4812	3345	3210
48h	48	23582	18080	17065	18202	7815	5439	6087	6949	23907	16401	16340	15494	16358	11797	10551	11016	25424	18854	15114	16683	4538	2100	1371	3144	20563	12644	13467	8991	6366	3031	3682	3134
60h	60	21239	15884	15912	16423	11775	8757	8776	9896	20565	15621	14934	15619	15790	12201	10476	11404	25117	17971	15777	18064	4483	2341	1467	3573	22004	14129	15441	12086	7400	2572	3401	2855
72h	72	26610	18547	17570	21167	17539	13230	10703	15551	27705	18850	17951	18931	21253	15606	13792	14520	29448	22448	19326	23272	5652	3438	2867	5020	28904	20183	19940	16773	8275	4464	5386	5450
84h	84	23799	16468	16238	17217	16270	12420	10546	14317	23355	16105	17376	18037	17689	12574	11134	13953	25931	18710	14325	19027	5716	3076	2708	5060	25050	18848	18459	17741	8488	3195	4381	3005
96h	96	NA	NA	NA	NA	NA	NA	NA	NA	NA	NA	NA	NA	NA	NA	NA	NA	22651	17883	20125	20490	5807	3106	3244	4314	29528	18115	19165	19003	6023	2595	4043	3474
CD4_memory	Time	PBS				aCD3CD28-pulsed				IL7-pulsed				IL15-pulsed				PBS-continous				aCD3CD28-continous				IL7-continous				IL15-continous
BSL	0	20398	17453	22009	17326	20398	17453	22009	17326	20398	17453	22009	17326	20398	17453	22009	17326	20398	17453	22009	17326	20398	17453	22009	17326	20398	17453	22009	17326	20398	17453	22009	17326
12h	12	13107	21316	28401	19547	12486	11515	11672	9345	16382	11441	16793	9131	9608	7905	9915	8923	13107	21316	28401	19547	12486	11515	11672	9345	16382	11441	16793	9131	9608	7905	9915	8923
24h	24	16123	18054	21890	17218	8926	7047	7368	7340	15919	9912	15398	6416	7751	5810	8407	6741	16123	18054	21890	17218	8926	7047	7368	7340	15919	9912	15398	6416	7751	5810	8407	6741
36h	36	23823	19370	25883	18937	12285	10626	14900	8864	22513	18114	25367	16908	15142	11665	15748	14213	23490	18461	24818	16547	11269	8874	9538	9088	18070	11183	18913	8511	8302	7473	9202	6781
48h	48	23164	18412	24936	20024	24080	19420	24556	17131	23608	18364	25708	18083	16804	12138	18506	14251	25620	20912	25084	18539	12166	9365	10102	10874	21326	14468	20430	12646	8921	6465	10299	7821
60h	60	22252	17604	24083	19261	20398	17887	24217	17818	21303	17030	23413	21411	16079	12022	17029	14264	24334	20294	24954	20910	11898	9322	9661	10626	22232	15149	21882	15266	10012	7008	11137	8065
72h	72	25290	19001	26487	22280	24608	22883	28335	20901	27091	19948	28051	22470	19951	14905	21989	17523	27280	24083	29049	26814	13254	9599	10486	10342	27131	21334	26414	19328	11413	8861	13253	10664
84h	84	23797	17401	26327	17915	22573	18867	24681	16363	23661	16790	26129	20432	16280	12069	18324	14963	25744	22051	21662	23033	11088	8854	9307	9886	24235	20042	26476	20555	12611	9502	13852	9998
96h	96	NA	NA	NA	NA	NA	NA	NA	NA	NA	NA	NA	NA	NA	NA	NA	NA	22782	21584	29964	25556	10525	7507	10507	9170	28117	21886	29145	21187	11631	9974	13765	10943
CD4_naive
	Time	unstim				aCD3CD28				IL7half				IL15max				PBS-continous				aCD3CD28-continous				IL7-continous				IL15-continous
BSL	0	19834	14225	15850	16493	19834	14225	15850	16493	19834	14225	15850	16493	19834	14225	15850	16493	19834	14225	15850	16493	19834	14225	15850	16493	19834	14225	15850	16493	19834	14225	15850	16493
12h	12	29414	22651	23965	23294	11821	8395	5778	6901	13735	6247	9019	5287	14005	7675	9747	8083	29414	22651	23965	23294	11821	8395	5778	6901	13735	6247	9019	5287	14005	7675	9747	8083
24h	24	21030	17016	17535	18615	5148	2704	2291	3608	14140	6459	9462	3883	9228	4240	5815	5749	21030	17016	17535	18615	5148	2704	2291	3608	14140	6459	9462	3883	9228	4240	5815	5749
36h	36	25355	18872	19257	19159	9078	3944	6236	6079	22223	14807	16763	12335	16139	9461	9722	11440	23707	16550	17025	15909	6830	3203	3540	4758	17284	8131	10619	5715	9346	4884	5105	4880
48h	48	23607	16867	17655	18696	13635	9935	10426	12424	23256	15937	16706	14720	17026	11446	10734	12272	24037	16745	14737	15330	8994	4014	4042	5993	19819	10248	12363	8693	9388	4106	5207	4838
60h	60	21708	15136	16974	18033	12726	9568	11693	12335	20656	14956	15631	17103	16877	11438	10778	12541	22903	15288	15007	16066	9129	4416	3355	6191	20105	11959	13726	10520	10245	4173	5762	5500
72h	72	24425	16731	17643	21081	20250	13077	15270	16107	25284	16469	17283	17854	20248	13460	12654	15190	24967	17915	13819	20494	9866	4604	3681	7075	24913	15893	16098	13860	12016	4951	6750	6399
84h	84	22375	15484	17344	17449	17170	12827	14470	14778	22359	14934	17692	17880	19128	12569	12190	15390	22259	15637	12954	17681	8282	4985	3629	7372	21809	15523	15521	15766	13266	5515	7202	6635
96h	96	NA	NA	NA	NA	NA	NA	NA	NA	NA	NA	NA	NA	NA	NA	NA	NA	18914	12972	14479	19593	7446	3892	3379	7311	23610	14263	15356	15738	13688	5369	6771	5948

## Sheet: FigS11f
48h pulse_CD8_memory	Time	unstim				aCD3CD28				IL2				IL7				IL15
BSL	0	0.14	0.1	0.32	1.45	0.14	0.1	0.32	1.45	0.14	0.1	0.32	1.45	0.14	0.1	0.32	1.45	0.14	0.1	0.32	1.45
12h	12	0.42	0.21	0.41	2.08	27.8	29.9	42.8	14.8	2.4	0.81	1.26	1.94	1.68	1.45	1.75	7.96	9.42	10.6	5.02	9.78
24h	24	0.84	0.4	0.61	3.24	77.5	51.1	63.2	36.6	4.41	8.93	18.6	3.03	6.46	9.57	6.93	16.5	28.4	50.9	46.4	41.6
36h	36	0.34	0.015	0.21	0.31	70.5	43.3	57.2	33.8	1.84	7.57	3.33	4.82	2.77	8.6	2.98	9.36	21.3	64.2	42.5	47.3
48h	48	0.13	0.12	0.097	0.42	54.3	36.8	46.7	23.7	1.58	1.57	1.56	2.08	2.58	7.5	1.67	6.67	36.5	45.4	27.6	34.4
60h	60	0.4	0.2	0.1	0.5	76.1	49.7	57.4	35.4	3.31	3.84	3.81	3.95	4.85	9.6	3.74	8.94	19.6	53.4	26.4	31.8
72h	72	0.15	0.082	0.053	0.3	73.1	49.8	36.7	21.9	1.71	1.32	2.43	2.03	2.77	5.25	2.23	7.44	17.2	46.6	23.8	35.8
84h	84	1.52	0.94	1.65	1.83	85	73.9	77.6	71.2	15.1	22.2	14.5	23.1	7.92	9.1	9.09	8.1	27.6	56.7	34.6	52
96h	96	0.69	0.26	0.11	0.47	73.6	63.1	68	59.9	1.85	2.07	1.76	4.06	5.89	6.69	3.83	7.14	14.5	40.5	24.5	40
108h	108	1.1	0.53	0.59	0.35	0.2	45.1	51.2	57.2	47.7	7.57	8.79	4.83	9.75	4.08	8.9	3.38	8	12.6	37.8	19.7
167h	167	0	0	0.26	0.72	11.2	10.8	12.5	8.77	3.23	8.94	6.88	4.88	0	0.35	0.7	0.68	1.08	5.44	3.15	6.87
24h pulse_CD8_memory	Time	unstim				aCD3CD28				IL2				IL7				IL15
BSL	0	0.14	0.1	0.32	1.45	0.14	0.1	0.32	1.45	0.14	0.1	0.32	1.45	0.14	0.1	0.32	1.45	0.14	0.1	0.32	1.45
12h	12	0.42	0.21	0.41	2.08	27.8	29.9	42.8	14.8	2.4	0.81	1.26	1.94	1.68	1.45	1.75	7.96	9.42	10.6	5.02	9.78
24h	24	0.84	0.4	0.61	3.24	77.5	51.1	63.2	36.6	4.41	8.93	18.6	3.03	6.46	9.57	6.93	16.5	28.4	50.9	46.4	41.6
36h	36	0.28	0.052	0.12	0.57	55.7	32.6	46.7	26.2	1.69	3.6	3.79	1.58	1.89	2.81	2.11	6.24	16.4	42.2	28.6	23.1
48h	48	0.48	0.39	0.59	1.26	56.2	46.7	53.1	27.4	4.8	5.27	4.37	4.4	5.05	7.02	4.32	8.41	22.3	47.5	29.9	24.7
60h	60	0.32	0.28	0.096	0.44	68.4	49.7	52	22.2	2.03	2.07	2.02	1.27	1.95	1.98	1.23	3.84	11	26.5	16	13.2
72h	72	0.4	0.31	1.42	0.74	64.1	51.4	40.8	26.9	4.69	6.92	9.41	8.17	2.94	4.01	7.63	6.69	17.7	39.4	24	24.5
84h	84	0.32	0.25	0.18	0.52	40.7	43.2	53.7	33.8	5.44	7.11	3.84	6.02	1.13	1.27	0.72	1.29	4.34	15.5	8.11	8.87
96h	96	0.59	0.33	0.22	0.73	60	57.4	66.4	45.9	3.55	4.02	3.36	5.72	2.58	3.72	2.22	6.58	11.4	24.7	17.1	12.7
108h	108	1.1	0.24	0.13	0.87	41.9	46.9	56.3	38	9.73	10	5.89	8.69	2.7	2.11	1.8	3.22	6.82	14.5	9.05	10.9
167h	167	3.53	1.83	0.47	0.62	19.1	19.8	30.9	22.2	10.1	5.79	5.4	5.62	1.2	0.92	0.76	0.75	3.12	9.59	6.41	9.8
continous_CD8_memory	Time	unstim				aCD3CD28				IL2				IL7				IL15
BSL	0	0.14	0.1	0.32	1.45	0.14	0.1	0.32	1.45	0.14	0.1	0.32	1.45	0.14	0.1	0.32	1.45	0.14	0.1	0.32	1.45
12h	12	0.42	0.21	0.41	2.08	27.8	29.9	42.8	14.8	2.4	0.81	1.26	1.94	1.68	1.45	1.75	7.96	9.42	10.6	5.02	9.78
24h	24	0.84	0.4	0.61	3.24	77.5	51.1	63.2	36.6	4.41	8.93	18.6	3.03	6.46	9.57	6.93	16.5	28.4	50.9	46.4	41.6
36h	36	0.34	0.015	0.21	0.31	70.5	43.3	57.2	33.8	1.84	7.57	3.33	4.82	2.77	8.6	2.98	9.36	21.3	64.2	42.5	47.3
48h	48	0.13	0.12	0.097	0.42	54.3	36.8	46.7	23.7	1.58	1.57	1.56	2.08	2.58	7.5	1.67	6.67	36.5	45.4	27.6	34.4
60h	60	0.35	0.24	0.21	0.41	82.7	56.7	67.2	23.2	6.51	5.47	4.71	6.45	5.74	16.2	6.46	13.3	26.5	58.3	36.3	40.4
72h	72	0.38	0.15	0.28	0.48	77.9	51.9	51.6	38.8	6.25	5.39	6.65	6.94	7.18	20.8	9.38	18.3	29.9	64.4	41.1	48.6
84h	84	0.45	0.2	0.067	0.3	85	60.8	68.7	57.6	9.85	11	7.72	11	9.76	23.4	7.11	20.4	27	55.4	29.4	54.8
96h	96	0.6	0.17	0.22	0.66	88.5	70.3	78	72	6.76	4.86	5.77	11.6	13.7	23.5	16	34	33.8	61.8	36.2	69.5
108h	108	0.28	0.45	0.18	0.68	84.2	63.1	67.5	70	8.41	7.55	5.21	9.56	13	31.3	12.8	36.4	32.5	53	28	58.1
167h	167	0.71	0.47	0.18	0.85	50.2	31.4	34.8	24.9	3.22	3.95	2.88	4.95	22.9	19.2	16.2	23.9	32.4	53.3	29.1	49.8
48h pulse_CD4_memory	Time	unstim				aCD3CD28				IL2				IL7				IL15
BSL	0	0.65	0.55	1.46	1.2	0.65	0.55	1.46	1.2	0.65	0.55	1.46	1.2	0.65	0.55	1.46	1.2	0.65	0.55	1.46	1.2
12h	12	1.13	0.72	1.88	1.94	17.3	24.5	25.8	15.5	10.3	3.05	7.58	6.42	29.8	15.7	30	26.2	27.2	12.5	25.5	21.5
24h	24	7.08	3.64	9.85	7.75	45.2	34.7	41.7	23.8	16	10.3	16.6	11	50.7	32.6	48.6	41.1	40.9	34.4	45.6	40.3
36h	36	4.27	2.44	6.67	5.23	39.1	36.3	41	22.3	10.6	9.33	12.8	8.62	49.7	37.8	47.3	44.3	37.6	38.3	42.9	33.2
48h	48	2.93	1.96	6.63	4.57	27.6	34.2	34.8	20	7.39	5.39	6.99	5.53	42.2	36.9	45.3	42.6	31.7	30	34.4	28.6
60h	60	4.95	2.71	5.29	5.87	43.9	40.1	38.7	25.1	10.6	6.74	8.25	6.74	49.2	36.4	45.4	39.7	32.5	34.5	37.9	28.2
72h	72	3.04	1.54	4.27	3.37	36.8	34.7	19.1	12.2	9.8	4.56	7.84	5.74	42.7	29.7	42.9	37.3	28.5	26.1	35.1	25.3
84h	84	1.51	1.1	2.22	1.62	44.1	41.5	34.4	26	8.97	3.55	7.19	4.53	25.8	16.6	25.1	24.8	24.8	23.8	29	16.5
96h	96	2.63	1.06	2.26	2.46	45.4	39.6	33.7	27.4	7.04	3.26	4.87	4.73	29.1	15.1	31.3	23.9	30.2	22.1	34.5	21.1
108h	108	1.98	2.6	1.14	0.89	1.78	38.4	29.4	26	25.9	5.44	2.35	4.35	3.68	16	7.6	11.2	13.4	17.6	20.2	19.3
167h	167	2.4	1.59	1.8	2.21	27.9	29.1	23.2	19.4	9.44	18	18.1	7.92	17.9	8.23	11.1	15.4	19	13.4	20	10.8
24h pulse_CD4_memory	Time	unstim				aCD3CD28				IL2				IL7				IL15
BSL	0	0.65	0.55	1.46	1.2	0.65	0.55	1.46	1.2	0.65	0.55	1.46	1.2	0.65	0.55	1.46	1.2	0.65	0.55	1.46	1.2
12h	12	1.13	0.72	1.88	1.94	17.3	24.5	25.8	15.5	10.3	3.05	7.58	6.42	29.8	15.7	30	26.2	27.2	12.5	25.5	21.5
24h	24	7.08	3.64	9.85	7.75	45.2	34.7	41.7	23.8	16	10.3	16.6	11	50.7	32.6	48.6	41.1	40.9	34.4	45.6	40.3
36h	36	5.85	2.56	6.1	5.88	32.8	33.8	36.7	19.4	11.2	8.43	10.6	8.5	43.2	28.8	45.2	37.8	37.7	34.5	42.9	33.7
48h	48	5.31	2.33	5.87	6.17	26.1	33.9	31.8	15.5	9.46	6.3	7.87	7.1	37.3	21.2	34.3	29.7	30.8	25.6	31.7	25.7
60h	60	10.3	4.82	12.6	11	46.1	40.8	39.7	20.8	11.6	6	7.5	8.07	47.1	26.4	48.4	37.5	42.1	33.2	42.3	35.3
72h	72	3.17	1.35	4.44	3.27	30.9	27.5	22	12.2	7.02	2.91	5.82	5.21	27.1	10.6	29.9	20	22.7	15.7	21.2	19.4
84h	84	4.37	2.25	5.96	4.43	39.3	37.7	36	20	9.86	4.52	7.96	5.5	26.6	11.3	30.8	18.6	23.5	16.4	27	17.8
96h	96	3.98	1.88	5.86	4.62	40.8	38	32.4	18.9	8.22	3.85	7.44	5.11	27.1	11.6	30.6	23.4	23.5	15.4	24.9	16.7
108h	108	1.98	1.09	1.74	2.4	29.4	17.3	19.9	12	6.62	2.97	5.1	3.94	8.35	3.88	10.2	8.49	7.38	5.38	5.62	8.48
167h	167	5.79	5.93	1.79	3.43	15.1	18.1	21.9	12.4	8.06	6.74	9.59	5.68	12.2	4.77	16.4	8.46	12.3	6.8	6.91	12.9
continous_CD4_memory	Time	unstim				aCD3CD28				IL2				IL7				IL15
BSL	0	0.65	0.55	1.46	1.2	0.65	0.55	1.46	1.2	0.65	0.55	1.46	1.2	0.65	0.55	1.46	1.2	0.65	0.55	1.46	1.2
12h	12	1.13	0.72	1.88	1.94	17.3	24.5	25.8	15.5	10.3	3.05	7.58	6.42	29.8	15.7	30	26.2	27.2	12.5	25.5	21.5
24h	24	7.08	3.64	9.85	7.75	45.2	34.7	41.7	23.8	16	10.3	16.6	11	50.7	32.6	48.6	41.1	40.9	34.4	45.6	40.3
36h	36	4.27	2.44	6.67	5.23	39.1	36.3	41	22.3	10.6	9.33	12.8	8.62	49.7	37.8	47.3	44.3	37.6	38.3	42.9	33.2
48h	48	2.93	1.96	6.63	4.57	27.6	34.2	34.8	20	7.39	5.39	6.99	5.53	42.2	46.9	45.3	52.6	31.7	30	34.4	38.6
60h	60	7.28	4.23	13.9	10.3	54.1	51.8	55.2	25.6	12.9	7.9	10.5	9.06	60.4	53.4	62	56.2	50.7	43.3	52.2	43
72h	72	2.86	1.75	4.9	4.42	40.5	39	29.6	21.5	8.59	5.13	7.69	5.7	52.7	63.7	50.6	58.5	38.3	30.4	41.5	50.8
84h	84	7.79	3.05	10.3	7.86	54.4	52.5	54.3	39	13.4	6.63	13.2	8.18	64.7	54.2	64.3	56.4	55.8	42.9	57.9	44.9
96h	96	1.88	1.1	1.51	2.19	43.2	44	37.1	34.3	8.27	4.97	8.48	3.71	58.3	35.4	47.3	36.8	39.4	58	40.4	26
108h	108	4.5	3.01	5.53	8.52	52.4	51.1	45.6	40.6	13.1	7.35	10.8	8.05	57	50.5	50.9	54.8	55.6	37.6	46.1	36.8
167h	167	7.82	5.06	3.2	4.81	43.6	39.7	32	19.2	16.8	6.55	11.2	10.4	81.3	62.6	51.7	62.8	76.2	56.7	48.7	57.7

## Sheet: FigS11g
48h pulse_CD8_memory	Time	unstim				aCD3CD28				IL2				IL7				IL15
BSL	0	55.7	86.6	72.2	88.2	55.7	86.6	72.2	88.2	55.7	86.6	72.2	88.2	55.7	86.6	72.2	88.2	55.7	86.6	72.2	88.2
12h	12	45.2	83.3	64.2	83.6	31.9	55.4	36.8	63.8	20.5	47.8	24	54.2	2.36	6.09	1.11	9.49	13.2	49.4	20.5	49.9
24h	24	63.4	88.7	75.3	90.5	42.4	69.3	57.9	73.1	27.3	61.4	36	71.9	3.34	8.02	4.11	13.7	22.7	52.3	35.4	57.9
36h	36	50.4	83.7	66.3	87	25	62.4	43.2	61.4	8.63	13.4	6.46	27.6	0.42	0.41	0.15	2.29	7.23	12.7	5.51	21
48h	48	54	84.3	64.1	88.7	38.5	63.9	51.6	67.8	14.8	23.5	9.22	31.8	0.39	0.29	0.28	1.46	13.3	19.9	7.39	29.5
60h	60	55	85.7	60.7	87.9	28.6	64.1	50.5	71.1	35	54	24.6	61.9	33.9	67.5	42.1	67	39.9	59.4	29.1	64.1
72h	72	58.1	86.7	67.9	88.9	34.3	65.5	64.9	82.3	37.6	63	26.6	66.2	45.1	77	55.9	79	42.5	69	36.2	67.1
84h	84	46.8	78.4	48.1	80.2	15.4	38.9	24.3	36.8	19.6	50.6	19.3	33.5	29.7	73.7	39.4	62.3	24.8	60.1	25.5	43.1
96h	96	46.2	79.9	48.8	74.4	16.3	39	27.1	42.4	20.6	43.9	13.1	34	39.3	73.7	36.5	70.5	21.8	51.9	23	50.1
108h	108	47.2	56.8	57.8	59	80.2	25.6	42.9	26.2	43.8	19.7	54.3	19.7	43.7	39	79.6	54.4	79.8	24.4	27.6	27.6
167h	167	53.2	80.3	42.2	83.8	14.7	28.6	12.6	32.1	12.2	51.5	33.9	40	47.3	78.7	61.1	84.6	15.1	49.6	23.2	60.3
24h pulse_CD8_memory	Time	unstim				aCD3CD28				IL2				IL7				IL15
BSL	0	55.7	86.6	72.2	88.2	55.7	86.6	72.2	88.2	55.7	86.6	72.2	88.2	55.7	86.6	72.2	88.2	55.7	86.6	72.2	88.2
12h	12	45.2	83.3	64.2	83.6	31.9	55.4	36.8	63.8	20.5	47.8	24	54.2	2.36	6.09	1.11	9.49	13.2	49.4	20.5	49.9
24h	24	63.4	88.7	75.3	90.5	42.4	69.3	57.9	73.1	27.3	61.4	36	71.9	3.34	8.02	4.11	13.7	22.7	52.3	35.4	57.9
36h	36	52	87.5	73.5	90.6	46	79.2	58.3	81.2	28.8	42.7	22.5	63.7	30.8	78.7	63.8	73.6	41.2	60.5	45.6	75.6
48h	48	50.1	84.7	64.2	82.5	41.9	77.5	57	79.6	24.7	42.9	17.3	58.6	37.8	79.2	53.6	68.7	32.7	66.8	40.1	69.8
60h	60	71.7	90.4	74.7	94.2	67.1	85.7	70.5	86.4	55.5	76.3	50.8	84	64.4	86	71.9	86.6	68.2	39.9	41.1	48.4
72h	72	45.9	79.5	55.4	84.5	36.6	74.1	62	79.4	23.7	47.2	15.8	49.8	31.3	78.1	46.6	78	36.6	75.7	37	73.2
84h	84	47	83	53.7	83	35	64	42.3	62.3	15.5	40.9	14.9	46.4	35.3	79	43.8	77.5	35	75.7	40.8	74.5
96h	96	52.3	81.6	56.5	84.7	39.9	64.9	44.8	63.9	17.3	48.8	15.1	47.3	44.2	77.7	41.5	79.8	33.1	74.2	38.8	75.9
108h	108	48.6	79.4	48.5	80.6	27.3	56.1	33	51	15.1	43.4	11	49.6	36.3	73.3	41.9	73.7	24.8	69.7	38.8	71.3
167h	167	52.9	77.9	53.9	79.6	18.6	45.8	24.6	42.6	11.9	63.8	20	56.8	37.3	76	45.1	82.9	28.1	74.1	43.2	70.9
continous_CD8_memory	Time	unstim				aCD3CD28				IL2				IL7				IL15
BSL	0	55.7	86.6	72.2	88.2	55.7	86.6	72.2	88.2	55.7	86.6	72.2	88.2	55.7	86.6	72.2	88.2	55.7	86.6	72.2	88.2
12h	12	45.2	83.3	64.2	83.6	31.9	55.4	36.8	63.8	20.5	47.8	24	54.2	2.36	6.09	1.11	9.49	13.2	49.4	20.5	49.9
24h	24	63.4	88.7	75.3	90.5	42.4	69.3	57.9	73.1	27.3	61.4	36	71.9	3.34	8.02	4.11	13.7	22.7	52.3	35.4	57.9
36h	36	52	87.5	73.5	90.6	46	79.2	58.3	81.2	28.8	42.7	22.5	63.7	30.8	78.7	63.8	73.6	41.2	60.5	45.6	75.6
48h	48	50.1	84.7	64.2	82.5	41.9	77.5	57	79.6	24.7	42.9	17.3	58.6	37.8	79.2	53.6	68.7	32.7	66.8	40.1	69.8
60h	60	71.7	90.4	74.7	94.2	67.1	85.7	70.5	86.4	55.5	76.3	50.8	84	64.4	86	71.9	86.6	68.2	39.9	41.1	48.4
72h	72	45.9	79.5	55.4	84.5	36.6	74.1	62	79.4	23.7	47.2	15.8	49.8	31.3	78.1	46.6	78	36.6	75.7	37	73.2
84h	84	47	83	53.7	83	35	64	42.3	62.3	15.5	40.9	14.9	46.4	35.3	79	43.8	77.5	35	75.7	40.8	74.5
96h	96	52.3	81.6	56.5	84.7	39.9	64.9	44.8	63.9	17.3	48.8	15.1	47.3	44.2	77.7	41.5	79.8	33.1	74.2	38.8	75.9
108h	108	48.6	79.4	48.5	80.6	27.3	56.1	33	51	15.1	43.4	11	49.6	36.3	73.3	41.9	73.7	24.8	69.7	38.8	71.3
167h	167	52.9	77.9	53.9	79.6	18.6	45.8	24.6	42.6	11.9	63.8	20	56.8	37.3	76	45.1	82.9	28.1	74.1	43.2	70.9
48h pulse_CD4_memory	Time	unstim				aCD3CD28				IL2				IL7				IL15
BSL	0	98.2	97.5	96.9	96.3	98.2	97.5	96.9	96.3	98.2	97.5	96.9	96.3	98.2	97.5	96.9	96.3	98.2	97.5	96.9	96.3
12h	12	96.2	95.1	94	93.1	71.3	73	70	74.5	77.7	84.1	74.9	76.5	8.28	11.3	5.69	11.6	75.4	83.3	74.9	74.9
24h	24	96.6	95.9	95.9	94.1	64.5	69.3	69.8	71.1	76.6	79.9	73.4	77.5	7.05	8.75	5.9	6.51	73.4	78.8	73	73.3
36h	36	93	93.3	91.4	90.2	72.6	72.4	73.9	69.1	68.6	68	63	61.6	1.72	1.66	1.94	2.12	69.1	66.4	65.8	61.5
48h	48	94.2	94.9	94.2	93.5	84	79.2	83.4	79.4	71.7	73.8	72	68.4	3.79	2.15	1.55	2.34	70.7	69.5	67.9	65.6
60h	60	98.6	98.2	98.1	97.2	95.8	95.5	96.3	96.1	93.9	92.6	93.3	91.6	95	95.7	94.8	90.2	96.9	95.9	96.5	94.6
72h	72	95.9	93.1	95.3	93.5	91.1	89.7	93.9	92.6	86.2	84.4	80.3	83.3	90.5	90.8	91.3	87.6	92.4	89	91.9	89.1
84h	84	97.4	95.4	96.9	95.9	92.3	90.5	92.2	92	89	89.3	87.8	86.4	92.2	94.2	95.9	91.5	95.3	94.2	94.9	93.1
96h	96	87.8	90.2	88.9	82	82.2	80.2	82.7	82.3	79.5	78	73.1	68	87.5	85.3	83	81.5	88.8	84.3	86.4	80.6
108h	108	88.9	85.9	85.8	85.4	76.3	78.1	74.7	70.5	74.5	76.2	74.6	70.4	62.9	70.9	78	68.4	70.9	81.9	79.8	82
167h	167	89.1	91	93	87	80	74.2	79.5	79.9	83.7	73.5	77.4	74.4	84.3	88.4	87.4	85.5	86	86.9	89.2	85.4
24h pulse_CD4_memory	Time	unstim				aCD3CD28				IL2				IL7				IL15
BSL	0	98.2	97.5	96.9	96.3	98.2	97.5	96.9	96.3	98.2	97.5	96.9	96.3	98.2	97.5	96.9	96.3	98.2	97.5	96.9	96.3
12h	12	96.2	95.1	94	93.1	71.3	73	70	74.5	77.7	84.1	74.9	76.5	8.28	11.3	5.69	11.6	75.4	83.3	74.9	74.9
24h	24	96.6	95.9	95.9	94.1	64.5	69.3	69.8	71.1	76.6	79.9	73.4	77.5	7.05	8.75	5.9	6.51	73.4	78.8	73	73.3
36h	36	91.2	91.7	91.4	90.6	81.8	81.9	80.8	82.7	76.6	75.8	73.7	70.9	70.9	79.5	81	75.8	87.5	85.7	86.6	82.7
48h	48	94.7	93.6	94.8	88	92.1	91.5	91.2	90.9	83	82.4	81.2	79.4	90.6	91.3	90.6	84.5	92.8	93.1	93.1	88
60h	60	97.2	95.9	95.9	94.8	96.9	95.7	96.5	95.8	87.6	87.9	85.6	87	96.1	93.5	94.7	91.1	96.4	95.5	96.2	93
72h	72	87.2	86.3	90.4	88.5	90.2	89.5	91	90.6	72.4	77.9	68.5	71.5	82.2	88.2	86.1	86.3	89.5	87.8	88.7	85.2
84h	84	92	91	92	92.7	93.2	91.8	93.2	92.6	81.5	83.3	79.1	80.6	88.6	90.6	93.7	86.9	93.1	92.3	93.1	90.3
96h	96	95.5	91.1	92.8	91.8	93.3	92.3	93.4	92.3	84.2	85.1	81.5	80.7	92.8	91.7	88.5	91	92.9	92.7	93.7	90.8
108h	108	88.9	88.1	85.2	85.6	87.7	84	85.4	84.5	80.1	76.9	75.8	69.3	83.5	82.6	75.9	70.5	85.6	85	84.6	80.8
167h	167	81.8	87.1	91.2	89.3	88.8	85.3	88.5	87.4	83.7	78.2	73.6	70.3	93.1	84.6	90.6	83	87.7	87.6	92.3	84.7
continous_CD4_memory	Time	unstim				aCD3CD28				IL2				IL7				IL15
BSL	0	98.2	97.5	96.9	96.3	98.2	97.5	96.9	96.3	98.2	97.5	96.9	96.3	98.2	97.5	96.9	96.3	98.2	97.5	96.9	96.3
12h	12	96.2	95.1	94	93.1	71.3	73	70	74.5	77.7	84.1	74.9	76.5	8.28	11.3	5.69	11.6	75.4	83.3	74.9	74.9
24h	24	96.6	95.9	95.9	94.1	64.5	69.3	69.8	71.1	76.6	79.9	73.4	77.5	7.05	8.75	5.9	6.51	73.4	78.8	73	73.3
36h	36	93	93.3	91.4	90.2	72.6	72.4	73.9	69.1	68.6	68	63	61.6	1.72	1.66	1.94	2.12	69.1	66.4	65.8	61.5
48h	48	94.2	94.9	94.2	93.5	84	79.2	83.4	79.4	71.7	73.8	72	68.4	3.79	2.15	1.55	2.34	70.7	69.5	67.9	65.6
60h	60	96.1	96.9	96.8	94.5	81.4	74.9	80.5	81.9	75.3	75.9	74.1	72.7	3.42	2.41	3.69	1.94	79.4	77.3	78.1	76.2
72h	72	97.8	96.6	97.1	94.1	87.2	81.4	86.5	87.4	83.6	81.2	78.5	81.4	3.6	4.02	7.86	3.03	61.6	61.8	79.1	61.7
84h	84	95.5	94.5	94.3	93.8	82.6	67.1	79	78.5	81.3	78.6	77.3	77.1	5.45	2.76	2.59	4.48	75.8	78.5	74.5	77.4
96h	96	96.9	96.6	97.5	96	73.7	67.1	79.2	80.4	85.9	82.5	79.7	82.2	2.65	2.63	4.71	3.21	63.8	62.7	60.7	62
108h	108	88.9	89.5	85.1	86.7	42.4	49.3	51.6	44	61.8	63.4	52.6	57.7	2.63	1.58	2.48	1.1	57.4	61.7	59.1	61.8
167h	167	90.7	89.5	93	81.5	71.6	59	71.6	69.3	66.5	61.2	49.3	56	7.26	5.95	6.96	5.03	64	59	58.3	53.6

## Sheet: FigS11h
CD25_CD4_memory_IL7
	24h				48h
12h postwash	0.856259	0.906077	1.00903	0.957121	1.12681	0.964224	1.03724	0.889561
24h postwash	0.733379	0.651588	0.733677	0.705547	1.00993	0.805953	0.998966	0.89219
36h postwash	0.84365	0.745166	0.923871	0.794603	0.618538	0.443618	0.591673	0.609519
48h postwash	0.548602	0.319406	0.657032	0.501649	0.674051	0.401832	0.75097	0.563765
60h postwash	0.509629	0.3125	0.641032	0.424888	0.357016	0.143102	0.26015	0.328951
145h postwash	0.146951	-0.04006	0.377032	0.150825	0.394703	0.19004	0.240497	0.346831
CD25_CD4_memory_IL15	24h				48h
12h postwash	0.94175	1.03836	1.02937	0.854685	0.957595	1.13374	1.17429	0.929255
24h postwash	0.753696	0.756502	0.722517	0.6	0.88495	0.875892	1.11019	0.912609
36h postwash	0.940272	0.922627	0.830769	0.746544	0.809524	0.809558	0.96435	0.619226
48h postwash	0.577469	0.466515	0.468811	0.495545	0.95829	0.750357	1.16097	0.775697
60h postwash	0.565642	0.460013	0.588531	0.410753	0.542927	0.627675	0.653943	0.483146
145h postwash	0.19249	0.028283	0.143217	0.290937	0.57699	0.421184	0.655384	0.35747
CD25_CD8_memory_IL15	24h				48h
12h postwash	0.584906	0.834614	0.62197	0.587331	1.17288	1.17491	0.956259	1.30525
24h postwash	0.791727	0.932871	0.640096	0.611053	1.04154	1.02734	0.863433	1.4804
36h postwash	0.387518	0.519208	0.347325	0.332638	1.59316	1.23145	1.19805	2.09216
48h postwash	0.627721	0.774059	0.493121	0.619395	0.843616	0.888693	0.886812	1.64846
60h postwash	0.145864	0.30198	0.173182	0.217675	0.702505	0.823101	0.694833	1.34487
145h postwash	-0.01488	0.153663	0.129723	0.239312	0.065974	0.120141	0.105079	0.256464
CD25_CD8_memory_IL7	24h				48h
12h postwash	0.286477	0.300763	0.314873	0.427602	1.81633	1.27371	2.31405	1.3504
24h postwash	0.813167	0.72301	0.59019	0.539216	1.06939	0.700271	1.38398	1.1424
36h postwash	0.290036	0.185387	0.17943	0.25641	2.61224	2.4607	4.72982	2.6032
48h postwash	0.451957	0.40349	0.982595	0.448718	2.12245	0.871274	2.36491	1.0672
60h postwash	0.144128	0.111232	0.085443	0.0580694	1.21633	1.13415	1.77368	1.224
145h postwash	-0.414591	-0.0992366	0.0458861	0.00980392	0	0.0474255	0.27972	-0.0064
