# Supplementary material for: Dysregulation of homeostatic cytokine receptors drives prolonged T cell activation following acute SARS-CoV-2 infection in humans
Source: Nat Commun. 2025 Nov 27;16:11693. doi: 10.1038/s41467-025-66753-1 (PMC12748759; doi:10.1038/s41467-025-66753-1)
Supplement: Supplementary file 12 — Supplementary Data 10 [file 41467_2025_66753_MOESM12_ESM.xlsx]

## Sheet: FigS12a
Concentration (nM)	FoldChange over PBS	Cytokine	receptorstaining	marker	subset
0	1	IL2	total	CD25	CD4_EM
0	1	IL2	total	CD25	CD4_EM
0	1	IL2	total	CD25	CD4_EM
645	1.26647	IL2	total	CD25	CD4_EM
645	1.50361	IL2	total	CD25	CD4_EM
645	1.33761	IL2	total	CD25	CD4_EM
322.5	1.23314	IL2	total	CD25	CD4_EM
322.5	1.49729	IL2	total	CD25	CD4_EM
322.5	1.37147	IL2	total	CD25	CD4_EM
161.25	1.19555	IL2	total	CD25	CD4_EM
161.25	1.4142	IL2	total	CD25	CD4_EM
161.25	1.26729	IL2	total	CD25	CD4_EM
80.625	1.16855	IL2	total	CD25	CD4_EM
80.625	1.35637	IL2	total	CD25	CD4_EM
80.625	1.19514	IL2	total	CD25	CD4_EM
8.062	1.00514	IL2	total	CD25	CD4_EM
8.062	1.18997	IL2	total	CD25	CD4_EM
8.062	1.01524	IL2	total	CD25	CD4_EM
0.806	1.00089	IL2	total	CD25	CD4_EM
0.806	1.14679	IL2	total	CD25	CD4_EM
0.806	1.04775	IL2	total	CD25	CD4_EM
0.0806	0.89545	IL2	total	CD25	CD4_EM
0.0806	1.01736	IL2	total	CD25	CD4_EM
0.0806	0.993923	IL2	total	CD25	CD4_EM
0.00806	0.9182	IL2	total	CD25	CD4_EM
0.00806	0.995716	IL2	total	CD25	CD4_EM
0.00806	0.988907	IL2	total	CD25	CD4_EM
57.14	1.63343	IL7	total	CD25	CD4_EM
57.14	1.7018	IL7	total	CD25	CD4_EM
57.14	1.82965	IL7	total	CD25	CD4_EM
5.714	1.53472	IL7	total	CD25	CD4_EM
5.714	1.66471	IL7	total	CD25	CD4_EM
5.714	1.72866	IL7	total	CD25	CD4_EM
0.5714	1.409	IL7	total	CD25	CD4_EM
0.5714	1.35502	IL7	total	CD25	CD4_EM
0.5714	1.66307	IL7	total	CD25	CD4_EM
0.05714	0.984669	IL7	total	CD25	CD4_EM
0.05714	1.0124	IL7	total	CD25	CD4_EM
0.05714	0.940484	IL7	total	CD25	CD4_EM
0.005714	0.90089	IL7	total	CD25	CD4_EM
0.005714	0.938895	IL7	total	CD25	CD4_EM
0.005714	0.838623	IL7	total	CD25	CD4_EM
0.0005714	0.905638	IL7	total	CD25	CD4_EM
0.0005714	0.905975	IL7	total	CD25	CD4_EM
0.0005714	0.807659	IL7	total	CD25	CD4_EM
5.714e-05	0.826805	IL7	total	CD25	CD4_EM
5.714e-05	0.8646	IL7	total	CD25	CD4_EM
5.714e-05	0.787402	IL7	total	CD25	CD4_EM
7.751	1.48991	IL15	total	CD25	CD4_EM
7.751	1.59278	IL15	total	CD25	CD4_EM
7.751	1.48761	IL15	total	CD25	CD4_EM
0.7751	1.24352	IL15	total	CD25	CD4_EM
0.7751	1.4274	IL15	total	CD25	CD4_EM
0.7751	1.39307	IL15	total	CD25	CD4_EM
0.07751	1.0366	IL15	total	CD25	CD4_EM
0.07751	1.14949	IL15	total	CD25	CD4_EM
0.07751	1.02392	IL15	total	CD25	CD4_EM
0.007751	0.855687	IL15	total	CD25	CD4_EM
0.007751	1.01037	IL15	total	CD25	CD4_EM
0.007751	0.89129	IL15	total	CD25	CD4_EM
0.0007751	0.843719	IL15	total	CD25	CD4_EM
0.0007751	0.917362	IL15	total	CD25	CD4_EM
0.0007751	0.787885	IL15	total	CD25	CD4_EM
7.751e-05	0.807122	IL15	total	CD25	CD4_EM
7.751e-05	0.893912	IL15	total	CD25	CD4_EM
7.751e-05	0.814025	IL15	total	CD25	CD4_EM
7.751e-06	0.794164	IL15	total	CD25	CD4_EM
7.751e-06	0.8354	IL15	total	CD25	CD4_EM
7.751e-06	0.76975	IL15	total	CD25	CD4_EM
0	1	IL2	surface	CD25	CD4_EM
0	1	IL2	surface	CD25	CD4_EM
0	1	IL2	surface	CD25	CD4_EM
645	0.91234	IL2	surface	CD25	CD4_EM
645	1.46291	IL2	surface	CD25	CD4_EM
645	1.09141	IL2	surface	CD25	CD4_EM
322.5	0.940142	IL2	surface	CD25	CD4_EM
322.5	1.45846	IL2	surface	CD25	CD4_EM
322.5	1.09054	IL2	surface	CD25	CD4_EM
161.25	0.90156	IL2	surface	CD25	CD4_EM
161.25	1.32542	IL2	surface	CD25	CD4_EM
161.25	1.09872	IL2	surface	CD25	CD4_EM
80.625	0.960567	IL2	surface	CD25	CD4_EM
80.625	1.28932	IL2	surface	CD25	CD4_EM
80.625	1.01227	IL2	surface	CD25	CD4_EM
8.062	0.752908	IL2	surface	CD25	CD4_EM
8.062	1.17112	IL2	surface	CD25	CD4_EM
8.062	0.818341	IL2	surface	CD25	CD4_EM
0.806	0.551206	IL2	surface	CD25	CD4_EM
0.806	0.827893	IL2	surface	CD25	CD4_EM
0.806	0.649825	IL2	surface	CD25	CD4_EM
0.0806	0.689929	IL2	surface	CD25	CD4_EM
0.0806	0.888229	IL2	surface	CD25	CD4_EM
0.0806	0.682535	IL2	surface	CD25	CD4_EM
0.00806	0.955177	IL2	surface	CD25	CD4_EM
0.00806	1.04896	IL2	surface	CD25	CD4_EM
0.00806	0.953563	IL2	surface	CD25	CD4_EM
57.14	3.72482	IL7	surface	CD25	CD4_EM
57.14	3.75519	IL7	surface	CD25	CD4_EM
57.14	4.42319	IL7	surface	CD25	CD4_EM
5.714	3.36425	IL7	surface	CD25	CD4_EM
5.714	3.50247	IL7	surface	CD25	CD4_EM
5.714	4.20006	IL7	surface	CD25	CD4_EM
0.5714	2.59376	IL7	surface	CD25	CD4_EM
0.5714	2.78783	IL7	surface	CD25	CD4_EM
0.5714	3.68662	IL7	surface	CD25	CD4_EM
0.05714	1.08738	IL7	surface	CD25	CD4_EM
0.05714	1.30218	IL7	surface	CD25	CD4_EM
0.05714	1.19568	IL7	surface	CD25	CD4_EM
0.005714	0.99773	IL7	surface	CD25	CD4_EM
0.005714	1.04451	IL7	surface	CD25	CD4_EM
0.005714	0.907418	IL7	surface	CD25	CD4_EM
0.0005714	1.05872	IL7	surface	CD25	CD4_EM
0.0005714	0.996538	IL7	surface	CD25	CD4_EM
0.0005714	0.916764	IL7	surface	CD25	CD4_EM
5.714e-05	0.931064	IL7	surface	CD25	CD4_EM
5.714e-05	1.06924	IL7	surface	CD25	CD4_EM
5.714e-05	1.13785	IL7	surface	CD25	CD4_EM
7.751	3.47546	IL15	surface	CD25	CD4_EM
7.751	3.61968	IL15	surface	CD25	CD4_EM
7.751	3.68429	IL15	surface	CD25	CD4_EM
0.7751	2.34723	IL15	surface	CD25	CD4_EM
0.7751	2.60979	IL15	surface	CD25	CD4_EM
0.7751	3.00701	IL15	surface	CD25	CD4_EM
0.07751	1.51574	IL15	surface	CD25	CD4_EM
0.07751	1.59792	IL15	surface	CD25	CD4_EM
0.07751	1.47605	IL15	surface	CD25	CD4_EM
0.007751	1.01021	IL15	surface	CD25	CD4_EM
0.007751	1.31553	IL15	surface	CD25	CD4_EM
0.007751	1.07594	IL15	surface	CD25	CD4_EM
0.0007751	1.06241	IL15	surface	CD25	CD4_EM
0.0007751	0.975767	IL15	surface	CD25	CD4_EM
0.0007751	0.97021	IL15	surface	CD25	CD4_EM
7.751e-05	0.916596	IL15	surface	CD25	CD4_EM
7.751e-05	0.965381	IL15	surface	CD25	CD4_EM
7.751e-05	0.972255	IL15	surface	CD25	CD4_EM
7.751e-06	0.964539	IL15	surface	CD25	CD4_EM
7.751e-06	0.986647	IL15	surface	CD25	CD4_EM
7.751e-06	0.854264	IL15	surface	CD25	CD4_EM
0	1	IL2	total	CD25	CD4_CM
0	1	IL2	total	CD25	CD4_CM
0	1	IL2	total	CD25	CD4_CM
645	1.20201	IL2	total	CD25	CD4_CM
645	1.19785	IL2	total	CD25	CD4_CM
645	1.36368	IL2	total	CD25	CD4_CM
322.5	1.18673	IL2	total	CD25	CD4_CM
322.5	1.18402	IL2	total	CD25	CD4_CM
322.5	1.28732	IL2	total	CD25	CD4_CM
161.25	1.17206	IL2	total	CD25	CD4_CM
161.25	1.14287	IL2	total	CD25	CD4_CM
161.25	1.26951	IL2	total	CD25	CD4_CM
80.625	1.14131	IL2	total	CD25	CD4_CM
80.625	1.07882	IL2	total	CD25	CD4_CM
80.625	1.12599	IL2	total	CD25	CD4_CM
8.062	0.985829	IL2	total	CD25	CD4_CM
8.062	1.04252	IL2	total	CD25	CD4_CM
8.062	1.01703	IL2	total	CD25	CD4_CM
0.806	1.06874	IL2	total	CD25	CD4_CM
0.806	1.14203	IL2	total	CD25	CD4_CM
0.806	1.14655	IL2	total	CD25	CD4_CM
0.0806	0.963116	IL2	total	CD25	CD4_CM
0.0806	1.03218	IL2	total	CD25	CD4_CM
0.0806	1.12452	IL2	total	CD25	CD4_CM
0.00806	0.915477	IL2	total	CD25	CD4_CM
0.00806	0.993563	IL2	total	CD25	CD4_CM
0.00806	1.06265	IL2	total	CD25	CD4_CM
57.14	1.84151	IL7	total	CD25	CD4_CM
57.14	1.80616	IL7	total	CD25	CD4_CM
57.14	2.12159	IL7	total	CD25	CD4_CM
5.714	1.77638	IL7	total	CD25	CD4_CM
5.714	1.72101	IL7	total	CD25	CD4_CM
5.714	1.99099	IL7	total	CD25	CD4_CM
0.5714	1.58683	IL7	total	CD25	CD4_CM
0.5714	1.34768	IL7	total	CD25	CD4_CM
0.5714	1.85394	IL7	total	CD25	CD4_CM
0.05714	0.978894	IL7	total	CD25	CD4_CM
0.05714	0.989976	IL7	total	CD25	CD4_CM
0.05714	1.00744	IL7	total	CD25	CD4_CM
0.005714	0.89608	IL7	total	CD25	CD4_CM
0.005714	0.919489	IL7	total	CD25	CD4_CM
0.005714	0.847675	IL7	total	CD25	CD4_CM
0.0005714	0.855578	IL7	total	CD25	CD4_CM
0.0005714	0.878759	IL7	total	CD25	CD4_CM
0.0005714	0.791777	IL7	total	CD25	CD4_CM
5.714e-05	0.842814	IL7	total	CD25	CD4_CM
5.714e-05	0.843832	IL7	total	CD25	CD4_CM
5.714e-05	0.759178	IL7	total	CD25	CD4_CM
7.751	1.31286	IL15	total	CD25	CD4_CM
7.751	1.3116	IL15	total	CD25	CD4_CM
7.751	1.36055	IL15	total	CD25	CD4_CM
0.7751	1.20382	IL15	total	CD25	CD4_CM
0.7751	1.31508	IL15	total	CD25	CD4_CM
0.7751	1.35644	IL15	total	CD25	CD4_CM
0.07751	1.00191	IL15	total	CD25	CD4_CM
0.07751	1.05139	IL15	total	CD25	CD4_CM
0.07751	1.01263	IL15	total	CD25	CD4_CM
0.007751	0.864221	IL15	total	CD25	CD4_CM
0.007751	0.961486	IL15	total	CD25	CD4_CM
0.007751	0.870289	IL15	total	CD25	CD4_CM
0.0007751	0.843618	IL15	total	CD25	CD4_CM
0.0007751	0.890683	IL15	total	CD25	CD4_CM
0.0007751	0.779834	IL15	total	CD25	CD4_CM
7.751e-05	0.781709	IL15	total	CD25	CD4_CM
7.751e-05	0.865569	IL15	total	CD25	CD4_CM
7.751e-05	0.809496	IL15	total	CD25	CD4_CM
7.751e-06	0.764422	IL15	total	CD25	CD4_CM
7.751e-06	0.807217	IL15	total	CD25	CD4_CM
7.751e-06	0.761625	IL15	total	CD25	CD4_CM
0	1	IL2	surface	CD25	CD4_CM
0	1	IL2	surface	CD25	CD4_CM
0	1	IL2	surface	CD25	CD4_CM
645	0.949296	IL2	surface	CD25	CD4_CM
645	1.06631	IL2	surface	CD25	CD4_CM
645	1.14445	IL2	surface	CD25	CD4_CM
322.5	0.933451	IL2	surface	CD25	CD4_CM
322.5	1.05452	IL2	surface	CD25	CD4_CM
322.5	1.09909	IL2	surface	CD25	CD4_CM
161.25	0.921479	IL2	surface	CD25	CD4_CM
161.25	1.00081	IL2	surface	CD25	CD4_CM
161.25	1.06664	IL2	surface	CD25	CD4_CM
80.625	0.868662	IL2	surface	CD25	CD4_CM
80.625	0.996338	IL2	surface	CD25	CD4_CM
80.625	1.02896	IL2	surface	CD25	CD4_CM
8.062	0.841549	IL2	surface	CD25	CD4_CM
8.062	0.951993	IL2	surface	CD25	CD4_CM
8.062	0.935101	IL2	surface	CD25	CD4_CM
0.806	0.842958	IL2	surface	CD25	CD4_CM
0.806	0.89585	IL2	surface	CD25	CD4_CM
0.806	0.881019	IL2	surface	CD25	CD4_CM
0.0806	0.930282	IL2	surface	CD25	CD4_CM
0.0806	0.96786	IL2	surface	CD25	CD4_CM
0.0806	0.948011	IL2	surface	CD25	CD4_CM
0.00806	0.969014	IL2	surface	CD25	CD4_CM
0.00806	1.03092	IL2	surface	CD25	CD4_CM
0.00806	1.04606	IL2	surface	CD25	CD4_CM
57.14	3.6993	IL7	surface	CD25	CD4_CM
57.14	4.0716	IL7	surface	CD25	CD4_CM
57.14	4.16539	IL7	surface	CD25	CD4_CM
5.714	3.53909	IL7	surface	CD25	CD4_CM
5.714	3.75834	IL7	surface	CD25	CD4_CM
5.714	3.9986	IL7	surface	CD25	CD4_CM
0.5714	2.91866	IL7	surface	CD25	CD4_CM
0.5714	2.93938	IL7	surface	CD25	CD4_CM
0.5714	3.46162	IL7	surface	CD25	CD4_CM
0.05714	1.30775	IL7	surface	CD25	CD4_CM
0.05714	1.47396	IL7	surface	CD25	CD4_CM
0.05714	1.4665	IL7	surface	CD25	CD4_CM
0.005714	1.09648	IL7	surface	CD25	CD4_CM
0.005714	1.06347	IL7	surface	CD25	CD4_CM
0.005714	1.03873	IL7	surface	CD25	CD4_CM
0.0005714	1.03486	IL7	surface	CD25	CD4_CM
0.0005714	1.05045	IL7	surface	CD25	CD4_CM
0.0005714	1.0007	IL7	surface	CD25	CD4_CM
5.714e-05	1.04577	IL7	surface	CD25	CD4_CM
5.714e-05	1.09845	IL7	surface	CD25	CD4_CM
5.714e-05	1.15631	IL7	surface	CD25	CD4_CM
7.751	2.25387	IL15	surface	CD25	CD4_CM
7.751	2.58788	IL15	surface	CD25	CD4_CM
7.751	2.91452	IL15	surface	CD25	CD4_CM
0.7751	2.09789	IL15	surface	CD25	CD4_CM
0.7751	2.50407	IL15	surface	CD25	CD4_CM
0.7751	2.58723	IL15	surface	CD25	CD4_CM
0.07751	1.61092	IL15	surface	CD25	CD4_CM
0.07751	1.71766	IL15	surface	CD25	CD4_CM
0.07751	1.61654	IL15	surface	CD25	CD4_CM
0.007751	1.16162	IL15	surface	CD25	CD4_CM
0.007751	1.37551	IL15	surface	CD25	CD4_CM
0.007751	1.17376	IL15	surface	CD25	CD4_CM
0.0007751	1.10528	IL15	surface	CD25	CD4_CM
0.0007751	1.03865	IL15	surface	CD25	CD4_CM
0.0007751	1.02163	IL15	surface	CD25	CD4_CM
7.751e-05	0.980986	IL15	surface	CD25	CD4_CM
7.751e-05	1.02848	IL15	surface	CD25	CD4_CM
7.751e-05	1.01849	IL15	surface	CD25	CD4_CM
7.751e-06	0.995775	IL15	surface	CD25	CD4_CM
7.751e-06	1.04068	IL15	surface	CD25	CD4_CM
7.751e-06	0.958828	IL15	surface	CD25	CD4_CM
0	1	IL2	total	CD25	CD4_naive
0	1	IL2	total	CD25	CD4_naive
0	1	IL2	total	CD25	CD4_naive
645	1.0543	IL2	total	CD25	CD4_naive
645	1.04371	IL2	total	CD25	CD4_naive
645	1.13884	IL2	total	CD25	CD4_naive
322.5	1.02997	IL2	total	CD25	CD4_naive
322.5	1.02446	IL2	total	CD25	CD4_naive
322.5	1.08863	IL2	total	CD25	CD4_naive
161.25	1.01938	IL2	total	CD25	CD4_naive
161.25	0.979934	IL2	total	CD25	CD4_naive
161.25	1.09702	IL2	total	CD25	CD4_naive
80.625	1.01127	IL2	total	CD25	CD4_naive
80.625	0.934717	IL2	total	CD25	CD4_naive
80.625	0.922327	IL2	total	CD25	CD4_naive
8.062	0.905554	IL2	total	CD25	CD4_naive
8.062	0.942139	IL2	total	CD25	CD4_naive
8.062	0.902977	IL2	total	CD25	CD4_naive
0.806	1.02557	IL2	total	CD25	CD4_naive
0.806	1.10047	IL2	total	CD25	CD4_naive
0.806	1.12666	IL2	total	CD25	CD4_naive
0.0806	0.950509	IL2	total	CD25	CD4_naive
0.0806	1.01306	IL2	total	CD25	CD4_naive
0.0806	1.19148	IL2	total	CD25	CD4_naive
0.00806	0.929887	IL2	total	CD25	CD4_naive
0.00806	1.00852	IL2	total	CD25	CD4_naive
0.00806	1.1774	IL2	total	CD25	CD4_naive
57.14	1.62332	IL7	total	CD25	CD4_naive
57.14	1.48172	IL7	total	CD25	CD4_naive
57.14	1.67646	IL7	total	CD25	CD4_naive
5.714	1.55747	IL7	total	CD25	CD4_naive
5.714	1.35583	IL7	total	CD25	CD4_naive
5.714	1.60217	IL7	total	CD25	CD4_naive
0.5714	1.37008	IL7	total	CD25	CD4_naive
0.5714	1.07353	IL7	total	CD25	CD4_naive
0.5714	1.35859	IL7	total	CD25	CD4_naive
0.05714	0.953808	IL7	total	CD25	CD4_naive
0.05714	0.962479	IL7	total	CD25	CD4_naive
0.05714	0.990934	IL7	total	CD25	CD4_naive
0.005714	0.926175	IL7	total	CD25	CD4_naive
0.005714	0.968802	IL7	total	CD25	CD4_naive
0.005714	0.892152	IL7	total	CD25	CD4_naive
0.0005714	0.902805	IL7	total	CD25	CD4_naive
0.0005714	0.938428	IL7	total	CD25	CD4_naive
0.0005714	0.858457	IL7	total	CD25	CD4_naive
5.714e-05	0.889744	IL7	total	CD25	CD4_naive
5.714e-05	0.913277	IL7	total	CD25	CD4_naive
5.714e-05	0.81705	IL7	total	CD25	CD4_naive
7.751	0.94446	IL15	total	CD25	CD4_naive
7.751	0.98227	IL15	total	CD25	CD4_naive
7.751	0.905548	IL15	total	CD25	CD4_naive
0.7751	0.945285	IL15	total	CD25	CD4_naive
0.7751	1.08054	IL15	total	CD25	CD4_naive
0.7751	1.04087	IL15	total	CD25	CD4_naive
0.07751	0.926725	IL15	total	CD25	CD4_naive
0.07751	0.995327	IL15	total	CD25	CD4_naive
0.07751	0.94249	IL15	total	CD25	CD4_naive
0.007751	0.867886	IL15	total	CD25	CD4_naive
0.007751	1.00028	IL15	total	CD25	CD4_naive
0.007751	0.89594	IL15	total	CD25	CD4_naive
0.0007751	0.861012	IL15	total	CD25	CD4_naive
0.0007751	0.948323	IL15	total	CD25	CD4_naive
0.0007751	0.834235	IL15	total	CD25	CD4_naive
7.751e-05	0.820044	IL15	total	CD25	CD4_naive
7.751e-05	0.901732	IL15	total	CD25	CD4_naive
7.751e-05	0.875101	IL15	total	CD25	CD4_naive
7.751e-06	0.789524	IL15	total	CD25	CD4_naive
7.751e-06	0.833562	IL15	total	CD25	CD4_naive
7.751e-06	0.787551	IL15	total	CD25	CD4_naive
0	1	IL2	surface	CD25	CD4_naive
0	1	IL2	surface	CD25	CD4_naive
0	1	IL2	surface	CD25	CD4_naive
645	0.956877	IL2	surface	CD25	CD4_naive
645	0.977528	IL2	surface	CD25	CD4_naive
645	1.05514	IL2	surface	CD25	CD4_naive
322.5	0.97026	IL2	surface	CD25	CD4_naive
322.5	0.971208	IL2	surface	CD25	CD4_naive
322.5	1.01714	IL2	surface	CD25	CD4_naive
161.25	0.98513	IL2	surface	CD25	CD4_naive
161.25	0.949438	IL2	surface	CD25	CD4_naive
161.25	1.00671	IL2	surface	CD25	CD4_naive
80.625	0.950186	IL2	surface	CD25	CD4_naive
80.625	0.925562	IL2	surface	CD25	CD4_naive
80.625	0.984352	IL2	surface	CD25	CD4_naive
8.062	0.952416	IL2	surface	CD25	CD4_naive
8.062	0.944522	IL2	surface	CD25	CD4_naive
8.062	0.967958	IL2	surface	CD25	CD4_naive
0.806	0.966543	IL2	surface	CD25	CD4_naive
0.806	0.940309	IL2	surface	CD25	CD4_naive
0.806	0.995529	IL2	surface	CD25	CD4_naive
0.0806	0.998513	IL2	surface	CD25	CD4_naive
0.0806	0.976826	IL2	surface	CD25	CD4_naive
0.0806	1.00074	IL2	surface	CD25	CD4_naive
0.00806	1.0052	IL2	surface	CD25	CD4_naive
0.00806	1.01545	IL2	surface	CD25	CD4_naive
0.00806	1.07079	IL2	surface	CD25	CD4_naive
57.14	3.42454	IL7	surface	CD25	CD4_naive
57.14	2.21629	IL7	surface	CD25	CD4_naive
57.14	2.23771	IL7	surface	CD25	CD4_naive
5.714	3.3777	IL7	surface	CD25	CD4_naive
5.714	1.99508	IL7	surface	CD25	CD4_naive
5.714	2.31148	IL7	surface	CD25	CD4_naive
0.5714	2.92193	IL7	surface	CD25	CD4_naive
0.5714	1.69522	IL7	surface	CD25	CD4_naive
0.5714	2.00745	IL7	surface	CD25	CD4_naive
0.05714	1.19108	IL7	surface	CD25	CD4_naive
0.05714	1.19733	IL7	surface	CD25	CD4_naive
0.05714	1.27049	IL7	surface	CD25	CD4_naive
0.005714	1.07212	IL7	surface	CD25	CD4_naive
0.005714	1.07935	IL7	surface	CD25	CD4_naive
0.005714	1.08793	IL7	surface	CD25	CD4_naive
0.0005714	1.04387	IL7	surface	CD25	CD4_naive
0.0005714	1.05337	IL7	surface	CD25	CD4_naive
0.0005714	1.04769	IL7	surface	CD25	CD4_naive
5.714e-05	1.05279	IL7	surface	CD25	CD4_naive
5.714e-05	1.08567	IL7	surface	CD25	CD4_naive
5.714e-05	1.08644	IL7	surface	CD25	CD4_naive
7.751	1.17398	IL15	surface	CD25	CD4_naive
7.751	1.17978	IL15	surface	CD25	CD4_naive
7.751	1.25186	IL15	surface	CD25	CD4_naive
0.7751	1.14944	IL15	surface	CD25	CD4_naive
0.7751	1.23104	IL15	surface	CD25	CD4_naive
0.7751	1.21162	IL15	surface	CD25	CD4_naive
0.07751	1.08922	IL15	surface	CD25	CD4_naive
0.07751	1.16924	IL15	surface	CD25	CD4_naive
0.07751	1.16244	IL15	surface	CD25	CD4_naive
0.007751	1.05353	IL15	surface	CD25	CD4_naive
0.007751	1.17837	IL15	surface	CD25	CD4_naive
0.007751	1.08122	IL15	surface	CD25	CD4_naive
0.0007751	1.05799	IL15	surface	CD25	CD4_naive
0.0007751	1.06461	IL15	surface	CD25	CD4_naive
0.0007751	1.02906	IL15	surface	CD25	CD4_naive
7.751e-05	1.0052	IL15	surface	CD25	CD4_naive
7.751e-05	1.02458	IL15	surface	CD25	CD4_naive
7.751e-05	1.09016	IL15	surface	CD25	CD4_naive
7.751e-06	1.00818	IL15	surface	CD25	CD4_naive
7.751e-06	1.03511	IL15	surface	CD25	CD4_naive
7.751e-06	0.983607	IL15	surface	CD25	CD4_naive
0	1	IL2	total	CD25	Treg
0	1	IL2	total	CD25	Treg
0	1	IL2	total	CD25	Treg
645	1.53635	IL2	total	CD25	Treg
645	1.36359	IL2	total	CD25	Treg
645	1.56265	IL2	total	CD25	Treg
322.5	1.65966	IL2	total	CD25	Treg
322.5	1.36972	IL2	total	CD25	Treg
322.5	1.45156	IL2	total	CD25	Treg
161.25	1.61602	IL2	total	CD25	Treg
161.25	1.33014	IL2	total	CD25	Treg
161.25	1.46886	IL2	total	CD25	Treg
80.625	1.54418	IL2	total	CD25	Treg
80.625	1.33767	IL2	total	CD25	Treg
80.625	1.33342	IL2	total	CD25	Treg
8.062	1.39029	IL2	total	CD25	Treg
8.062	1.23055	IL2	total	CD25	Treg
8.062	1.22625	IL2	total	CD25	Treg
0.806	1.40678	IL2	total	CD25	Treg
0.806	1.28808	IL2	total	CD25	Treg
0.806	1.28504	IL2	total	CD25	Treg
0.0806	1.24702	IL2	total	CD25	Treg
0.0806	1.14854	IL2	total	CD25	Treg
0.0806	1.25209	IL2	total	CD25	Treg
0.00806	1.10225	IL2	total	CD25	Treg
0.00806	1.08952	IL2	total	CD25	Treg
0.00806	1.28614	IL2	total	CD25	Treg
57.14	1.49812	IL7	total	CD25	Treg
57.14	1.32107	IL7	total	CD25	Treg
57.14	1.48664	IL7	total	CD25	Treg
5.714	1.49545	IL7	total	CD25	Treg
5.714	1.27594	IL7	total	CD25	Treg
5.714	1.44046	IL7	total	CD25	Treg
0.5714	1.51186	IL7	total	CD25	Treg
0.5714	1.06947	IL7	total	CD25	Treg
0.5714	1.4496	IL7	total	CD25	Treg
0.05714	1.00747	IL7	total	CD25	Treg
0.05714	0.847445	IL7	total	CD25	Treg
0.05714	0.996894	IL7	total	CD25	Treg
0.005714	0.88847	IL7	total	CD25	Treg
0.005714	0.803703	IL7	total	CD25	Treg
0.005714	0.792249	IL7	total	CD25	Treg
0.0005714	0.794514	IL7	total	CD25	Treg
0.0005714	0.701081	IL7	total	CD25	Treg
0.0005714	0.714131	IL7	total	CD25	Treg
5.714e-05	0.85621	IL7	total	CD25	Treg
5.714e-05	0.749588	IL7	total	CD25	Treg
5.714e-05	0.728535	IL7	total	CD25	Treg
7.751	1.86312	IL15	total	CD25	Treg
7.751	1.46542	IL15	total	CD25	Treg
7.751	1.44125	IL15	total	CD25	Treg
0.7751	1.38975	IL15	total	CD25	Treg
0.7751	1.33898	IL15	total	CD25	Treg
0.7751	1.2687	IL15	total	CD25	Treg
0.07751	1.05148	IL15	total	CD25	Treg
0.07751	0.979134	IL15	total	CD25	Treg
0.07751	0.989737	IL15	total	CD25	Treg
0.007751	1.03949	IL15	total	CD25	Treg
0.007751	0.901681	IL15	total	CD25	Treg
0.007751	0.888146	IL15	total	CD25	Treg
0.0007751	0.928826	IL15	total	CD25	Treg
0.0007751	0.752201	IL15	total	CD25	Treg
0.0007751	0.724056	IL15	total	CD25	Treg
7.751e-05	0.787921	IL15	total	CD25	Treg
7.751e-05	0.768484	IL15	total	CD25	Treg
7.751e-05	0.841919	IL15	total	CD25	Treg
7.751e-06	0.799343	IL15	total	CD25	Treg
7.751e-06	0.775359	IL15	total	CD25	Treg
7.751e-06	0.799271	IL15	total	CD25	Treg
0	1	IL2	surface	CD25	Treg
0	1	IL2	surface	CD25	Treg
0	1	IL2	surface	CD25	Treg
645	1.31033	IL2	surface	CD25	Treg
645	1.08611	IL2	surface	CD25	Treg
645	1.38087	IL2	surface	CD25	Treg
322.5	1.31937	IL2	surface	CD25	Treg
322.5	1.0539	IL2	surface	CD25	Treg
322.5	1.3721	IL2	surface	CD25	Treg
161.25	1.39091	IL2	surface	CD25	Treg
161.25	1.00013	IL2	surface	CD25	Treg
161.25	1.29192	IL2	surface	CD25	Treg
80.625	1.31815	IL2	surface	CD25	Treg
80.625	0.99233	IL2	surface	CD25	Treg
80.625	1.32979	IL2	surface	CD25	Treg
8.062	1.34118	IL2	surface	CD25	Treg
8.062	0.872757	IL2	surface	CD25	Treg
8.062	1.16538	IL2	surface	CD25	Treg
0.806	1.18368	IL2	surface	CD25	Treg
0.806	1.08954	IL2	surface	CD25	Treg
0.806	1.15927	IL2	surface	CD25	Treg
0.0806	1.30884	IL2	surface	CD25	Treg
0.0806	1.23254	IL2	surface	CD25	Treg
0.0806	1.31478	IL2	surface	CD25	Treg
0.00806	1.29205	IL2	surface	CD25	Treg
0.00806	1.21836	IL2	surface	CD25	Treg
0.00806	1.4399	IL2	surface	CD25	Treg
57.14	1.8554	IL7	surface	CD25	Treg
57.14	1.57085	IL7	surface	CD25	Treg
57.14	1.74905	IL7	surface	CD25	Treg
5.714	1.99131	IL7	surface	CD25	Treg
5.714	1.47696	IL7	surface	CD25	Treg
5.714	1.83964	IL7	surface	CD25	Treg
0.5714	1.86922	IL7	surface	CD25	Treg
0.5714	1.2456	IL7	surface	CD25	Treg
0.5714	1.75791	IL7	surface	CD25	Treg
0.05714	1.17282	IL7	surface	CD25	Treg
0.05714	1.12387	IL7	surface	CD25	Treg
0.05714	1.30659	IL7	surface	CD25	Treg
0.005714	1.11132	IL7	surface	CD25	Treg
0.005714	0.942344	IL7	surface	CD25	Treg
0.005714	1.02267	IL7	surface	CD25	Treg
0.0005714	0.977676	IL7	surface	CD25	Treg
0.0005714	0.928754	IL7	surface	CD25	Treg
0.0005714	0.976282	IL7	surface	CD25	Treg
5.714e-05	1.14309	IL7	surface	CD25	Treg
5.714e-05	0.942804	IL7	surface	CD25	Treg
5.714e-05	0.999517	IL7	surface	CD25	Treg
7.751	2.16024	IL15	surface	CD25	Treg
7.751	1.68244	IL15	surface	CD25	Treg
7.751	1.89887	IL15	surface	CD25	Treg
0.7751	1.85909	IL15	surface	CD25	Treg
0.7751	1.60133	IL15	surface	CD25	Treg
0.7751	1.71339	IL15	surface	CD25	Treg
0.07751	1.52216	IL15	surface	CD25	Treg
0.07751	1.27991	IL15	surface	CD25	Treg
0.07751	1.46916	IL15	surface	CD25	Treg
0.007751	1.25193	IL15	surface	CD25	Treg
0.007751	1.16974	IL15	surface	CD25	Treg
0.007751	1.25542	IL15	surface	CD25	Treg
0.0007751	1.20057	IL15	surface	CD25	Treg
0.0007751	0.961501	IL15	surface	CD25	Treg
0.0007751	1.02397	IL15	surface	CD25	Treg
7.751e-05	1.06789	IL15	surface	CD25	Treg
7.751e-05	1.03382	IL15	surface	CD25	Treg
7.751e-05	1.21632	IL15	surface	CD25	Treg
7.751e-06	0.993484	IL15	surface	CD25	Treg
7.751e-06	0.951249	IL15	surface	CD25	Treg
7.751e-06	1.0509	IL15	surface	CD25	Treg
0	1	IL2	total	CD25	CD8_EM
0	1	IL2	total	CD25	CD8_EM
0	1	IL2	total	CD25	CD8_EM
645	1.73829	IL2	total	CD25	CD8_EM
645	1.5774	IL2	total	CD25	CD8_EM
645	1.61356	IL2	total	CD25	CD8_EM
322.5	1.71738	IL2	total	CD25	CD8_EM
322.5	1.55102	IL2	total	CD25	CD8_EM
322.5	1.64369	IL2	total	CD25	CD8_EM
161.25	1.70426	IL2	total	CD25	CD8_EM
161.25	1.4992	IL2	total	CD25	CD8_EM
161.25	1.60056	IL2	total	CD25	CD8_EM
80.625	1.69828	IL2	total	CD25	CD8_EM
80.625	1.44462	IL2	total	CD25	CD8_EM
80.625	1.40548	IL2	total	CD25	CD8_EM
8.062	1.47146	IL2	total	CD25	CD8_EM
8.062	1.37249	IL2	total	CD25	CD8_EM
8.062	1.26935	IL2	total	CD25	CD8_EM
0.806	1.22639	IL2	total	CD25	CD8_EM
0.806	1.26662	IL2	total	CD25	CD8_EM
0.806	1.24909	IL2	total	CD25	CD8_EM
0.0806	0.970447	IL2	total	CD25	CD8_EM
0.0806	1.01394	IL2	total	CD25	CD8_EM
0.0806	1.14188	IL2	total	CD25	CD8_EM
0.00806	0.942494	IL2	total	CD25	CD8_EM
0.00806	1.00404	IL2	total	CD25	CD8_EM
0.00806	1.10621	IL2	total	CD25	CD8_EM
57.14	1.58327	IL7	total	CD25	CD8_EM
57.14	1.56495	IL7	total	CD25	CD8_EM
57.14	1.5134	IL7	total	CD25	CD8_EM
5.714	1.40883	IL7	total	CD25	CD8_EM
5.714	1.52484	IL7	total	CD25	CD8_EM
5.714	1.48216	IL7	total	CD25	CD8_EM
0.5714	1.22629	IL7	total	CD25	CD8_EM
0.5714	1.23886	IL7	total	CD25	CD8_EM
0.5714	1.30371	IL7	total	CD25	CD8_EM
0.05714	1.03446	IL7	total	CD25	CD8_EM
0.05714	1.02979	IL7	total	CD25	CD8_EM
0.05714	1.02297	IL7	total	CD25	CD8_EM
0.005714	0.97034	IL7	total	CD25	CD8_EM
0.005714	0.991169	IL7	total	CD25	CD8_EM
0.005714	0.962717	IL7	total	CD25	CD8_EM
0.0005714	0.963085	IL7	total	CD25	CD8_EM
0.0005714	0.984998	IL7	total	CD25	CD8_EM
0.0005714	0.939339	IL7	total	CD25	CD8_EM
5.714e-05	0.95167	IL7	total	CD25	CD8_EM
5.714e-05	0.932227	IL7	total	CD25	CD8_EM
5.714e-05	0.881902	IL7	total	CD25	CD8_EM
7.751	2.50955	IL15	total	CD25	CD8_EM
7.751	1.98255	IL15	total	CD25	CD8_EM
7.751	1.90125	IL15	total	CD25	CD8_EM
0.7751	1.75717	IL15	total	CD25	CD8_EM
0.7751	1.74997	IL15	total	CD25	CD8_EM
0.7751	1.66687	IL15	total	CD25	CD8_EM
0.07751	1.23941	IL15	total	CD25	CD8_EM
0.07751	1.27971	IL15	total	CD25	CD8_EM
0.07751	1.18752	IL15	total	CD25	CD8_EM
0.007751	0.989971	IL15	total	CD25	CD8_EM
0.007751	1.06203	IL15	total	CD25	CD8_EM
0.007751	1.00252	IL15	total	CD25	CD8_EM
0.0007751	0.929478	IL15	total	CD25	CD8_EM
0.0007751	1.01128	IL15	total	CD25	CD8_EM
0.0007751	0.899133	IL15	total	CD25	CD8_EM
7.751e-05	0.896298	IL15	total	CD25	CD8_EM
7.751e-05	0.957336	IL15	total	CD25	CD8_EM
7.751e-05	0.913241	IL15	total	CD25	CD8_EM
7.751e-06	0.868132	IL15	total	CD25	CD8_EM
7.751e-06	0.891903	IL15	total	CD25	CD8_EM
7.751e-06	0.849657	IL15	total	CD25	CD8_EM
0	1	IL2	surface	CD25	CD8_EM
0	1	IL2	surface	CD25	CD8_EM
0	1	IL2	surface	CD25	CD8_EM
645	1.8503	IL2	surface	CD25	CD8_EM
645	1.54658	IL2	surface	CD25	CD8_EM
645	1.63011	IL2	surface	CD25	CD8_EM
322.5	1.87525	IL2	surface	CD25	CD8_EM
322.5	1.5774	IL2	surface	CD25	CD8_EM
322.5	1.703	IL2	surface	CD25	CD8_EM
161.25	1.79636	IL2	surface	CD25	CD8_EM
161.25	1.46301	IL2	surface	CD25	CD8_EM
161.25	1.65259	IL2	surface	CD25	CD8_EM
80.625	1.735	IL2	surface	CD25	CD8_EM
80.625	1.48562	IL2	surface	CD25	CD8_EM
80.625	1.547	IL2	surface	CD25	CD8_EM
8.062	1.52057	IL2	surface	CD25	CD8_EM
8.062	1.39794	IL2	surface	CD25	CD8_EM
8.062	1.34673	IL2	surface	CD25	CD8_EM
0.806	1.0445	IL2	surface	CD25	CD8_EM
0.806	1.07123	IL2	surface	CD25	CD8_EM
0.806	1.06608	IL2	surface	CD25	CD8_EM
0.0806	0.95617	IL2	surface	CD25	CD8_EM
0.0806	0.956849	IL2	surface	CD25	CD8_EM
0.0806	0.957084	IL2	surface	CD25	CD8_EM
0.00806	0.967633	IL2	surface	CD25	CD8_EM
0.00806	0.995205	IL2	surface	CD25	CD8_EM
0.00806	0.996594	IL2	surface	CD25	CD8_EM
57.14	3.30344	IL7	surface	CD25	CD8_EM
57.14	3.16027	IL7	surface	CD25	CD8_EM
57.14	2.07902	IL7	surface	CD25	CD8_EM
5.714	2.62643	IL7	surface	CD25	CD8_EM
5.714	2.75411	IL7	surface	CD25	CD8_EM
5.714	1.97343	IL7	surface	CD25	CD8_EM
0.5714	2.22387	IL7	surface	CD25	CD8_EM
0.5714	2.20274	IL7	surface	CD25	CD8_EM
0.5714	1.81471	IL7	surface	CD25	CD8_EM
0.05714	1.21982	IL7	surface	CD25	CD8_EM
0.05714	1.22877	IL7	surface	CD25	CD8_EM
0.05714	1.1233	IL7	surface	CD25	CD8_EM
0.005714	1.05125	IL7	surface	CD25	CD8_EM
0.005714	1.04589	IL7	surface	CD25	CD8_EM
0.005714	1.08651	IL7	surface	CD25	CD8_EM
0.0005714	1.1234	IL7	surface	CD25	CD8_EM
0.0005714	1.03836	IL7	surface	CD25	CD8_EM
0.0005714	1.00409	IL7	surface	CD25	CD8_EM
5.714e-05	1.04923	IL7	surface	CD25	CD8_EM
5.714e-05	1.05	IL7	surface	CD25	CD8_EM
5.714e-05	1.0327	IL7	surface	CD25	CD8_EM
7.751	14.4869	IL15	surface	CD25	CD8_EM
7.751	6.40343	IL15	surface	CD25	CD8_EM
7.751	6.00954	IL15	surface	CD25	CD8_EM
0.7751	4.82805	IL15	surface	CD25	CD8_EM
0.7751	3.39041	IL15	surface	CD25	CD8_EM
0.7751	3.2248	IL15	surface	CD25	CD8_EM
0.07751	1.82535	IL15	surface	CD25	CD8_EM
0.07751	1.58836	IL15	surface	CD25	CD8_EM
0.07751	1.38147	IL15	surface	CD25	CD8_EM
0.007751	1.18881	IL15	surface	CD25	CD8_EM
0.007751	1.19178	IL15	surface	CD25	CD8_EM
0.007751	0.980245	IL15	surface	CD25	CD8_EM
0.0007751	1.04316	IL15	surface	CD25	CD8_EM
0.0007751	1.02192	IL15	surface	CD25	CD8_EM
0.0007751	1.01431	IL15	surface	CD25	CD8_EM
7.751e-05	1.03102	IL15	surface	CD25	CD8_EM
7.751e-05	1.00548	IL15	surface	CD25	CD8_EM
7.751e-05	1.0252	IL15	surface	CD25	CD8_EM
7.751e-06	1.02023	IL15	surface	CD25	CD8_EM
7.751e-06	0.95274	IL15	surface	CD25	CD8_EM
7.751e-06	0.980245	IL15	surface	CD25	CD8_EM
0	1	IL2	total	CD25	CD8_CM
0	1	IL2	total	CD25	CD8_CM
0	1	IL2	total	CD25	CD8_CM
645	1.60981	IL2	total	CD25	CD8_CM
645	1.62498	IL2	total	CD25	CD8_CM
645	1.95318	IL2	total	CD25	CD8_CM
322.5	1.52489	IL2	total	CD25	CD8_CM
322.5	1.63992	IL2	total	CD25	CD8_CM
322.5	1.90172	IL2	total	CD25	CD8_CM
161.25	1.44964	IL2	total	CD25	CD8_CM
161.25	1.54332	IL2	total	CD25	CD8_CM
161.25	1.76907	IL2	total	CD25	CD8_CM
80.625	1.37054	IL2	total	CD25	CD8_CM
80.625	1.39597	IL2	total	CD25	CD8_CM
80.625	1.58419	IL2	total	CD25	CD8_CM
8.062	1.13055	IL2	total	CD25	CD8_CM
8.062	1.29449	IL2	total	CD25	CD8_CM
8.062	1.27013	IL2	total	CD25	CD8_CM
0.806	1.12597	IL2	total	CD25	CD8_CM
0.806	1.2589	IL2	total	CD25	CD8_CM
0.806	1.29359	IL2	total	CD25	CD8_CM
0.0806	0.966532	IL2	total	CD25	CD8_CM
0.0806	1.05827	IL2	total	CD25	CD8_CM
0.0806	1.12531	IL2	total	CD25	CD8_CM
0.00806	0.930984	IL2	total	CD25	CD8_CM
0.00806	1.00407	IL2	total	CD25	CD8_CM
0.00806	1.09848	IL2	total	CD25	CD8_CM
57.14	1.91758	IL7	total	CD25	CD8_CM
57.14	1.80659	IL7	total	CD25	CD8_CM
57.14	2.12995	IL7	total	CD25	CD8_CM
5.714	1.6912	IL7	total	CD25	CD8_CM
5.714	1.73215	IL7	total	CD25	CD8_CM
5.714	1.85036	IL7	total	CD25	CD8_CM
0.5714	1.30319	IL7	total	CD25	CD8_CM
0.5714	1.29998	IL7	total	CD25	CD8_CM
0.5714	1.60755	IL7	total	CD25	CD8_CM
0.05714	1.03523	IL7	total	CD25	CD8_CM
0.05714	1.03915	IL7	total	CD25	CD8_CM
0.05714	1.04827	IL7	total	CD25	CD8_CM
0.005714	0.977861	IL7	total	CD25	CD8_CM
0.005714	0.990136	IL7	total	CD25	CD8_CM
0.005714	0.927592	IL7	total	CD25	CD8_CM
0.0005714	0.941482	IL7	total	CD25	CD8_CM
0.0005714	0.960545	IL7	total	CD25	CD8_CM
0.0005714	0.864839	IL7	total	CD25	CD8_CM
5.714e-05	0.931296	IL7	total	CD25	CD8_CM
5.714e-05	0.91926	IL7	total	CD25	CD8_CM
5.714e-05	0.825449	IL7	total	CD25	CD8_CM
7.751	1.67602	IL15	total	CD25	CD8_CM
7.751	2.07698	IL15	total	CD25	CD8_CM
7.751	2.17648	IL15	total	CD25	CD8_CM
0.7751	1.37501	IL15	total	CD25	CD8_CM
0.7751	1.80201	IL15	total	CD25	CD8_CM
0.7751	1.98697	IL15	total	CD25	CD8_CM
0.07751	1.09614	IL15	total	CD25	CD8_CM
0.07751	1.2106	IL15	total	CD25	CD8_CM
0.07751	1.1647	IL15	total	CD25	CD8_CM
0.007751	0.950733	IL15	total	CD25	CD8_CM
0.007751	1.01708	IL15	total	CD25	CD8_CM
0.007751	0.940626	IL15	total	CD25	CD8_CM
0.0007751	0.904999	IL15	total	CD25	CD8_CM
0.0007751	0.978239	IL15	total	CD25	CD8_CM
0.0007751	0.850068	IL15	total	CD25	CD8_CM
7.751e-05	0.881925	IL15	total	CD25	CD8_CM
7.751e-05	0.936242	IL15	total	CD25	CD8_CM
7.751e-05	0.888202	IL15	total	CD25	CD8_CM
7.751e-06	0.826733	IL15	total	CD25	CD8_CM
7.751e-06	0.863128	IL15	total	CD25	CD8_CM
7.751e-06	0.813767	IL15	total	CD25	CD8_CM
0	1	IL2	surface	CD25	CD8_CM
0	1	IL2	surface	CD25	CD8_CM
0	1	IL2	surface	CD25	CD8_CM
645	1.61651	IL2	surface	CD25	CD8_CM
645	1.26513	IL2	surface	CD25	CD8_CM
645	1.57314	IL2	surface	CD25	CD8_CM
322.5	1.63515	IL2	surface	CD25	CD8_CM
322.5	1.25577	IL2	surface	CD25	CD8_CM
322.5	1.55134	IL2	surface	CD25	CD8_CM
161.25	1.53928	IL2	surface	CD25	CD8_CM
161.25	1.12851	IL2	surface	CD25	CD8_CM
161.25	1.41631	IL2	surface	CD25	CD8_CM
80.625	1.46937	IL2	surface	CD25	CD8_CM
80.625	1.21397	IL2	surface	CD25	CD8_CM
80.625	1.36779	IL2	surface	CD25	CD8_CM
8.062	1.23036	IL2	surface	CD25	CD8_CM
8.062	1.07486	IL2	surface	CD25	CD8_CM
8.062	1.0872	IL2	surface	CD25	CD8_CM
0.806	0.924767	IL2	surface	CD25	CD8_CM
0.806	0.894573	IL2	surface	CD25	CD8_CM
0.806	0.989451	IL2	surface	CD25	CD8_CM
0.0806	0.942077	IL2	surface	CD25	CD8_CM
0.0806	0.935745	IL2	surface	CD25	CD8_CM
0.0806	0.964838	IL2	surface	CD25	CD8_CM
0.00806	0.95273	IL2	surface	CD25	CD8_CM
0.00806	0.945727	IL2	surface	CD25	CD8_CM
0.00806	0.944444	IL2	surface	CD25	CD8_CM
57.14	5.03728	IL7	surface	CD25	CD8_CM
57.14	3.81909	IL7	surface	CD25	CD8_CM
57.14	4.23347	IL7	surface	CD25	CD8_CM
5.714	4.11118	IL7	surface	CD25	CD8_CM
5.714	3.60449	IL7	surface	CD25	CD8_CM
5.714	3.78833	IL7	surface	CD25	CD8_CM
0.5714	2.65579	IL7	surface	CD25	CD8_CM
0.5714	2.7224	IL7	surface	CD25	CD8_CM
0.5714	2.59916	IL7	surface	CD25	CD8_CM
0.05714	1.26431	IL7	surface	CD25	CD8_CM
0.05714	1.38927	IL7	surface	CD25	CD8_CM
0.05714	1.32279	IL7	surface	CD25	CD8_CM
0.005714	1.04461	IL7	surface	CD25	CD8_CM
0.005714	0.997505	IL7	surface	CD25	CD8_CM
0.005714	0.982419	IL7	surface	CD25	CD8_CM
0.0005714	1.08988	IL7	surface	CD25	CD8_CM
0.0005714	1.00561	IL7	surface	CD25	CD8_CM
0.0005714	0.914205	IL7	surface	CD25	CD8_CM
5.714e-05	1.04527	IL7	surface	CD25	CD8_CM
5.714e-05	1.00312	IL7	surface	CD25	CD8_CM
5.714e-05	1.08931	IL7	surface	CD25	CD8_CM
7.751	8.79827	IL15	surface	CD25	CD8_CM
7.751	5.12726	IL15	surface	CD25	CD8_CM
7.751	6.71941	IL15	surface	CD25	CD8_CM
0.7751	3.79694	IL15	surface	CD25	CD8_CM
0.7751	3.41298	IL15	surface	CD25	CD8_CM
0.7751	4.21097	IL15	surface	CD25	CD8_CM
0.07751	1.94807	IL15	surface	CD25	CD8_CM
0.07751	1.62633	IL15	surface	CD25	CD8_CM
0.07751	1.58439	IL15	surface	CD25	CD8_CM
0.007751	1.11851	IL15	surface	CD25	CD8_CM
0.007751	1.16968	IL15	surface	CD25	CD8_CM
0.007751	0.934599	IL15	surface	CD25	CD8_CM
0.0007751	1.03662	IL15	surface	CD25	CD8_CM
0.0007751	0.986276	IL15	surface	CD25	CD8_CM
0.0007751	0.995781	IL15	surface	CD25	CD8_CM
7.751e-05	0.966711	IL15	surface	CD25	CD8_CM
7.751e-05	0.973175	IL15	surface	CD25	CD8_CM
7.751e-05	0.912799	IL15	surface	CD25	CD8_CM
7.751e-06	0.960719	IL15	surface	CD25	CD8_CM
7.751e-06	0.917654	IL15	surface	CD25	CD8_CM
7.751e-06	0.977496	IL15	surface	CD25	CD8_CM
0	1	IL2	total	CD25	CD8_naive
0	1	IL2	total	CD25	CD8_naive
0	1	IL2	total	CD25	CD8_naive
645	1.03186	IL2	total	CD25	CD8_naive
645	1.02193	IL2	total	CD25	CD8_naive
645	1.11021	IL2	total	CD25	CD8_naive
322.5	1.00647	IL2	total	CD25	CD8_naive
322.5	1.01331	IL2	total	CD25	CD8_naive
322.5	1.06207	IL2	total	CD25	CD8_naive
161.25	0.998563	IL2	total	CD25	CD8_naive
161.25	0.985954	IL2	total	CD25	CD8_naive
161.25	1.05322	IL2	total	CD25	CD8_naive
80.625	0.991496	IL2	total	CD25	CD8_naive
80.625	0.942459	IL2	total	CD25	CD8_naive
80.625	0.91705	IL2	total	CD25	CD8_naive
8.062	0.912205	IL2	total	CD25	CD8_naive
8.062	0.912642	IL2	total	CD25	CD8_naive
8.062	0.883186	IL2	total	CD25	CD8_naive
0.806	1.02036	IL2	total	CD25	CD8_naive
0.806	1.0605	IL2	total	CD25	CD8_naive
0.806	1.08472	IL2	total	CD25	CD8_naive
0.0806	0.950533	IL2	total	CD25	CD8_naive
0.0806	1.009	IL2	total	CD25	CD8_naive
0.0806	1.1318	IL2	total	CD25	CD8_naive
0.00806	0.940831	IL2	total	CD25	CD8_naive
0.00806	1.01392	IL2	total	CD25	CD8_naive
0.00806	1.14749	IL2	total	CD25	CD8_naive
57.14	1.2253	IL7	total	CD25	CD8_naive
57.14	1.13073	IL7	total	CD25	CD8_naive
57.14	1.30726	IL7	total	CD25	CD8_naive
5.714	1.17475	IL7	total	CD25	CD8_naive
5.714	1.09783	IL7	total	CD25	CD8_naive
5.714	1.26867	IL7	total	CD25	CD8_naive
0.5714	1.04683	IL7	total	CD25	CD8_naive
0.5714	0.95515	IL7	total	CD25	CD8_naive
0.5714	1.0787	IL7	total	CD25	CD8_naive
0.05714	1.00467	IL7	total	CD25	CD8_naive
0.05714	1.00764	IL7	total	CD25	CD8_naive
0.05714	1.03115	IL7	total	CD25	CD8_naive
0.005714	0.986346	IL7	total	CD25	CD8_naive
0.005714	1.01713	IL7	total	CD25	CD8_naive
0.005714	0.946785	IL7	total	CD25	CD8_naive
0.0005714	0.954965	IL7	total	CD25	CD8_naive
0.0005714	0.997289	IL7	total	CD25	CD8_naive
0.0005714	0.921652	IL7	total	CD25	CD8_naive
5.714e-05	0.961792	IL7	total	CD25	CD8_naive
5.714e-05	0.961188	IL7	total	CD25	CD8_naive
5.714e-05	0.87705	IL7	total	CD25	CD8_naive
7.751	0.973889	IL15	total	CD25	CD8_naive
7.751	0.970675	IL15	total	CD25	CD8_naive
7.751	0.934277	IL15	total	CD25	CD8_naive
0.7751	0.991137	IL15	total	CD25	CD8_naive
0.7751	1.05495	IL15	total	CD25	CD8_naive
0.7751	1.03835	IL15	total	CD25	CD8_naive
0.07751	0.981315	IL15	total	CD25	CD8_naive
0.07751	1.03992	IL15	total	CD25	CD8_naive
0.07751	0.982655	IL15	total	CD25	CD8_naive
0.007751	0.935801	IL15	total	CD25	CD8_naive
0.007751	1.0414	IL15	total	CD25	CD8_naive
0.007751	0.949263	IL15	total	CD25	CD8_naive
0.0007751	0.929692	IL15	total	CD25	CD8_naive
0.0007751	1.01306	IL15	total	CD25	CD8_naive
0.0007751	0.894159	IL15	total	CD25	CD8_naive
7.751e-05	0.890646	IL15	total	CD25	CD8_naive
7.751e-05	0.962297	IL15	total	CD25	CD8_naive
7.751e-05	0.924248	IL15	total	CD25	CD8_naive
7.751e-06	0.854114	IL15	total	CD25	CD8_naive
7.751e-06	0.897363	IL15	total	CD25	CD8_naive
7.751e-06	0.845546	IL15	total	CD25	CD8_naive
0	1	IL2	surface	CD25	CD8_naive
0	1	IL2	surface	CD25	CD8_naive
0	1	IL2	surface	CD25	CD8_naive
645	1	IL2	surface	CD25	CD8_naive
645	1.00617	IL2	surface	CD25	CD8_naive
645	1.02023	IL2	surface	CD25	CD8_naive
322.5	1.02358	IL2	surface	CD25	CD8_naive
322.5	1.02116	IL2	surface	CD25	CD8_naive
322.5	1.03606	IL2	surface	CD25	CD8_naive
161.25	1.01397	IL2	surface	CD25	CD8_naive
161.25	0.957672	IL2	surface	CD25	CD8_naive
161.25	1.03254	IL2	surface	CD25	CD8_naive
80.625	1.00262	IL2	surface	CD25	CD8_naive
80.625	0.962963	IL2	surface	CD25	CD8_naive
80.625	0.969217	IL2	surface	CD25	CD8_naive
8.062	0.970306	IL2	surface	CD25	CD8_naive
8.062	0.962963	IL2	surface	CD25	CD8_naive
8.062	0.954266	IL2	surface	CD25	CD8_naive
0.806	0.972052	IL2	surface	CD25	CD8_naive
0.806	0.93739	IL2	surface	CD25	CD8_naive
0.806	0.974494	IL2	surface	CD25	CD8_naive
0.0806	0.975546	IL2	surface	CD25	CD8_naive
0.0806	0.928571	IL2	surface	CD25	CD8_naive
0.0806	0.961302	IL2	surface	CD25	CD8_naive
0.00806	0.984279	IL2	surface	CD25	CD8_naive
0.00806	0.959436	IL2	surface	CD25	CD8_naive
0.00806	0.983289	IL2	surface	CD25	CD8_naive
57.14	1.79214	IL7	surface	CD25	CD8_naive
57.14	1.32981	IL7	surface	CD25	CD8_naive
57.14	1.46966	IL7	surface	CD25	CD8_naive
5.714	1.67424	IL7	surface	CD25	CD8_naive
5.714	1.25573	IL7	surface	CD25	CD8_naive
5.714	1.42392	IL7	surface	CD25	CD8_naive
0.5714	1.51703	IL7	surface	CD25	CD8_naive
0.5714	1.11905	IL7	surface	CD25	CD8_naive
0.5714	1.27792	IL7	surface	CD25	CD8_naive
0.05714	1.15022	IL7	surface	CD25	CD8_naive
0.05714	1.11023	IL7	surface	CD25	CD8_naive
0.05714	1.16095	IL7	surface	CD25	CD8_naive
0.005714	1.06376	IL7	surface	CD25	CD8_naive
0.005714	1.04938	IL7	surface	CD25	CD8_naive
0.005714	1.09323	IL7	surface	CD25	CD8_naive
0.0005714	1.09083	IL7	surface	CD25	CD8_naive
0.0005714	1.0388	IL7	surface	CD25	CD8_naive
0.0005714	1.02375	IL7	surface	CD25	CD8_naive
5.714e-05	1.08908	IL7	surface	CD25	CD8_naive
5.714e-05	1.05291	IL7	surface	CD25	CD8_naive
5.714e-05	1.04573	IL7	surface	CD25	CD8_naive
7.751	1.27162	IL15	surface	CD25	CD8_naive
7.751	1.29189	IL15	surface	CD25	CD8_naive
7.751	1.34828	IL15	surface	CD25	CD8_naive
0.7751	1.17729	IL15	surface	CD25	CD8_naive
0.7751	1.29365	IL15	surface	CD25	CD8_naive
0.7751	1.21724	IL15	surface	CD25	CD8_naive
0.07751	1.08384	IL15	surface	CD25	CD8_naive
0.07751	1.10847	IL15	surface	CD25	CD8_naive
0.07751	1.1073	IL15	surface	CD25	CD8_naive
0.007751	1.07336	IL15	surface	CD25	CD8_naive
0.007751	1.12346	IL15	surface	CD25	CD8_naive
0.007751	0.913808	IL15	surface	CD25	CD8_naive
0.0007751	1.03406	IL15	surface	CD25	CD8_naive
0.0007751	1.02028	IL15	surface	CD25	CD8_naive
0.0007751	0.984169	IL15	surface	CD25	CD8_naive
7.751e-05	1.02795	IL15	surface	CD25	CD8_naive
7.751e-05	1.01323	IL15	surface	CD25	CD8_naive
7.751e-05	1.03694	IL15	surface	CD25	CD8_naive
7.751e-06	0.998253	IL15	surface	CD25	CD8_naive
7.751e-06	0.960317	IL15	surface	CD25	CD8_naive
7.751e-06	0.976253	IL15	surface	CD25	CD8_naive
0	1	IL2	total	CD25	CD8_TEMRA
0	1	IL2	total	CD25	CD8_TEMRA
0	1	IL2	total	CD25	CD8_TEMRA
645	1.46159	IL2	total	CD25	CD8_TEMRA
645	1.44382	IL2	total	CD25	CD8_TEMRA
645	1.51915	IL2	total	CD25	CD8_TEMRA
322.5	1.49403	IL2	total	CD25	CD8_TEMRA
322.5	1.41697	IL2	total	CD25	CD8_TEMRA
322.5	1.46098	IL2	total	CD25	CD8_TEMRA
161.25	1.48108	IL2	total	CD25	CD8_TEMRA
161.25	1.36316	IL2	total	CD25	CD8_TEMRA
161.25	1.49774	IL2	total	CD25	CD8_TEMRA
80.625	1.49809	IL2	total	CD25	CD8_TEMRA
80.625	1.29678	IL2	total	CD25	CD8_TEMRA
80.625	1.28017	IL2	total	CD25	CD8_TEMRA
8.062	1.2825	IL2	total	CD25	CD8_TEMRA
8.062	1.29216	IL2	total	CD25	CD8_TEMRA
8.062	1.12747	IL2	total	CD25	CD8_TEMRA
0.806	1.15003	IL2	total	CD25	CD8_TEMRA
0.806	1.24253	IL2	total	CD25	CD8_TEMRA
0.806	1.2118	IL2	total	CD25	CD8_TEMRA
0.0806	0.974431	IL2	total	CD25	CD8_TEMRA
0.0806	1.02148	IL2	total	CD25	CD8_TEMRA
0.0806	1.15434	IL2	total	CD25	CD8_TEMRA
0.00806	0.947173	IL2	total	CD25	CD8_TEMRA
0.00806	1.00602	IL2	total	CD25	CD8_TEMRA
0.00806	1.12624	IL2	total	CD25	CD8_TEMRA
57.14	1.1257	IL7	total	CD25	CD8_TEMRA
57.14	1.29001	IL7	total	CD25	CD8_TEMRA
57.14	1.26822	IL7	total	CD25	CD8_TEMRA
5.714	1.09687	IL7	total	CD25	CD8_TEMRA
5.714	1.31998	IL7	total	CD25	CD8_TEMRA
5.714	1.25288	IL7	total	CD25	CD8_TEMRA
0.5714	0.989187	IL7	total	CD25	CD8_TEMRA
0.5714	1.05779	IL7	total	CD25	CD8_TEMRA
0.5714	1.08515	IL7	total	CD25	CD8_TEMRA
0.05714	1.0009	IL7	total	CD25	CD8_TEMRA
0.05714	1.00451	IL7	total	CD25	CD8_TEMRA
0.05714	0.98332	IL7	total	CD25	CD8_TEMRA
0.005714	0.997071	IL7	total	CD25	CD8_TEMRA
0.005714	1.03426	IL7	total	CD25	CD8_TEMRA
0.005714	0.957372	IL7	total	CD25	CD8_TEMRA
0.0005714	0.976797	IL7	total	CD25	CD8_TEMRA
0.0005714	1.01139	IL7	total	CD25	CD8_TEMRA
0.0005714	0.936058	IL7	total	CD25	CD8_TEMRA
5.714e-05	0.977698	IL7	total	CD25	CD8_TEMRA
5.714e-05	0.96724	IL7	total	CD25	CD8_TEMRA
5.714e-05	0.881178	IL7	total	CD25	CD8_TEMRA
7.751	1.8084	IL15	total	CD25	CD8_TEMRA
7.751	1.62685	IL15	total	CD25	CD8_TEMRA
7.751	1.5243	IL15	total	CD25	CD8_TEMRA
0.7751	1.43433	IL15	total	CD25	CD8_TEMRA
0.7751	1.61461	IL15	total	CD25	CD8_TEMRA
0.7751	1.46406	IL15	total	CD25	CD8_TEMRA
0.07751	1.13674	IL15	total	CD25	CD8_TEMRA
0.07751	1.26047	IL15	total	CD25	CD8_TEMRA
0.07751	1.12541	IL15	total	CD25	CD8_TEMRA
0.007751	0.966209	IL15	total	CD25	CD8_TEMRA
0.007751	1.06778	IL15	total	CD25	CD8_TEMRA
0.007751	0.9861	IL15	total	CD25	CD8_TEMRA
0.0007751	0.93895	IL15	total	CD25	CD8_TEMRA
0.0007751	1.03255	IL15	total	CD25	CD8_TEMRA
0.0007751	0.889621	IL15	total	CD25	CD8_TEMRA
7.751e-05	0.910228	IL15	total	CD25	CD8_TEMRA
7.751e-05	0.984211	IL15	total	CD25	CD8_TEMRA
7.751e-05	0.908464	IL15	total	CD25	CD8_TEMRA
7.751e-06	0.889164	IL15	total	CD25	CD8_TEMRA
7.751e-06	0.917078	IL15	total	CD25	CD8_TEMRA
7.751e-06	0.837109	IL15	total	CD25	CD8_TEMRA
0	1	IL2	surface	CD25	CD8_TEMRA
0	1	IL2	surface	CD25	CD8_TEMRA
0	1	IL2	surface	CD25	CD8_TEMRA
645	1.73953	IL2	surface	CD25	CD8_TEMRA
645	1.51967	IL2	surface	CD25	CD8_TEMRA
645	1.644	IL2	surface	CD25	CD8_TEMRA
322.5	1.88777	IL2	surface	CD25	CD8_TEMRA
322.5	1.55068	IL2	surface	CD25	CD8_TEMRA
322.5	1.6672	IL2	surface	CD25	CD8_TEMRA
161.25	1.76382	IL2	surface	CD25	CD8_TEMRA
161.25	1.41452	IL2	surface	CD25	CD8_TEMRA
161.25	1.6648	IL2	surface	CD25	CD8_TEMRA
80.625	1.81826	IL2	surface	CD25	CD8_TEMRA
80.625	1.4062	IL2	surface	CD25	CD8_TEMRA
80.625	1.52	IL2	surface	CD25	CD8_TEMRA
8.062	1.63735	IL2	surface	CD25	CD8_TEMRA
8.062	1.46218	IL2	surface	CD25	CD8_TEMRA
8.062	1.3544	IL2	surface	CD25	CD8_TEMRA
0.806	1.09045	IL2	surface	CD25	CD8_TEMRA
0.806	1.07337	IL2	surface	CD25	CD8_TEMRA
0.806	1.1352	IL2	surface	CD25	CD8_TEMRA
0.0806	0.998325	IL2	surface	CD25	CD8_TEMRA
0.0806	0.951589	IL2	surface	CD25	CD8_TEMRA
0.0806	1.0072	IL2	surface	CD25	CD8_TEMRA
0.00806	1.00921	IL2	surface	CD25	CD8_TEMRA
0.00806	0.94705	IL2	surface	CD25	CD8_TEMRA
0.00806	0.9992	IL2	surface	CD25	CD8_TEMRA
57.14	1.71692	IL7	surface	CD25	CD8_TEMRA
57.14	2.1006	IL7	surface	CD25	CD8_TEMRA
57.14	1.8816	IL7	surface	CD25	CD8_TEMRA
5.714	1.6139	IL7	surface	CD25	CD8_TEMRA
5.714	1.99017	IL7	surface	CD25	CD8_TEMRA
5.714	1.7944	IL7	surface	CD25	CD8_TEMRA
0.5714	1.35176	IL7	surface	CD25	CD8_TEMRA
0.5714	1.50832	IL7	surface	CD25	CD8_TEMRA
0.5714	1.4824	IL7	surface	CD25	CD8_TEMRA
0.05714	1.09883	IL7	surface	CD25	CD8_TEMRA
0.05714	1.12935	IL7	surface	CD25	CD8_TEMRA
0.05714	1.096	IL7	surface	CD25	CD8_TEMRA
0.005714	1.01005	IL7	surface	CD25	CD8_TEMRA
0.005714	1.02874	IL7	surface	CD25	CD8_TEMRA
0.005714	1.0704	IL7	surface	CD25	CD8_TEMRA
0.0005714	1.03853	IL7	surface	CD25	CD8_TEMRA
0.0005714	1.04236	IL7	surface	CD25	CD8_TEMRA
0.0005714	1.0104	IL7	surface	CD25	CD8_TEMRA
5.714e-05	1.04523	IL7	surface	CD25	CD8_TEMRA
5.714e-05	1.01967	IL7	surface	CD25	CD8_TEMRA
5.714e-05	1.0184	IL7	surface	CD25	CD8_TEMRA
7.751	8.3392	IL15	surface	CD25	CD8_TEMRA
7.751	4.2708	IL15	surface	CD25	CD8_TEMRA
7.751	5.2672	IL15	surface	CD25	CD8_TEMRA
0.7751	3.85678	IL15	surface	CD25	CD8_TEMRA
0.7751	3.16868	IL15	surface	CD25	CD8_TEMRA
0.7751	3.1728	IL15	surface	CD25	CD8_TEMRA
0.07751	1.46064	IL15	surface	CD25	CD8_TEMRA
0.07751	1.39107	IL15	surface	CD25	CD8_TEMRA
0.07751	1.3384	IL15	surface	CD25	CD8_TEMRA
0.007751	1.06449	IL15	surface	CD25	CD8_TEMRA
0.007751	1.12632	IL15	surface	CD25	CD8_TEMRA
0.007751	0.9664	IL15	surface	CD25	CD8_TEMRA
0.0007751	0.9933	IL15	surface	CD25	CD8_TEMRA
0.0007751	1.0121	IL15	surface	CD25	CD8_TEMRA
0.0007751	1	IL15	surface	CD25	CD8_TEMRA
7.751e-05	0.995812	IL15	surface	CD25	CD8_TEMRA
7.751e-05	0.987141	IL15	surface	CD25	CD8_TEMRA
7.751e-05	1.0128	IL15	surface	CD25	CD8_TEMRA
7.751e-06	0.991625	IL15	surface	CD25	CD8_TEMRA
7.751e-06	0.934947	IL15	surface	CD25	CD8_TEMRA
7.751e-06	0.9936	IL15	surface	CD25	CD8_TEMRA

## Sheet: FigS12b
CD4-BC96	PBS		aCD3CD28		IL-7 1ug/mL
- IL-2	738	716	1129	1182	2097	2108
+ IL-2	566	623	1000	1102	1815	1802		Data indicates gMFI of CD25 stained with the respective aCD25 clones of indicated cells from two different healthy blood donors
CD8-BC96	PBS		aCD3CD28		IL-7 1ug/mL
- IL-2	561	576	1059	1105	340	375
+ IL-2	461	459	836	952	284	287
CD4_MA251	PBS		aCD3CD28		IL-7 1ug/mL
- IL-2	700	679	1067	1082	1833	1828
+ IL-2	681	708	1067	1134	1788	1780
CD8_MA251	PBS		aCD3CD28		IL-7 1ug/mL
- IL-2	109	106	950	996	432	398
+ IL-2	113	112	900	998	426	416

## Sheet: FigS12c,d
CD4_EM	BC96			MA251
1	2610.25	226.872	4	3460	294.264	4
0.1	2217.75	238.118	4	2621.25	388.86	4
0.01	1369.75	48.8098	4	1303.5	86.9564	4
0.001	1312.25	67.6207	4	1629.25	113.929	4
0.0001	1561.25	107.704	4	3202	475.425	4
1e-05	1534.5	100.858	4	3183.5	448.674	4
1e-05	1624.5	59.0572	4	3441.5	487.91	4
CD4_CM	BC96			MA251
1	1761.5	21.6352	4	1877.5	43.8739	4
0.1	1652.5	49.874	4	1708	14.8492	4
0.01	1468.75	30.7771	4	1541.5	89.7269	4
0.001	1452	45.9402	4	1739.5	106.002	4
0.0001	1452.5	40.0614	4	2213.25	158.932	4
1e-05	1364.25	34.1599	4	2106	151.677	4
1e-05	1411	28.7987	4	2272.25	186.879	4
CD4_naive	BC96			MA251
1	1055.5	36.2457	4	836.25	20.184	4
0.1	989.75	25.7338	4	787.25	21.7462	4
0.01	965.25	31.8757	4	788.75	31.3485	4
0.001	949.25	34.9509	4	801	30.4303	4
0.0001	923.75	28.7181	4	798.25	22.6619	4
1e-05	895.5	25.0549	4	778.75	24.6893	4
1e-05	915.75	21.8937	4	808.25	30.8555	4
Treg	BC96			MA251
1	10558.5	356.507	4	8609.25	522.133	4
0.1	10331.2	219.527	4	8328	638.467	4
0.01	11791.5	640.275	4	8989	780.412	4
0.001	11931.5	714.161	4	9422.75	808.691	4
0.0001	11755.5	584.909	4	8381.5	709.034	4
1e-05			4			4
1e-05	8647	81.412	4	10871	811.172	4
CD8_EM	BC96			MA251
1	2431	30.1607	4	2584.25	198.917	4
0.1	2351	64.6619	4	2316.75	242.039	4
0.01	1952.75	22.8742	4	1527.75	29.8032	4
0.001	1604	12.955	4	1204.75	7.85679	4
0.0001	1535.75	17.4183	4	1209.25	26.2627	4
1e-05	1535.5	25.7633	4	1208.25	45.5071	4
1e-05	1596.75	21.7959	4	1264.25	47.3997	4
CD8_CM	BC96			MA251
1	2569.5	95.8927	4	2669.75	103.643	4
0.1	2394.5	76.4259	4	2264.5	109.514	4
0.01	1917.5	33.1399	4	1504	22.4277	4
0.001	1638.5	43.815	4	1267.5	39.6915	4
0.0001	1543.75	25.2037	4	1325.5	52.8481	4
1e-05	1490.25	26.2023	4	1301.5	49.3938	4
1e-05	1646	27.1134	4	1446.5	79.1228	4
CD8_TEMRA	BC96			MA251
1	2094.5	67.4852	4	2045	199.77	4
0.1	2046	126.589	4	1813.75	210.242	4
0.01	1677.25	93.2294	4	1288.25	82.0735	4
0.001	1381.75	38.6919	4	1026	43.8235	4
0.0001	1367.75	39.6366	4	978.75	48.1999	4
1e-05	1312	36.3387	4	965	56.6848	4
1e-05	1379.5	20.3498	4	1002.75	40.6947	4
CD8_naive	BC96			MA251
1	1498.75	40.4606	4	1095	27.8478	4
0.1	1445.25	24.75	4	1048	21.0079	4
0.01	1352.25	35.3468	4	968	29.6479	4
0.001	1264.75	33.7228	4	898.75	23.7289	4
0.0001	1242	29.2318	4	874.5	8.9861	4
1e-05	1208.5	26.2948	4	843.75	10.0613	4
1e-05	1287.5	19.6475	4	905	30.6621	4

## Sheet: FigS12e,f
CD8	IL-2		NARA1		IL-7			CD8	aCD3CD28,IL-2		aCD3CD28,NARA1		aCD3CD28,IL-7
1	517	480	803	986	874	976		1	4550	4372	8195	7991	6791	6971
0.1	438	519	703	686				0.1	4533	4324	6233	6873
0.01	396	410	375	396				0.01	4169	3577	3603	3902
0.001	227	192	361	132				0.001	3404	3024	2810	2888
0.0001	169	194	287	196				0.0001	3038	3002	3059	2722
1e-05	158	53.5	279	136				1e-05	3126	2982	3183	2820
1e-05	226	50.2	317	44.6				1e-05	3111	3072	3243	2816
1e-07	228	77	228	77				1e-07	2816	2675	2816	2675
CD4	IL-2		NARA1		IL-7			CD4	aCD3CD28,IL-2		aCD3CD28,NARA1		aCD3CD28,IL-7
1	503	585	1008	906	1898	1715		1	2749	2662	3756	3513	6106	5428
0.1	426	517	890	729				0.1	2759	2625	3387	3272
0.01	395	374	582	418				0.01	2856	2478	2174	2213
0.001	354	351	539	308				0.001	2440	2234	1963	2047
0.0001	343	367	487	373				0.0001	2091	2087	1854	1876
1e-05	327	330	431	348				1e-05	2097	2170	2327	2111
1e-05	351	236	499	271				1e-05	2045	2098	2081	2193
1e-07	353	290	353	290				1e-07	1933	1828	1933	1828
