# Supplementary material for: Dysregulation of homeostatic cytokine receptors drives prolonged T cell activation following acute SARS-CoV-2 infection in humans
Source: Nat Commun. 2025 Nov 27;16:11693. doi: 10.1038/s41467-025-66753-1 (PMC12748759; doi:10.1038/s41467-025-66753-1)
Supplement: Supplementary file 13 — Supplementary Data 11 [file 41467_2025_66753_MOESM13_ESM.xlsx]

## Sheet: Fig.S13a
PBS,aCD3CD28	IL-2, aCD3CD28	IL-7, aCD3CD28	IL-15, aCD3CD28	IFNy, aCD3CD28	TNFa, aCD3CD28	IL-4, aCD3CD28	IL-6, aCD3CD28	IL-21, aCD3CD28	CRP, aCD3CD28	marker	population	donor_id
1774	2171	5799	3369	2049	1637	2200	1785	1991	1669	CD25	Tcon	ctr0023
1789	2189	5456	4054	2064	1732	2337	1850	1978	1859	CD25	Tcon	ctr0024
1283	1469	3785	2179	1493	1252	1356	1287	1462	1277	CD25	Tcon	ctr0025
1812	2346	5904	4112	2202	1782	2461	1672	2064	1872	CD25	Tcon	ctr0026
5118	3259	196	3345	5212	5447	3584	5203	4827	4580	CD127	Tcon	ctr0023
6140	2647	151	2702	6049	6251	3394	6226	5679	5573	CD127	Tcon	ctr0024
8346	4906	393	4845	7516	8743	5545	8430	7218	7286	CD127	Tcon	ctr0025
7387	3560	270	3787	6984	7584	4375	7485	7071	6752	CD127	Tcon	ctr0026
3311	5295	6070	7681	3904	2433	3357	3013	3636	2538	CD25	CD8	ctr0023
3104	4570	5610	6636	3594	2614	3347	2829	3121	2619	CD25	CD8	ctr0024
1240	1719	2554	2885	1474	1087	1112	1131	1459	1086	CD25	CD8	ctr0025
2015	3004	5428	5805	2575	2052	2573	2010	2454	2141	CD25	CD8	ctr0026
2680	1452	307	1387	2645	2944	1452	2790	2635	2326	CD127	CD8	ctr0023
2935	1329	354	1408	2753	2918	1450	2988	3010	2352	CD127	CD8	ctr0024
7635	3375	457	3243	6416	7211	3468	7789	6375	6578	CD127	CD8	ctr0025
6279	2223	500	2231	5661	6246	2837	6067	5914	5397	CD127	CD8	ctr0026

## Sheet: FigS13b
aCD3CD28, ug/mL	CD8_naive		CD8_EM		CD8_CM		CD8_TEMRA		CD4_naive		CD4_EM		CD4_CM		Treg
0	674	685	711	718	980	973	179	182	917	955	2920	2933	1786	1834	9295	9856
2	1856	2040	3824	4235	5365	6320	5687	6081	950	974	6082	6431	2977	3133	20658	21623
1	1816	1838	3599	3764	5272	5609	5693	5532	997	974	5892	6355	2924	2995	21335	22312
0.5	1593	1397	3474	3262	5149	4604	5794	5390	1025	1013	6224	5593	3054	2864	22080	22588
0.05	771	743	1354	1317	1776	1715	1948	1668	940	918	3969	3821	2387	2368	21719	21362
0.01	717	707	986	931	1390	1265	535	492	929	908	3314	3314	2015	1966	15980	16028
0.005	708	676	990	910	1265	1238	396	459	938	932	3240	3275	1974	2067	14689	16315
0.0005	710	677	800	770	988	1024	313	293	937	935	2865	2938	1815	1867	9789	10579

## Sheet: FigS13c,d,e
preActivation	Stimulation	Donor	Frequency (%)	name	Subpopulation	short	parent
PBS	PBS	ctrl_001	4.09	Cells/Single Cells/Live/Tcell/CD4/Tcon/CD25+	CD25+_Tcon	CD25+	Tcon
PBS	PBS	ctrl_002	2.28	Cells/Single Cells/Live/Tcell/CD4/Tcon/CD25+	CD25+_Tcon	CD25+	Tcon
PBS	PBS	ctrl_003	2.37	Cells/Single Cells/Live/Tcell/CD4/Tcon/CD25+	CD25+_Tcon	CD25+	Tcon
PBS	PBS	ctrl_004	1.42	Cells/Single Cells/Live/Tcell/CD4/Tcon/CD25+	CD25+_Tcon	CD25+	Tcon
PBS	PBS	ctrl_001	3.66	Cells/Single Cells/Live/Tcell/CD4/Tcon/CD25+	CD25+_Tcon	CD25+	Tcon
PBS	IL2	ctrl_001	6.84	Cells/Single Cells/Live/Tcell/CD4/Tcon/CD25+	CD25+_Tcon	CD25+	Tcon
PBS	IL2	ctrl_002	19.5	Cells/Single Cells/Live/Tcell/CD4/Tcon/CD25+	CD25+_Tcon	CD25+	Tcon
PBS	IL2	ctrl_003	8.43	Cells/Single Cells/Live/Tcell/CD4/Tcon/CD25+	CD25+_Tcon	CD25+	Tcon
PBS	IL2	ctrl_004	7.9	Cells/Single Cells/Live/Tcell/CD4/Tcon/CD25+	CD25+_Tcon	CD25+	Tcon
PBS	IL7	ctrl_001	37.2	Cells/Single Cells/Live/Tcell/CD4/Tcon/CD25+	CD25+_Tcon	CD25+	Tcon
PBS	IL7	ctrl_002	53.4	Cells/Single Cells/Live/Tcell/CD4/Tcon/CD25+	CD25+_Tcon	CD25+	Tcon
PBS	IL7	ctrl_003	36.4	Cells/Single Cells/Live/Tcell/CD4/Tcon/CD25+	CD25+_Tcon	CD25+	Tcon
PBS	IL7	ctrl_004	41	Cells/Single Cells/Live/Tcell/CD4/Tcon/CD25+	CD25+_Tcon	CD25+	Tcon
PBS	IL15	ctrl_001	23.3	Cells/Single Cells/Live/Tcell/CD4/Tcon/CD25+	CD25+_Tcon	CD25+	Tcon
PBS	IL15	ctrl_002	40.8	Cells/Single Cells/Live/Tcell/CD4/Tcon/CD25+	CD25+_Tcon	CD25+	Tcon
PBS	IL15	ctrl_003	21.5	Cells/Single Cells/Live/Tcell/CD4/Tcon/CD25+	CD25+_Tcon	CD25+	Tcon
PBS	IL15	ctrl_004	15.4	Cells/Single Cells/Live/Tcell/CD4/Tcon/CD25+	CD25+_Tcon	CD25+	Tcon
aCD3CD28	PBS	ctrl_001	8.7	Cells/Single Cells/Live/Tcell/CD4/Tcon/CD25+	CD25+_Tcon	CD25+	Tcon
aCD3CD28	PBS	ctrl_002	8	Cells/Single Cells/Live/Tcell/CD4/Tcon/CD25+	CD25+_Tcon	CD25+	Tcon
aCD3CD28	PBS	ctrl_003	9.1	Cells/Single Cells/Live/Tcell/CD4/Tcon/CD25+	CD25+_Tcon	CD25+	Tcon
aCD3CD28	PBS	ctrl_004	6.44	Cells/Single Cells/Live/Tcell/CD4/Tcon/CD25+	CD25+_Tcon	CD25+	Tcon
aCD3CD28	IL2	ctrl_001	24.7	Cells/Single Cells/Live/Tcell/CD4/Tcon/CD25+	CD25+_Tcon	CD25+	Tcon
aCD3CD28	IL2	ctrl_002	19.8	Cells/Single Cells/Live/Tcell/CD4/Tcon/CD25+	CD25+_Tcon	CD25+	Tcon
aCD3CD28	IL2	ctrl_003	30.4	Cells/Single Cells/Live/Tcell/CD4/Tcon/CD25+	CD25+_Tcon	CD25+	Tcon
aCD3CD28	IL2	ctrl_004	25.4	Cells/Single Cells/Live/Tcell/CD4/Tcon/CD25+	CD25+_Tcon	CD25+	Tcon
aCD3CD28	IL7	ctrl_001	45.7	Cells/Single Cells/Live/Tcell/CD4/Tcon/CD25+	CD25+_Tcon	CD25+	Tcon
aCD3CD28	IL7	ctrl_002	52.5	Cells/Single Cells/Live/Tcell/CD4/Tcon/CD25+	CD25+_Tcon	CD25+	Tcon
aCD3CD28	IL7	ctrl_003	55.9	Cells/Single Cells/Live/Tcell/CD4/Tcon/CD25+	CD25+_Tcon	CD25+	Tcon
aCD3CD28	IL7	ctrl_004	44.8	Cells/Single Cells/Live/Tcell/CD4/Tcon/CD25+	CD25+_Tcon	CD25+	Tcon
aCD3CD28	IL15	ctrl_001	43.3	Cells/Single Cells/Live/Tcell/CD4/Tcon/CD25+	CD25+_Tcon	CD25+	Tcon
aCD3CD28	IL15	ctrl_002	41.4	Cells/Single Cells/Live/Tcell/CD4/Tcon/CD25+	CD25+_Tcon	CD25+	Tcon
aCD3CD28	IL15	ctrl_003	50.8	Cells/Single Cells/Live/Tcell/CD4/Tcon/CD25+	CD25+_Tcon	CD25+	Tcon
aCD3CD28	IL15	ctrl_004	38.4	Cells/Single Cells/Live/Tcell/CD4/Tcon/CD25+	CD25+_Tcon	CD25+	Tcon
PBS	PBS	ctrl_001	2.65	Cells/Single Cells/Live/Tcell/CD4/Tcon/Ki-67+	Ki-67+_Tcon	Ki-67+	Tcon
PBS	PBS	ctrl_002	1.06	Cells/Single Cells/Live/Tcell/CD4/Tcon/Ki-67+	Ki-67+_Tcon	Ki-67+	Tcon
PBS	PBS	ctrl_003	1.57	Cells/Single Cells/Live/Tcell/CD4/Tcon/Ki-67+	Ki-67+_Tcon	Ki-67+	Tcon
PBS	PBS	ctrl_004	0.44	Cells/Single Cells/Live/Tcell/CD4/Tcon/Ki-67+	Ki-67+_Tcon	Ki-67+	Tcon
PBS	PBS	ctrl_001	1.68	Cells/Single Cells/Live/Tcell/CD4/Tcon/Ki-67+	Ki-67+_Tcon	Ki-67+	Tcon
PBS	IL2	ctrl_001	10.7	Cells/Single Cells/Live/Tcell/CD4/Tcon/Ki-67+	Ki-67+_Tcon	Ki-67+	Tcon
PBS	IL2	ctrl_002	32.2	Cells/Single Cells/Live/Tcell/CD4/Tcon/Ki-67+	Ki-67+_Tcon	Ki-67+	Tcon
PBS	IL2	ctrl_003	11.9	Cells/Single Cells/Live/Tcell/CD4/Tcon/Ki-67+	Ki-67+_Tcon	Ki-67+	Tcon
PBS	IL2	ctrl_004	10.9	Cells/Single Cells/Live/Tcell/CD4/Tcon/Ki-67+	Ki-67+_Tcon	Ki-67+	Tcon
PBS	IL7	ctrl_001	14.5	Cells/Single Cells/Live/Tcell/CD4/Tcon/Ki-67+	Ki-67+_Tcon	Ki-67+	Tcon
PBS	IL7	ctrl_002	31.5	Cells/Single Cells/Live/Tcell/CD4/Tcon/Ki-67+	Ki-67+_Tcon	Ki-67+	Tcon
PBS	IL7	ctrl_003	15.9	Cells/Single Cells/Live/Tcell/CD4/Tcon/Ki-67+	Ki-67+_Tcon	Ki-67+	Tcon
PBS	IL7	ctrl_004	18.4	Cells/Single Cells/Live/Tcell/CD4/Tcon/Ki-67+	Ki-67+_Tcon	Ki-67+	Tcon
PBS	IL15	ctrl_001	11.8	Cells/Single Cells/Live/Tcell/CD4/Tcon/Ki-67+	Ki-67+_Tcon	Ki-67+	Tcon
PBS	IL15	ctrl_002	28.5	Cells/Single Cells/Live/Tcell/CD4/Tcon/Ki-67+	Ki-67+_Tcon	Ki-67+	Tcon
PBS	IL15	ctrl_003	15.8	Cells/Single Cells/Live/Tcell/CD4/Tcon/Ki-67+	Ki-67+_Tcon	Ki-67+	Tcon
PBS	IL15	ctrl_004	9.31	Cells/Single Cells/Live/Tcell/CD4/Tcon/Ki-67+	Ki-67+_Tcon	Ki-67+	Tcon
aCD3CD28	PBS	ctrl_001	10.8	Cells/Single Cells/Live/Tcell/CD4/Tcon/Ki-67+	Ki-67+_Tcon	Ki-67+	Tcon
aCD3CD28	PBS	ctrl_002	5.69	Cells/Single Cells/Live/Tcell/CD4/Tcon/Ki-67+	Ki-67+_Tcon	Ki-67+	Tcon
aCD3CD28	PBS	ctrl_003	11.8	Cells/Single Cells/Live/Tcell/CD4/Tcon/Ki-67+	Ki-67+_Tcon	Ki-67+	Tcon
aCD3CD28	PBS	ctrl_004	6.58	Cells/Single Cells/Live/Tcell/CD4/Tcon/Ki-67+	Ki-67+_Tcon	Ki-67+	Tcon
aCD3CD28	IL2	ctrl_001	25.7	Cells/Single Cells/Live/Tcell/CD4/Tcon/Ki-67+	Ki-67+_Tcon	Ki-67+	Tcon
aCD3CD28	IL2	ctrl_002	32.6	Cells/Single Cells/Live/Tcell/CD4/Tcon/Ki-67+	Ki-67+_Tcon	Ki-67+	Tcon
aCD3CD28	IL2	ctrl_003	49.7	Cells/Single Cells/Live/Tcell/CD4/Tcon/Ki-67+	Ki-67+_Tcon	Ki-67+	Tcon
aCD3CD28	IL2	ctrl_004	25.4	Cells/Single Cells/Live/Tcell/CD4/Tcon/Ki-67+	Ki-67+_Tcon	Ki-67+	Tcon
aCD3CD28	IL7	ctrl_001	27.4	Cells/Single Cells/Live/Tcell/CD4/Tcon/Ki-67+	Ki-67+_Tcon	Ki-67+	Tcon
aCD3CD28	IL7	ctrl_002	18.9	Cells/Single Cells/Live/Tcell/CD4/Tcon/Ki-67+	Ki-67+_Tcon	Ki-67+	Tcon
aCD3CD28	IL7	ctrl_003	39.4	Cells/Single Cells/Live/Tcell/CD4/Tcon/Ki-67+	Ki-67+_Tcon	Ki-67+	Tcon
aCD3CD28	IL7	ctrl_004	20.2	Cells/Single Cells/Live/Tcell/CD4/Tcon/Ki-67+	Ki-67+_Tcon	Ki-67+	Tcon
aCD3CD28	IL15	ctrl_001	30.5	Cells/Single Cells/Live/Tcell/CD4/Tcon/Ki-67+	Ki-67+_Tcon	Ki-67+	Tcon
aCD3CD28	IL15	ctrl_002	29.3	Cells/Single Cells/Live/Tcell/CD4/Tcon/Ki-67+	Ki-67+_Tcon	Ki-67+	Tcon
aCD3CD28	IL15	ctrl_003	48.6	Cells/Single Cells/Live/Tcell/CD4/Tcon/Ki-67+	Ki-67+_Tcon	Ki-67+	Tcon
aCD3CD28	IL15	ctrl_004	21.3	Cells/Single Cells/Live/Tcell/CD4/Tcon/Ki-67+	Ki-67+_Tcon	Ki-67+	Tcon
PBS	PBS	ctrl_001	1.89	Cells/Single Cells/Live/Tcell/CD4/Tcon/Q1: Ki-67- , CD25+	Q1: Ki-67- , CD25+_Tcon	Q1: Ki-67- , CD25+	Tcon
PBS	PBS	ctrl_002	1.46	Cells/Single Cells/Live/Tcell/CD4/Tcon/Q1: Ki-67- , CD25+	Q1: Ki-67- , CD25+_Tcon	Q1: Ki-67- , CD25+	Tcon
PBS	PBS	ctrl_003	1.11	Cells/Single Cells/Live/Tcell/CD4/Tcon/Q1: Ki-67- , CD25+	Q1: Ki-67- , CD25+_Tcon	Q1: Ki-67- , CD25+	Tcon
PBS	PBS	ctrl_004	1.09	Cells/Single Cells/Live/Tcell/CD4/Tcon/Q1: Ki-67- , CD25+	Q1: Ki-67- , CD25+_Tcon	Q1: Ki-67- , CD25+	Tcon
PBS	PBS	ctrl_001	2.34	Cells/Single Cells/Live/Tcell/CD4/Tcon/Q1: Ki-67- , CD25+	Q1: Ki-67- , CD25+_Tcon	Q1: Ki-67- , CD25+	Tcon
PBS	IL2	ctrl_001	2.79	Cells/Single Cells/Live/Tcell/CD4/Tcon/Q1: Ki-67- , CD25+	Q1: Ki-67- , CD25+_Tcon	Q1: Ki-67- , CD25+	Tcon
PBS	IL2	ctrl_002	2.78	Cells/Single Cells/Live/Tcell/CD4/Tcon/Q1: Ki-67- , CD25+	Q1: Ki-67- , CD25+_Tcon	Q1: Ki-67- , CD25+	Tcon
PBS	IL2	ctrl_003	1.23	Cells/Single Cells/Live/Tcell/CD4/Tcon/Q1: Ki-67- , CD25+	Q1: Ki-67- , CD25+_Tcon	Q1: Ki-67- , CD25+	Tcon
PBS	IL2	ctrl_004	1.9	Cells/Single Cells/Live/Tcell/CD4/Tcon/Q1: Ki-67- , CD25+	Q1: Ki-67- , CD25+_Tcon	Q1: Ki-67- , CD25+	Tcon
PBS	IL7	ctrl_001	27	Cells/Single Cells/Live/Tcell/CD4/Tcon/Q1: Ki-67- , CD25+	Q1: Ki-67- , CD25+_Tcon	Q1: Ki-67- , CD25+	Tcon
PBS	IL7	ctrl_002	29.1	Cells/Single Cells/Live/Tcell/CD4/Tcon/Q1: Ki-67- , CD25+	Q1: Ki-67- , CD25+_Tcon	Q1: Ki-67- , CD25+	Tcon
PBS	IL7	ctrl_003	26.7	Cells/Single Cells/Live/Tcell/CD4/Tcon/Q1: Ki-67- , CD25+	Q1: Ki-67- , CD25+_Tcon	Q1: Ki-67- , CD25+	Tcon
PBS	IL7	ctrl_004	29.9	Cells/Single Cells/Live/Tcell/CD4/Tcon/Q1: Ki-67- , CD25+	Q1: Ki-67- , CD25+_Tcon	Q1: Ki-67- , CD25+	Tcon
PBS	IL15	ctrl_001	14.9	Cells/Single Cells/Live/Tcell/CD4/Tcon/Q1: Ki-67- , CD25+	Q1: Ki-67- , CD25+_Tcon	Q1: Ki-67- , CD25+	Tcon
PBS	IL15	ctrl_002	15.9	Cells/Single Cells/Live/Tcell/CD4/Tcon/Q1: Ki-67- , CD25+	Q1: Ki-67- , CD25+_Tcon	Q1: Ki-67- , CD25+	Tcon
PBS	IL15	ctrl_003	7.54	Cells/Single Cells/Live/Tcell/CD4/Tcon/Q1: Ki-67- , CD25+	Q1: Ki-67- , CD25+_Tcon	Q1: Ki-67- , CD25+	Tcon
PBS	IL15	ctrl_004	8.3	Cells/Single Cells/Live/Tcell/CD4/Tcon/Q1: Ki-67- , CD25+	Q1: Ki-67- , CD25+_Tcon	Q1: Ki-67- , CD25+	Tcon
aCD3CD28	PBS	ctrl_001	5.55	Cells/Single Cells/Live/Tcell/CD4/Tcon/Q1: Ki-67- , CD25+	Q1: Ki-67- , CD25+_Tcon	Q1: Ki-67- , CD25+	Tcon
aCD3CD28	PBS	ctrl_002	5.38	Cells/Single Cells/Live/Tcell/CD4/Tcon/Q1: Ki-67- , CD25+	Q1: Ki-67- , CD25+_Tcon	Q1: Ki-67- , CD25+	Tcon
aCD3CD28	PBS	ctrl_003	5.32	Cells/Single Cells/Live/Tcell/CD4/Tcon/Q1: Ki-67- , CD25+	Q1: Ki-67- , CD25+_Tcon	Q1: Ki-67- , CD25+	Tcon
aCD3CD28	PBS	ctrl_004	4.29	Cells/Single Cells/Live/Tcell/CD4/Tcon/Q1: Ki-67- , CD25+	Q1: Ki-67- , CD25+_Tcon	Q1: Ki-67- , CD25+	Tcon
aCD3CD28	IL2	ctrl_001	8.39	Cells/Single Cells/Live/Tcell/CD4/Tcon/Q1: Ki-67- , CD25+	Q1: Ki-67- , CD25+_Tcon	Q1: Ki-67- , CD25+	Tcon
aCD3CD28	IL2	ctrl_002	5.51	Cells/Single Cells/Live/Tcell/CD4/Tcon/Q1: Ki-67- , CD25+	Q1: Ki-67- , CD25+_Tcon	Q1: Ki-67- , CD25+	Tcon
aCD3CD28	IL2	ctrl_003	4.14	Cells/Single Cells/Live/Tcell/CD4/Tcon/Q1: Ki-67- , CD25+	Q1: Ki-67- , CD25+_Tcon	Q1: Ki-67- , CD25+	Tcon
aCD3CD28	IL2	ctrl_004	9.23	Cells/Single Cells/Live/Tcell/CD4/Tcon/Q1: Ki-67- , CD25+	Q1: Ki-67- , CD25+_Tcon	Q1: Ki-67- , CD25+	Tcon
aCD3CD28	IL7	ctrl_001	24.5	Cells/Single Cells/Live/Tcell/CD4/Tcon/Q1: Ki-67- , CD25+	Q1: Ki-67- , CD25+_Tcon	Q1: Ki-67- , CD25+	Tcon
aCD3CD28	IL7	ctrl_002	38	Cells/Single Cells/Live/Tcell/CD4/Tcon/Q1: Ki-67- , CD25+	Q1: Ki-67- , CD25+_Tcon	Q1: Ki-67- , CD25+	Tcon
aCD3CD28	IL7	ctrl_003	24.9	Cells/Single Cells/Live/Tcell/CD4/Tcon/Q1: Ki-67- , CD25+	Q1: Ki-67- , CD25+_Tcon	Q1: Ki-67- , CD25+	Tcon
aCD3CD28	IL7	ctrl_004	29.6	Cells/Single Cells/Live/Tcell/CD4/Tcon/Q1: Ki-67- , CD25+	Q1: Ki-67- , CD25+_Tcon	Q1: Ki-67- , CD25+	Tcon
aCD3CD28	IL15	ctrl_001	17.2	Cells/Single Cells/Live/Tcell/CD4/Tcon/Q1: Ki-67- , CD25+	Q1: Ki-67- , CD25+_Tcon	Q1: Ki-67- , CD25+	Tcon
aCD3CD28	IL15	ctrl_002	17.3	Cells/Single Cells/Live/Tcell/CD4/Tcon/Q1: Ki-67- , CD25+	Q1: Ki-67- , CD25+_Tcon	Q1: Ki-67- , CD25+	Tcon
aCD3CD28	IL15	ctrl_003	10.8	Cells/Single Cells/Live/Tcell/CD4/Tcon/Q1: Ki-67- , CD25+	Q1: Ki-67- , CD25+_Tcon	Q1: Ki-67- , CD25+	Tcon
aCD3CD28	IL15	ctrl_004	19.1	Cells/Single Cells/Live/Tcell/CD4/Tcon/Q1: Ki-67- , CD25+	Q1: Ki-67- , CD25+_Tcon	Q1: Ki-67- , CD25+	Tcon
PBS	PBS	ctrl_001	2.35	Cells/Single Cells/Live/Tcell/CD4/Tcon/Q2: Ki-67+ , CD25+	Q2: Ki-67+ , CD25+_Tcon	Q2: Ki-67+ , CD25+	Tcon
PBS	PBS	ctrl_002	0.95	Cells/Single Cells/Live/Tcell/CD4/Tcon/Q2: Ki-67+ , CD25+	Q2: Ki-67+ , CD25+_Tcon	Q2: Ki-67+ , CD25+	Tcon
PBS	PBS	ctrl_003	1.34	Cells/Single Cells/Live/Tcell/CD4/Tcon/Q2: Ki-67+ , CD25+	Q2: Ki-67+ , CD25+_Tcon	Q2: Ki-67+ , CD25+	Tcon
PBS	PBS	ctrl_004	0.41	Cells/Single Cells/Live/Tcell/CD4/Tcon/Q2: Ki-67+ , CD25+	Q2: Ki-67+ , CD25+_Tcon	Q2: Ki-67+ , CD25+	Tcon
PBS	PBS	ctrl_001	1.54	Cells/Single Cells/Live/Tcell/CD4/Tcon/Q2: Ki-67+ , CD25+	Q2: Ki-67+ , CD25+_Tcon	Q2: Ki-67+ , CD25+	Tcon
PBS	IL2	ctrl_001	4.2	Cells/Single Cells/Live/Tcell/CD4/Tcon/Q2: Ki-67+ , CD25+	Q2: Ki-67+ , CD25+_Tcon	Q2: Ki-67+ , CD25+	Tcon
PBS	IL2	ctrl_002	17	Cells/Single Cells/Live/Tcell/CD4/Tcon/Q2: Ki-67+ , CD25+	Q2: Ki-67+ , CD25+_Tcon	Q2: Ki-67+ , CD25+	Tcon
PBS	IL2	ctrl_003	7.35	Cells/Single Cells/Live/Tcell/CD4/Tcon/Q2: Ki-67+ , CD25+	Q2: Ki-67+ , CD25+_Tcon	Q2: Ki-67+ , CD25+	Tcon
PBS	IL2	ctrl_004	6.1	Cells/Single Cells/Live/Tcell/CD4/Tcon/Q2: Ki-67+ , CD25+	Q2: Ki-67+ , CD25+_Tcon	Q2: Ki-67+ , CD25+	Tcon
PBS	IL7	ctrl_001	12.2	Cells/Single Cells/Live/Tcell/CD4/Tcon/Q2: Ki-67+ , CD25+	Q2: Ki-67+ , CD25+_Tcon	Q2: Ki-67+ , CD25+	Tcon
PBS	IL7	ctrl_002	26.2	Cells/Single Cells/Live/Tcell/CD4/Tcon/Q2: Ki-67+ , CD25+	Q2: Ki-67+ , CD25+_Tcon	Q2: Ki-67+ , CD25+	Tcon
PBS	IL7	ctrl_003	12.2	Cells/Single Cells/Live/Tcell/CD4/Tcon/Q2: Ki-67+ , CD25+	Q2: Ki-67+ , CD25+_Tcon	Q2: Ki-67+ , CD25+	Tcon
PBS	IL7	ctrl_004	13.2	Cells/Single Cells/Live/Tcell/CD4/Tcon/Q2: Ki-67+ , CD25+	Q2: Ki-67+ , CD25+_Tcon	Q2: Ki-67+ , CD25+	Tcon
PBS	IL15	ctrl_001	9.33	Cells/Single Cells/Live/Tcell/CD4/Tcon/Q2: Ki-67+ , CD25+	Q2: Ki-67+ , CD25+_Tcon	Q2: Ki-67+ , CD25+	Tcon
PBS	IL15	ctrl_002	25.8	Cells/Single Cells/Live/Tcell/CD4/Tcon/Q2: Ki-67+ , CD25+	Q2: Ki-67+ , CD25+_Tcon	Q2: Ki-67+ , CD25+	Tcon
PBS	IL15	ctrl_003	14.4	Cells/Single Cells/Live/Tcell/CD4/Tcon/Q2: Ki-67+ , CD25+	Q2: Ki-67+ , CD25+_Tcon	Q2: Ki-67+ , CD25+	Tcon
PBS	IL15	ctrl_004	7.75	Cells/Single Cells/Live/Tcell/CD4/Tcon/Q2: Ki-67+ , CD25+	Q2: Ki-67+ , CD25+_Tcon	Q2: Ki-67+ , CD25+	Tcon
aCD3CD28	PBS	ctrl_001	3.79	Cells/Single Cells/Live/Tcell/CD4/Tcon/Q2: Ki-67+ , CD25+	Q2: Ki-67+ , CD25+_Tcon	Q2: Ki-67+ , CD25+	Tcon
aCD3CD28	PBS	ctrl_002	3.11	Cells/Single Cells/Live/Tcell/CD4/Tcon/Q2: Ki-67+ , CD25+	Q2: Ki-67+ , CD25+_Tcon	Q2: Ki-67+ , CD25+	Tcon
aCD3CD28	PBS	ctrl_003	4.47	Cells/Single Cells/Live/Tcell/CD4/Tcon/Q2: Ki-67+ , CD25+	Q2: Ki-67+ , CD25+_Tcon	Q2: Ki-67+ , CD25+	Tcon
aCD3CD28	PBS	ctrl_004	2.63	Cells/Single Cells/Live/Tcell/CD4/Tcon/Q2: Ki-67+ , CD25+	Q2: Ki-67+ , CD25+_Tcon	Q2: Ki-67+ , CD25+	Tcon
aCD3CD28	IL2	ctrl_001	16.9	Cells/Single Cells/Live/Tcell/CD4/Tcon/Q2: Ki-67+ , CD25+	Q2: Ki-67+ , CD25+_Tcon	Q2: Ki-67+ , CD25+	Tcon
aCD3CD28	IL2	ctrl_002	14.9	Cells/Single Cells/Live/Tcell/CD4/Tcon/Q2: Ki-67+ , CD25+	Q2: Ki-67+ , CD25+_Tcon	Q2: Ki-67+ , CD25+	Tcon
aCD3CD28	IL2	ctrl_003	27	Cells/Single Cells/Live/Tcell/CD4/Tcon/Q2: Ki-67+ , CD25+	Q2: Ki-67+ , CD25+_Tcon	Q2: Ki-67+ , CD25+	Tcon
aCD3CD28	IL2	ctrl_004	16.7	Cells/Single Cells/Live/Tcell/CD4/Tcon/Q2: Ki-67+ , CD25+	Q2: Ki-67+ , CD25+_Tcon	Q2: Ki-67+ , CD25+	Tcon
aCD3CD28	IL7	ctrl_001	22.6	Cells/Single Cells/Live/Tcell/CD4/Tcon/Q2: Ki-67+ , CD25+	Q2: Ki-67+ , CD25+_Tcon	Q2: Ki-67+ , CD25+	Tcon
aCD3CD28	IL7	ctrl_002	16.2	Cells/Single Cells/Live/Tcell/CD4/Tcon/Q2: Ki-67+ , CD25+	Q2: Ki-67+ , CD25+_Tcon	Q2: Ki-67+ , CD25+	Tcon
aCD3CD28	IL7	ctrl_003	32.9	Cells/Single Cells/Live/Tcell/CD4/Tcon/Q2: Ki-67+ , CD25+	Q2: Ki-67+ , CD25+_Tcon	Q2: Ki-67+ , CD25+	Tcon
aCD3CD28	IL7	ctrl_004	16.9	Cells/Single Cells/Live/Tcell/CD4/Tcon/Q2: Ki-67+ , CD25+	Q2: Ki-67+ , CD25+_Tcon	Q2: Ki-67+ , CD25+	Tcon
aCD3CD28	IL15	ctrl_001	27.3	Cells/Single Cells/Live/Tcell/CD4/Tcon/Q2: Ki-67+ , CD25+	Q2: Ki-67+ , CD25+_Tcon	Q2: Ki-67+ , CD25+	Tcon
aCD3CD28	IL15	ctrl_002	25.4	Cells/Single Cells/Live/Tcell/CD4/Tcon/Q2: Ki-67+ , CD25+	Q2: Ki-67+ , CD25+_Tcon	Q2: Ki-67+ , CD25+	Tcon
aCD3CD28	IL15	ctrl_003	41.5	Cells/Single Cells/Live/Tcell/CD4/Tcon/Q2: Ki-67+ , CD25+	Q2: Ki-67+ , CD25+_Tcon	Q2: Ki-67+ , CD25+	Tcon
aCD3CD28	IL15	ctrl_004	20.1	Cells/Single Cells/Live/Tcell/CD4/Tcon/Q2: Ki-67+ , CD25+	Q2: Ki-67+ , CD25+_Tcon	Q2: Ki-67+ , CD25+	Tcon
PBS	PBS	ctrl_001	0.26	Cells/Single Cells/Live/Tcell/CD4/Tcon/Q3: Ki-67+ , CD25-	Q3: Ki-67+ , CD25-_Tcon	Q3: Ki-67+ , CD25-	Tcon
PBS	PBS	ctrl_002	0.06	Cells/Single Cells/Live/Tcell/CD4/Tcon/Q3: Ki-67+ , CD25-	Q3: Ki-67+ , CD25-_Tcon	Q3: Ki-67+ , CD25-	Tcon
PBS	PBS	ctrl_003	0.21	Cells/Single Cells/Live/Tcell/CD4/Tcon/Q3: Ki-67+ , CD25-	Q3: Ki-67+ , CD25-_Tcon	Q3: Ki-67+ , CD25-	Tcon
PBS	PBS	ctrl_004	0.00823	Cells/Single Cells/Live/Tcell/CD4/Tcon/Q3: Ki-67+ , CD25-	Q3: Ki-67+ , CD25-_Tcon	Q3: Ki-67+ , CD25-	Tcon
PBS	PBS	ctrl_001	0.11	Cells/Single Cells/Live/Tcell/CD4/Tcon/Q3: Ki-67+ , CD25-	Q3: Ki-67+ , CD25-_Tcon	Q3: Ki-67+ , CD25-	Tcon
PBS	IL2	ctrl_001	6.36	Cells/Single Cells/Live/Tcell/CD4/Tcon/Q3: Ki-67+ , CD25-	Q3: Ki-67+ , CD25-_Tcon	Q3: Ki-67+ , CD25-	Tcon
PBS	IL2	ctrl_002	15	Cells/Single Cells/Live/Tcell/CD4/Tcon/Q3: Ki-67+ , CD25-	Q3: Ki-67+ , CD25-_Tcon	Q3: Ki-67+ , CD25-	Tcon
PBS	IL2	ctrl_003	4.55	Cells/Single Cells/Live/Tcell/CD4/Tcon/Q3: Ki-67+ , CD25-	Q3: Ki-67+ , CD25-_Tcon	Q3: Ki-67+ , CD25-	Tcon
PBS	IL2	ctrl_004	4.7	Cells/Single Cells/Live/Tcell/CD4/Tcon/Q3: Ki-67+ , CD25-	Q3: Ki-67+ , CD25-_Tcon	Q3: Ki-67+ , CD25-	Tcon
PBS	IL7	ctrl_001	2.18	Cells/Single Cells/Live/Tcell/CD4/Tcon/Q3: Ki-67+ , CD25-	Q3: Ki-67+ , CD25-_Tcon	Q3: Ki-67+ , CD25-	Tcon
PBS	IL7	ctrl_002	5.07	Cells/Single Cells/Live/Tcell/CD4/Tcon/Q3: Ki-67+ , CD25-	Q3: Ki-67+ , CD25-_Tcon	Q3: Ki-67+ , CD25-	Tcon
PBS	IL7	ctrl_003	3.46	Cells/Single Cells/Live/Tcell/CD4/Tcon/Q3: Ki-67+ , CD25-	Q3: Ki-67+ , CD25-_Tcon	Q3: Ki-67+ , CD25-	Tcon
PBS	IL7	ctrl_004	4.76	Cells/Single Cells/Live/Tcell/CD4/Tcon/Q3: Ki-67+ , CD25-	Q3: Ki-67+ , CD25-_Tcon	Q3: Ki-67+ , CD25-	Tcon
PBS	IL15	ctrl_001	2.34	Cells/Single Cells/Live/Tcell/CD4/Tcon/Q3: Ki-67+ , CD25-	Q3: Ki-67+ , CD25-_Tcon	Q3: Ki-67+ , CD25-	Tcon
PBS	IL15	ctrl_002	2.46	Cells/Single Cells/Live/Tcell/CD4/Tcon/Q3: Ki-67+ , CD25-	Q3: Ki-67+ , CD25-_Tcon	Q3: Ki-67+ , CD25-	Tcon
PBS	IL15	ctrl_003	1.32	Cells/Single Cells/Live/Tcell/CD4/Tcon/Q3: Ki-67+ , CD25-	Q3: Ki-67+ , CD25-_Tcon	Q3: Ki-67+ , CD25-	Tcon
PBS	IL15	ctrl_004	1.46	Cells/Single Cells/Live/Tcell/CD4/Tcon/Q3: Ki-67+ , CD25-	Q3: Ki-67+ , CD25-_Tcon	Q3: Ki-67+ , CD25-	Tcon
aCD3CD28	PBS	ctrl_001	6.02	Cells/Single Cells/Live/Tcell/CD4/Tcon/Q3: Ki-67+ , CD25-	Q3: Ki-67+ , CD25-_Tcon	Q3: Ki-67+ , CD25-	Tcon
aCD3CD28	PBS	ctrl_002	1.98	Cells/Single Cells/Live/Tcell/CD4/Tcon/Q3: Ki-67+ , CD25-	Q3: Ki-67+ , CD25-_Tcon	Q3: Ki-67+ , CD25-	Tcon
aCD3CD28	PBS	ctrl_003	6.05	Cells/Single Cells/Live/Tcell/CD4/Tcon/Q3: Ki-67+ , CD25-	Q3: Ki-67+ , CD25-_Tcon	Q3: Ki-67+ , CD25-	Tcon
aCD3CD28	PBS	ctrl_004	3.28	Cells/Single Cells/Live/Tcell/CD4/Tcon/Q3: Ki-67+ , CD25-	Q3: Ki-67+ , CD25-_Tcon	Q3: Ki-67+ , CD25-	Tcon
aCD3CD28	IL2	ctrl_001	8.32	Cells/Single Cells/Live/Tcell/CD4/Tcon/Q3: Ki-67+ , CD25-	Q3: Ki-67+ , CD25-_Tcon	Q3: Ki-67+ , CD25-	Tcon
aCD3CD28	IL2	ctrl_002	17.2	Cells/Single Cells/Live/Tcell/CD4/Tcon/Q3: Ki-67+ , CD25-	Q3: Ki-67+ , CD25-_Tcon	Q3: Ki-67+ , CD25-	Tcon
aCD3CD28	IL2	ctrl_003	21.9	Cells/Single Cells/Live/Tcell/CD4/Tcon/Q3: Ki-67+ , CD25-	Q3: Ki-67+ , CD25-_Tcon	Q3: Ki-67+ , CD25-	Tcon
aCD3CD28	IL2	ctrl_004	8.41	Cells/Single Cells/Live/Tcell/CD4/Tcon/Q3: Ki-67+ , CD25-	Q3: Ki-67+ , CD25-_Tcon	Q3: Ki-67+ , CD25-	Tcon
aCD3CD28	IL7	ctrl_001	3.81	Cells/Single Cells/Live/Tcell/CD4/Tcon/Q3: Ki-67+ , CD25-	Q3: Ki-67+ , CD25-_Tcon	Q3: Ki-67+ , CD25-	Tcon
aCD3CD28	IL7	ctrl_002	1.84	Cells/Single Cells/Live/Tcell/CD4/Tcon/Q3: Ki-67+ , CD25-	Q3: Ki-67+ , CD25-_Tcon	Q3: Ki-67+ , CD25-	Tcon
aCD3CD28	IL7	ctrl_003	4.61	Cells/Single Cells/Live/Tcell/CD4/Tcon/Q3: Ki-67+ , CD25-	Q3: Ki-67+ , CD25-_Tcon	Q3: Ki-67+ , CD25-	Tcon
aCD3CD28	IL7	ctrl_004	2.84	Cells/Single Cells/Live/Tcell/CD4/Tcon/Q3: Ki-67+ , CD25-	Q3: Ki-67+ , CD25-_Tcon	Q3: Ki-67+ , CD25-	Tcon
aCD3CD28	IL15	ctrl_001	2.59	Cells/Single Cells/Live/Tcell/CD4/Tcon/Q3: Ki-67+ , CD25-	Q3: Ki-67+ , CD25-_Tcon	Q3: Ki-67+ , CD25-	Tcon
aCD3CD28	IL15	ctrl_002	3.38	Cells/Single Cells/Live/Tcell/CD4/Tcon/Q3: Ki-67+ , CD25-	Q3: Ki-67+ , CD25-_Tcon	Q3: Ki-67+ , CD25-	Tcon
aCD3CD28	IL15	ctrl_003	6.31	Cells/Single Cells/Live/Tcell/CD4/Tcon/Q3: Ki-67+ , CD25-	Q3: Ki-67+ , CD25-_Tcon	Q3: Ki-67+ , CD25-	Tcon
aCD3CD28	IL15	ctrl_004	0.85	Cells/Single Cells/Live/Tcell/CD4/Tcon/Q3: Ki-67+ , CD25-	Q3: Ki-67+ , CD25-_Tcon	Q3: Ki-67+ , CD25-	Tcon
PBS	PBS	ctrl_001	95.5	Cells/Single Cells/Live/Tcell/CD4/Tcon/Q4: Ki-67- , CD25-	Q4: Ki-67- , CD25-_Tcon	Q4: Ki-67- , CD25-	Tcon
PBS	PBS	ctrl_002	97.5	Cells/Single Cells/Live/Tcell/CD4/Tcon/Q4: Ki-67- , CD25-	Q4: Ki-67- , CD25-_Tcon	Q4: Ki-67- , CD25-	Tcon
PBS	PBS	ctrl_003	97.3	Cells/Single Cells/Live/Tcell/CD4/Tcon/Q4: Ki-67- , CD25-	Q4: Ki-67- , CD25-_Tcon	Q4: Ki-67- , CD25-	Tcon
PBS	PBS	ctrl_004	98.5	Cells/Single Cells/Live/Tcell/CD4/Tcon/Q4: Ki-67- , CD25-	Q4: Ki-67- , CD25-_Tcon	Q4: Ki-67- , CD25-	Tcon
PBS	PBS	ctrl_001	96	Cells/Single Cells/Live/Tcell/CD4/Tcon/Q4: Ki-67- , CD25-	Q4: Ki-67- , CD25-_Tcon	Q4: Ki-67- , CD25-	Tcon
PBS	IL2	ctrl_001	86.6	Cells/Single Cells/Live/Tcell/CD4/Tcon/Q4: Ki-67- , CD25-	Q4: Ki-67- , CD25-_Tcon	Q4: Ki-67- , CD25-	Tcon
PBS	IL2	ctrl_002	65.2	Cells/Single Cells/Live/Tcell/CD4/Tcon/Q4: Ki-67- , CD25-	Q4: Ki-67- , CD25-_Tcon	Q4: Ki-67- , CD25-	Tcon
PBS	IL2	ctrl_003	86.9	Cells/Single Cells/Live/Tcell/CD4/Tcon/Q4: Ki-67- , CD25-	Q4: Ki-67- , CD25-_Tcon	Q4: Ki-67- , CD25-	Tcon
PBS	IL2	ctrl_004	87.3	Cells/Single Cells/Live/Tcell/CD4/Tcon/Q4: Ki-67- , CD25-	Q4: Ki-67- , CD25-_Tcon	Q4: Ki-67- , CD25-	Tcon
PBS	IL7	ctrl_001	58.6	Cells/Single Cells/Live/Tcell/CD4/Tcon/Q4: Ki-67- , CD25-	Q4: Ki-67- , CD25-_Tcon	Q4: Ki-67- , CD25-	Tcon
PBS	IL7	ctrl_002	39.7	Cells/Single Cells/Live/Tcell/CD4/Tcon/Q4: Ki-67- , CD25-	Q4: Ki-67- , CD25-_Tcon	Q4: Ki-67- , CD25-	Tcon
PBS	IL7	ctrl_003	57.6	Cells/Single Cells/Live/Tcell/CD4/Tcon/Q4: Ki-67- , CD25-	Q4: Ki-67- , CD25-_Tcon	Q4: Ki-67- , CD25-	Tcon
PBS	IL7	ctrl_004	52.1	Cells/Single Cells/Live/Tcell/CD4/Tcon/Q4: Ki-67- , CD25-	Q4: Ki-67- , CD25-_Tcon	Q4: Ki-67- , CD25-	Tcon
PBS	IL15	ctrl_001	73.4	Cells/Single Cells/Live/Tcell/CD4/Tcon/Q4: Ki-67- , CD25-	Q4: Ki-67- , CD25-_Tcon	Q4: Ki-67- , CD25-	Tcon
PBS	IL15	ctrl_002	55.9	Cells/Single Cells/Live/Tcell/CD4/Tcon/Q4: Ki-67- , CD25-	Q4: Ki-67- , CD25-_Tcon	Q4: Ki-67- , CD25-	Tcon
PBS	IL15	ctrl_003	76.7	Cells/Single Cells/Live/Tcell/CD4/Tcon/Q4: Ki-67- , CD25-	Q4: Ki-67- , CD25-_Tcon	Q4: Ki-67- , CD25-	Tcon
PBS	IL15	ctrl_004	82.5	Cells/Single Cells/Live/Tcell/CD4/Tcon/Q4: Ki-67- , CD25-	Q4: Ki-67- , CD25-_Tcon	Q4: Ki-67- , CD25-	Tcon
aCD3CD28	PBS	ctrl_001	84.6	Cells/Single Cells/Live/Tcell/CD4/Tcon/Q4: Ki-67- , CD25-	Q4: Ki-67- , CD25-_Tcon	Q4: Ki-67- , CD25-	Tcon
aCD3CD28	PBS	ctrl_002	89.5	Cells/Single Cells/Live/Tcell/CD4/Tcon/Q4: Ki-67- , CD25-	Q4: Ki-67- , CD25-_Tcon	Q4: Ki-67- , CD25-	Tcon
aCD3CD28	PBS	ctrl_003	84.2	Cells/Single Cells/Live/Tcell/CD4/Tcon/Q4: Ki-67- , CD25-	Q4: Ki-67- , CD25-_Tcon	Q4: Ki-67- , CD25-	Tcon
aCD3CD28	PBS	ctrl_004	89.8	Cells/Single Cells/Live/Tcell/CD4/Tcon/Q4: Ki-67- , CD25-	Q4: Ki-67- , CD25-_Tcon	Q4: Ki-67- , CD25-	Tcon
aCD3CD28	IL2	ctrl_001	66.4	Cells/Single Cells/Live/Tcell/CD4/Tcon/Q4: Ki-67- , CD25-	Q4: Ki-67- , CD25-_Tcon	Q4: Ki-67- , CD25-	Tcon
aCD3CD28	IL2	ctrl_002	62.4	Cells/Single Cells/Live/Tcell/CD4/Tcon/Q4: Ki-67- , CD25-	Q4: Ki-67- , CD25-_Tcon	Q4: Ki-67- , CD25-	Tcon
aCD3CD28	IL2	ctrl_003	46.9	Cells/Single Cells/Live/Tcell/CD4/Tcon/Q4: Ki-67- , CD25-	Q4: Ki-67- , CD25-_Tcon	Q4: Ki-67- , CD25-	Tcon
aCD3CD28	IL2	ctrl_004	65.7	Cells/Single Cells/Live/Tcell/CD4/Tcon/Q4: Ki-67- , CD25-	Q4: Ki-67- , CD25-_Tcon	Q4: Ki-67- , CD25-	Tcon
aCD3CD28	IL7	ctrl_001	49	Cells/Single Cells/Live/Tcell/CD4/Tcon/Q4: Ki-67- , CD25-	Q4: Ki-67- , CD25-_Tcon	Q4: Ki-67- , CD25-	Tcon
aCD3CD28	IL7	ctrl_002	43.9	Cells/Single Cells/Live/Tcell/CD4/Tcon/Q4: Ki-67- , CD25-	Q4: Ki-67- , CD25-_Tcon	Q4: Ki-67- , CD25-	Tcon
aCD3CD28	IL7	ctrl_003	37.6	Cells/Single Cells/Live/Tcell/CD4/Tcon/Q4: Ki-67- , CD25-	Q4: Ki-67- , CD25-_Tcon	Q4: Ki-67- , CD25-	Tcon
aCD3CD28	IL7	ctrl_004	50.7	Cells/Single Cells/Live/Tcell/CD4/Tcon/Q4: Ki-67- , CD25-	Q4: Ki-67- , CD25-_Tcon	Q4: Ki-67- , CD25-	Tcon
aCD3CD28	IL15	ctrl_001	52.9	Cells/Single Cells/Live/Tcell/CD4/Tcon/Q4: Ki-67- , CD25-	Q4: Ki-67- , CD25-_Tcon	Q4: Ki-67- , CD25-	Tcon
aCD3CD28	IL15	ctrl_002	53.9	Cells/Single Cells/Live/Tcell/CD4/Tcon/Q4: Ki-67- , CD25-	Q4: Ki-67- , CD25-_Tcon	Q4: Ki-67- , CD25-	Tcon
aCD3CD28	IL15	ctrl_003	41.5	Cells/Single Cells/Live/Tcell/CD4/Tcon/Q4: Ki-67- , CD25-	Q4: Ki-67- , CD25-_Tcon	Q4: Ki-67- , CD25-	Tcon
aCD3CD28	IL15	ctrl_004	59.9	Cells/Single Cells/Live/Tcell/CD4/Tcon/Q4: Ki-67- , CD25-	Q4: Ki-67- , CD25-_Tcon	Q4: Ki-67- , CD25-	Tcon
PBS	PBS	ctrl_001	0.88	Cells/Single Cells/Live/Tcell/CD8/CD25+	CD25+_CD8	CD25+	CD8
PBS	PBS	ctrl_002	0.64	Cells/Single Cells/Live/Tcell/CD8/CD25+	CD25+_CD8	CD25+	CD8
PBS	PBS	ctrl_003	0.34	Cells/Single Cells/Live/Tcell/CD8/CD25+	CD25+_CD8	CD25+	CD8
PBS	PBS	ctrl_004	0.31	Cells/Single Cells/Live/Tcell/CD8/CD25+	CD25+_CD8	CD25+	CD8
PBS	PBS	ctrl_001	0.53	Cells/Single Cells/Live/Tcell/CD8/CD25+	CD25+_CD8	CD25+	CD8
PBS	IL2	ctrl_001	1.89	Cells/Single Cells/Live/Tcell/CD8/CD25+	CD25+_CD8	CD25+	CD8
PBS	IL2	ctrl_002	3.95	Cells/Single Cells/Live/Tcell/CD8/CD25+	CD25+_CD8	CD25+	CD8
PBS	IL2	ctrl_003	3.04	Cells/Single Cells/Live/Tcell/CD8/CD25+	CD25+_CD8	CD25+	CD8
PBS	IL2	ctrl_004	4.4	Cells/Single Cells/Live/Tcell/CD8/CD25+	CD25+_CD8	CD25+	CD8
PBS	IL7	ctrl_001	9.52	Cells/Single Cells/Live/Tcell/CD8/CD25+	CD25+_CD8	CD25+	CD8
PBS	IL7	ctrl_002	18.3	Cells/Single Cells/Live/Tcell/CD8/CD25+	CD25+_CD8	CD25+	CD8
PBS	IL7	ctrl_003	13.5	Cells/Single Cells/Live/Tcell/CD8/CD25+	CD25+_CD8	CD25+	CD8
PBS	IL7	ctrl_004	9.76	Cells/Single Cells/Live/Tcell/CD8/CD25+	CD25+_CD8	CD25+	CD8
PBS	IL15	ctrl_001	14.8	Cells/Single Cells/Live/Tcell/CD8/CD25+	CD25+_CD8	CD25+	CD8
PBS	IL15	ctrl_002	34.6	Cells/Single Cells/Live/Tcell/CD8/CD25+	CD25+_CD8	CD25+	CD8
PBS	IL15	ctrl_003	19.4	Cells/Single Cells/Live/Tcell/CD8/CD25+	CD25+_CD8	CD25+	CD8
PBS	IL15	ctrl_004	23.1	Cells/Single Cells/Live/Tcell/CD8/CD25+	CD25+_CD8	CD25+	CD8
aCD3CD28	PBS	ctrl_001	14.6	Cells/Single Cells/Live/Tcell/CD8/CD25+	CD25+_CD8	CD25+	CD8
aCD3CD28	PBS	ctrl_002	17.2	Cells/Single Cells/Live/Tcell/CD8/CD25+	CD25+_CD8	CD25+	CD8
aCD3CD28	PBS	ctrl_003	7.76	Cells/Single Cells/Live/Tcell/CD8/CD25+	CD25+_CD8	CD25+	CD8
aCD3CD28	PBS	ctrl_004	7.6	Cells/Single Cells/Live/Tcell/CD8/CD25+	CD25+_CD8	CD25+	CD8
aCD3CD28	IL2	ctrl_001	39.4	Cells/Single Cells/Live/Tcell/CD8/CD25+	CD25+_CD8	CD25+	CD8
aCD3CD28	IL2	ctrl_002	22.1	Cells/Single Cells/Live/Tcell/CD8/CD25+	CD25+_CD8	CD25+	CD8
aCD3CD28	IL2	ctrl_003	21.9	Cells/Single Cells/Live/Tcell/CD8/CD25+	CD25+_CD8	CD25+	CD8
aCD3CD28	IL2	ctrl_004	23.4	Cells/Single Cells/Live/Tcell/CD8/CD25+	CD25+_CD8	CD25+	CD8
aCD3CD28	IL7	ctrl_001	40.6	Cells/Single Cells/Live/Tcell/CD8/CD25+	CD25+_CD8	CD25+	CD8
aCD3CD28	IL7	ctrl_002	34.4	Cells/Single Cells/Live/Tcell/CD8/CD25+	CD25+_CD8	CD25+	CD8
aCD3CD28	IL7	ctrl_003	48.2	Cells/Single Cells/Live/Tcell/CD8/CD25+	CD25+_CD8	CD25+	CD8
aCD3CD28	IL7	ctrl_004	19.9	Cells/Single Cells/Live/Tcell/CD8/CD25+	CD25+_CD8	CD25+	CD8
aCD3CD28	IL15	ctrl_001	65.8	Cells/Single Cells/Live/Tcell/CD8/CD25+	CD25+_CD8	CD25+	CD8
aCD3CD28	IL15	ctrl_002	68.8	Cells/Single Cells/Live/Tcell/CD8/CD25+	CD25+_CD8	CD25+	CD8
aCD3CD28	IL15	ctrl_003	61.5	Cells/Single Cells/Live/Tcell/CD8/CD25+	CD25+_CD8	CD25+	CD8
aCD3CD28	IL15	ctrl_004	62	Cells/Single Cells/Live/Tcell/CD8/CD25+	CD25+_CD8	CD25+	CD8
PBS	PBS	ctrl_001	0.28	Cells/Single Cells/Live/Tcell/CD8/Ki-67+	Ki-67+_CD8	Ki-67+	CD8
PBS	PBS	ctrl_002	0.27	Cells/Single Cells/Live/Tcell/CD8/Ki-67+	Ki-67+_CD8	Ki-67+	CD8
PBS	PBS	ctrl_003	0.14	Cells/Single Cells/Live/Tcell/CD8/Ki-67+	Ki-67+_CD8	Ki-67+	CD8
PBS	PBS	ctrl_004	0.18	Cells/Single Cells/Live/Tcell/CD8/Ki-67+	Ki-67+_CD8	Ki-67+	CD8
PBS	PBS	ctrl_001	0.24	Cells/Single Cells/Live/Tcell/CD8/Ki-67+	Ki-67+_CD8	Ki-67+	CD8
PBS	IL2	ctrl_001	39	Cells/Single Cells/Live/Tcell/CD8/Ki-67+	Ki-67+_CD8	Ki-67+	CD8
PBS	IL2	ctrl_002	48.2	Cells/Single Cells/Live/Tcell/CD8/Ki-67+	Ki-67+_CD8	Ki-67+	CD8
PBS	IL2	ctrl_003	20.6	Cells/Single Cells/Live/Tcell/CD8/Ki-67+	Ki-67+_CD8	Ki-67+	CD8
PBS	IL2	ctrl_004	39.7	Cells/Single Cells/Live/Tcell/CD8/Ki-67+	Ki-67+_CD8	Ki-67+	CD8
PBS	IL7	ctrl_001	19.9	Cells/Single Cells/Live/Tcell/CD8/Ki-67+	Ki-67+_CD8	Ki-67+	CD8
PBS	IL7	ctrl_002	42.4	Cells/Single Cells/Live/Tcell/CD8/Ki-67+	Ki-67+_CD8	Ki-67+	CD8
PBS	IL7	ctrl_003	32.3	Cells/Single Cells/Live/Tcell/CD8/Ki-67+	Ki-67+_CD8	Ki-67+	CD8
PBS	IL7	ctrl_004	35.7	Cells/Single Cells/Live/Tcell/CD8/Ki-67+	Ki-67+_CD8	Ki-67+	CD8
PBS	IL15	ctrl_001	42.6	Cells/Single Cells/Live/Tcell/CD8/Ki-67+	Ki-67+_CD8	Ki-67+	CD8
PBS	IL15	ctrl_002	45.1	Cells/Single Cells/Live/Tcell/CD8/Ki-67+	Ki-67+_CD8	Ki-67+	CD8
PBS	IL15	ctrl_003	21.6	Cells/Single Cells/Live/Tcell/CD8/Ki-67+	Ki-67+_CD8	Ki-67+	CD8
PBS	IL15	ctrl_004	34.9	Cells/Single Cells/Live/Tcell/CD8/Ki-67+	Ki-67+_CD8	Ki-67+	CD8
aCD3CD28	PBS	ctrl_001	75.4	Cells/Single Cells/Live/Tcell/CD8/Ki-67+	Ki-67+_CD8	Ki-67+	CD8
aCD3CD28	PBS	ctrl_002	66.3	Cells/Single Cells/Live/Tcell/CD8/Ki-67+	Ki-67+_CD8	Ki-67+	CD8
aCD3CD28	PBS	ctrl_003	52.1	Cells/Single Cells/Live/Tcell/CD8/Ki-67+	Ki-67+_CD8	Ki-67+	CD8
aCD3CD28	PBS	ctrl_004	74.5	Cells/Single Cells/Live/Tcell/CD8/Ki-67+	Ki-67+_CD8	Ki-67+	CD8
aCD3CD28	IL2	ctrl_001	74.3	Cells/Single Cells/Live/Tcell/CD8/Ki-67+	Ki-67+_CD8	Ki-67+	CD8
aCD3CD28	IL2	ctrl_002	86.2	Cells/Single Cells/Live/Tcell/CD8/Ki-67+	Ki-67+_CD8	Ki-67+	CD8
aCD3CD28	IL2	ctrl_003	77.7	Cells/Single Cells/Live/Tcell/CD8/Ki-67+	Ki-67+_CD8	Ki-67+	CD8
aCD3CD28	IL2	ctrl_004	70	Cells/Single Cells/Live/Tcell/CD8/Ki-67+	Ki-67+_CD8	Ki-67+	CD8
aCD3CD28	IL7	ctrl_001	82.6	Cells/Single Cells/Live/Tcell/CD8/Ki-67+	Ki-67+_CD8	Ki-67+	CD8
aCD3CD28	IL7	ctrl_002	73.8	Cells/Single Cells/Live/Tcell/CD8/Ki-67+	Ki-67+_CD8	Ki-67+	CD8
aCD3CD28	IL7	ctrl_003	76.3	Cells/Single Cells/Live/Tcell/CD8/Ki-67+	Ki-67+_CD8	Ki-67+	CD8
aCD3CD28	IL7	ctrl_004	79.7	Cells/Single Cells/Live/Tcell/CD8/Ki-67+	Ki-67+_CD8	Ki-67+	CD8
aCD3CD28	IL15	ctrl_001	70.7	Cells/Single Cells/Live/Tcell/CD8/Ki-67+	Ki-67+_CD8	Ki-67+	CD8
aCD3CD28	IL15	ctrl_002	83	Cells/Single Cells/Live/Tcell/CD8/Ki-67+	Ki-67+_CD8	Ki-67+	CD8
aCD3CD28	IL15	ctrl_003	77.6	Cells/Single Cells/Live/Tcell/CD8/Ki-67+	Ki-67+_CD8	Ki-67+	CD8
aCD3CD28	IL15	ctrl_004	64.6	Cells/Single Cells/Live/Tcell/CD8/Ki-67+	Ki-67+_CD8	Ki-67+	CD8
PBS	PBS	ctrl_001	0.74	Cells/Single Cells/Live/Tcell/CD8/Q1: Ki-67- , CD25+	Q1: Ki-67- , CD25+_CD8	Q1: Ki-67- , CD25+	CD8
PBS	PBS	ctrl_002	0.41	Cells/Single Cells/Live/Tcell/CD8/Q1: Ki-67- , CD25+	Q1: Ki-67- , CD25+_CD8	Q1: Ki-67- , CD25+	CD8
PBS	PBS	ctrl_003	0.24	Cells/Single Cells/Live/Tcell/CD8/Q1: Ki-67- , CD25+	Q1: Ki-67- , CD25+_CD8	Q1: Ki-67- , CD25+	CD8
PBS	PBS	ctrl_004	0.16	Cells/Single Cells/Live/Tcell/CD8/Q1: Ki-67- , CD25+	Q1: Ki-67- , CD25+_CD8	Q1: Ki-67- , CD25+	CD8
PBS	PBS	ctrl_001	0.34	Cells/Single Cells/Live/Tcell/CD8/Q1: Ki-67- , CD25+	Q1: Ki-67- , CD25+_CD8	Q1: Ki-67- , CD25+	CD8
PBS	IL2	ctrl_001	0.21	Cells/Single Cells/Live/Tcell/CD8/Q1: Ki-67- , CD25+	Q1: Ki-67- , CD25+_CD8	Q1: Ki-67- , CD25+	CD8
PBS	IL2	ctrl_002	0.31	Cells/Single Cells/Live/Tcell/CD8/Q1: Ki-67- , CD25+	Q1: Ki-67- , CD25+_CD8	Q1: Ki-67- , CD25+	CD8
PBS	IL2	ctrl_003	0.28	Cells/Single Cells/Live/Tcell/CD8/Q1: Ki-67- , CD25+	Q1: Ki-67- , CD25+_CD8	Q1: Ki-67- , CD25+	CD8
PBS	IL2	ctrl_004	0.28	Cells/Single Cells/Live/Tcell/CD8/Q1: Ki-67- , CD25+	Q1: Ki-67- , CD25+_CD8	Q1: Ki-67- , CD25+	CD8
PBS	IL7	ctrl_001	3.35	Cells/Single Cells/Live/Tcell/CD8/Q1: Ki-67- , CD25+	Q1: Ki-67- , CD25+_CD8	Q1: Ki-67- , CD25+	CD8
PBS	IL7	ctrl_002	4.66	Cells/Single Cells/Live/Tcell/CD8/Q1: Ki-67- , CD25+	Q1: Ki-67- , CD25+_CD8	Q1: Ki-67- , CD25+	CD8
PBS	IL7	ctrl_003	2.7	Cells/Single Cells/Live/Tcell/CD8/Q1: Ki-67- , CD25+	Q1: Ki-67- , CD25+_CD8	Q1: Ki-67- , CD25+	CD8
PBS	IL7	ctrl_004	2.42	Cells/Single Cells/Live/Tcell/CD8/Q1: Ki-67- , CD25+	Q1: Ki-67- , CD25+_CD8	Q1: Ki-67- , CD25+	CD8
PBS	IL15	ctrl_001	1.9	Cells/Single Cells/Live/Tcell/CD8/Q1: Ki-67- , CD25+	Q1: Ki-67- , CD25+_CD8	Q1: Ki-67- , CD25+	CD8
PBS	IL15	ctrl_002	4.79	Cells/Single Cells/Live/Tcell/CD8/Q1: Ki-67- , CD25+	Q1: Ki-67- , CD25+_CD8	Q1: Ki-67- , CD25+	CD8
PBS	IL15	ctrl_003	3.82	Cells/Single Cells/Live/Tcell/CD8/Q1: Ki-67- , CD25+	Q1: Ki-67- , CD25+_CD8	Q1: Ki-67- , CD25+	CD8
PBS	IL15	ctrl_004	2.31	Cells/Single Cells/Live/Tcell/CD8/Q1: Ki-67- , CD25+	Q1: Ki-67- , CD25+_CD8	Q1: Ki-67- , CD25+	CD8
aCD3CD28	PBS	ctrl_001	1.04	Cells/Single Cells/Live/Tcell/CD8/Q1: Ki-67- , CD25+	Q1: Ki-67- , CD25+_CD8	Q1: Ki-67- , CD25+	CD8
aCD3CD28	PBS	ctrl_002	1.15	Cells/Single Cells/Live/Tcell/CD8/Q1: Ki-67- , CD25+	Q1: Ki-67- , CD25+_CD8	Q1: Ki-67- , CD25+	CD8
aCD3CD28	PBS	ctrl_003	1.05	Cells/Single Cells/Live/Tcell/CD8/Q1: Ki-67- , CD25+	Q1: Ki-67- , CD25+_CD8	Q1: Ki-67- , CD25+	CD8
aCD3CD28	PBS	ctrl_004	0.8	Cells/Single Cells/Live/Tcell/CD8/Q1: Ki-67- , CD25+	Q1: Ki-67- , CD25+_CD8	Q1: Ki-67- , CD25+	CD8
aCD3CD28	IL2	ctrl_001	1.19	Cells/Single Cells/Live/Tcell/CD8/Q1: Ki-67- , CD25+	Q1: Ki-67- , CD25+_CD8	Q1: Ki-67- , CD25+	CD8
aCD3CD28	IL2	ctrl_002	0.28	Cells/Single Cells/Live/Tcell/CD8/Q1: Ki-67- , CD25+	Q1: Ki-67- , CD25+_CD8	Q1: Ki-67- , CD25+	CD8
aCD3CD28	IL2	ctrl_003	0.47	Cells/Single Cells/Live/Tcell/CD8/Q1: Ki-67- , CD25+	Q1: Ki-67- , CD25+_CD8	Q1: Ki-67- , CD25+	CD8
aCD3CD28	IL2	ctrl_004	0.76	Cells/Single Cells/Live/Tcell/CD8/Q1: Ki-67- , CD25+	Q1: Ki-67- , CD25+_CD8	Q1: Ki-67- , CD25+	CD8
aCD3CD28	IL7	ctrl_001	1.83	Cells/Single Cells/Live/Tcell/CD8/Q1: Ki-67- , CD25+	Q1: Ki-67- , CD25+_CD8	Q1: Ki-67- , CD25+	CD8
aCD3CD28	IL7	ctrl_002	4.67	Cells/Single Cells/Live/Tcell/CD8/Q1: Ki-67- , CD25+	Q1: Ki-67- , CD25+_CD8	Q1: Ki-67- , CD25+	CD8
aCD3CD28	IL7	ctrl_003	2.85	Cells/Single Cells/Live/Tcell/CD8/Q1: Ki-67- , CD25+	Q1: Ki-67- , CD25+_CD8	Q1: Ki-67- , CD25+	CD8
aCD3CD28	IL7	ctrl_004	2.59	Cells/Single Cells/Live/Tcell/CD8/Q1: Ki-67- , CD25+	Q1: Ki-67- , CD25+_CD8	Q1: Ki-67- , CD25+	CD8
aCD3CD28	IL15	ctrl_001	4.1	Cells/Single Cells/Live/Tcell/CD8/Q1: Ki-67- , CD25+	Q1: Ki-67- , CD25+_CD8	Q1: Ki-67- , CD25+	CD8
aCD3CD28	IL15	ctrl_002	2.37	Cells/Single Cells/Live/Tcell/CD8/Q1: Ki-67- , CD25+	Q1: Ki-67- , CD25+_CD8	Q1: Ki-67- , CD25+	CD8
aCD3CD28	IL15	ctrl_003	2.38	Cells/Single Cells/Live/Tcell/CD8/Q1: Ki-67- , CD25+	Q1: Ki-67- , CD25+_CD8	Q1: Ki-67- , CD25+	CD8
aCD3CD28	IL15	ctrl_004	5.72	Cells/Single Cells/Live/Tcell/CD8/Q1: Ki-67- , CD25+	Q1: Ki-67- , CD25+_CD8	Q1: Ki-67- , CD25+	CD8
PBS	PBS	ctrl_001	0.2	Cells/Single Cells/Live/Tcell/CD8/Q2: Ki-67+ , CD25+	Q2: Ki-67+ , CD25+_CD8	Q2: Ki-67+ , CD25+	CD8
PBS	PBS	ctrl_002	0.22	Cells/Single Cells/Live/Tcell/CD8/Q2: Ki-67+ , CD25+	Q2: Ki-67+ , CD25+_CD8	Q2: Ki-67+ , CD25+	CD8
PBS	PBS	ctrl_003	0.1	Cells/Single Cells/Live/Tcell/CD8/Q2: Ki-67+ , CD25+	Q2: Ki-67+ , CD25+_CD8	Q2: Ki-67+ , CD25+	CD8
PBS	PBS	ctrl_004	0.18	Cells/Single Cells/Live/Tcell/CD8/Q2: Ki-67+ , CD25+	Q2: Ki-67+ , CD25+_CD8	Q2: Ki-67+ , CD25+	CD8
PBS	PBS	ctrl_001	0.19	Cells/Single Cells/Live/Tcell/CD8/Q2: Ki-67+ , CD25+	Q2: Ki-67+ , CD25+_CD8	Q2: Ki-67+ , CD25+	CD8
PBS	IL2	ctrl_001	1.82	Cells/Single Cells/Live/Tcell/CD8/Q2: Ki-67+ , CD25+	Q2: Ki-67+ , CD25+_CD8	Q2: Ki-67+ , CD25+	CD8
PBS	IL2	ctrl_002	3.85	Cells/Single Cells/Live/Tcell/CD8/Q2: Ki-67+ , CD25+	Q2: Ki-67+ , CD25+_CD8	Q2: Ki-67+ , CD25+	CD8
PBS	IL2	ctrl_003	3.03	Cells/Single Cells/Live/Tcell/CD8/Q2: Ki-67+ , CD25+	Q2: Ki-67+ , CD25+_CD8	Q2: Ki-67+ , CD25+	CD8
PBS	IL2	ctrl_004	4.3	Cells/Single Cells/Live/Tcell/CD8/Q2: Ki-67+ , CD25+	Q2: Ki-67+ , CD25+_CD8	Q2: Ki-67+ , CD25+	CD8
PBS	IL7	ctrl_001	6.94	Cells/Single Cells/Live/Tcell/CD8/Q2: Ki-67+ , CD25+	Q2: Ki-67+ , CD25+_CD8	Q2: Ki-67+ , CD25+	CD8
PBS	IL7	ctrl_002	15.2	Cells/Single Cells/Live/Tcell/CD8/Q2: Ki-67+ , CD25+	Q2: Ki-67+ , CD25+_CD8	Q2: Ki-67+ , CD25+	CD8
PBS	IL7	ctrl_003	11.9	Cells/Single Cells/Live/Tcell/CD8/Q2: Ki-67+ , CD25+	Q2: Ki-67+ , CD25+_CD8	Q2: Ki-67+ , CD25+	CD8
PBS	IL7	ctrl_004	8.09	Cells/Single Cells/Live/Tcell/CD8/Q2: Ki-67+ , CD25+	Q2: Ki-67+ , CD25+_CD8	Q2: Ki-67+ , CD25+	CD8
PBS	IL15	ctrl_001	13.7	Cells/Single Cells/Live/Tcell/CD8/Q2: Ki-67+ , CD25+	Q2: Ki-67+ , CD25+_CD8	Q2: Ki-67+ , CD25+	CD8
PBS	IL15	ctrl_002	30.9	Cells/Single Cells/Live/Tcell/CD8/Q2: Ki-67+ , CD25+	Q2: Ki-67+ , CD25+_CD8	Q2: Ki-67+ , CD25+	CD8
PBS	IL15	ctrl_003	16.2	Cells/Single Cells/Live/Tcell/CD8/Q2: Ki-67+ , CD25+	Q2: Ki-67+ , CD25+_CD8	Q2: Ki-67+ , CD25+	CD8
PBS	IL15	ctrl_004	21.6	Cells/Single Cells/Live/Tcell/CD8/Q2: Ki-67+ , CD25+	Q2: Ki-67+ , CD25+_CD8	Q2: Ki-67+ , CD25+	CD8
aCD3CD28	PBS	ctrl_001	15.4	Cells/Single Cells/Live/Tcell/CD8/Q2: Ki-67+ , CD25+	Q2: Ki-67+ , CD25+_CD8	Q2: Ki-67+ , CD25+	CD8
aCD3CD28	PBS	ctrl_002	18.2	Cells/Single Cells/Live/Tcell/CD8/Q2: Ki-67+ , CD25+	Q2: Ki-67+ , CD25+_CD8	Q2: Ki-67+ , CD25+	CD8
aCD3CD28	PBS	ctrl_003	7.8	Cells/Single Cells/Live/Tcell/CD8/Q2: Ki-67+ , CD25+	Q2: Ki-67+ , CD25+_CD8	Q2: Ki-67+ , CD25+	CD8
aCD3CD28	PBS	ctrl_004	7.75	Cells/Single Cells/Live/Tcell/CD8/Q2: Ki-67+ , CD25+	Q2: Ki-67+ , CD25+_CD8	Q2: Ki-67+ , CD25+	CD8
aCD3CD28	IL2	ctrl_001	39.2	Cells/Single Cells/Live/Tcell/CD8/Q2: Ki-67+ , CD25+	Q2: Ki-67+ , CD25+_CD8	Q2: Ki-67+ , CD25+	CD8
aCD3CD28	IL2	ctrl_002	22.6	Cells/Single Cells/Live/Tcell/CD8/Q2: Ki-67+ , CD25+	Q2: Ki-67+ , CD25+_CD8	Q2: Ki-67+ , CD25+	CD8
aCD3CD28	IL2	ctrl_003	22.2	Cells/Single Cells/Live/Tcell/CD8/Q2: Ki-67+ , CD25+	Q2: Ki-67+ , CD25+_CD8	Q2: Ki-67+ , CD25+	CD8
aCD3CD28	IL2	ctrl_004	23.3	Cells/Single Cells/Live/Tcell/CD8/Q2: Ki-67+ , CD25+	Q2: Ki-67+ , CD25+_CD8	Q2: Ki-67+ , CD25+	CD8
aCD3CD28	IL7	ctrl_001	40.9	Cells/Single Cells/Live/Tcell/CD8/Q2: Ki-67+ , CD25+	Q2: Ki-67+ , CD25+_CD8	Q2: Ki-67+ , CD25+	CD8
aCD3CD28	IL7	ctrl_002	32.4	Cells/Single Cells/Live/Tcell/CD8/Q2: Ki-67+ , CD25+	Q2: Ki-67+ , CD25+_CD8	Q2: Ki-67+ , CD25+	CD8
aCD3CD28	IL7	ctrl_003	47.6	Cells/Single Cells/Live/Tcell/CD8/Q2: Ki-67+ , CD25+	Q2: Ki-67+ , CD25+_CD8	Q2: Ki-67+ , CD25+	CD8
aCD3CD28	IL7	ctrl_004	19	Cells/Single Cells/Live/Tcell/CD8/Q2: Ki-67+ , CD25+	Q2: Ki-67+ , CD25+_CD8	Q2: Ki-67+ , CD25+	CD8
aCD3CD28	IL15	ctrl_001	63	Cells/Single Cells/Live/Tcell/CD8/Q2: Ki-67+ , CD25+	Q2: Ki-67+ , CD25+_CD8	Q2: Ki-67+ , CD25+	CD8
aCD3CD28	IL15	ctrl_002	68.4	Cells/Single Cells/Live/Tcell/CD8/Q2: Ki-67+ , CD25+	Q2: Ki-67+ , CD25+_CD8	Q2: Ki-67+ , CD25+	CD8
aCD3CD28	IL15	ctrl_003	61	Cells/Single Cells/Live/Tcell/CD8/Q2: Ki-67+ , CD25+	Q2: Ki-67+ , CD25+_CD8	Q2: Ki-67+ , CD25+	CD8
aCD3CD28	IL15	ctrl_004	57.4	Cells/Single Cells/Live/Tcell/CD8/Q2: Ki-67+ , CD25+	Q2: Ki-67+ , CD25+_CD8	Q2: Ki-67+ , CD25+	CD8
PBS	PBS	ctrl_001	0.08	Cells/Single Cells/Live/Tcell/CD8/Q3: Ki-67+ , CD25-	Q3: Ki-67+ , CD25-_CD8	Q3: Ki-67+ , CD25-	CD8
PBS	PBS	ctrl_002	0.044	Cells/Single Cells/Live/Tcell/CD8/Q3: Ki-67+ , CD25-	Q3: Ki-67+ , CD25-_CD8	Q3: Ki-67+ , CD25-	CD8
PBS	PBS	ctrl_003	0.029	Cells/Single Cells/Live/Tcell/CD8/Q3: Ki-67+ , CD25-	Q3: Ki-67+ , CD25-_CD8	Q3: Ki-67+ , CD25-	CD8
PBS	PBS	ctrl_004	0	Cells/Single Cells/Live/Tcell/CD8/Q3: Ki-67+ , CD25-	Q3: Ki-67+ , CD25-_CD8	Q3: Ki-67+ , CD25-	CD8
PBS	PBS	ctrl_001	0.034	Cells/Single Cells/Live/Tcell/CD8/Q3: Ki-67+ , CD25-	Q3: Ki-67+ , CD25-_CD8	Q3: Ki-67+ , CD25-	CD8
PBS	IL2	ctrl_001	36.7	Cells/Single Cells/Live/Tcell/CD8/Q3: Ki-67+ , CD25-	Q3: Ki-67+ , CD25-_CD8	Q3: Ki-67+ , CD25-	CD8
PBS	IL2	ctrl_002	44	Cells/Single Cells/Live/Tcell/CD8/Q3: Ki-67+ , CD25-	Q3: Ki-67+ , CD25-_CD8	Q3: Ki-67+ , CD25-	CD8
PBS	IL2	ctrl_003	17.4	Cells/Single Cells/Live/Tcell/CD8/Q3: Ki-67+ , CD25-	Q3: Ki-67+ , CD25-_CD8	Q3: Ki-67+ , CD25-	CD8
PBS	IL2	ctrl_004	34.9	Cells/Single Cells/Live/Tcell/CD8/Q3: Ki-67+ , CD25-	Q3: Ki-67+ , CD25-_CD8	Q3: Ki-67+ , CD25-	CD8
PBS	IL7	ctrl_001	12.5	Cells/Single Cells/Live/Tcell/CD8/Q3: Ki-67+ , CD25-	Q3: Ki-67+ , CD25-_CD8	Q3: Ki-67+ , CD25-	CD8
PBS	IL7	ctrl_002	26.8	Cells/Single Cells/Live/Tcell/CD8/Q3: Ki-67+ , CD25-	Q3: Ki-67+ , CD25-_CD8	Q3: Ki-67+ , CD25-	CD8
PBS	IL7	ctrl_003	19.7	Cells/Single Cells/Live/Tcell/CD8/Q3: Ki-67+ , CD25-	Q3: Ki-67+ , CD25-_CD8	Q3: Ki-67+ , CD25-	CD8
PBS	IL7	ctrl_004	26.5	Cells/Single Cells/Live/Tcell/CD8/Q3: Ki-67+ , CD25-	Q3: Ki-67+ , CD25-_CD8	Q3: Ki-67+ , CD25-	CD8
PBS	IL15	ctrl_001	28.3	Cells/Single Cells/Live/Tcell/CD8/Q3: Ki-67+ , CD25-	Q3: Ki-67+ , CD25-_CD8	Q3: Ki-67+ , CD25-	CD8
PBS	IL15	ctrl_002	13.7	Cells/Single Cells/Live/Tcell/CD8/Q3: Ki-67+ , CD25-	Q3: Ki-67+ , CD25-_CD8	Q3: Ki-67+ , CD25-	CD8
PBS	IL15	ctrl_003	5.2	Cells/Single Cells/Live/Tcell/CD8/Q3: Ki-67+ , CD25-	Q3: Ki-67+ , CD25-_CD8	Q3: Ki-67+ , CD25-	CD8
PBS	IL15	ctrl_004	12.7	Cells/Single Cells/Live/Tcell/CD8/Q3: Ki-67+ , CD25-	Q3: Ki-67+ , CD25-_CD8	Q3: Ki-67+ , CD25-	CD8
aCD3CD28	PBS	ctrl_001	59.3	Cells/Single Cells/Live/Tcell/CD8/Q3: Ki-67+ , CD25-	Q3: Ki-67+ , CD25-_CD8	Q3: Ki-67+ , CD25-	CD8
aCD3CD28	PBS	ctrl_002	47.4	Cells/Single Cells/Live/Tcell/CD8/Q3: Ki-67+ , CD25-	Q3: Ki-67+ , CD25-_CD8	Q3: Ki-67+ , CD25-	CD8
aCD3CD28	PBS	ctrl_003	43	Cells/Single Cells/Live/Tcell/CD8/Q3: Ki-67+ , CD25-	Q3: Ki-67+ , CD25-_CD8	Q3: Ki-67+ , CD25-	CD8
aCD3CD28	PBS	ctrl_004	66.1	Cells/Single Cells/Live/Tcell/CD8/Q3: Ki-67+ , CD25-	Q3: Ki-67+ , CD25-_CD8	Q3: Ki-67+ , CD25-	CD8
aCD3CD28	IL2	ctrl_001	34.9	Cells/Single Cells/Live/Tcell/CD8/Q3: Ki-67+ , CD25-	Q3: Ki-67+ , CD25-_CD8	Q3: Ki-67+ , CD25-	CD8
aCD3CD28	IL2	ctrl_002	63.3	Cells/Single Cells/Live/Tcell/CD8/Q3: Ki-67+ , CD25-	Q3: Ki-67+ , CD25-_CD8	Q3: Ki-67+ , CD25-	CD8
aCD3CD28	IL2	ctrl_003	55.2	Cells/Single Cells/Live/Tcell/CD8/Q3: Ki-67+ , CD25-	Q3: Ki-67+ , CD25-_CD8	Q3: Ki-67+ , CD25-	CD8
aCD3CD28	IL2	ctrl_004	46.5	Cells/Single Cells/Live/Tcell/CD8/Q3: Ki-67+ , CD25-	Q3: Ki-67+ , CD25-_CD8	Q3: Ki-67+ , CD25-	CD8
aCD3CD28	IL7	ctrl_001	41.2	Cells/Single Cells/Live/Tcell/CD8/Q3: Ki-67+ , CD25-	Q3: Ki-67+ , CD25-_CD8	Q3: Ki-67+ , CD25-	CD8
aCD3CD28	IL7	ctrl_002	40.8	Cells/Single Cells/Live/Tcell/CD8/Q3: Ki-67+ , CD25-	Q3: Ki-67+ , CD25-_CD8	Q3: Ki-67+ , CD25-	CD8
aCD3CD28	IL7	ctrl_003	28	Cells/Single Cells/Live/Tcell/CD8/Q3: Ki-67+ , CD25-	Q3: Ki-67+ , CD25-_CD8	Q3: Ki-67+ , CD25-	CD8
aCD3CD28	IL7	ctrl_004	60.3	Cells/Single Cells/Live/Tcell/CD8/Q3: Ki-67+ , CD25-	Q3: Ki-67+ , CD25-_CD8	Q3: Ki-67+ , CD25-	CD8
aCD3CD28	IL15	ctrl_001	7.37	Cells/Single Cells/Live/Tcell/CD8/Q3: Ki-67+ , CD25-	Q3: Ki-67+ , CD25-_CD8	Q3: Ki-67+ , CD25-	CD8
aCD3CD28	IL15	ctrl_002	14.4	Cells/Single Cells/Live/Tcell/CD8/Q3: Ki-67+ , CD25-	Q3: Ki-67+ , CD25-_CD8	Q3: Ki-67+ , CD25-	CD8
aCD3CD28	IL15	ctrl_003	16.1	Cells/Single Cells/Live/Tcell/CD8/Q3: Ki-67+ , CD25-	Q3: Ki-67+ , CD25-_CD8	Q3: Ki-67+ , CD25-	CD8
aCD3CD28	IL15	ctrl_004	6.66	Cells/Single Cells/Live/Tcell/CD8/Q3: Ki-67+ , CD25-	Q3: Ki-67+ , CD25-_CD8	Q3: Ki-67+ , CD25-	CD8
PBS	PBS	ctrl_001	99	Cells/Single Cells/Live/Tcell/CD8/Q4: Ki-67- , CD25-	Q4: Ki-67- , CD25-_CD8	Q4: Ki-67- , CD25-	CD8
PBS	PBS	ctrl_002	99.3	Cells/Single Cells/Live/Tcell/CD8/Q4: Ki-67- , CD25-	Q4: Ki-67- , CD25-_CD8	Q4: Ki-67- , CD25-	CD8
PBS	PBS	ctrl_003	99.6	Cells/Single Cells/Live/Tcell/CD8/Q4: Ki-67- , CD25-	Q4: Ki-67- , CD25-_CD8	Q4: Ki-67- , CD25-	CD8
PBS	PBS	ctrl_004	99.7	Cells/Single Cells/Live/Tcell/CD8/Q4: Ki-67- , CD25-	Q4: Ki-67- , CD25-_CD8	Q4: Ki-67- , CD25-	CD8
PBS	PBS	ctrl_001	99.4	Cells/Single Cells/Live/Tcell/CD8/Q4: Ki-67- , CD25-	Q4: Ki-67- , CD25-_CD8	Q4: Ki-67- , CD25-	CD8
PBS	IL2	ctrl_001	61.3	Cells/Single Cells/Live/Tcell/CD8/Q4: Ki-67- , CD25-	Q4: Ki-67- , CD25-_CD8	Q4: Ki-67- , CD25-	CD8
PBS	IL2	ctrl_002	51.8	Cells/Single Cells/Live/Tcell/CD8/Q4: Ki-67- , CD25-	Q4: Ki-67- , CD25-_CD8	Q4: Ki-67- , CD25-	CD8
PBS	IL2	ctrl_003	79.3	Cells/Single Cells/Live/Tcell/CD8/Q4: Ki-67- , CD25-	Q4: Ki-67- , CD25-_CD8	Q4: Ki-67- , CD25-	CD8
PBS	IL2	ctrl_004	60.5	Cells/Single Cells/Live/Tcell/CD8/Q4: Ki-67- , CD25-	Q4: Ki-67- , CD25-_CD8	Q4: Ki-67- , CD25-	CD8
PBS	IL7	ctrl_001	77.2	Cells/Single Cells/Live/Tcell/CD8/Q4: Ki-67- , CD25-	Q4: Ki-67- , CD25-_CD8	Q4: Ki-67- , CD25-	CD8
PBS	IL7	ctrl_002	53.3	Cells/Single Cells/Live/Tcell/CD8/Q4: Ki-67- , CD25-	Q4: Ki-67- , CD25-_CD8	Q4: Ki-67- , CD25-	CD8
PBS	IL7	ctrl_003	65.7	Cells/Single Cells/Live/Tcell/CD8/Q4: Ki-67- , CD25-	Q4: Ki-67- , CD25-_CD8	Q4: Ki-67- , CD25-	CD8
PBS	IL7	ctrl_004	63	Cells/Single Cells/Live/Tcell/CD8/Q4: Ki-67- , CD25-	Q4: Ki-67- , CD25-_CD8	Q4: Ki-67- , CD25-	CD8
PBS	IL15	ctrl_001	56.1	Cells/Single Cells/Live/Tcell/CD8/Q4: Ki-67- , CD25-	Q4: Ki-67- , CD25-_CD8	Q4: Ki-67- , CD25-	CD8
PBS	IL15	ctrl_002	50.6	Cells/Single Cells/Live/Tcell/CD8/Q4: Ki-67- , CD25-	Q4: Ki-67- , CD25-_CD8	Q4: Ki-67- , CD25-	CD8
PBS	IL15	ctrl_003	74.8	Cells/Single Cells/Live/Tcell/CD8/Q4: Ki-67- , CD25-	Q4: Ki-67- , CD25-_CD8	Q4: Ki-67- , CD25-	CD8
PBS	IL15	ctrl_004	63.4	Cells/Single Cells/Live/Tcell/CD8/Q4: Ki-67- , CD25-	Q4: Ki-67- , CD25-_CD8	Q4: Ki-67- , CD25-	CD8
aCD3CD28	PBS	ctrl_001	24.3	Cells/Single Cells/Live/Tcell/CD8/Q4: Ki-67- , CD25-	Q4: Ki-67- , CD25-_CD8	Q4: Ki-67- , CD25-	CD8
aCD3CD28	PBS	ctrl_002	33.3	Cells/Single Cells/Live/Tcell/CD8/Q4: Ki-67- , CD25-	Q4: Ki-67- , CD25-_CD8	Q4: Ki-67- , CD25-	CD8
aCD3CD28	PBS	ctrl_003	48.2	Cells/Single Cells/Live/Tcell/CD8/Q4: Ki-67- , CD25-	Q4: Ki-67- , CD25-_CD8	Q4: Ki-67- , CD25-	CD8
aCD3CD28	PBS	ctrl_004	25.3	Cells/Single Cells/Live/Tcell/CD8/Q4: Ki-67- , CD25-	Q4: Ki-67- , CD25-_CD8	Q4: Ki-67- , CD25-	CD8
aCD3CD28	IL2	ctrl_001	24.7	Cells/Single Cells/Live/Tcell/CD8/Q4: Ki-67- , CD25-	Q4: Ki-67- , CD25-_CD8	Q4: Ki-67- , CD25-	CD8
aCD3CD28	IL2	ctrl_002	13.8	Cells/Single Cells/Live/Tcell/CD8/Q4: Ki-67- , CD25-	Q4: Ki-67- , CD25-_CD8	Q4: Ki-67- , CD25-	CD8
aCD3CD28	IL2	ctrl_003	22.2	Cells/Single Cells/Live/Tcell/CD8/Q4: Ki-67- , CD25-	Q4: Ki-67- , CD25-_CD8	Q4: Ki-67- , CD25-	CD8
aCD3CD28	IL2	ctrl_004	29.4	Cells/Single Cells/Live/Tcell/CD8/Q4: Ki-67- , CD25-	Q4: Ki-67- , CD25-_CD8	Q4: Ki-67- , CD25-	CD8
aCD3CD28	IL7	ctrl_001	16	Cells/Single Cells/Live/Tcell/CD8/Q4: Ki-67- , CD25-	Q4: Ki-67- , CD25-_CD8	Q4: Ki-67- , CD25-	CD8
aCD3CD28	IL7	ctrl_002	22.1	Cells/Single Cells/Live/Tcell/CD8/Q4: Ki-67- , CD25-	Q4: Ki-67- , CD25-_CD8	Q4: Ki-67- , CD25-	CD8
aCD3CD28	IL7	ctrl_003	21.6	Cells/Single Cells/Live/Tcell/CD8/Q4: Ki-67- , CD25-	Q4: Ki-67- , CD25-_CD8	Q4: Ki-67- , CD25-	CD8
aCD3CD28	IL7	ctrl_004	18.1	Cells/Single Cells/Live/Tcell/CD8/Q4: Ki-67- , CD25-	Q4: Ki-67- , CD25-_CD8	Q4: Ki-67- , CD25-	CD8
aCD3CD28	IL15	ctrl_001	25.6	Cells/Single Cells/Live/Tcell/CD8/Q4: Ki-67- , CD25-	Q4: Ki-67- , CD25-_CD8	Q4: Ki-67- , CD25-	CD8
aCD3CD28	IL15	ctrl_002	14.9	Cells/Single Cells/Live/Tcell/CD8/Q4: Ki-67- , CD25-	Q4: Ki-67- , CD25-_CD8	Q4: Ki-67- , CD25-	CD8
aCD3CD28	IL15	ctrl_003	20.5	Cells/Single Cells/Live/Tcell/CD8/Q4: Ki-67- , CD25-	Q4: Ki-67- , CD25-_CD8	Q4: Ki-67- , CD25-	CD8
aCD3CD28	IL15	ctrl_004	30.2	Cells/Single Cells/Live/Tcell/CD8/Q4: Ki-67- , CD25-	Q4: Ki-67- , CD25-_CD8	Q4: Ki-67- , CD25-	CD8

## Sheet: FigS13f
Time	preAct	Donor	cytokine	Conc	Frequency (%)	Subpopulation	parent
48	PBS	ctrl001	PBS	0	0.18	Q5: CD25- , Ki-67+	Tcon
48	PBS	ctrl001	IL2	1	0.33	Q5: CD25- , Ki-67+	Tcon
48	PBS	ctrl001	IL2	01	0.23	Q5: CD25- , Ki-67+	Tcon
48	PBS	ctrl001	IL2	001	0.26	Q5: CD25- , Ki-67+	Tcon
48	PBS	ctrl001	IL2	0001	0.16	Q5: CD25- , Ki-67+	Tcon
48	PBS	ctrl001	IL2	00001	0.21	Q5: CD25- , Ki-67+	Tcon
48	PBS	ctrl001	IL2	000001	0.13	Q5: CD25- , Ki-67+	Tcon
48	PBS	ctrl001	IL2	0000001	0.18	Q5: CD25- , Ki-67+	Tcon
48	PBS	ctrl002	PBS	0	0.18	Q5: CD25- , Ki-67+	Tcon
48	PBS	ctrl002	IL2	1	0.46	Q5: CD25- , Ki-67+	Tcon
48	PBS	ctrl002	IL2	01	0.38	Q5: CD25- , Ki-67+	Tcon
48	PBS	ctrl002	IL2	001	0.15	Q5: CD25- , Ki-67+	Tcon
48	PBS	ctrl002	IL2	0001	0.18	Q5: CD25- , Ki-67+	Tcon
48	PBS	ctrl002	IL2	00001	0.18	Q5: CD25- , Ki-67+	Tcon
48	PBS	ctrl002	IL2	000001	0.19	Q5: CD25- , Ki-67+	Tcon
48	PBS	ctrl002	IL2	0000001	0.17	Q5: CD25- , Ki-67+	Tcon
48	PBS	ctrl001	NARA	1	0.22	Q5: CD25- , Ki-67+	Tcon
48	PBS	ctrl001	NARA	01	0.19	Q5: CD25- , Ki-67+	Tcon
48	PBS	ctrl001	NARA	001	0.18	Q5: CD25- , Ki-67+	Tcon
48	PBS	ctrl001	NARA	0001	0.21	Q5: CD25- , Ki-67+	Tcon
48	PBS	ctrl001	NARA	00001	0.21	Q5: CD25- , Ki-67+	Tcon
48	PBS	ctrl001	NARA	000001	0.17	Q5: CD25- , Ki-67+	Tcon
48	PBS	ctrl001	NARA	0000001	0.18	Q5: CD25- , Ki-67+	Tcon
48	PBS	ctrl002	NARA	1	0.2	Q5: CD25- , Ki-67+	Tcon
48	PBS	ctrl002	NARA	01	0.21	Q5: CD25- , Ki-67+	Tcon
48	PBS	ctrl002	NARA	001	0.16	Q5: CD25- , Ki-67+	Tcon
48	PBS	ctrl002	NARA	0001	0.14	Q5: CD25- , Ki-67+	Tcon
48	PBS	ctrl002	NARA	00001	0.15	Q5: CD25- , Ki-67+	Tcon
48	PBS	ctrl002	NARA	000001	0.16	Q5: CD25- , Ki-67+	Tcon
48	PBS	ctrl002	NARA	0000001	0.13	Q5: CD25- , Ki-67+	Tcon
48	withTCR	ctrl001	PBS	0	0.33	Q5: CD25- , Ki-67+	Tcon
48	withTCR	ctrl001	IL2	1	0.27	Q5: CD25- , Ki-67+	Tcon
48	withTCR	ctrl001	IL2	01	0.32	Q5: CD25- , Ki-67+	Tcon
48	withTCR	ctrl001	IL2	001	0.27	Q5: CD25- , Ki-67+	Tcon
48	withTCR	ctrl001	IL2	0001	0.24	Q5: CD25- , Ki-67+	Tcon
48	withTCR	ctrl001	IL2	00001	0.29	Q5: CD25- , Ki-67+	Tcon
48	withTCR	ctrl001	IL2	000001	0.3	Q5: CD25- , Ki-67+	Tcon
48	withTCR	ctrl001	IL2	0000001	0.18	Q5: CD25- , Ki-67+	Tcon
48	withTCR	ctrl002	PBS	0	0.54	Q5: CD25- , Ki-67+	Tcon
48	withTCR	ctrl002	IL2	1	0.52	Q5: CD25- , Ki-67+	Tcon
48	withTCR	ctrl002	IL2	01	0.51	Q5: CD25- , Ki-67+	Tcon
48	withTCR	ctrl002	IL2	001	0.4	Q5: CD25- , Ki-67+	Tcon
48	withTCR	ctrl002	IL2	0001	0.41	Q5: CD25- , Ki-67+	Tcon
48	withTCR	ctrl002	IL2	00001	0.36	Q5: CD25- , Ki-67+	Tcon
48	withTCR	ctrl002	IL2	000001	0.44	Q5: CD25- , Ki-67+	Tcon
48	withTCR	ctrl002	IL2	0000001	0.26	Q5: CD25- , Ki-67+	Tcon
48	withTCR	ctrl001	NARA	1	0.19	Q5: CD25- , Ki-67+	Tcon
48	withTCR	ctrl001	NARA	01	0.2	Q5: CD25- , Ki-67+	Tcon
48	withTCR	ctrl001	NARA	001	0.27	Q5: CD25- , Ki-67+	Tcon
48	withTCR	ctrl001	NARA	0001	0.27	Q5: CD25- , Ki-67+	Tcon
48	withTCR	ctrl001	NARA	00001	0.18	Q5: CD25- , Ki-67+	Tcon
48	withTCR	ctrl001	NARA	000001	0.33	Q5: CD25- , Ki-67+	Tcon
48	withTCR	ctrl001	NARA	0000001	0.26	Q5: CD25- , Ki-67+	Tcon
48	withTCR	ctrl002	NARA	1	0.12	Q5: CD25- , Ki-67+	Tcon
48	withTCR	ctrl002	NARA	01	0.23	Q5: CD25- , Ki-67+	Tcon
48	withTCR	ctrl002	NARA	001	0.45	Q5: CD25- , Ki-67+	Tcon
48	withTCR	ctrl002	NARA	0001	0.44	Q5: CD25- , Ki-67+	Tcon
48	withTCR	ctrl002	NARA	00001	0.31	Q5: CD25- , Ki-67+	Tcon
48	withTCR	ctrl002	NARA	000001	0.47	Q5: CD25- , Ki-67+	Tcon
48	withTCR	ctrl002	NARA	0000001	0.46	Q5: CD25- , Ki-67+	Tcon
48	PBS	ctrl001	PBS	0	0.00699	Q6: CD25+ , Ki-67+	Tcon
48	PBS	ctrl001	IL2	1	0.044	Q6: CD25+ , Ki-67+	Tcon
48	PBS	ctrl001	IL2	01	0.043	Q6: CD25+ , Ki-67+	Tcon
48	PBS	ctrl001	IL2	001	0.034	Q6: CD25+ , Ki-67+	Tcon
48	PBS	ctrl001	IL2	0001	0.028	Q6: CD25+ , Ki-67+	Tcon
48	PBS	ctrl001	IL2	00001	0.018	Q6: CD25+ , Ki-67+	Tcon
48	PBS	ctrl001	IL2	000001	0.015	Q6: CD25+ , Ki-67+	Tcon
48	PBS	ctrl001	IL2	0000001	0.011	Q6: CD25+ , Ki-67+	Tcon
48	PBS	ctrl002	PBS	0	0.016	Q6: CD25+ , Ki-67+	Tcon
48	PBS	ctrl002	IL2	1	0.14	Q6: CD25+ , Ki-67+	Tcon
48	PBS	ctrl002	IL2	01	0.094	Q6: CD25+ , Ki-67+	Tcon
48	PBS	ctrl002	IL2	001	0.018	Q6: CD25+ , Ki-67+	Tcon
48	PBS	ctrl002	IL2	0001	0.00543	Q6: CD25+ , Ki-67+	Tcon
48	PBS	ctrl002	IL2	00001	0.015	Q6: CD25+ , Ki-67+	Tcon
48	PBS	ctrl002	IL2	000001	0.00957	Q6: CD25+ , Ki-67+	Tcon
48	PBS	ctrl002	IL2	0000001	0.00472	Q6: CD25+ , Ki-67+	Tcon
48	PBS	ctrl001	NARA	1	0.12	Q6: CD25+ , Ki-67+	Tcon
48	PBS	ctrl001	NARA	01	0.067	Q6: CD25+ , Ki-67+	Tcon
48	PBS	ctrl001	NARA	001	0.029	Q6: CD25+ , Ki-67+	Tcon
48	PBS	ctrl001	NARA	0001	0.016	Q6: CD25+ , Ki-67+	Tcon
48	PBS	ctrl001	NARA	00001	0.018	Q6: CD25+ , Ki-67+	Tcon
48	PBS	ctrl001	NARA	000001	0.053	Q6: CD25+ , Ki-67+	Tcon
48	PBS	ctrl001	NARA	0000001	0.029	Q6: CD25+ , Ki-67+	Tcon
48	PBS	ctrl002	NARA	1	0.13	Q6: CD25+ , Ki-67+	Tcon
48	PBS	ctrl002	NARA	01	0.052	Q6: CD25+ , Ki-67+	Tcon
48	PBS	ctrl002	NARA	001	0.029	Q6: CD25+ , Ki-67+	Tcon
48	PBS	ctrl002	NARA	0001	0.028	Q6: CD25+ , Ki-67+	Tcon
48	PBS	ctrl002	NARA	00001	0.00415	Q6: CD25+ , Ki-67+	Tcon
48	PBS	ctrl002	NARA	000001	0.00894	Q6: CD25+ , Ki-67+	Tcon
48	PBS	ctrl002	NARA	0000001	0.016	Q6: CD25+ , Ki-67+	Tcon
48	withTCR	ctrl001	PBS	0	2.89	Q6: CD25+ , Ki-67+	Tcon
48	withTCR	ctrl001	IL2	1	2.54	Q6: CD25+ , Ki-67+	Tcon
48	withTCR	ctrl001	IL2	01	2.77	Q6: CD25+ , Ki-67+	Tcon
48	withTCR	ctrl001	IL2	001	2.85	Q6: CD25+ , Ki-67+	Tcon
48	withTCR	ctrl001	IL2	0001	2.72	Q6: CD25+ , Ki-67+	Tcon
48	withTCR	ctrl001	IL2	00001	2.8	Q6: CD25+ , Ki-67+	Tcon
48	withTCR	ctrl001	IL2	000001	2.84	Q6: CD25+ , Ki-67+	Tcon
48	withTCR	ctrl001	IL2	0000001	2.48	Q6: CD25+ , Ki-67+	Tcon
48	withTCR	ctrl002	PBS	0	3.67	Q6: CD25+ , Ki-67+	Tcon
48	withTCR	ctrl002	IL2	1	3.1	Q6: CD25+ , Ki-67+	Tcon
48	withTCR	ctrl002	IL2	01	2.99	Q6: CD25+ , Ki-67+	Tcon
48	withTCR	ctrl002	IL2	001	3	Q6: CD25+ , Ki-67+	Tcon
48	withTCR	ctrl002	IL2	0001	3.63	Q6: CD25+ , Ki-67+	Tcon
48	withTCR	ctrl002	IL2	00001	3.45	Q6: CD25+ , Ki-67+	Tcon
48	withTCR	ctrl002	IL2	000001	3.53	Q6: CD25+ , Ki-67+	Tcon
48	withTCR	ctrl002	IL2	0000001	3.09	Q6: CD25+ , Ki-67+	Tcon
48	withTCR	ctrl001	NARA	1	3.37	Q6: CD25+ , Ki-67+	Tcon
48	withTCR	ctrl001	NARA	01	3.18	Q6: CD25+ , Ki-67+	Tcon
48	withTCR	ctrl001	NARA	001	3	Q6: CD25+ , Ki-67+	Tcon
48	withTCR	ctrl001	NARA	0001	2.36	Q6: CD25+ , Ki-67+	Tcon
48	withTCR	ctrl001	NARA	00001	2.32	Q6: CD25+ , Ki-67+	Tcon
48	withTCR	ctrl001	NARA	000001	3.05	Q6: CD25+ , Ki-67+	Tcon
48	withTCR	ctrl001	NARA	0000001	2.68	Q6: CD25+ , Ki-67+	Tcon
48	withTCR	ctrl002	NARA	1	4.01	Q6: CD25+ , Ki-67+	Tcon
48	withTCR	ctrl002	NARA	01	4.11	Q6: CD25+ , Ki-67+	Tcon
48	withTCR	ctrl002	NARA	001	3.44	Q6: CD25+ , Ki-67+	Tcon
48	withTCR	ctrl002	NARA	0001	3.29	Q6: CD25+ , Ki-67+	Tcon
48	withTCR	ctrl002	NARA	00001	3.1	Q6: CD25+ , Ki-67+	Tcon
48	withTCR	ctrl002	NARA	000001	3.47	Q6: CD25+ , Ki-67+	Tcon
48	withTCR	ctrl002	NARA	0000001	3.67	Q6: CD25+ , Ki-67+	Tcon
48	PBS	ctrl001	PBS	0	0.098	Q7: CD25+ , Ki-67-	Tcon
48	PBS	ctrl001	IL2	1	0.6	Q7: CD25+ , Ki-67-	Tcon
48	PBS	ctrl001	IL2	01	0.43	Q7: CD25+ , Ki-67-	Tcon
48	PBS	ctrl001	IL2	001	0.48	Q7: CD25+ , Ki-67-	Tcon
48	PBS	ctrl001	IL2	0001	0.36	Q7: CD25+ , Ki-67-	Tcon
48	PBS	ctrl001	IL2	00001	0.37	Q7: CD25+ , Ki-67-	Tcon
48	PBS	ctrl001	IL2	000001	0.31	Q7: CD25+ , Ki-67-	Tcon
48	PBS	ctrl001	IL2	0000001	0.27	Q7: CD25+ , Ki-67-	Tcon
48	PBS	ctrl002	PBS	0	0.21	Q7: CD25+ , Ki-67-	Tcon
48	PBS	ctrl002	IL2	1	1.8	Q7: CD25+ , Ki-67-	Tcon
48	PBS	ctrl002	IL2	01	1.49	Q7: CD25+ , Ki-67-	Tcon
48	PBS	ctrl002	IL2	001	0.37	Q7: CD25+ , Ki-67-	Tcon
48	PBS	ctrl002	IL2	0001	0.31	Q7: CD25+ , Ki-67-	Tcon
48	PBS	ctrl002	IL2	00001	0.37	Q7: CD25+ , Ki-67-	Tcon
48	PBS	ctrl002	IL2	000001	0.32	Q7: CD25+ , Ki-67-	Tcon
48	PBS	ctrl002	IL2	0000001	0.17	Q7: CD25+ , Ki-67-	Tcon
48	PBS	ctrl001	NARA	1	2.38	Q7: CD25+ , Ki-67-	Tcon
48	PBS	ctrl001	NARA	01	1.6	Q7: CD25+ , Ki-67-	Tcon
48	PBS	ctrl001	NARA	001	0.52	Q7: CD25+ , Ki-67-	Tcon
48	PBS	ctrl001	NARA	0001	0.43	Q7: CD25+ , Ki-67-	Tcon
48	PBS	ctrl001	NARA	00001	0.41	Q7: CD25+ , Ki-67-	Tcon
48	PBS	ctrl001	NARA	000001	0.42	Q7: CD25+ , Ki-67-	Tcon
48	PBS	ctrl001	NARA	0000001	0.33	Q7: CD25+ , Ki-67-	Tcon
48	PBS	ctrl002	NARA	1	2.94	Q7: CD25+ , Ki-67-	Tcon
48	PBS	ctrl002	NARA	01	1.48	Q7: CD25+ , Ki-67-	Tcon
48	PBS	ctrl002	NARA	001	0.56	Q7: CD25+ , Ki-67-	Tcon
48	PBS	ctrl002	NARA	0001	0.34	Q7: CD25+ , Ki-67-	Tcon
48	PBS	ctrl002	NARA	00001	0.28	Q7: CD25+ , Ki-67-	Tcon
48	PBS	ctrl002	NARA	000001	0.21	Q7: CD25+ , Ki-67-	Tcon
48	PBS	ctrl002	NARA	0000001	0.41	Q7: CD25+ , Ki-67-	Tcon
48	withTCR	ctrl001	PBS	0	8.45	Q7: CD25+ , Ki-67-	Tcon
48	withTCR	ctrl001	IL2	1	15.8	Q7: CD25+ , Ki-67-	Tcon
48	withTCR	ctrl001	IL2	01	15.8	Q7: CD25+ , Ki-67-	Tcon
48	withTCR	ctrl001	IL2	001	16.4	Q7: CD25+ , Ki-67-	Tcon
48	withTCR	ctrl001	IL2	0001	12.3	Q7: CD25+ , Ki-67-	Tcon
48	withTCR	ctrl001	IL2	00001	9.66	Q7: CD25+ , Ki-67-	Tcon
48	withTCR	ctrl001	IL2	000001	9.62	Q7: CD25+ , Ki-67-	Tcon
48	withTCR	ctrl001	IL2	0000001	9.64	Q7: CD25+ , Ki-67-	Tcon
48	withTCR	ctrl002	PBS	0	7.32	Q7: CD25+ , Ki-67-	Tcon
48	withTCR	ctrl002	IL2	1	15.2	Q7: CD25+ , Ki-67-	Tcon
48	withTCR	ctrl002	IL2	01	15	Q7: CD25+ , Ki-67-	Tcon
48	withTCR	ctrl002	IL2	001	13.9	Q7: CD25+ , Ki-67-	Tcon
48	withTCR	ctrl002	IL2	0001	10.4	Q7: CD25+ , Ki-67-	Tcon
48	withTCR	ctrl002	IL2	00001	9.65	Q7: CD25+ , Ki-67-	Tcon
48	withTCR	ctrl002	IL2	000001	10.4	Q7: CD25+ , Ki-67-	Tcon
48	withTCR	ctrl002	IL2	0000001	10.1	Q7: CD25+ , Ki-67-	Tcon
48	withTCR	ctrl001	NARA	1	21.7	Q7: CD25+ , Ki-67-	Tcon
48	withTCR	ctrl001	NARA	01	19.6	Q7: CD25+ , Ki-67-	Tcon
48	withTCR	ctrl001	NARA	001	10.1	Q7: CD25+ , Ki-67-	Tcon
48	withTCR	ctrl001	NARA	0001	9.11	Q7: CD25+ , Ki-67-	Tcon
48	withTCR	ctrl001	NARA	00001	8.2	Q7: CD25+ , Ki-67-	Tcon
48	withTCR	ctrl001	NARA	000001	11.4	Q7: CD25+ , Ki-67-	Tcon
48	withTCR	ctrl001	NARA	0000001	9.95	Q7: CD25+ , Ki-67-	Tcon
48	withTCR	ctrl002	NARA	1	20	Q7: CD25+ , Ki-67-	Tcon
48	withTCR	ctrl002	NARA	01	18.1	Q7: CD25+ , Ki-67-	Tcon
48	withTCR	ctrl002	NARA	001	10.8	Q7: CD25+ , Ki-67-	Tcon
48	withTCR	ctrl002	NARA	0001	9.3	Q7: CD25+ , Ki-67-	Tcon
48	withTCR	ctrl002	NARA	00001	8.15	Q7: CD25+ , Ki-67-	Tcon
48	withTCR	ctrl002	NARA	000001	9.71	Q7: CD25+ , Ki-67-	Tcon
48	withTCR	ctrl002	NARA	0000001	10.2	Q7: CD25+ , Ki-67-	Tcon
48	PBS	ctrl001	PBS	0	99.7	Q8: CD25- , Ki-67-	Tcon
48	PBS	ctrl001	IL2	1	99	Q8: CD25- , Ki-67-	Tcon
48	PBS	ctrl001	IL2	01	99.3	Q8: CD25- , Ki-67-	Tcon
48	PBS	ctrl001	IL2	001	99.2	Q8: CD25- , Ki-67-	Tcon
48	PBS	ctrl001	IL2	0001	99.4	Q8: CD25- , Ki-67-	Tcon
48	PBS	ctrl001	IL2	00001	99.4	Q8: CD25- , Ki-67-	Tcon
48	PBS	ctrl001	IL2	000001	99.5	Q8: CD25- , Ki-67-	Tcon
48	PBS	ctrl001	IL2	0000001	99.5	Q8: CD25- , Ki-67-	Tcon
48	PBS	ctrl002	PBS	0	99.6	Q8: CD25- , Ki-67-	Tcon
48	PBS	ctrl002	IL2	1	97.6	Q8: CD25- , Ki-67-	Tcon
48	PBS	ctrl002	IL2	01	98	Q8: CD25- , Ki-67-	Tcon
48	PBS	ctrl002	IL2	001	99.5	Q8: CD25- , Ki-67-	Tcon
48	PBS	ctrl002	IL2	0001	99.5	Q8: CD25- , Ki-67-	Tcon
48	PBS	ctrl002	IL2	00001	99.4	Q8: CD25- , Ki-67-	Tcon
48	PBS	ctrl002	IL2	000001	99.5	Q8: CD25- , Ki-67-	Tcon
48	PBS	ctrl002	IL2	0000001	99.7	Q8: CD25- , Ki-67-	Tcon
48	PBS	ctrl001	NARA	1	97.3	Q8: CD25- , Ki-67-	Tcon
48	PBS	ctrl001	NARA	01	98.2	Q8: CD25- , Ki-67-	Tcon
48	PBS	ctrl001	NARA	001	99.3	Q8: CD25- , Ki-67-	Tcon
48	PBS	ctrl001	NARA	0001	99.3	Q8: CD25- , Ki-67-	Tcon
48	PBS	ctrl001	NARA	00001	99.4	Q8: CD25- , Ki-67-	Tcon
48	PBS	ctrl001	NARA	000001	99.4	Q8: CD25- , Ki-67-	Tcon
48	PBS	ctrl001	NARA	0000001	99.5	Q8: CD25- , Ki-67-	Tcon
48	PBS	ctrl002	NARA	1	96.7	Q8: CD25- , Ki-67-	Tcon
48	PBS	ctrl002	NARA	01	98.3	Q8: CD25- , Ki-67-	Tcon
48	PBS	ctrl002	NARA	001	99.3	Q8: CD25- , Ki-67-	Tcon
48	PBS	ctrl002	NARA	0001	99.5	Q8: CD25- , Ki-67-	Tcon
48	PBS	ctrl002	NARA	00001	99.6	Q8: CD25- , Ki-67-	Tcon
48	PBS	ctrl002	NARA	000001	99.6	Q8: CD25- , Ki-67-	Tcon
48	PBS	ctrl002	NARA	0000001	99.4	Q8: CD25- , Ki-67-	Tcon
48	withTCR	ctrl001	PBS	0	88.3	Q8: CD25- , Ki-67-	Tcon
48	withTCR	ctrl001	IL2	1	81.4	Q8: CD25- , Ki-67-	Tcon
48	withTCR	ctrl001	IL2	01	81.1	Q8: CD25- , Ki-67-	Tcon
48	withTCR	ctrl001	IL2	001	80.5	Q8: CD25- , Ki-67-	Tcon
48	withTCR	ctrl001	IL2	0001	84.7	Q8: CD25- , Ki-67-	Tcon
48	withTCR	ctrl001	IL2	00001	87.2	Q8: CD25- , Ki-67-	Tcon
48	withTCR	ctrl001	IL2	000001	87.2	Q8: CD25- , Ki-67-	Tcon
48	withTCR	ctrl001	IL2	0000001	87.7	Q8: CD25- , Ki-67-	Tcon
48	withTCR	ctrl002	PBS	0	88.5	Q8: CD25- , Ki-67-	Tcon
48	withTCR	ctrl002	IL2	1	81.2	Q8: CD25- , Ki-67-	Tcon
48	withTCR	ctrl002	IL2	01	81.5	Q8: CD25- , Ki-67-	Tcon
48	withTCR	ctrl002	IL2	001	82.7	Q8: CD25- , Ki-67-	Tcon
48	withTCR	ctrl002	IL2	0001	85.6	Q8: CD25- , Ki-67-	Tcon
48	withTCR	ctrl002	IL2	00001	86.5	Q8: CD25- , Ki-67-	Tcon
48	withTCR	ctrl002	IL2	000001	85.6	Q8: CD25- , Ki-67-	Tcon
48	withTCR	ctrl002	IL2	0000001	86.6	Q8: CD25- , Ki-67-	Tcon
48	withTCR	ctrl001	NARA	1	74.7	Q8: CD25- , Ki-67-	Tcon
48	withTCR	ctrl001	NARA	01	77	Q8: CD25- , Ki-67-	Tcon
48	withTCR	ctrl001	NARA	001	86.6	Q8: CD25- , Ki-67-	Tcon
48	withTCR	ctrl001	NARA	0001	88.3	Q8: CD25- , Ki-67-	Tcon
48	withTCR	ctrl001	NARA	00001	89.3	Q8: CD25- , Ki-67-	Tcon
48	withTCR	ctrl001	NARA	000001	85.2	Q8: CD25- , Ki-67-	Tcon
48	withTCR	ctrl001	NARA	0000001	87.1	Q8: CD25- , Ki-67-	Tcon
48	withTCR	ctrl002	NARA	1	75.8	Q8: CD25- , Ki-67-	Tcon
48	withTCR	ctrl002	NARA	01	77.6	Q8: CD25- , Ki-67-	Tcon
48	withTCR	ctrl002	NARA	001	85.3	Q8: CD25- , Ki-67-	Tcon
48	withTCR	ctrl002	NARA	0001	87	Q8: CD25- , Ki-67-	Tcon
48	withTCR	ctrl002	NARA	00001	88.4	Q8: CD25- , Ki-67-	Tcon
48	withTCR	ctrl002	NARA	000001	86.3	Q8: CD25- , Ki-67-	Tcon
48	withTCR	ctrl002	NARA	0000001	85.7	Q8: CD25- , Ki-67-	Tcon
48	PBS	ctrl001	PBS	0	0.42	Q5: CD25- , Ki-67+	Treg
48	PBS	ctrl001	IL2	1	0.65	Q5: CD25- , Ki-67+	Treg
48	PBS	ctrl001	IL2	01	0.29	Q5: CD25- , Ki-67+	Treg
48	PBS	ctrl001	IL2	001	0.64	Q5: CD25- , Ki-67+	Treg
48	PBS	ctrl001	IL2	0001	0.58	Q5: CD25- , Ki-67+	Treg
48	PBS	ctrl001	IL2	00001	0.43	Q5: CD25- , Ki-67+	Treg
48	PBS	ctrl001	IL2	000001	0.33	Q5: CD25- , Ki-67+	Treg
48	PBS	ctrl001	IL2	0000001	0.38	Q5: CD25- , Ki-67+	Treg
48	PBS	ctrl002	PBS	0	0.9	Q5: CD25- , Ki-67+	Treg
48	PBS	ctrl002	IL2	1	0.87	Q5: CD25- , Ki-67+	Treg
48	PBS	ctrl002	IL2	01	0.96	Q5: CD25- , Ki-67+	Treg
48	PBS	ctrl002	IL2	001	0.48	Q5: CD25- , Ki-67+	Treg
48	PBS	ctrl002	IL2	0001	0.41	Q5: CD25- , Ki-67+	Treg
48	PBS	ctrl002	IL2	00001	0.67	Q5: CD25- , Ki-67+	Treg
48	PBS	ctrl002	IL2	000001	0.91	Q5: CD25- , Ki-67+	Treg
48	PBS	ctrl002	IL2	0000001	0.76	Q5: CD25- , Ki-67+	Treg
48	PBS	ctrl001	NARA	1	0.047	Q5: CD25- , Ki-67+	Treg
48	PBS	ctrl001	NARA	01	0.11	Q5: CD25- , Ki-67+	Treg
48	PBS	ctrl001	NARA	001	0.59	Q5: CD25- , Ki-67+	Treg
48	PBS	ctrl001	NARA	0001	0.17	Q5: CD25- , Ki-67+	Treg
48	PBS	ctrl001	NARA	00001	0.4	Q5: CD25- , Ki-67+	Treg
48	PBS	ctrl001	NARA	000001	0.35	Q5: CD25- , Ki-67+	Treg
48	PBS	ctrl001	NARA	0000001	0.39	Q5: CD25- , Ki-67+	Treg
48	PBS	ctrl002	NARA	1	0.31	Q5: CD25- , Ki-67+	Treg
48	PBS	ctrl002	NARA	01	0.27	Q5: CD25- , Ki-67+	Treg
48	PBS	ctrl002	NARA	001	0.81	Q5: CD25- , Ki-67+	Treg
48	PBS	ctrl002	NARA	0001	0.7	Q5: CD25- , Ki-67+	Treg
48	PBS	ctrl002	NARA	00001	0.75	Q5: CD25- , Ki-67+	Treg
48	PBS	ctrl002	NARA	000001	0.52	Q5: CD25- , Ki-67+	Treg
48	PBS	ctrl002	NARA	0000001	0.84	Q5: CD25- , Ki-67+	Treg
48	withTCR	ctrl001	PBS	0	0.18	Q5: CD25- , Ki-67+	Treg
48	withTCR	ctrl001	IL2	1	0.57	Q5: CD25- , Ki-67+	Treg
48	withTCR	ctrl001	IL2	01	0.32	Q5: CD25- , Ki-67+	Treg
48	withTCR	ctrl001	IL2	001	0.35	Q5: CD25- , Ki-67+	Treg
48	withTCR	ctrl001	IL2	0001	0	Q5: CD25- , Ki-67+	Treg
48	withTCR	ctrl001	IL2	00001	0	Q5: CD25- , Ki-67+	Treg
48	withTCR	ctrl001	IL2	000001	0.29	Q5: CD25- , Ki-67+	Treg
48	withTCR	ctrl001	IL2	0000001	0.12	Q5: CD25- , Ki-67+	Treg
48	withTCR	ctrl002	PBS	0	0	Q5: CD25- , Ki-67+	Treg
48	withTCR	ctrl002	IL2	1	0.19	Q5: CD25- , Ki-67+	Treg
48	withTCR	ctrl002	IL2	01	0.23	Q5: CD25- , Ki-67+	Treg
48	withTCR	ctrl002	IL2	001	0.19	Q5: CD25- , Ki-67+	Treg
48	withTCR	ctrl002	IL2	0001	0.11	Q5: CD25- , Ki-67+	Treg
48	withTCR	ctrl002	IL2	00001	0.19	Q5: CD25- , Ki-67+	Treg
48	withTCR	ctrl002	IL2	000001	0.3	Q5: CD25- , Ki-67+	Treg
48	withTCR	ctrl002	IL2	0000001	0.33	Q5: CD25- , Ki-67+	Treg
48	withTCR	ctrl001	NARA	1	0	Q5: CD25- , Ki-67+	Treg
48	withTCR	ctrl001	NARA	01	0	Q5: CD25- , Ki-67+	Treg
48	withTCR	ctrl001	NARA	001	0	Q5: CD25- , Ki-67+	Treg
48	withTCR	ctrl001	NARA	0001	0.18	Q5: CD25- , Ki-67+	Treg
48	withTCR	ctrl001	NARA	00001	0	Q5: CD25- , Ki-67+	Treg
48	withTCR	ctrl001	NARA	000001	0.28	Q5: CD25- , Ki-67+	Treg
48	withTCR	ctrl001	NARA	0000001	0.092	Q5: CD25- , Ki-67+	Treg
48	withTCR	ctrl002	NARA	1	0	Q5: CD25- , Ki-67+	Treg
48	withTCR	ctrl002	NARA	01	0.28	Q5: CD25- , Ki-67+	Treg
48	withTCR	ctrl002	NARA	001	0.15	Q5: CD25- , Ki-67+	Treg
48	withTCR	ctrl002	NARA	0001	0.24	Q5: CD25- , Ki-67+	Treg
48	withTCR	ctrl002	NARA	00001	0.21	Q5: CD25- , Ki-67+	Treg
48	withTCR	ctrl002	NARA	000001	0.69	Q5: CD25- , Ki-67+	Treg
48	withTCR	ctrl002	NARA	0000001	0	Q5: CD25- , Ki-67+	Treg
48	PBS	ctrl001	PBS	0	0.5	Q6: CD25+ , Ki-67+	Treg
48	PBS	ctrl001	IL2	1	0.46	Q6: CD25+ , Ki-67+	Treg
48	PBS	ctrl001	IL2	01	0.83	Q6: CD25+ , Ki-67+	Treg
48	PBS	ctrl001	IL2	001	0.92	Q6: CD25+ , Ki-67+	Treg
48	PBS	ctrl001	IL2	0001	0.98	Q6: CD25+ , Ki-67+	Treg
48	PBS	ctrl001	IL2	00001	0.98	Q6: CD25+ , Ki-67+	Treg
48	PBS	ctrl001	IL2	000001	0.7	Q6: CD25+ , Ki-67+	Treg
48	PBS	ctrl001	IL2	0000001	1.29	Q6: CD25+ , Ki-67+	Treg
48	PBS	ctrl002	PBS	0	0.75	Q6: CD25+ , Ki-67+	Treg
48	PBS	ctrl002	IL2	1	0.87	Q6: CD25+ , Ki-67+	Treg
48	PBS	ctrl002	IL2	01	1.43	Q6: CD25+ , Ki-67+	Treg
48	PBS	ctrl002	IL2	001	0.78	Q6: CD25+ , Ki-67+	Treg
48	PBS	ctrl002	IL2	0001	0.82	Q6: CD25+ , Ki-67+	Treg
48	PBS	ctrl002	IL2	00001	0.47	Q6: CD25+ , Ki-67+	Treg
48	PBS	ctrl002	IL2	000001	1.06	Q6: CD25+ , Ki-67+	Treg
48	PBS	ctrl002	IL2	0000001	0.65	Q6: CD25+ , Ki-67+	Treg
48	PBS	ctrl001	NARA	1	1.04	Q6: CD25+ , Ki-67+	Treg
48	PBS	ctrl001	NARA	01	0.91	Q6: CD25+ , Ki-67+	Treg
48	PBS	ctrl001	NARA	001	0.64	Q6: CD25+ , Ki-67+	Treg
48	PBS	ctrl001	NARA	0001	1.73	Q6: CD25+ , Ki-67+	Treg
48	PBS	ctrl001	NARA	00001	0.8	Q6: CD25+ , Ki-67+	Treg
48	PBS	ctrl001	NARA	000001	1.16	Q6: CD25+ , Ki-67+	Treg
48	PBS	ctrl001	NARA	0000001	0.7	Q6: CD25+ , Ki-67+	Treg
48	PBS	ctrl002	NARA	1	1.15	Q6: CD25+ , Ki-67+	Treg
48	PBS	ctrl002	NARA	01	0.81	Q6: CD25+ , Ki-67+	Treg
48	PBS	ctrl002	NARA	001	0.63	Q6: CD25+ , Ki-67+	Treg
48	PBS	ctrl002	NARA	0001	0.86	Q6: CD25+ , Ki-67+	Treg
48	PBS	ctrl002	NARA	00001	0.84	Q6: CD25+ , Ki-67+	Treg
48	PBS	ctrl002	NARA	000001	0.46	Q6: CD25+ , Ki-67+	Treg
48	PBS	ctrl002	NARA	0000001	0.5	Q6: CD25+ , Ki-67+	Treg
48	withTCR	ctrl001	PBS	0	1.97	Q6: CD25+ , Ki-67+	Treg
48	withTCR	ctrl001	IL2	1	1.38	Q6: CD25+ , Ki-67+	Treg
48	withTCR	ctrl001	IL2	01	1.16	Q6: CD25+ , Ki-67+	Treg
48	withTCR	ctrl001	IL2	001	1.42	Q6: CD25+ , Ki-67+	Treg
48	withTCR	ctrl001	IL2	0001	1.37	Q6: CD25+ , Ki-67+	Treg
48	withTCR	ctrl001	IL2	00001	1.51	Q6: CD25+ , Ki-67+	Treg
48	withTCR	ctrl001	IL2	000001	1.67	Q6: CD25+ , Ki-67+	Treg
48	withTCR	ctrl001	IL2	0000001	1.01	Q6: CD25+ , Ki-67+	Treg
48	withTCR	ctrl002	PBS	0	1.91	Q6: CD25+ , Ki-67+	Treg
48	withTCR	ctrl002	IL2	1	1.4	Q6: CD25+ , Ki-67+	Treg
48	withTCR	ctrl002	IL2	01	1.83	Q6: CD25+ , Ki-67+	Treg
48	withTCR	ctrl002	IL2	001	1.45	Q6: CD25+ , Ki-67+	Treg
48	withTCR	ctrl002	IL2	0001	0.66	Q6: CD25+ , Ki-67+	Treg
48	withTCR	ctrl002	IL2	00001	1.72	Q6: CD25+ , Ki-67+	Treg
48	withTCR	ctrl002	IL2	000001	2.19	Q6: CD25+ , Ki-67+	Treg
48	withTCR	ctrl002	IL2	0000001	1.77	Q6: CD25+ , Ki-67+	Treg
48	withTCR	ctrl001	NARA	1	1.75	Q6: CD25+ , Ki-67+	Treg
48	withTCR	ctrl001	NARA	01	1.51	Q6: CD25+ , Ki-67+	Treg
48	withTCR	ctrl001	NARA	001	1.68	Q6: CD25+ , Ki-67+	Treg
48	withTCR	ctrl001	NARA	0001	1.67	Q6: CD25+ , Ki-67+	Treg
48	withTCR	ctrl001	NARA	00001	0.99	Q6: CD25+ , Ki-67+	Treg
48	withTCR	ctrl001	NARA	000001	1.33	Q6: CD25+ , Ki-67+	Treg
48	withTCR	ctrl001	NARA	0000001	1.47	Q6: CD25+ , Ki-67+	Treg
48	withTCR	ctrl002	NARA	1	1.77	Q6: CD25+ , Ki-67+	Treg
48	withTCR	ctrl002	NARA	01	1.14	Q6: CD25+ , Ki-67+	Treg
48	withTCR	ctrl002	NARA	001	3.48	Q6: CD25+ , Ki-67+	Treg
48	withTCR	ctrl002	NARA	0001	2.18	Q6: CD25+ , Ki-67+	Treg
48	withTCR	ctrl002	NARA	00001	1.24	Q6: CD25+ , Ki-67+	Treg
48	withTCR	ctrl002	NARA	000001	1.61	Q6: CD25+ , Ki-67+	Treg
48	withTCR	ctrl002	NARA	0000001	1.94	Q6: CD25+ , Ki-67+	Treg
48	PBS	ctrl001	PBS	0	33.2	Q7: CD25+ , Ki-67-	Treg
48	PBS	ctrl001	IL2	1	51.9	Q7: CD25+ , Ki-67-	Treg
48	PBS	ctrl001	IL2	01	54	Q7: CD25+ , Ki-67-	Treg
48	PBS	ctrl001	IL2	001	57.9	Q7: CD25+ , Ki-67-	Treg
48	PBS	ctrl001	IL2	0001	61	Q7: CD25+ , Ki-67-	Treg
48	PBS	ctrl001	IL2	00001	60.8	Q7: CD25+ , Ki-67-	Treg
48	PBS	ctrl001	IL2	000001	58.6	Q7: CD25+ , Ki-67-	Treg
48	PBS	ctrl001	IL2	0000001	44.8	Q7: CD25+ , Ki-67-	Treg
48	PBS	ctrl002	PBS	0	40.6	Q7: CD25+ , Ki-67-	Treg
48	PBS	ctrl002	IL2	1	51.5	Q7: CD25+ , Ki-67-	Treg
48	PBS	ctrl002	IL2	01	48.2	Q7: CD25+ , Ki-67-	Treg
48	PBS	ctrl002	IL2	001	54.8	Q7: CD25+ , Ki-67-	Treg
48	PBS	ctrl002	IL2	0001	56.2	Q7: CD25+ , Ki-67-	Treg
48	PBS	ctrl002	IL2	00001	60.2	Q7: CD25+ , Ki-67-	Treg
48	PBS	ctrl002	IL2	000001	57.1	Q7: CD25+ , Ki-67-	Treg
48	PBS	ctrl002	IL2	0000001	46.4	Q7: CD25+ , Ki-67-	Treg
48	PBS	ctrl001	NARA	1	78.4	Q7: CD25+ , Ki-67-	Treg
48	PBS	ctrl001	NARA	01	79.3	Q7: CD25+ , Ki-67-	Treg
48	PBS	ctrl001	NARA	001	69.8	Q7: CD25+ , Ki-67-	Treg
48	PBS	ctrl001	NARA	0001	60.6	Q7: CD25+ , Ki-67-	Treg
48	PBS	ctrl001	NARA	00001	60.7	Q7: CD25+ , Ki-67-	Treg
48	PBS	ctrl001	NARA	000001	57.2	Q7: CD25+ , Ki-67-	Treg
48	PBS	ctrl001	NARA	0000001	61.6	Q7: CD25+ , Ki-67-	Treg
48	PBS	ctrl002	NARA	1	66.7	Q7: CD25+ , Ki-67-	Treg
48	PBS	ctrl002	NARA	01	69.6	Q7: CD25+ , Ki-67-	Treg
48	PBS	ctrl002	NARA	001	63.9	Q7: CD25+ , Ki-67-	Treg
48	PBS	ctrl002	NARA	0001	56.5	Q7: CD25+ , Ki-67-	Treg
48	PBS	ctrl002	NARA	00001	52.9	Q7: CD25+ , Ki-67-	Treg
48	PBS	ctrl002	NARA	000001	47.9	Q7: CD25+ , Ki-67-	Treg
48	PBS	ctrl002	NARA	0000001	56.1	Q7: CD25+ , Ki-67-	Treg
48	withTCR	ctrl001	PBS	0	74.5	Q7: CD25+ , Ki-67-	Treg
48	withTCR	ctrl001	IL2	1	81.9	Q7: CD25+ , Ki-67-	Treg
48	withTCR	ctrl001	IL2	01	83.4	Q7: CD25+ , Ki-67-	Treg
48	withTCR	ctrl001	IL2	001	86.4	Q7: CD25+ , Ki-67-	Treg
48	withTCR	ctrl001	IL2	0001	86.6	Q7: CD25+ , Ki-67-	Treg
48	withTCR	ctrl001	IL2	00001	83.8	Q7: CD25+ , Ki-67-	Treg
48	withTCR	ctrl001	IL2	000001	82	Q7: CD25+ , Ki-67-	Treg
48	withTCR	ctrl001	IL2	0000001	81.2	Q7: CD25+ , Ki-67-	Treg
48	withTCR	ctrl002	PBS	0	53.5	Q7: CD25+ , Ki-67-	Treg
48	withTCR	ctrl002	IL2	1	76.8	Q7: CD25+ , Ki-67-	Treg
48	withTCR	ctrl002	IL2	01	78	Q7: CD25+ , Ki-67-	Treg
48	withTCR	ctrl002	IL2	001	78	Q7: CD25+ , Ki-67-	Treg
48	withTCR	ctrl002	IL2	0001	74.7	Q7: CD25+ , Ki-67-	Treg
48	withTCR	ctrl002	IL2	00001	71.7	Q7: CD25+ , Ki-67-	Treg
48	withTCR	ctrl002	IL2	000001	73.5	Q7: CD25+ , Ki-67-	Treg
48	withTCR	ctrl002	IL2	0000001	71.8	Q7: CD25+ , Ki-67-	Treg
48	withTCR	ctrl001	NARA	1	88	Q7: CD25+ , Ki-67-	Treg
48	withTCR	ctrl001	NARA	01	89.6	Q7: CD25+ , Ki-67-	Treg
48	withTCR	ctrl001	NARA	001	85.6	Q7: CD25+ , Ki-67-	Treg
48	withTCR	ctrl001	NARA	0001	79.3	Q7: CD25+ , Ki-67-	Treg
48	withTCR	ctrl001	NARA	00001	83.1	Q7: CD25+ , Ki-67-	Treg
48	withTCR	ctrl001	NARA	000001	82.7	Q7: CD25+ , Ki-67-	Treg
48	withTCR	ctrl001	NARA	0000001	80.3	Q7: CD25+ , Ki-67-	Treg
48	withTCR	ctrl002	NARA	1	83.9	Q7: CD25+ , Ki-67-	Treg
48	withTCR	ctrl002	NARA	01	82.1	Q7: CD25+ , Ki-67-	Treg
48	withTCR	ctrl002	NARA	001	73.1	Q7: CD25+ , Ki-67-	Treg
48	withTCR	ctrl002	NARA	0001	67	Q7: CD25+ , Ki-67-	Treg
48	withTCR	ctrl002	NARA	00001	68.2	Q7: CD25+ , Ki-67-	Treg
48	withTCR	ctrl002	NARA	000001	69	Q7: CD25+ , Ki-67-	Treg
48	withTCR	ctrl002	NARA	0000001	69.3	Q7: CD25+ , Ki-67-	Treg
48	PBS	ctrl001	PBS	0	65.8	Q8: CD25- , Ki-67-	Treg
48	PBS	ctrl001	IL2	1	47	Q8: CD25- , Ki-67-	Treg
48	PBS	ctrl001	IL2	01	44.9	Q8: CD25- , Ki-67-	Treg
48	PBS	ctrl001	IL2	001	40.5	Q8: CD25- , Ki-67-	Treg
48	PBS	ctrl001	IL2	0001	37.4	Q8: CD25- , Ki-67-	Treg
48	PBS	ctrl001	IL2	00001	37.8	Q8: CD25- , Ki-67-	Treg
48	PBS	ctrl001	IL2	000001	40.4	Q8: CD25- , Ki-67-	Treg
48	PBS	ctrl001	IL2	0000001	53.5	Q8: CD25- , Ki-67-	Treg
48	PBS	ctrl002	PBS	0	57.7	Q8: CD25- , Ki-67-	Treg
48	PBS	ctrl002	IL2	1	46.7	Q8: CD25- , Ki-67-	Treg
48	PBS	ctrl002	IL2	01	49.4	Q8: CD25- , Ki-67-	Treg
48	PBS	ctrl002	IL2	001	44	Q8: CD25- , Ki-67-	Treg
48	PBS	ctrl002	IL2	0001	42.6	Q8: CD25- , Ki-67-	Treg
48	PBS	ctrl002	IL2	00001	38.6	Q8: CD25- , Ki-67-	Treg
48	PBS	ctrl002	IL2	000001	40.9	Q8: CD25- , Ki-67-	Treg
48	PBS	ctrl002	IL2	0000001	52.2	Q8: CD25- , Ki-67-	Treg
48	PBS	ctrl001	NARA	1	20.5	Q8: CD25- , Ki-67-	Treg
48	PBS	ctrl001	NARA	01	19.7	Q8: CD25- , Ki-67-	Treg
48	PBS	ctrl001	NARA	001	29	Q8: CD25- , Ki-67-	Treg
48	PBS	ctrl001	NARA	0001	37.5	Q8: CD25- , Ki-67-	Treg
48	PBS	ctrl001	NARA	00001	38.1	Q8: CD25- , Ki-67-	Treg
48	PBS	ctrl001	NARA	000001	41.3	Q8: CD25- , Ki-67-	Treg
48	PBS	ctrl001	NARA	0000001	37.3	Q8: CD25- , Ki-67-	Treg
48	PBS	ctrl002	NARA	1	31.8	Q8: CD25- , Ki-67-	Treg
48	PBS	ctrl002	NARA	01	29.3	Q8: CD25- , Ki-67-	Treg
48	PBS	ctrl002	NARA	001	34.6	Q8: CD25- , Ki-67-	Treg
48	PBS	ctrl002	NARA	0001	41.9	Q8: CD25- , Ki-67-	Treg
48	PBS	ctrl002	NARA	00001	45.5	Q8: CD25- , Ki-67-	Treg
48	PBS	ctrl002	NARA	000001	51.1	Q8: CD25- , Ki-67-	Treg
48	PBS	ctrl002	NARA	0000001	42.5	Q8: CD25- , Ki-67-	Treg
48	withTCR	ctrl001	PBS	0	23.4	Q8: CD25- , Ki-67-	Treg
48	withTCR	ctrl001	IL2	1	16.1	Q8: CD25- , Ki-67-	Treg
48	withTCR	ctrl001	IL2	01	15.1	Q8: CD25- , Ki-67-	Treg
48	withTCR	ctrl001	IL2	001	11.9	Q8: CD25- , Ki-67-	Treg
48	withTCR	ctrl001	IL2	0001	12.1	Q8: CD25- , Ki-67-	Treg
48	withTCR	ctrl001	IL2	00001	14.7	Q8: CD25- , Ki-67-	Treg
48	withTCR	ctrl001	IL2	000001	16.1	Q8: CD25- , Ki-67-	Treg
48	withTCR	ctrl001	IL2	0000001	17.7	Q8: CD25- , Ki-67-	Treg
48	withTCR	ctrl002	PBS	0	44.6	Q8: CD25- , Ki-67-	Treg
48	withTCR	ctrl002	IL2	1	21.6	Q8: CD25- , Ki-67-	Treg
48	withTCR	ctrl002	IL2	01	20	Q8: CD25- , Ki-67-	Treg
48	withTCR	ctrl002	IL2	001	20.4	Q8: CD25- , Ki-67-	Treg
48	withTCR	ctrl002	IL2	0001	24.5	Q8: CD25- , Ki-67-	Treg
48	withTCR	ctrl002	IL2	00001	26.4	Q8: CD25- , Ki-67-	Treg
48	withTCR	ctrl002	IL2	000001	24.1	Q8: CD25- , Ki-67-	Treg
48	withTCR	ctrl002	IL2	0000001	26.1	Q8: CD25- , Ki-67-	Treg
48	withTCR	ctrl001	NARA	1	10.2	Q8: CD25- , Ki-67-	Treg
48	withTCR	ctrl001	NARA	01	8.87	Q8: CD25- , Ki-67-	Treg
48	withTCR	ctrl001	NARA	001	12.7	Q8: CD25- , Ki-67-	Treg
48	withTCR	ctrl001	NARA	0001	18.8	Q8: CD25- , Ki-67-	Treg
48	withTCR	ctrl001	NARA	00001	15.9	Q8: CD25- , Ki-67-	Treg
48	withTCR	ctrl001	NARA	000001	15.7	Q8: CD25- , Ki-67-	Treg
48	withTCR	ctrl001	NARA	0000001	18.2	Q8: CD25- , Ki-67-	Treg
48	withTCR	ctrl002	NARA	1	14.3	Q8: CD25- , Ki-67-	Treg
48	withTCR	ctrl002	NARA	01	16.5	Q8: CD25- , Ki-67-	Treg
48	withTCR	ctrl002	NARA	001	23.3	Q8: CD25- , Ki-67-	Treg
48	withTCR	ctrl002	NARA	0001	30.6	Q8: CD25- , Ki-67-	Treg
48	withTCR	ctrl002	NARA	00001	30.4	Q8: CD25- , Ki-67-	Treg
48	withTCR	ctrl002	NARA	000001	28.7	Q8: CD25- , Ki-67-	Treg
48	withTCR	ctrl002	NARA	0000001	28.8	Q8: CD25- , Ki-67-	Treg
48	PBS	ctrl001	PBS	0	0.048	Q5: CD25- , Ki-67+	CD8
48	PBS	ctrl001	IL2	1	1.75	Q5: CD25- , Ki-67+	CD8
48	PBS	ctrl001	IL2	01	0.97	Q5: CD25- , Ki-67+	CD8
48	PBS	ctrl001	IL2	001	0.86	Q5: CD25- , Ki-67+	CD8
48	PBS	ctrl001	IL2	0001	0.095	Q5: CD25- , Ki-67+	CD8
48	PBS	ctrl001	IL2	00001	0.11	Q5: CD25- , Ki-67+	CD8
48	PBS	ctrl001	IL2	000001	0.078	Q5: CD25- , Ki-67+	CD8
48	PBS	ctrl001	IL2	0000001	0.091	Q5: CD25- , Ki-67+	CD8
48	PBS	ctrl002	PBS	0	0.12	Q5: CD25- , Ki-67+	CD8
48	PBS	ctrl002	IL2	1	3.16	Q5: CD25- , Ki-67+	CD8
48	PBS	ctrl002	IL2	01	3.35	Q5: CD25- , Ki-67+	CD8
48	PBS	ctrl002	IL2	001	0.67	Q5: CD25- , Ki-67+	CD8
48	PBS	ctrl002	IL2	0001	0.21	Q5: CD25- , Ki-67+	CD8
48	PBS	ctrl002	IL2	00001	0.2	Q5: CD25- , Ki-67+	CD8
48	PBS	ctrl002	IL2	000001	0.18	Q5: CD25- , Ki-67+	CD8
48	PBS	ctrl002	IL2	0000001	0.15	Q5: CD25- , Ki-67+	CD8
48	PBS	ctrl001	NARA	1	0.48	Q5: CD25- , Ki-67+	CD8
48	PBS	ctrl001	NARA	01	0.99	Q5: CD25- , Ki-67+	CD8
48	PBS	ctrl001	NARA	001	0.083	Q5: CD25- , Ki-67+	CD8
48	PBS	ctrl001	NARA	0001	0.047	Q5: CD25- , Ki-67+	CD8
48	PBS	ctrl001	NARA	00001	0.066	Q5: CD25- , Ki-67+	CD8
48	PBS	ctrl001	NARA	000001	0.077	Q5: CD25- , Ki-67+	CD8
48	PBS	ctrl001	NARA	0000001	0.11	Q5: CD25- , Ki-67+	CD8
48	PBS	ctrl002	NARA	1	1.81	Q5: CD25- , Ki-67+	CD8
48	PBS	ctrl002	NARA	01	2.59	Q5: CD25- , Ki-67+	CD8
48	PBS	ctrl002	NARA	001	0.42	Q5: CD25- , Ki-67+	CD8
48	PBS	ctrl002	NARA	0001	0.22	Q5: CD25- , Ki-67+	CD8
48	PBS	ctrl002	NARA	00001	0.17	Q5: CD25- , Ki-67+	CD8
48	PBS	ctrl002	NARA	000001	0.2	Q5: CD25- , Ki-67+	CD8
48	PBS	ctrl002	NARA	0000001	0.13	Q5: CD25- , Ki-67+	CD8
48	withTCR	ctrl001	PBS	0	1.14	Q5: CD25- , Ki-67+	CD8
48	withTCR	ctrl001	IL2	1	3.57	Q5: CD25- , Ki-67+	CD8
48	withTCR	ctrl001	IL2	01	3.4	Q5: CD25- , Ki-67+	CD8
48	withTCR	ctrl001	IL2	001	2.68	Q5: CD25- , Ki-67+	CD8
48	withTCR	ctrl001	IL2	0001	1.53	Q5: CD25- , Ki-67+	CD8
48	withTCR	ctrl001	IL2	00001	1.28	Q5: CD25- , Ki-67+	CD8
48	withTCR	ctrl001	IL2	000001	1.29	Q5: CD25- , Ki-67+	CD8
48	withTCR	ctrl001	IL2	0000001	0.86	Q5: CD25- , Ki-67+	CD8
48	withTCR	ctrl002	PBS	0	2.58	Q5: CD25- , Ki-67+	CD8
48	withTCR	ctrl002	IL2	1	7.13	Q5: CD25- , Ki-67+	CD8
48	withTCR	ctrl002	IL2	01	5.96	Q5: CD25- , Ki-67+	CD8
48	withTCR	ctrl002	IL2	001	4.14	Q5: CD25- , Ki-67+	CD8
48	withTCR	ctrl002	IL2	0001	2.09	Q5: CD25- , Ki-67+	CD8
48	withTCR	ctrl002	IL2	00001	2.34	Q5: CD25- , Ki-67+	CD8
48	withTCR	ctrl002	IL2	000001	2.55	Q5: CD25- , Ki-67+	CD8
48	withTCR	ctrl002	IL2	0000001	1.48	Q5: CD25- , Ki-67+	CD8
48	withTCR	ctrl001	NARA	1	1.13	Q5: CD25- , Ki-67+	CD8
48	withTCR	ctrl001	NARA	01	1.68	Q5: CD25- , Ki-67+	CD8
48	withTCR	ctrl001	NARA	001	1.84	Q5: CD25- , Ki-67+	CD8
48	withTCR	ctrl001	NARA	0001	1.39	Q5: CD25- , Ki-67+	CD8
48	withTCR	ctrl001	NARA	00001	1.07	Q5: CD25- , Ki-67+	CD8
48	withTCR	ctrl001	NARA	000001	1.56	Q5: CD25- , Ki-67+	CD8
48	withTCR	ctrl001	NARA	0000001	1.06	Q5: CD25- , Ki-67+	CD8
48	withTCR	ctrl002	NARA	1	1.8	Q5: CD25- , Ki-67+	CD8
48	withTCR	ctrl002	NARA	01	1.9	Q5: CD25- , Ki-67+	CD8
48	withTCR	ctrl002	NARA	001	2.61	Q5: CD25- , Ki-67+	CD8
48	withTCR	ctrl002	NARA	0001	2.6	Q5: CD25- , Ki-67+	CD8
48	withTCR	ctrl002	NARA	00001	2.21	Q5: CD25- , Ki-67+	CD8
48	withTCR	ctrl002	NARA	000001	2.43	Q5: CD25- , Ki-67+	CD8
48	withTCR	ctrl002	NARA	0000001	1.65	Q5: CD25- , Ki-67+	CD8
48	PBS	ctrl001	PBS	0	0.0069	Q6: CD25+ , Ki-67+	CD8
48	PBS	ctrl001	IL2	1	0.039	Q6: CD25+ , Ki-67+	CD8
48	PBS	ctrl001	IL2	01	0.028	Q6: CD25+ , Ki-67+	CD8
48	PBS	ctrl001	IL2	001	0.015	Q6: CD25+ , Ki-67+	CD8
48	PBS	ctrl001	IL2	0001	0.0068	Q6: CD25+ , Ki-67+	CD8
48	PBS	ctrl001	IL2	00001	0.00671	Q6: CD25+ , Ki-67+	CD8
48	PBS	ctrl001	IL2	000001	0	Q6: CD25+ , Ki-67+	CD8
48	PBS	ctrl001	IL2	0000001	0.00609	Q6: CD25+ , Ki-67+	CD8
48	PBS	ctrl002	PBS	0	0.00384	Q6: CD25+ , Ki-67+	CD8
48	PBS	ctrl002	IL2	1	0.41	Q6: CD25+ , Ki-67+	CD8
48	PBS	ctrl002	IL2	01	0.34	Q6: CD25+ , Ki-67+	CD8
48	PBS	ctrl002	IL2	001	0.011	Q6: CD25+ , Ki-67+	CD8
48	PBS	ctrl002	IL2	0001	0	Q6: CD25+ , Ki-67+	CD8
48	PBS	ctrl002	IL2	00001	0	Q6: CD25+ , Ki-67+	CD8
48	PBS	ctrl002	IL2	000001	0.00774	Q6: CD25+ , Ki-67+	CD8
48	PBS	ctrl002	IL2	0000001	0	Q6: CD25+ , Ki-67+	CD8
48	PBS	ctrl001	NARA	1	0.14	Q6: CD25+ , Ki-67+	CD8
48	PBS	ctrl001	NARA	01	0.041	Q6: CD25+ , Ki-67+	CD8
48	PBS	ctrl001	NARA	001	0.00919	Q6: CD25+ , Ki-67+	CD8
48	PBS	ctrl001	NARA	0001	0.00936	Q6: CD25+ , Ki-67+	CD8
48	PBS	ctrl001	NARA	00001	0	Q6: CD25+ , Ki-67+	CD8
48	PBS	ctrl001	NARA	000001	0	Q6: CD25+ , Ki-67+	CD8
48	PBS	ctrl001	NARA	0000001	0.00668	Q6: CD25+ , Ki-67+	CD8
48	PBS	ctrl002	NARA	1	0.69	Q6: CD25+ , Ki-67+	CD8
48	PBS	ctrl002	NARA	01	0.14	Q6: CD25+ , Ki-67+	CD8
48	PBS	ctrl002	NARA	001	0.019	Q6: CD25+ , Ki-67+	CD8
48	PBS	ctrl002	NARA	0001	0	Q6: CD25+ , Ki-67+	CD8
48	PBS	ctrl002	NARA	00001	0.00672	Q6: CD25+ , Ki-67+	CD8
48	PBS	ctrl002	NARA	000001	0	Q6: CD25+ , Ki-67+	CD8
48	PBS	ctrl002	NARA	0000001	0	Q6: CD25+ , Ki-67+	CD8
48	withTCR	ctrl001	PBS	0	8.17	Q6: CD25+ , Ki-67+	CD8
48	withTCR	ctrl001	IL2	1	15	Q6: CD25+ , Ki-67+	CD8
48	withTCR	ctrl001	IL2	01	14.7	Q6: CD25+ , Ki-67+	CD8
48	withTCR	ctrl001	IL2	001	14	Q6: CD25+ , Ki-67+	CD8
48	withTCR	ctrl001	IL2	0001	9.78	Q6: CD25+ , Ki-67+	CD8
48	withTCR	ctrl001	IL2	00001	8.68	Q6: CD25+ , Ki-67+	CD8
48	withTCR	ctrl001	IL2	000001	9.13	Q6: CD25+ , Ki-67+	CD8
48	withTCR	ctrl001	IL2	0000001	8.05	Q6: CD25+ , Ki-67+	CD8
48	withTCR	ctrl002	PBS	0	8.84	Q6: CD25+ , Ki-67+	CD8
48	withTCR	ctrl002	IL2	1	15.8	Q6: CD25+ , Ki-67+	CD8
48	withTCR	ctrl002	IL2	01	15.2	Q6: CD25+ , Ki-67+	CD8
48	withTCR	ctrl002	IL2	001	12.6	Q6: CD25+ , Ki-67+	CD8
48	withTCR	ctrl002	IL2	0001	9.73	Q6: CD25+ , Ki-67+	CD8
48	withTCR	ctrl002	IL2	00001	8.83	Q6: CD25+ , Ki-67+	CD8
48	withTCR	ctrl002	IL2	000001	9.31	Q6: CD25+ , Ki-67+	CD8
48	withTCR	ctrl002	IL2	0000001	8.89	Q6: CD25+ , Ki-67+	CD8
48	withTCR	ctrl001	NARA	1	19.9	Q6: CD25+ , Ki-67+	CD8
48	withTCR	ctrl001	NARA	01	16.4	Q6: CD25+ , Ki-67+	CD8
48	withTCR	ctrl001	NARA	001	10	Q6: CD25+ , Ki-67+	CD8
48	withTCR	ctrl001	NARA	0001	6.63	Q6: CD25+ , Ki-67+	CD8
48	withTCR	ctrl001	NARA	00001	8.5	Q6: CD25+ , Ki-67+	CD8
48	withTCR	ctrl001	NARA	000001	9.55	Q6: CD25+ , Ki-67+	CD8
48	withTCR	ctrl001	NARA	0000001	8.42	Q6: CD25+ , Ki-67+	CD8
48	withTCR	ctrl002	NARA	1	19.2	Q6: CD25+ , Ki-67+	CD8
48	withTCR	ctrl002	NARA	01	17.6	Q6: CD25+ , Ki-67+	CD8
48	withTCR	ctrl002	NARA	001	12.2	Q6: CD25+ , Ki-67+	CD8
48	withTCR	ctrl002	NARA	0001	9.41	Q6: CD25+ , Ki-67+	CD8
48	withTCR	ctrl002	NARA	00001	8.33	Q6: CD25+ , Ki-67+	CD8
48	withTCR	ctrl002	NARA	000001	8.93	Q6: CD25+ , Ki-67+	CD8
48	withTCR	ctrl002	NARA	0000001	7.72	Q6: CD25+ , Ki-67+	CD8
48	PBS	ctrl001	PBS	0	0.021	Q7: CD25+ , Ki-67-	CD8
48	PBS	ctrl001	IL2	1	0.13	Q7: CD25+ , Ki-67-	CD8
48	PBS	ctrl001	IL2	01	0.085	Q7: CD25+ , Ki-67-	CD8
48	PBS	ctrl001	IL2	001	0.023	Q7: CD25+ , Ki-67-	CD8
48	PBS	ctrl001	IL2	0001	0.027	Q7: CD25+ , Ki-67-	CD8
48	PBS	ctrl001	IL2	00001	0.00671	Q7: CD25+ , Ki-67-	CD8
48	PBS	ctrl001	IL2	000001	0.021	Q7: CD25+ , Ki-67-	CD8
48	PBS	ctrl001	IL2	0000001	0.037	Q7: CD25+ , Ki-67-	CD8
48	PBS	ctrl002	PBS	0	0.023	Q7: CD25+ , Ki-67-	CD8
48	PBS	ctrl002	IL2	1	0.32	Q7: CD25+ , Ki-67-	CD8
48	PBS	ctrl002	IL2	01	0.41	Q7: CD25+ , Ki-67-	CD8
48	PBS	ctrl002	IL2	001	0.079	Q7: CD25+ , Ki-67-	CD8
48	PBS	ctrl002	IL2	0001	0.05	Q7: CD25+ , Ki-67-	CD8
48	PBS	ctrl002	IL2	00001	0.05	Q7: CD25+ , Ki-67-	CD8
48	PBS	ctrl002	IL2	000001	0.039	Q7: CD25+ , Ki-67-	CD8
48	PBS	ctrl002	IL2	0000001	0.015	Q7: CD25+ , Ki-67-	CD8
48	PBS	ctrl001	NARA	1	1.73	Q7: CD25+ , Ki-67-	CD8
48	PBS	ctrl001	NARA	01	0.47	Q7: CD25+ , Ki-67-	CD8
48	PBS	ctrl001	NARA	001	0.11	Q7: CD25+ , Ki-67-	CD8
48	PBS	ctrl001	NARA	0001	0.028	Q7: CD25+ , Ki-67-	CD8
48	PBS	ctrl001	NARA	00001	0.029	Q7: CD25+ , Ki-67-	CD8
48	PBS	ctrl001	NARA	000001	0.034	Q7: CD25+ , Ki-67-	CD8
48	PBS	ctrl001	NARA	0000001	0.053	Q7: CD25+ , Ki-67-	CD8
48	PBS	ctrl002	NARA	1	2.96	Q7: CD25+ , Ki-67-	CD8
48	PBS	ctrl002	NARA	01	0.54	Q7: CD25+ , Ki-67-	CD8
48	PBS	ctrl002	NARA	001	0.11	Q7: CD25+ , Ki-67-	CD8
48	PBS	ctrl002	NARA	0001	0.046	Q7: CD25+ , Ki-67-	CD8
48	PBS	ctrl002	NARA	00001	0.04	Q7: CD25+ , Ki-67-	CD8
48	PBS	ctrl002	NARA	000001	0.02	Q7: CD25+ , Ki-67-	CD8
48	PBS	ctrl002	NARA	0000001	0.021	Q7: CD25+ , Ki-67-	CD8
48	withTCR	ctrl001	PBS	0	8.76	Q7: CD25+ , Ki-67-	CD8
48	withTCR	ctrl001	IL2	1	15.9	Q7: CD25+ , Ki-67-	CD8
48	withTCR	ctrl001	IL2	01	16.2	Q7: CD25+ , Ki-67-	CD8
48	withTCR	ctrl001	IL2	001	13.5	Q7: CD25+ , Ki-67-	CD8
48	withTCR	ctrl001	IL2	0001	11.1	Q7: CD25+ , Ki-67-	CD8
48	withTCR	ctrl001	IL2	00001	9.81	Q7: CD25+ , Ki-67-	CD8
48	withTCR	ctrl001	IL2	000001	10.2	Q7: CD25+ , Ki-67-	CD8
48	withTCR	ctrl001	IL2	0000001	11.1	Q7: CD25+ , Ki-67-	CD8
48	withTCR	ctrl002	PBS	0	8.46	Q7: CD25+ , Ki-67-	CD8
48	withTCR	ctrl002	IL2	1	14	Q7: CD25+ , Ki-67-	CD8
48	withTCR	ctrl002	IL2	01	13.9	Q7: CD25+ , Ki-67-	CD8
48	withTCR	ctrl002	IL2	001	11.1	Q7: CD25+ , Ki-67-	CD8
48	withTCR	ctrl002	IL2	0001	10.3	Q7: CD25+ , Ki-67-	CD8
48	withTCR	ctrl002	IL2	00001	10.6	Q7: CD25+ , Ki-67-	CD8
48	withTCR	ctrl002	IL2	000001	10.2	Q7: CD25+ , Ki-67-	CD8
48	withTCR	ctrl002	IL2	0000001	11.2	Q7: CD25+ , Ki-67-	CD8
48	withTCR	ctrl001	NARA	1	33	Q7: CD25+ , Ki-67-	CD8
48	withTCR	ctrl001	NARA	01	24.4	Q7: CD25+ , Ki-67-	CD8
48	withTCR	ctrl001	NARA	001	11.8	Q7: CD25+ , Ki-67-	CD8
48	withTCR	ctrl001	NARA	0001	9.8	Q7: CD25+ , Ki-67-	CD8
48	withTCR	ctrl001	NARA	00001	9.94	Q7: CD25+ , Ki-67-	CD8
48	withTCR	ctrl001	NARA	000001	10.1	Q7: CD25+ , Ki-67-	CD8
48	withTCR	ctrl001	NARA	0000001	11.4	Q7: CD25+ , Ki-67-	CD8
48	withTCR	ctrl002	NARA	1	33.5	Q7: CD25+ , Ki-67-	CD8
48	withTCR	ctrl002	NARA	01	28.3	Q7: CD25+ , Ki-67-	CD8
48	withTCR	ctrl002	NARA	001	12.6	Q7: CD25+ , Ki-67-	CD8
48	withTCR	ctrl002	NARA	0001	8.88	Q7: CD25+ , Ki-67-	CD8
48	withTCR	ctrl002	NARA	00001	9.17	Q7: CD25+ , Ki-67-	CD8
48	withTCR	ctrl002	NARA	000001	9.49	Q7: CD25+ , Ki-67-	CD8
48	withTCR	ctrl002	NARA	0000001	10.4	Q7: CD25+ , Ki-67-	CD8
48	PBS	ctrl001	PBS	0	99.9	Q8: CD25- , Ki-67-	CD8
48	PBS	ctrl001	IL2	1	98.1	Q8: CD25- , Ki-67-	CD8
48	PBS	ctrl001	IL2	01	98.9	Q8: CD25- , Ki-67-	CD8
48	PBS	ctrl001	IL2	001	99.1	Q8: CD25- , Ki-67-	CD8
48	PBS	ctrl001	IL2	0001	99.9	Q8: CD25- , Ki-67-	CD8
48	PBS	ctrl001	IL2	00001	99.9	Q8: CD25- , Ki-67-	CD8
48	PBS	ctrl001	IL2	000001	99.9	Q8: CD25- , Ki-67-	CD8
48	PBS	ctrl001	IL2	0000001	99.9	Q8: CD25- , Ki-67-	CD8
48	PBS	ctrl002	PBS	0	99.9	Q8: CD25- , Ki-67-	CD8
48	PBS	ctrl002	IL2	1	96.1	Q8: CD25- , Ki-67-	CD8
48	PBS	ctrl002	IL2	01	95.9	Q8: CD25- , Ki-67-	CD8
48	PBS	ctrl002	IL2	001	99.2	Q8: CD25- , Ki-67-	CD8
48	PBS	ctrl002	IL2	0001	99.7	Q8: CD25- , Ki-67-	CD8
48	PBS	ctrl002	IL2	00001	99.7	Q8: CD25- , Ki-67-	CD8
48	PBS	ctrl002	IL2	000001	99.8	Q8: CD25- , Ki-67-	CD8
48	PBS	ctrl002	IL2	0000001	99.8	Q8: CD25- , Ki-67-	CD8
48	PBS	ctrl001	NARA	1	97.6	Q8: CD25- , Ki-67-	CD8
48	PBS	ctrl001	NARA	01	98.5	Q8: CD25- , Ki-67-	CD8
48	PBS	ctrl001	NARA	001	99.8	Q8: CD25- , Ki-67-	CD8
48	PBS	ctrl001	NARA	0001	99.9	Q8: CD25- , Ki-67-	CD8
48	PBS	ctrl001	NARA	00001	99.9	Q8: CD25- , Ki-67-	CD8
48	PBS	ctrl001	NARA	000001	99.9	Q8: CD25- , Ki-67-	CD8
48	PBS	ctrl001	NARA	0000001	99.8	Q8: CD25- , Ki-67-	CD8
48	PBS	ctrl002	NARA	1	94.5	Q8: CD25- , Ki-67-	CD8
48	PBS	ctrl002	NARA	01	96.7	Q8: CD25- , Ki-67-	CD8
48	PBS	ctrl002	NARA	001	99.4	Q8: CD25- , Ki-67-	CD8
48	PBS	ctrl002	NARA	0001	99.7	Q8: CD25- , Ki-67-	CD8
48	PBS	ctrl002	NARA	00001	99.8	Q8: CD25- , Ki-67-	CD8
48	PBS	ctrl002	NARA	000001	99.8	Q8: CD25- , Ki-67-	CD8
48	PBS	ctrl002	NARA	0000001	99.9	Q8: CD25- , Ki-67-	CD8
48	withTCR	ctrl001	PBS	0	81.9	Q8: CD25- , Ki-67-	CD8
48	withTCR	ctrl001	IL2	1	65.5	Q8: CD25- , Ki-67-	CD8
48	withTCR	ctrl001	IL2	01	65.7	Q8: CD25- , Ki-67-	CD8
48	withTCR	ctrl001	IL2	001	69.9	Q8: CD25- , Ki-67-	CD8
48	withTCR	ctrl001	IL2	0001	77.5	Q8: CD25- , Ki-67-	CD8
48	withTCR	ctrl001	IL2	00001	80.2	Q8: CD25- , Ki-67-	CD8
48	withTCR	ctrl001	IL2	000001	79.3	Q8: CD25- , Ki-67-	CD8
48	withTCR	ctrl001	IL2	0000001	80	Q8: CD25- , Ki-67-	CD8
48	withTCR	ctrl002	PBS	0	80.1	Q8: CD25- , Ki-67-	CD8
48	withTCR	ctrl002	IL2	1	63	Q8: CD25- , Ki-67-	CD8
48	withTCR	ctrl002	IL2	01	65	Q8: CD25- , Ki-67-	CD8
48	withTCR	ctrl002	IL2	001	72.2	Q8: CD25- , Ki-67-	CD8
48	withTCR	ctrl002	IL2	0001	77.8	Q8: CD25- , Ki-67-	CD8
48	withTCR	ctrl002	IL2	00001	78.2	Q8: CD25- , Ki-67-	CD8
48	withTCR	ctrl002	IL2	000001	77.9	Q8: CD25- , Ki-67-	CD8
48	withTCR	ctrl002	IL2	0000001	78.4	Q8: CD25- , Ki-67-	CD8
48	withTCR	ctrl001	NARA	1	46	Q8: CD25- , Ki-67-	CD8
48	withTCR	ctrl001	NARA	01	57.5	Q8: CD25- , Ki-67-	CD8
48	withTCR	ctrl001	NARA	001	76.3	Q8: CD25- , Ki-67-	CD8
48	withTCR	ctrl001	NARA	0001	82.2	Q8: CD25- , Ki-67-	CD8
48	withTCR	ctrl001	NARA	00001	80.5	Q8: CD25- , Ki-67-	CD8
48	withTCR	ctrl001	NARA	000001	78.8	Q8: CD25- , Ki-67-	CD8
48	withTCR	ctrl001	NARA	0000001	79.2	Q8: CD25- , Ki-67-	CD8
48	withTCR	ctrl002	NARA	1	45.4	Q8: CD25- , Ki-67-	CD8
48	withTCR	ctrl002	NARA	01	52.2	Q8: CD25- , Ki-67-	CD8
48	withTCR	ctrl002	NARA	001	72.6	Q8: CD25- , Ki-67-	CD8
48	withTCR	ctrl002	NARA	0001	79.1	Q8: CD25- , Ki-67-	CD8
48	withTCR	ctrl002	NARA	00001	80.3	Q8: CD25- , Ki-67-	CD8
48	withTCR	ctrl002	NARA	000001	79.1	Q8: CD25- , Ki-67-	CD8
48	withTCR	ctrl002	NARA	0000001	80.2	Q8: CD25- , Ki-67-	CD8

## Sheet: Fig.S13g,h
timepoint	patient_id	value	name	type
BL	PPQ901	4460	Tregs	Geometric Mean (CD122)
post-IL2	PPQ901	4052	Tregs	Geometric Mean (CD122)
BL	TSS679	4219	Tregs	Geometric Mean (CD122)
post-IL2	TSS679	4339	Tregs	Geometric Mean (CD122)
BL	BHC864	4184	Tregs	Geometric Mean (CD122)
post-IL2	BHC864	3922	Tregs	Geometric Mean (CD122)
BL	AAA092	4130	Tregs	Geometric Mean (CD122)
post-IL2	AAA092	4260	Tregs	Geometric Mean (CD122)
BL	QJB196	4196	Tregs	Geometric Mean (CD122)
post-IL2	QJB196	4272	Tregs	Geometric Mean (CD122)
BL	FTS963	4135	Tregs	Geometric Mean (CD122)
post-IL2	FTS963	4249	Tregs	Geometric Mean (CD122)
BL	TLE629	4719	Tregs	Geometric Mean (CD122)
post-IL2	TLE629	4826	Tregs	Geometric Mean (CD122)
BL	MIE211	4296	Tregs	Geometric Mean (CD122)
post-IL2	MIE211	4394	Tregs	Geometric Mean (CD122)
BL	IDN047	4212	Tregs	Geometric Mean (CD122)
post-IL2	IDN047	4053	Tregs	Geometric Mean (CD122)
BL	XKK568	4130	Tregs	Geometric Mean (CD122)
post-IL2	XKK568	4121	Tregs	Geometric Mean (CD122)
BL	NZW815	4222	Tregs	Geometric Mean (CD122)
post-IL2	NZW815	3954	Tregs	Geometric Mean (CD122)
BL	FCL210	4504	Tregs	Geometric Mean (CD122)
post-IL2	FCL210	4287	Tregs	Geometric Mean (CD122)
BL	PPQ901	4102	Tregs	Geometric Mean (CD132)
post-IL2	PPQ901	5951	Tregs	Geometric Mean (CD132)
BL	TSS679	3530	Tregs	Geometric Mean (CD132)
post-IL2	TSS679	4645	Tregs	Geometric Mean (CD132)
BL	BHC864	4056	Tregs	Geometric Mean (CD132)
post-IL2	BHC864	5520	Tregs	Geometric Mean (CD132)
BL	AAA092	4786	Tregs	Geometric Mean (CD132)
post-IL2	AAA092	5486	Tregs	Geometric Mean (CD132)
BL	QJB196	3879	Tregs	Geometric Mean (CD132)
post-IL2	QJB196	4697	Tregs	Geometric Mean (CD132)
BL	FTS963	3849	Tregs	Geometric Mean (CD132)
post-IL2	FTS963	6591	Tregs	Geometric Mean (CD132)
BL	TLE629	4363	Tregs	Geometric Mean (CD132)
post-IL2	TLE629	4856	Tregs	Geometric Mean (CD132)
BL	MIE211	5039	Tregs	Geometric Mean (CD132)
post-IL2	MIE211	6353	Tregs	Geometric Mean (CD132)
BL	IDN047	4492	Tregs	Geometric Mean (CD132)
post-IL2	IDN047	6781	Tregs	Geometric Mean (CD132)
BL	XKK568	4397	Tregs	Geometric Mean (CD132)
post-IL2	XKK568	5508	Tregs	Geometric Mean (CD132)
BL	NZW815	4241	Tregs	Geometric Mean (CD132)
post-IL2	NZW815	4833	Tregs	Geometric Mean (CD132)
BL	FCL210	4112	Tregs	Geometric Mean (CD132)
post-IL2	FCL210	3752	Tregs	Geometric Mean (CD132)
BL	PPQ901	7169	Tregs	Geometric Mean (CD25)
post-IL2	PPQ901	11841	Tregs	Geometric Mean (CD25)
BL	TSS679	7242	Tregs	Geometric Mean (CD25)
post-IL2	TSS679	10720	Tregs	Geometric Mean (CD25)
BL	BHC864	5722	Tregs	Geometric Mean (CD25)
post-IL2	BHC864	10541	Tregs	Geometric Mean (CD25)
BL	AAA092	8370	Tregs	Geometric Mean (CD25)
post-IL2	AAA092	13601	Tregs	Geometric Mean (CD25)
BL	QJB196	5543	Tregs	Geometric Mean (CD25)
post-IL2	QJB196	9231	Tregs	Geometric Mean (CD25)
BL	FTS963	6877	Tregs	Geometric Mean (CD25)
post-IL2	FTS963	16062	Tregs	Geometric Mean (CD25)
BL	TLE629	6671	Tregs	Geometric Mean (CD25)
post-IL2	TLE629	10106	Tregs	Geometric Mean (CD25)
BL	MIE211	8456	Tregs	Geometric Mean (CD25)
post-IL2	MIE211	17009	Tregs	Geometric Mean (CD25)
BL	IDN047	6282	Tregs	Geometric Mean (CD25)
post-IL2	IDN047	13294	Tregs	Geometric Mean (CD25)
BL	XKK568	5767	Tregs	Geometric Mean (CD25)
post-IL2	XKK568	10684	Tregs	Geometric Mean (CD25)
BL	NZW815	7905	Tregs	Geometric Mean (CD25)
post-IL2	NZW815	7396	Tregs	Geometric Mean (CD25)
BL	FCL210	8183	Tregs	Geometric Mean (CD25)
post-IL2	FCL210	9592	Tregs	Geometric Mean (CD25)
BL	PPQ901	4256	naive CD31+ Tcon	Geometric Mean (CD122)
post-IL2	PPQ901	3870	naive CD31+ Tcon	Geometric Mean (CD122)
BL	TSS679	3906	naive CD31+ Tcon	Geometric Mean (CD122)
post-IL2	TSS679	3991	naive CD31+ Tcon	Geometric Mean (CD122)
BL	BHC864	3870	naive CD31+ Tcon	Geometric Mean (CD122)
post-IL2	BHC864	3667	naive CD31+ Tcon	Geometric Mean (CD122)
BL	AAA092	3714	naive CD31+ Tcon	Geometric Mean (CD122)
post-IL2	AAA092	3750	naive CD31+ Tcon	Geometric Mean (CD122)
BL	QJB196	3825	naive CD31+ Tcon	Geometric Mean (CD122)
post-IL2	QJB196	3858	naive CD31+ Tcon	Geometric Mean (CD122)
BL	FTS963	3817	naive CD31+ Tcon	Geometric Mean (CD122)
post-IL2	FTS963	3936	naive CD31+ Tcon	Geometric Mean (CD122)
BL	TLE629	4165	naive CD31+ Tcon	Geometric Mean (CD122)
post-IL2	TLE629	4055	naive CD31+ Tcon	Geometric Mean (CD122)
BL	MIE211	3886	naive CD31+ Tcon	Geometric Mean (CD122)
post-IL2	MIE211	4073	naive CD31+ Tcon	Geometric Mean (CD122)
BL	IDN047	3831	naive CD31+ Tcon	Geometric Mean (CD122)
post-IL2	IDN047	3749	naive CD31+ Tcon	Geometric Mean (CD122)
BL	XKK568	3637	naive CD31+ Tcon	Geometric Mean (CD122)
post-IL2	XKK568	3572	naive CD31+ Tcon	Geometric Mean (CD122)
BL	NZW815	3749	naive CD31+ Tcon	Geometric Mean (CD122)
post-IL2	NZW815	3815	naive CD31+ Tcon	Geometric Mean (CD122)
BL	FCL210	4028	naive CD31+ Tcon	Geometric Mean (CD122)
post-IL2	FCL210	3810	naive CD31+ Tcon	Geometric Mean (CD122)
BL	PPQ901	3326	naive CD31+ Tcon	Geometric Mean (CD132)
post-IL2	PPQ901	4011	naive CD31+ Tcon	Geometric Mean (CD132)
BL	TSS679	3630	naive CD31+ Tcon	Geometric Mean (CD132)
post-IL2	TSS679	3856	naive CD31+ Tcon	Geometric Mean (CD132)
BL	BHC864	3613	naive CD31+ Tcon	Geometric Mean (CD132)
post-IL2	BHC864	4022	naive CD31+ Tcon	Geometric Mean (CD132)
BL	AAA092	3784	naive CD31+ Tcon	Geometric Mean (CD132)
post-IL2	AAA092	3599	naive CD31+ Tcon	Geometric Mean (CD132)
BL	QJB196	3583	naive CD31+ Tcon	Geometric Mean (CD132)
post-IL2	QJB196	3857	naive CD31+ Tcon	Geometric Mean (CD132)
BL	FTS963	3121	naive CD31+ Tcon	Geometric Mean (CD132)
post-IL2	FTS963	3351	naive CD31+ Tcon	Geometric Mean (CD132)
BL	TLE629	2864	naive CD31+ Tcon	Geometric Mean (CD132)
post-IL2	TLE629	3333	naive CD31+ Tcon	Geometric Mean (CD132)
BL	MIE211	3823	naive CD31+ Tcon	Geometric Mean (CD132)
post-IL2	MIE211	4214	naive CD31+ Tcon	Geometric Mean (CD132)
BL	IDN047	3691	naive CD31+ Tcon	Geometric Mean (CD132)
post-IL2	IDN047	3419	naive CD31+ Tcon	Geometric Mean (CD132)
BL	XKK568	3111	naive CD31+ Tcon	Geometric Mean (CD132)
post-IL2	XKK568	4070	naive CD31+ Tcon	Geometric Mean (CD132)
BL	NZW815	2893	naive CD31+ Tcon	Geometric Mean (CD132)
post-IL2	NZW815	3971	naive CD31+ Tcon	Geometric Mean (CD132)
BL	FCL210	2631	naive CD31+ Tcon	Geometric Mean (CD132)
post-IL2	FCL210	2619	naive CD31+ Tcon	Geometric Mean (CD132)
BL	PPQ901	1946	naive CD31+ Tcon	Geometric Mean (CD25)
post-IL2	PPQ901	1790	naive CD31+ Tcon	Geometric Mean (CD25)
BL	TSS679	1662	naive CD31+ Tcon	Geometric Mean (CD25)
post-IL2	TSS679	1699	naive CD31+ Tcon	Geometric Mean (CD25)
BL	BHC864	1498	naive CD31+ Tcon	Geometric Mean (CD25)
post-IL2	BHC864	1445	naive CD31+ Tcon	Geometric Mean (CD25)
BL	AAA092	1206	naive CD31+ Tcon	Geometric Mean (CD25)
post-IL2	AAA092	1228	naive CD31+ Tcon	Geometric Mean (CD25)
BL	QJB196	1306	naive CD31+ Tcon	Geometric Mean (CD25)
post-IL2	QJB196	1341	naive CD31+ Tcon	Geometric Mean (CD25)
BL	FTS963	1342	naive CD31+ Tcon	Geometric Mean (CD25)
post-IL2	FTS963	1460	naive CD31+ Tcon	Geometric Mean (CD25)
BL	TLE629	1751	naive CD31+ Tcon	Geometric Mean (CD25)
post-IL2	TLE629	1901	naive CD31+ Tcon	Geometric Mean (CD25)
BL	MIE211	1580	naive CD31+ Tcon	Geometric Mean (CD25)
post-IL2	MIE211	1631	naive CD31+ Tcon	Geometric Mean (CD25)
BL	IDN047	1525	naive CD31+ Tcon	Geometric Mean (CD25)
post-IL2	IDN047	1552	naive CD31+ Tcon	Geometric Mean (CD25)
BL	XKK568	1340	naive CD31+ Tcon	Geometric Mean (CD25)
post-IL2	XKK568	1386	naive CD31+ Tcon	Geometric Mean (CD25)
BL	NZW815	1649	naive CD31+ Tcon	Geometric Mean (CD25)
post-IL2	NZW815	1680	naive CD31+ Tcon	Geometric Mean (CD25)
BL	FCL210	1514	naive CD31+ Tcon	Geometric Mean (CD25)
post-IL2	FCL210	1444	naive CD31+ Tcon	Geometric Mean (CD25)
BL	PPQ901	4500	CD4 Tcm	Geometric Mean (CD122)
post-IL2	PPQ901	4113	CD4 Tcm	Geometric Mean (CD122)
BL	TSS679	4264	CD4 Tcm	Geometric Mean (CD122)
post-IL2	TSS679	4334	CD4 Tcm	Geometric Mean (CD122)
BL	BHC864	4194	CD4 Tcm	Geometric Mean (CD122)
post-IL2	BHC864	3953	CD4 Tcm	Geometric Mean (CD122)
BL	AAA092	3990	CD4 Tcm	Geometric Mean (CD122)
post-IL2	AAA092	4063	CD4 Tcm	Geometric Mean (CD122)
BL	QJB196	4092	CD4 Tcm	Geometric Mean (CD122)
post-IL2	QJB196	4176	CD4 Tcm	Geometric Mean (CD122)
BL	FTS963	4004	CD4 Tcm	Geometric Mean (CD122)
post-IL2	FTS963	4192	CD4 Tcm	Geometric Mean (CD122)
BL	TLE629	4515	CD4 Tcm	Geometric Mean (CD122)
post-IL2	TLE629	4440	CD4 Tcm	Geometric Mean (CD122)
BL	MIE211	4220	CD4 Tcm	Geometric Mean (CD122)
post-IL2	MIE211	4487	CD4 Tcm	Geometric Mean (CD122)
BL	IDN047	4099	CD4 Tcm	Geometric Mean (CD122)
post-IL2	IDN047	4041	CD4 Tcm	Geometric Mean (CD122)
BL	XKK568	4004	CD4 Tcm	Geometric Mean (CD122)
post-IL2	XKK568	3943	CD4 Tcm	Geometric Mean (CD122)
BL	NZW815	4068	CD4 Tcm	Geometric Mean (CD122)
post-IL2	NZW815	4217	CD4 Tcm	Geometric Mean (CD122)
BL	FCL210	4438	CD4 Tcm	Geometric Mean (CD122)
post-IL2	FCL210	4129	CD4 Tcm	Geometric Mean (CD122)
BL	PPQ901	4628	CD4 Tcm	Geometric Mean (CD132)
post-IL2	PPQ901	5820	CD4 Tcm	Geometric Mean (CD132)
BL	TSS679	5607	CD4 Tcm	Geometric Mean (CD132)
post-IL2	TSS679	5754	CD4 Tcm	Geometric Mean (CD132)
BL	BHC864	4825	CD4 Tcm	Geometric Mean (CD132)
post-IL2	BHC864	5902	CD4 Tcm	Geometric Mean (CD132)
BL	AAA092	5913	CD4 Tcm	Geometric Mean (CD132)
post-IL2	AAA092	5973	CD4 Tcm	Geometric Mean (CD132)
BL	QJB196	5374	CD4 Tcm	Geometric Mean (CD132)
post-IL2	QJB196	5824	CD4 Tcm	Geometric Mean (CD132)
BL	FTS963	4906	CD4 Tcm	Geometric Mean (CD132)
post-IL2	FTS963	5772	CD4 Tcm	Geometric Mean (CD132)
BL	TLE629	4413	CD4 Tcm	Geometric Mean (CD132)
post-IL2	TLE629	5022	CD4 Tcm	Geometric Mean (CD132)
BL	MIE211	5802	CD4 Tcm	Geometric Mean (CD132)
post-IL2	MIE211	6587	CD4 Tcm	Geometric Mean (CD132)
BL	IDN047	5058	CD4 Tcm	Geometric Mean (CD132)
post-IL2	IDN047	4506	CD4 Tcm	Geometric Mean (CD132)
BL	XKK568	4307	CD4 Tcm	Geometric Mean (CD132)
post-IL2	XKK568	5557	CD4 Tcm	Geometric Mean (CD132)
BL	NZW815	4448	CD4 Tcm	Geometric Mean (CD132)
post-IL2	NZW815	5494	CD4 Tcm	Geometric Mean (CD132)
BL	FCL210	4103	CD4 Tcm	Geometric Mean (CD132)
post-IL2	FCL210	3764	CD4 Tcm	Geometric Mean (CD132)
BL	PPQ901	2534	CD4 Tcm	Geometric Mean (CD25)
post-IL2	PPQ901	2375	CD4 Tcm	Geometric Mean (CD25)
BL	TSS679	2488	CD4 Tcm	Geometric Mean (CD25)
post-IL2	TSS679	2220	CD4 Tcm	Geometric Mean (CD25)
BL	BHC864	1809	CD4 Tcm	Geometric Mean (CD25)
post-IL2	BHC864	1820	CD4 Tcm	Geometric Mean (CD25)
BL	AAA092	1707	CD4 Tcm	Geometric Mean (CD25)
post-IL2	AAA092	1821	CD4 Tcm	Geometric Mean (CD25)
BL	QJB196	1942	CD4 Tcm	Geometric Mean (CD25)
post-IL2	QJB196	2104	CD4 Tcm	Geometric Mean (CD25)
BL	FTS963	1865	CD4 Tcm	Geometric Mean (CD25)
post-IL2	FTS963	2293	CD4 Tcm	Geometric Mean (CD25)
BL	TLE629	2287	CD4 Tcm	Geometric Mean (CD25)
post-IL2	TLE629	2401	CD4 Tcm	Geometric Mean (CD25)
BL	MIE211	1769	CD4 Tcm	Geometric Mean (CD25)
post-IL2	MIE211	1706	CD4 Tcm	Geometric Mean (CD25)
BL	IDN047	1854	CD4 Tcm	Geometric Mean (CD25)
post-IL2	IDN047	1842	CD4 Tcm	Geometric Mean (CD25)
BL	XKK568	1691	CD4 Tcm	Geometric Mean (CD25)
post-IL2	XKK568	2006	CD4 Tcm	Geometric Mean (CD25)
BL	NZW815	2181	CD4 Tcm	Geometric Mean (CD25)
post-IL2	NZW815	1877	CD4 Tcm	Geometric Mean (CD25)
BL	FCL210	2110	CD4 Tcm	Geometric Mean (CD25)
post-IL2	FCL210	1941	CD4 Tcm	Geometric Mean (CD25)
BL	PPQ901	4594	CD4 Tem	Geometric Mean (CD122)
post-IL2	PPQ901	4094	CD4 Tem	Geometric Mean (CD122)
BL	TSS679	4327	CD4 Tem	Geometric Mean (CD122)
post-IL2	TSS679	4462	CD4 Tem	Geometric Mean (CD122)
BL	BHC864	4284	CD4 Tem	Geometric Mean (CD122)
post-IL2	BHC864	4032	CD4 Tem	Geometric Mean (CD122)
BL	AAA092	4035	CD4 Tem	Geometric Mean (CD122)
post-IL2	AAA092	4102	CD4 Tem	Geometric Mean (CD122)
BL	QJB196	4098	CD4 Tem	Geometric Mean (CD122)
post-IL2	QJB196	4180	CD4 Tem	Geometric Mean (CD122)
BL	FTS963	4048	CD4 Tem	Geometric Mean (CD122)
post-IL2	FTS963	4194	CD4 Tem	Geometric Mean (CD122)
BL	TLE629	4549	CD4 Tem	Geometric Mean (CD122)
post-IL2	TLE629	4591	CD4 Tem	Geometric Mean (CD122)
BL	MIE211	4275	CD4 Tem	Geometric Mean (CD122)
post-IL2	MIE211	4583	CD4 Tem	Geometric Mean (CD122)
BL	IDN047	4116	CD4 Tem	Geometric Mean (CD122)
post-IL2	IDN047	4089	CD4 Tem	Geometric Mean (CD122)
BL	XKK568	4275	CD4 Tem	Geometric Mean (CD122)
post-IL2	XKK568	4072	CD4 Tem	Geometric Mean (CD122)
BL	NZW815	4115	CD4 Tem	Geometric Mean (CD122)
post-IL2	NZW815	4259	CD4 Tem	Geometric Mean (CD122)
BL	FCL210	4570	CD4 Tem	Geometric Mean (CD122)
post-IL2	FCL210	4255	CD4 Tem	Geometric Mean (CD122)
BL	PPQ901	5420	CD4 Tem	Geometric Mean (CD132)
post-IL2	PPQ901	6576	CD4 Tem	Geometric Mean (CD132)
BL	TSS679	5449	CD4 Tem	Geometric Mean (CD132)
post-IL2	TSS679	5649	CD4 Tem	Geometric Mean (CD132)
BL	BHC864	5330	CD4 Tem	Geometric Mean (CD132)
post-IL2	BHC864	6397	CD4 Tem	Geometric Mean (CD132)
BL	AAA092	6165	CD4 Tem	Geometric Mean (CD132)
post-IL2	AAA092	6277	CD4 Tem	Geometric Mean (CD132)
BL	QJB196	5908	CD4 Tem	Geometric Mean (CD132)
post-IL2	QJB196	6301	CD4 Tem	Geometric Mean (CD132)
BL	FTS963	5295	CD4 Tem	Geometric Mean (CD132)
post-IL2	FTS963	6456	CD4 Tem	Geometric Mean (CD132)
BL	TLE629	5966	CD4 Tem	Geometric Mean (CD132)
post-IL2	TLE629	5774	CD4 Tem	Geometric Mean (CD132)
BL	MIE211	5958	CD4 Tem	Geometric Mean (CD132)
post-IL2	MIE211	6636	CD4 Tem	Geometric Mean (CD132)
BL	IDN047	5720	CD4 Tem	Geometric Mean (CD132)
post-IL2	IDN047	5158	CD4 Tem	Geometric Mean (CD132)
BL	XKK568	5042	CD4 Tem	Geometric Mean (CD132)
post-IL2	XKK568	6017	CD4 Tem	Geometric Mean (CD132)
BL	NZW815	4989	CD4 Tem	Geometric Mean (CD132)
post-IL2	NZW815	6105	CD4 Tem	Geometric Mean (CD132)
BL	FCL210	5377	CD4 Tem	Geometric Mean (CD132)
post-IL2	FCL210	4780	CD4 Tem	Geometric Mean (CD132)
BL	PPQ901	2851	CD4 Tem	Geometric Mean (CD25)
post-IL2	PPQ901	2662	CD4 Tem	Geometric Mean (CD25)
BL	TSS679	2005	CD4 Tem	Geometric Mean (CD25)
post-IL2	TSS679	1816	CD4 Tem	Geometric Mean (CD25)
BL	BHC864	1682	CD4 Tem	Geometric Mean (CD25)
post-IL2	BHC864	1591	CD4 Tem	Geometric Mean (CD25)
BL	AAA092	1860	CD4 Tem	Geometric Mean (CD25)
post-IL2	AAA092	1995	CD4 Tem	Geometric Mean (CD25)
BL	QJB196	2028	CD4 Tem	Geometric Mean (CD25)
post-IL2	QJB196	2214	CD4 Tem	Geometric Mean (CD25)
BL	FTS963	2246	CD4 Tem	Geometric Mean (CD25)
post-IL2	FTS963	2781	CD4 Tem	Geometric Mean (CD25)
BL	TLE629	2513	CD4 Tem	Geometric Mean (CD25)
post-IL2	TLE629	2423	CD4 Tem	Geometric Mean (CD25)
BL	MIE211	1554	CD4 Tem	Geometric Mean (CD25)
post-IL2	MIE211	1509	CD4 Tem	Geometric Mean (CD25)
BL	IDN047	1862	CD4 Tem	Geometric Mean (CD25)
post-IL2	IDN047	1726	CD4 Tem	Geometric Mean (CD25)
BL	XKK568	1462	CD4 Tem	Geometric Mean (CD25)
post-IL2	XKK568	1734	CD4 Tem	Geometric Mean (CD25)
BL	NZW815	2560	CD4 Tem	Geometric Mean (CD25)
post-IL2	NZW815	1807	CD4 Tem	Geometric Mean (CD25)
BL	FCL210	2515	CD4 Tem	Geometric Mean (CD25)
post-IL2	FCL210	2214	CD4 Tem	Geometric Mean (CD25)
BL	PPQ901	4690	CD8 Temra	Geometric Mean (CD122)
post-IL2	PPQ901	4360	CD8 Temra	Geometric Mean (CD122)
BL	TSS679	4469	CD8 Temra	Geometric Mean (CD122)
post-IL2	TSS679	4547	CD8 Temra	Geometric Mean (CD122)
BL	BHC864	4469	CD8 Temra	Geometric Mean (CD122)
post-IL2	BHC864	4246	CD8 Temra	Geometric Mean (CD122)
BL	AAA092	4382	CD8 Temra	Geometric Mean (CD122)
post-IL2	AAA092	4468	CD8 Temra	Geometric Mean (CD122)
BL	QJB196	4448	CD8 Temra	Geometric Mean (CD122)
post-IL2	QJB196	4466	CD8 Temra	Geometric Mean (CD122)
BL	FTS963	4337	CD8 Temra	Geometric Mean (CD122)
post-IL2	FTS963	4445	CD8 Temra	Geometric Mean (CD122)
BL	TLE629	4585	CD8 Temra	Geometric Mean (CD122)
post-IL2	TLE629	4636	CD8 Temra	Geometric Mean (CD122)
BL	MIE211	4513	CD8 Temra	Geometric Mean (CD122)
post-IL2	MIE211	4763	CD8 Temra	Geometric Mean (CD122)
BL	IDN047	4383	CD8 Temra	Geometric Mean (CD122)
post-IL2	IDN047	4364	CD8 Temra	Geometric Mean (CD122)
BL	XKK568	4434	CD8 Temra	Geometric Mean (CD122)
post-IL2	XKK568	4281	CD8 Temra	Geometric Mean (CD122)
BL	NZW815	4453	CD8 Temra	Geometric Mean (CD122)
post-IL2	NZW815	4411	CD8 Temra	Geometric Mean (CD122)
BL	FCL210	4932	CD8 Temra	Geometric Mean (CD122)
post-IL2	FCL210	4560	CD8 Temra	Geometric Mean (CD122)
BL	PPQ901	4650	CD8 Temra	Geometric Mean (CD132)
post-IL2	PPQ901	6223	CD8 Temra	Geometric Mean (CD132)
BL	TSS679	4897	CD8 Temra	Geometric Mean (CD132)
post-IL2	TSS679	5567	CD8 Temra	Geometric Mean (CD132)
BL	BHC864	4746	CD8 Temra	Geometric Mean (CD132)
post-IL2	BHC864	5280	CD8 Temra	Geometric Mean (CD132)
BL	AAA092	5786	CD8 Temra	Geometric Mean (CD132)
post-IL2	AAA092	5840	CD8 Temra	Geometric Mean (CD132)
BL	QJB196	4465	CD8 Temra	Geometric Mean (CD132)
post-IL2	QJB196	4874	CD8 Temra	Geometric Mean (CD132)
BL	FTS963	4006	CD8 Temra	Geometric Mean (CD132)
post-IL2	FTS963	4937	CD8 Temra	Geometric Mean (CD132)
BL	TLE629	4652	CD8 Temra	Geometric Mean (CD132)
post-IL2	TLE629	4547	CD8 Temra	Geometric Mean (CD132)
BL	MIE211	5240	CD8 Temra	Geometric Mean (CD132)
post-IL2	MIE211	6025	CD8 Temra	Geometric Mean (CD132)
BL	IDN047	3970	CD8 Temra	Geometric Mean (CD132)
post-IL2	IDN047	3670	CD8 Temra	Geometric Mean (CD132)
BL	XKK568	5328	CD8 Temra	Geometric Mean (CD132)
post-IL2	XKK568	6332	CD8 Temra	Geometric Mean (CD132)
BL	NZW815	4779	CD8 Temra	Geometric Mean (CD132)
post-IL2	NZW815	5567	CD8 Temra	Geometric Mean (CD132)
BL	FCL210	4636	CD8 Temra	Geometric Mean (CD132)
post-IL2	FCL210	4244	CD8 Temra	Geometric Mean (CD132)
BL	PPQ901	1509	CD8 Temra	Geometric Mean (CD25)
post-IL2	PPQ901	1340	CD8 Temra	Geometric Mean (CD25)
BL	TSS679	1272	CD8 Temra	Geometric Mean (CD25)
post-IL2	TSS679	1275	CD8 Temra	Geometric Mean (CD25)
BL	BHC864	1358	CD8 Temra	Geometric Mean (CD25)
post-IL2	BHC864	1199	CD8 Temra	Geometric Mean (CD25)
BL	AAA092	1146	CD8 Temra	Geometric Mean (CD25)
post-IL2	AAA092	1140	CD8 Temra	Geometric Mean (CD25)
BL	QJB196	1317	CD8 Temra	Geometric Mean (CD25)
post-IL2	QJB196	1326	CD8 Temra	Geometric Mean (CD25)
BL	FTS963	1390	CD8 Temra	Geometric Mean (CD25)
post-IL2	FTS963	1457	CD8 Temra	Geometric Mean (CD25)
BL	TLE629	1937	CD8 Temra	Geometric Mean (CD25)
post-IL2	TLE629	1994	CD8 Temra	Geometric Mean (CD25)
BL	MIE211	1346	CD8 Temra	Geometric Mean (CD25)
post-IL2	MIE211	1501	CD8 Temra	Geometric Mean (CD25)
BL	IDN047	1372	CD8 Temra	Geometric Mean (CD25)
post-IL2	IDN047	1335	CD8 Temra	Geometric Mean (CD25)
BL	XKK568	1335	CD8 Temra	Geometric Mean (CD25)
post-IL2	XKK568	1285	CD8 Temra	Geometric Mean (CD25)
BL	NZW815	1338	CD8 Temra	Geometric Mean (CD25)
post-IL2	NZW815	1342	CD8 Temra	Geometric Mean (CD25)
BL	FCL210	1375	CD8 Temra	Geometric Mean (CD25)
post-IL2	FCL210	1282	CD8 Temra	Geometric Mean (CD25)
BL	PPQ901	4380	naive CD8 T cells	Geometric Mean (CD122)
post-IL2	PPQ901	4025	naive CD8 T cells	Geometric Mean (CD122)
BL	TSS679	4164	naive CD8 T cells	Geometric Mean (CD122)
post-IL2	TSS679	4241	naive CD8 T cells	Geometric Mean (CD122)
BL	BHC864	4079	naive CD8 T cells	Geometric Mean (CD122)
post-IL2	BHC864	3871	naive CD8 T cells	Geometric Mean (CD122)
BL	AAA092	3931	naive CD8 T cells	Geometric Mean (CD122)
post-IL2	AAA092	3950	naive CD8 T cells	Geometric Mean (CD122)
BL	QJB196	4061	naive CD8 T cells	Geometric Mean (CD122)
post-IL2	QJB196	4087	naive CD8 T cells	Geometric Mean (CD122)
BL	FTS963	4083	naive CD8 T cells	Geometric Mean (CD122)
post-IL2	FTS963	4195	naive CD8 T cells	Geometric Mean (CD122)
BL	TLE629	4371	naive CD8 T cells	Geometric Mean (CD122)
post-IL2	TLE629	4340	naive CD8 T cells	Geometric Mean (CD122)
BL	MIE211	4144	naive CD8 T cells	Geometric Mean (CD122)
post-IL2	MIE211	4339	naive CD8 T cells	Geometric Mean (CD122)
BL	IDN047	4035	naive CD8 T cells	Geometric Mean (CD122)
post-IL2	IDN047	3969	naive CD8 T cells	Geometric Mean (CD122)
BL	XKK568	4059	naive CD8 T cells	Geometric Mean (CD122)
post-IL2	XKK568	3954	naive CD8 T cells	Geometric Mean (CD122)
BL	NZW815	4138	naive CD8 T cells	Geometric Mean (CD122)
post-IL2	NZW815	4119	naive CD8 T cells	Geometric Mean (CD122)
BL	FCL210	4339	naive CD8 T cells	Geometric Mean (CD122)
post-IL2	FCL210	4063	naive CD8 T cells	Geometric Mean (CD122)
BL	PPQ901	4816	naive CD8 T cells	Geometric Mean (CD132)
post-IL2	PPQ901	5837	naive CD8 T cells	Geometric Mean (CD132)
BL	TSS679	5316	naive CD8 T cells	Geometric Mean (CD132)
post-IL2	TSS679	5624	naive CD8 T cells	Geometric Mean (CD132)
BL	BHC864	4689	naive CD8 T cells	Geometric Mean (CD132)
post-IL2	BHC864	5208	naive CD8 T cells	Geometric Mean (CD132)
BL	AAA092	4996	naive CD8 T cells	Geometric Mean (CD132)
post-IL2	AAA092	4884	naive CD8 T cells	Geometric Mean (CD132)
BL	QJB196	4835	naive CD8 T cells	Geometric Mean (CD132)
post-IL2	QJB196	5200	naive CD8 T cells	Geometric Mean (CD132)
BL	FTS963	3915	naive CD8 T cells	Geometric Mean (CD132)
post-IL2	FTS963	4607	naive CD8 T cells	Geometric Mean (CD132)
BL	TLE629	3773	naive CD8 T cells	Geometric Mean (CD132)
post-IL2	TLE629	4462	naive CD8 T cells	Geometric Mean (CD132)
BL	MIE211	4682	naive CD8 T cells	Geometric Mean (CD132)
post-IL2	MIE211	5519	naive CD8 T cells	Geometric Mean (CD132)
BL	IDN047	4583	naive CD8 T cells	Geometric Mean (CD132)
post-IL2	IDN047	4087	naive CD8 T cells	Geometric Mean (CD132)
BL	XKK568	5045	naive CD8 T cells	Geometric Mean (CD132)
post-IL2	XKK568	5958	naive CD8 T cells	Geometric Mean (CD132)
BL	NZW815	4559	naive CD8 T cells	Geometric Mean (CD132)
post-IL2	NZW815	5642	naive CD8 T cells	Geometric Mean (CD132)
BL	FCL210	4001	naive CD8 T cells	Geometric Mean (CD132)
post-IL2	FCL210	3889	naive CD8 T cells	Geometric Mean (CD132)
BL	PPQ901	1605	naive CD8 T cells	Geometric Mean (CD25)
post-IL2	PPQ901	1320	naive CD8 T cells	Geometric Mean (CD25)
BL	TSS679	1450	naive CD8 T cells	Geometric Mean (CD25)
post-IL2	TSS679	1513	naive CD8 T cells	Geometric Mean (CD25)
BL	BHC864	1412	naive CD8 T cells	Geometric Mean (CD25)
post-IL2	BHC864	1284	naive CD8 T cells	Geometric Mean (CD25)
BL	AAA092	1266	naive CD8 T cells	Geometric Mean (CD25)
post-IL2	AAA092	1284	naive CD8 T cells	Geometric Mean (CD25)
BL	QJB196	1368	naive CD8 T cells	Geometric Mean (CD25)
post-IL2	QJB196	1389	naive CD8 T cells	Geometric Mean (CD25)
BL	FTS963	1292	naive CD8 T cells	Geometric Mean (CD25)
post-IL2	FTS963	1327	naive CD8 T cells	Geometric Mean (CD25)
BL	TLE629	1704	naive CD8 T cells	Geometric Mean (CD25)
post-IL2	TLE629	1763	naive CD8 T cells	Geometric Mean (CD25)
BL	MIE211	1495	naive CD8 T cells	Geometric Mean (CD25)
post-IL2	MIE211	1581	naive CD8 T cells	Geometric Mean (CD25)
BL	IDN047	1386	naive CD8 T cells	Geometric Mean (CD25)
post-IL2	IDN047	1405	naive CD8 T cells	Geometric Mean (CD25)
BL	XKK568	1414	naive CD8 T cells	Geometric Mean (CD25)
post-IL2	XKK568	1511	naive CD8 T cells	Geometric Mean (CD25)
BL	NZW815	1325	naive CD8 T cells	Geometric Mean (CD25)
post-IL2	NZW815	1396	naive CD8 T cells	Geometric Mean (CD25)
BL	FCL210	1480	naive CD8 T cells	Geometric Mean (CD25)
post-IL2	FCL210	1446	naive CD8 T cells	Geometric Mean (CD25)
BL	PPQ901	4818	CD8 Tcm	Geometric Mean (CD122)
post-IL2	PPQ901	4427	CD8 Tcm	Geometric Mean (CD122)
BL	TSS679	4884	CD8 Tcm	Geometric Mean (CD122)
post-IL2	TSS679	5231	CD8 Tcm	Geometric Mean (CD122)
BL	BHC864	4491	CD8 Tcm	Geometric Mean (CD122)
post-IL2	BHC864	4450	CD8 Tcm	Geometric Mean (CD122)
BL	AAA092	4486	CD8 Tcm	Geometric Mean (CD122)
post-IL2	AAA092	4623	CD8 Tcm	Geometric Mean (CD122)
BL	QJB196	4569	CD8 Tcm	Geometric Mean (CD122)
post-IL2	QJB196	4690	CD8 Tcm	Geometric Mean (CD122)
BL	FTS963	4542	CD8 Tcm	Geometric Mean (CD122)
post-IL2	FTS963	4742	CD8 Tcm	Geometric Mean (CD122)
BL	TLE629	4741	CD8 Tcm	Geometric Mean (CD122)
post-IL2	TLE629	4800	CD8 Tcm	Geometric Mean (CD122)
BL	MIE211	4742	CD8 Tcm	Geometric Mean (CD122)
post-IL2	MIE211	4964	CD8 Tcm	Geometric Mean (CD122)
BL	IDN047	4490	CD8 Tcm	Geometric Mean (CD122)
post-IL2	IDN047	4470	CD8 Tcm	Geometric Mean (CD122)
BL	XKK568	4459	CD8 Tcm	Geometric Mean (CD122)
post-IL2	XKK568	4267	CD8 Tcm	Geometric Mean (CD122)
BL	NZW815	4571	CD8 Tcm	Geometric Mean (CD122)
post-IL2	NZW815	4733	CD8 Tcm	Geometric Mean (CD122)
BL	FCL210	4961	CD8 Tcm	Geometric Mean (CD122)
post-IL2	FCL210	4590	CD8 Tcm	Geometric Mean (CD122)
BL	PPQ901	6236	CD8 Tcm	Geometric Mean (CD132)
post-IL2	PPQ901	8845	CD8 Tcm	Geometric Mean (CD132)
BL	TSS679	5116	CD8 Tcm	Geometric Mean (CD132)
post-IL2	TSS679	5870	CD8 Tcm	Geometric Mean (CD132)
BL	BHC864	4978	CD8 Tcm	Geometric Mean (CD132)
post-IL2	BHC864	5889	CD8 Tcm	Geometric Mean (CD132)
BL	AAA092	6059	CD8 Tcm	Geometric Mean (CD132)
post-IL2	AAA092	6201	CD8 Tcm	Geometric Mean (CD132)
BL	QJB196	5273	CD8 Tcm	Geometric Mean (CD132)
post-IL2	QJB196	6046	CD8 Tcm	Geometric Mean (CD132)
BL	FTS963	4498	CD8 Tcm	Geometric Mean (CD132)
post-IL2	FTS963	6036	CD8 Tcm	Geometric Mean (CD132)
BL	TLE629	5778	CD8 Tcm	Geometric Mean (CD132)
post-IL2	TLE629	6329	CD8 Tcm	Geometric Mean (CD132)
BL	MIE211	6146	CD8 Tcm	Geometric Mean (CD132)
post-IL2	MIE211	7802	CD8 Tcm	Geometric Mean (CD132)
BL	IDN047	5910	CD8 Tcm	Geometric Mean (CD132)
post-IL2	IDN047	5071	CD8 Tcm	Geometric Mean (CD132)
BL	XKK568	6248	CD8 Tcm	Geometric Mean (CD132)
post-IL2	XKK568	7537	CD8 Tcm	Geometric Mean (CD132)
BL	NZW815	5583	CD8 Tcm	Geometric Mean (CD132)
post-IL2	NZW815	6874	CD8 Tcm	Geometric Mean (CD132)
BL	FCL210	5581	CD8 Tcm	Geometric Mean (CD132)
post-IL2	FCL210	5632	CD8 Tcm	Geometric Mean (CD132)
BL	PPQ901	2391	CD8 Tcm	Geometric Mean (CD25)
post-IL2	PPQ901	2597	CD8 Tcm	Geometric Mean (CD25)
BL	TSS679	1464	CD8 Tcm	Geometric Mean (CD25)
post-IL2	TSS679	1454	CD8 Tcm	Geometric Mean (CD25)
BL	BHC864	1483	CD8 Tcm	Geometric Mean (CD25)
post-IL2	BHC864	1370	CD8 Tcm	Geometric Mean (CD25)
BL	AAA092	1303	CD8 Tcm	Geometric Mean (CD25)
post-IL2	AAA092	1345	CD8 Tcm	Geometric Mean (CD25)
BL	QJB196	1509	CD8 Tcm	Geometric Mean (CD25)
post-IL2	QJB196	1613	CD8 Tcm	Geometric Mean (CD25)
BL	FTS963	1452	CD8 Tcm	Geometric Mean (CD25)
post-IL2	FTS963	1584	CD8 Tcm	Geometric Mean (CD25)
BL	TLE629	2344	CD8 Tcm	Geometric Mean (CD25)
post-IL2	TLE629	2592	CD8 Tcm	Geometric Mean (CD25)
BL	MIE211	1886	CD8 Tcm	Geometric Mean (CD25)
post-IL2	MIE211	1977	CD8 Tcm	Geometric Mean (CD25)
BL	IDN047	1737	CD8 Tcm	Geometric Mean (CD25)
post-IL2	IDN047	1953	CD8 Tcm	Geometric Mean (CD25)
BL	XKK568	1827	CD8 Tcm	Geometric Mean (CD25)
post-IL2	XKK568	2280	CD8 Tcm	Geometric Mean (CD25)
BL	NZW815	1610	CD8 Tcm	Geometric Mean (CD25)
post-IL2	NZW815	1582	CD8 Tcm	Geometric Mean (CD25)
BL	FCL210	2261	CD8 Tcm	Geometric Mean (CD25)
post-IL2	FCL210	2338	CD8 Tcm	Geometric Mean (CD25)
BL	PPQ901	5038	CD8 Tem	Geometric Mean (CD122)
post-IL2	PPQ901	4602	CD8 Tem	Geometric Mean (CD122)
BL	TSS679	4944	CD8 Tem	Geometric Mean (CD122)
post-IL2	TSS679	5348	CD8 Tem	Geometric Mean (CD122)
BL	BHC864	4664	CD8 Tem	Geometric Mean (CD122)
post-IL2	BHC864	4660	CD8 Tem	Geometric Mean (CD122)
BL	AAA092	4501	CD8 Tem	Geometric Mean (CD122)
post-IL2	AAA092	4618	CD8 Tem	Geometric Mean (CD122)
BL	QJB196	4602	CD8 Tem	Geometric Mean (CD122)
post-IL2	QJB196	4756	CD8 Tem	Geometric Mean (CD122)
BL	FTS963	4574	CD8 Tem	Geometric Mean (CD122)
post-IL2	FTS963	4853	CD8 Tem	Geometric Mean (CD122)
BL	TLE629	4766	CD8 Tem	Geometric Mean (CD122)
post-IL2	TLE629	4904	CD8 Tem	Geometric Mean (CD122)
BL	MIE211	4808	CD8 Tem	Geometric Mean (CD122)
post-IL2	MIE211	5091	CD8 Tem	Geometric Mean (CD122)
BL	IDN047	4563	CD8 Tem	Geometric Mean (CD122)
post-IL2	IDN047	4619	CD8 Tem	Geometric Mean (CD122)
BL	XKK568	4673	CD8 Tem	Geometric Mean (CD122)
post-IL2	XKK568	4427	CD8 Tem	Geometric Mean (CD122)
BL	NZW815	4630	CD8 Tem	Geometric Mean (CD122)
post-IL2	NZW815	4827	CD8 Tem	Geometric Mean (CD122)
BL	FCL210	5053	CD8 Tem	Geometric Mean (CD122)
post-IL2	FCL210	4702	CD8 Tem	Geometric Mean (CD122)
BL	PPQ901	6189	CD8 Tem	Geometric Mean (CD132)
post-IL2	PPQ901	8515	CD8 Tem	Geometric Mean (CD132)
BL	TSS679	4938	CD8 Tem	Geometric Mean (CD132)
post-IL2	TSS679	5889	CD8 Tem	Geometric Mean (CD132)
BL	BHC864	4830	CD8 Tem	Geometric Mean (CD132)
post-IL2	BHC864	5605	CD8 Tem	Geometric Mean (CD132)
BL	AAA092	5913	CD8 Tem	Geometric Mean (CD132)
post-IL2	AAA092	6092	CD8 Tem	Geometric Mean (CD132)
BL	QJB196	5035	CD8 Tem	Geometric Mean (CD132)
post-IL2	QJB196	5681	CD8 Tem	Geometric Mean (CD132)
BL	FTS963	4630	CD8 Tem	Geometric Mean (CD132)
post-IL2	FTS963	5776	CD8 Tem	Geometric Mean (CD132)
BL	TLE629	6028	CD8 Tem	Geometric Mean (CD132)
post-IL2	TLE629	6505	CD8 Tem	Geometric Mean (CD132)
BL	MIE211	5699	CD8 Tem	Geometric Mean (CD132)
post-IL2	MIE211	6514	CD8 Tem	Geometric Mean (CD132)
BL	IDN047	5461	CD8 Tem	Geometric Mean (CD132)
post-IL2	IDN047	4743	CD8 Tem	Geometric Mean (CD132)
BL	XKK568	6030	CD8 Tem	Geometric Mean (CD132)
post-IL2	XKK568	7137	CD8 Tem	Geometric Mean (CD132)
BL	NZW815	5620	CD8 Tem	Geometric Mean (CD132)
post-IL2	NZW815	6479	CD8 Tem	Geometric Mean (CD132)
BL	FCL210	5668	CD8 Tem	Geometric Mean (CD132)
post-IL2	FCL210	4996	CD8 Tem	Geometric Mean (CD132)
BL	PPQ901	1870	CD8 Tem	Geometric Mean (CD25)
post-IL2	PPQ901	1893	CD8 Tem	Geometric Mean (CD25)
BL	TSS679	1228	CD8 Tem	Geometric Mean (CD25)
post-IL2	TSS679	1193	CD8 Tem	Geometric Mean (CD25)
BL	BHC864	1352	CD8 Tem	Geometric Mean (CD25)
post-IL2	BHC864	1135	CD8 Tem	Geometric Mean (CD25)
BL	AAA092	1145	CD8 Tem	Geometric Mean (CD25)
post-IL2	AAA092	1144	CD8 Tem	Geometric Mean (CD25)
BL	QJB196	1355	CD8 Tem	Geometric Mean (CD25)
post-IL2	QJB196	1380	CD8 Tem	Geometric Mean (CD25)
BL	FTS963	1458	CD8 Tem	Geometric Mean (CD25)
post-IL2	FTS963	1463	CD8 Tem	Geometric Mean (CD25)
BL	TLE629	2243	CD8 Tem	Geometric Mean (CD25)
post-IL2	TLE629	2493	CD8 Tem	Geometric Mean (CD25)
BL	MIE211	1380	CD8 Tem	Geometric Mean (CD25)
post-IL2	MIE211	1471	CD8 Tem	Geometric Mean (CD25)
BL	IDN047	1500	CD8 Tem	Geometric Mean (CD25)
post-IL2	IDN047	1430	CD8 Tem	Geometric Mean (CD25)
BL	XKK568	1487	CD8 Tem	Geometric Mean (CD25)
post-IL2	XKK568	1744	CD8 Tem	Geometric Mean (CD25)
BL	NZW815	1575	CD8 Tem	Geometric Mean (CD25)
post-IL2	NZW815	1423	CD8 Tem	Geometric Mean (CD25)
BL	FCL210	1609	CD8 Tem	Geometric Mean (CD25)
post-IL2	FCL210	1532	CD8 Tem	Geometric Mean (CD25)
BL	PPQ901	11.7	Tregs	Ki67_pos (%)
post-IL2	PPQ901	24.6	Tregs	Ki67_pos (%)
BL	TSS679	2.23	Tregs	Ki67_pos (%)
post-IL2	TSS679	16.9	Tregs	Ki67_pos (%)
BL	BHC864	6.66	Tregs	Ki67_pos (%)
post-IL2	BHC864	18.6	Tregs	Ki67_pos (%)
BL	AAA092	5.46	Tregs	Ki67_pos (%)
post-IL2	AAA092	14.9	Tregs	Ki67_pos (%)
BL	QJB196	2.65	Tregs	Ki67_pos (%)
post-IL2	QJB196	13.4	Tregs	Ki67_pos (%)
BL	FTS963	12.3	Tregs	Ki67_pos (%)
post-IL2	FTS963	39.9	Tregs	Ki67_pos (%)
BL	TLE629	18.5	Tregs	Ki67_pos (%)
post-IL2	TLE629	34.9	Tregs	Ki67_pos (%)
BL	MIE211	8.98	Tregs	Ki67_pos (%)
post-IL2	MIE211	21.2	Tregs	Ki67_pos (%)
BL	IDN047	7.93	Tregs	Ki67_pos (%)
post-IL2	IDN047	35.2	Tregs	Ki67_pos (%)
BL	XKK568	5.71	Tregs	Ki67_pos (%)
post-IL2	XKK568	30.3	Tregs	Ki67_pos (%)
BL	NZW815	7.11	Tregs	Ki67_pos (%)
post-IL2	NZW815	8.75	Tregs	Ki67_pos (%)
BL	FCL210	4.63	Tregs	Ki67_pos (%)
post-IL2	FCL210	12.2	Tregs	Ki67_pos (%)
BL	PPQ901	88.6	Tconventional	Ki67_pos (%)
post-IL2	PPQ901	84.6	Tconventional	Ki67_pos (%)
BL	TSS679	83.2	Tconventional	Ki67_pos (%)
post-IL2	TSS679	83.3	Tconventional	Ki67_pos (%)
BL	BHC864	92.2	Tconventional	Ki67_pos (%)
post-IL2	BHC864	88	Tconventional	Ki67_pos (%)
BL	AAA092	90.3	Tconventional	Ki67_pos (%)
post-IL2	AAA092	85.3	Tconventional	Ki67_pos (%)
BL	QJB196	94.7	Tconventional	Ki67_pos (%)
post-IL2	QJB196	90.9	Tconventional	Ki67_pos (%)
BL	FTS963	92.7	Tconventional	Ki67_pos (%)
post-IL2	FTS963	84.4	Tconventional	Ki67_pos (%)
BL	TLE629	90.3	Tconventional	Ki67_pos (%)
post-IL2	TLE629	79.3	Tconventional	Ki67_pos (%)
BL	MIE211	83.2	Tconventional	Ki67_pos (%)
post-IL2	MIE211	83.7	Tconventional	Ki67_pos (%)
BL	IDN047	92.7	Tconventional	Ki67_pos (%)
post-IL2	IDN047	87.4	Tconventional	Ki67_pos (%)
BL	XKK568	95.3	Tconventional	Ki67_pos (%)
post-IL2	XKK568	78.4	Tconventional	Ki67_pos (%)
BL	NZW815	91.9	Tconventional	Ki67_pos (%)
post-IL2	NZW815	88.3	Tconventional	Ki67_pos (%)
BL	FCL210	92.6	Tconventional	Ki67_pos (%)
post-IL2	FCL210	88.9	Tconventional	Ki67_pos (%)
BL	PPQ901	31.2	Tconventional NonNaive	Ki67_pos (%)
post-IL2	PPQ901	34.6	Tconventional NonNaive	Ki67_pos (%)
BL	TSS679	54.6	Tconventional NonNaive	Ki67_pos (%)
post-IL2	TSS679	50.5	Tconventional NonNaive	Ki67_pos (%)
BL	BHC864	30.8	Tconventional NonNaive	Ki67_pos (%)
post-IL2	BHC864	34.6	Tconventional NonNaive	Ki67_pos (%)
BL	AAA092	85.1	Tconventional NonNaive	Ki67_pos (%)
post-IL2	AAA092	85.7	Tconventional NonNaive	Ki67_pos (%)
BL	QJB196	65.9	Tconventional NonNaive	Ki67_pos (%)
post-IL2	QJB196	57	Tconventional NonNaive	Ki67_pos (%)
BL	FTS963	50.6	Tconventional NonNaive	Ki67_pos (%)
post-IL2	FTS963	64.7	Tconventional NonNaive	Ki67_pos (%)
BL	TLE629	33.8	Tconventional NonNaive	Ki67_pos (%)
post-IL2	TLE629	25.4	Tconventional NonNaive	Ki67_pos (%)
BL	MIE211	78.1	Tconventional NonNaive	Ki67_pos (%)
post-IL2	MIE211	66.2	Tconventional NonNaive	Ki67_pos (%)
BL	IDN047	66	Tconventional NonNaive	Ki67_pos (%)
post-IL2	IDN047	77.8	Tconventional NonNaive	Ki67_pos (%)
BL	XKK568	84.6	Tconventional NonNaive	Ki67_pos (%)
post-IL2	XKK568	76.2	Tconventional NonNaive	Ki67_pos (%)
BL	NZW815	62.7	Tconventional NonNaive	Ki67_pos (%)
post-IL2	NZW815	30.2	Tconventional NonNaive	Ki67_pos (%)
BL	FCL210	35.3	Tconventional NonNaive	Ki67_pos (%)
post-IL2	FCL210	41.1	Tconventional NonNaive	Ki67_pos (%)
BL	PPQ901	0.13	naive CD31+ Tcon	Ki67_pos (%)
post-IL2	PPQ901	0.25	naive CD31+ Tcon	Ki67_pos (%)
BL	TSS679	0.24	naive CD31+ Tcon	Ki67_pos (%)
post-IL2	TSS679	0.27	naive CD31+ Tcon	Ki67_pos (%)
BL	BHC864	0.1	naive CD31+ Tcon	Ki67_pos (%)
post-IL2	BHC864	0.24	naive CD31+ Tcon	Ki67_pos (%)
BL	AAA092	0.087	naive CD31+ Tcon	Ki67_pos (%)
post-IL2	AAA092	0.14	naive CD31+ Tcon	Ki67_pos (%)
BL	QJB196	0.09	naive CD31+ Tcon	Ki67_pos (%)
post-IL2	QJB196	0.13	naive CD31+ Tcon	Ki67_pos (%)
BL	FTS963	0.18	naive CD31+ Tcon	Ki67_pos (%)
post-IL2	FTS963	0.42	naive CD31+ Tcon	Ki67_pos (%)
BL	TLE629	0.11	naive CD31+ Tcon	Ki67_pos (%)
post-IL2	TLE629	0.23	naive CD31+ Tcon	Ki67_pos (%)
BL	MIE211	0.51	naive CD31+ Tcon	Ki67_pos (%)
post-IL2	MIE211	0.39	naive CD31+ Tcon	Ki67_pos (%)
BL	IDN047	0.24	naive CD31+ Tcon	Ki67_pos (%)
post-IL2	IDN047	0.54	naive CD31+ Tcon	Ki67_pos (%)
BL	XKK568	1.06	naive CD31+ Tcon	Ki67_pos (%)
post-IL2	XKK568	0.34	naive CD31+ Tcon	Ki67_pos (%)
BL	NZW815	0.35	naive CD31+ Tcon	Ki67_pos (%)
post-IL2	NZW815	0.091	naive CD31+ Tcon	Ki67_pos (%)
BL	FCL210	0.18	naive CD31+ Tcon	Ki67_pos (%)
post-IL2	FCL210	0.26	naive CD31+ Tcon	Ki67_pos (%)
BL	PPQ901	5.84	CD4 Tcm	Ki67_pos (%)
post-IL2	PPQ901	7.48	CD4 Tcm	Ki67_pos (%)
BL	TSS679	2.46	CD4 Tcm	Ki67_pos (%)
post-IL2	TSS679	6.82	CD4 Tcm	Ki67_pos (%)
BL	BHC864	4.37	CD4 Tcm	Ki67_pos (%)
post-IL2	BHC864	6.95	CD4 Tcm	Ki67_pos (%)
BL	AAA092	1.28	CD4 Tcm	Ki67_pos (%)
post-IL2	AAA092	4.41	CD4 Tcm	Ki67_pos (%)
BL	QJB196	0.51	CD4 Tcm	Ki67_pos (%)
post-IL2	QJB196	7.73	CD4 Tcm	Ki67_pos (%)
BL	FTS963	3.81	CD4 Tcm	Ki67_pos (%)
post-IL2	FTS963	24.5	CD4 Tcm	Ki67_pos (%)
BL	TLE629	3.14	CD4 Tcm	Ki67_pos (%)
post-IL2	TLE629	11.9	CD4 Tcm	Ki67_pos (%)
BL	MIE211	4.84	CD4 Tcm	Ki67_pos (%)
post-IL2	MIE211	7.2	CD4 Tcm	Ki67_pos (%)
BL	IDN047	2.29	CD4 Tcm	Ki67_pos (%)
post-IL2	IDN047	6.94	CD4 Tcm	Ki67_pos (%)
BL	XKK568	2.05	CD4 Tcm	Ki67_pos (%)
post-IL2	XKK568	7.09	CD4 Tcm	Ki67_pos (%)
BL	NZW815	2.51	CD4 Tcm	Ki67_pos (%)
post-IL2	NZW815	8.21	CD4 Tcm	Ki67_pos (%)
BL	FCL210	2.33	CD4 Tcm	Ki67_pos (%)
post-IL2	FCL210	4.5	CD4 Tcm	Ki67_pos (%)
BL	PPQ901	16.6	CD4 Tem	Ki67_pos (%)
post-IL2	PPQ901	13.3	CD4 Tem	Ki67_pos (%)
BL	TSS679	7.04	CD4 Tem	Ki67_pos (%)
post-IL2	TSS679	13.2	CD4 Tem	Ki67_pos (%)
BL	BHC864	11.6	CD4 Tem	Ki67_pos (%)
post-IL2	BHC864	14.7	CD4 Tem	Ki67_pos (%)
BL	AAA092	2.01	CD4 Tem	Ki67_pos (%)
post-IL2	AAA092	7.71	CD4 Tem	Ki67_pos (%)
BL	QJB196	0.81	CD4 Tem	Ki67_pos (%)
post-IL2	QJB196	10	CD4 Tem	Ki67_pos (%)
BL	FTS963	3.77	CD4 Tem	Ki67_pos (%)
post-IL2	FTS963	34.7	CD4 Tem	Ki67_pos (%)
BL	TLE629	8.03	CD4 Tem	Ki67_pos (%)
post-IL2	TLE629	24.3	CD4 Tem	Ki67_pos (%)
BL	MIE211	6.06	CD4 Tem	Ki67_pos (%)
post-IL2	MIE211	8.66	CD4 Tem	Ki67_pos (%)
BL	IDN047	5.57	CD4 Tem	Ki67_pos (%)
post-IL2	IDN047	11	CD4 Tem	Ki67_pos (%)
BL	XKK568	4.1	CD4 Tem	Ki67_pos (%)
post-IL2	XKK568	7.37	CD4 Tem	Ki67_pos (%)
BL	NZW815	2.07	CD4 Tem	Ki67_pos (%)
post-IL2	NZW815	10.3	CD4 Tem	Ki67_pos (%)
BL	FCL210	3.55	CD4 Tem	Ki67_pos (%)
post-IL2	FCL210	7.2	CD4 Tem	Ki67_pos (%)
BL	PPQ901	53	CD8+ T cells	Ki67_pos (%)
post-IL2	PPQ901	46	CD8+ T cells	Ki67_pos (%)
BL	TSS679	38.5	CD8+ T cells	Ki67_pos (%)
post-IL2	TSS679	36	CD8+ T cells	Ki67_pos (%)
BL	BHC864	26.5	CD8+ T cells	Ki67_pos (%)
post-IL2	BHC864	25.6	CD8+ T cells	Ki67_pos (%)
BL	AAA092	45.5	CD8+ T cells	Ki67_pos (%)
post-IL2	AAA092	41.3	CD8+ T cells	Ki67_pos (%)
BL	QJB196	26.1	CD8+ T cells	Ki67_pos (%)
post-IL2	QJB196	23	CD8+ T cells	Ki67_pos (%)
BL	FTS963	27.9	CD8+ T cells	Ki67_pos (%)
post-IL2	FTS963	20.7	CD8+ T cells	Ki67_pos (%)
BL	TLE629	31.4	CD8+ T cells	Ki67_pos (%)
post-IL2	TLE629	25.8	CD8+ T cells	Ki67_pos (%)
BL	MIE211	48.9	CD8+ T cells	Ki67_pos (%)
post-IL2	MIE211	52.7	CD8+ T cells	Ki67_pos (%)
BL	IDN047	18.4	CD8+ T cells	Ki67_pos (%)
post-IL2	IDN047	18.2	CD8+ T cells	Ki67_pos (%)
BL	XKK568	66	CD8+ T cells	Ki67_pos (%)
post-IL2	XKK568	52.7	CD8+ T cells	Ki67_pos (%)
BL	NZW815	40.5	CD8+ T cells	Ki67_pos (%)
post-IL2	NZW815	33.1	CD8+ T cells	Ki67_pos (%)
BL	FCL210	24.5	CD8+ T cells	Ki67_pos (%)
post-IL2	FCL210	31.7	CD8+ T cells	Ki67_pos (%)
BL	PPQ901	17.9	CD8 Temra	Ki67_pos (%)
post-IL2	PPQ901	18.7	CD8 Temra	Ki67_pos (%)
BL	TSS679	3.83	CD8 Temra	Ki67_pos (%)
post-IL2	TSS679	11.6	CD8 Temra	Ki67_pos (%)
BL	BHC864	1.39	CD8 Temra	Ki67_pos (%)
post-IL2	BHC864	6.03	CD8 Temra	Ki67_pos (%)
BL	AAA092	0.71	CD8 Temra	Ki67_pos (%)
post-IL2	AAA092	3.07	CD8 Temra	Ki67_pos (%)
BL	QJB196	1.64	CD8 Temra	Ki67_pos (%)
post-IL2	QJB196	5.56	CD8 Temra	Ki67_pos (%)
BL	FTS963	0.68	CD8 Temra	Ki67_pos (%)
post-IL2	FTS963	15.2	CD8 Temra	Ki67_pos (%)
BL	TLE629	16.9	CD8 Temra	Ki67_pos (%)
post-IL2	TLE629	17.4	CD8 Temra	Ki67_pos (%)
BL	MIE211	1.61	CD8 Temra	Ki67_pos (%)
post-IL2	MIE211	1.54	CD8 Temra	Ki67_pos (%)
BL	IDN047	3.23	CD8 Temra	Ki67_pos (%)
post-IL2	IDN047	8.36	CD8 Temra	Ki67_pos (%)
BL	XKK568	1.47	CD8 Temra	Ki67_pos (%)
post-IL2	XKK568	4.63	CD8 Temra	Ki67_pos (%)
BL	NZW815	0.58	CD8 Temra	Ki67_pos (%)
post-IL2	NZW815	9.29	CD8 Temra	Ki67_pos (%)
BL	FCL210	2.85	CD8 Temra	Ki67_pos (%)
post-IL2	FCL210	4.01	CD8 Temra	Ki67_pos (%)
BL	PPQ901	0.36	naive CD8 T cells	Ki67_pos (%)
post-IL2	PPQ901	0.8	naive CD8 T cells	Ki67_pos (%)
BL	TSS679	0.63	naive CD8 T cells	Ki67_pos (%)
post-IL2	TSS679	1.11	naive CD8 T cells	Ki67_pos (%)
BL	BHC864	0.29	naive CD8 T cells	Ki67_pos (%)
post-IL2	BHC864	0.4	naive CD8 T cells	Ki67_pos (%)
BL	AAA092	0.18	naive CD8 T cells	Ki67_pos (%)
post-IL2	AAA092	0.53	naive CD8 T cells	Ki67_pos (%)
BL	QJB196	0.13	naive CD8 T cells	Ki67_pos (%)
post-IL2	QJB196	0.29	naive CD8 T cells	Ki67_pos (%)
BL	FTS963	0.11	naive CD8 T cells	Ki67_pos (%)
post-IL2	FTS963	0.7	naive CD8 T cells	Ki67_pos (%)
BL	TLE629	0.31	naive CD8 T cells	Ki67_pos (%)
post-IL2	TLE629	1.33	naive CD8 T cells	Ki67_pos (%)
BL	MIE211	0.47	naive CD8 T cells	Ki67_pos (%)
post-IL2	MIE211	0.61	naive CD8 T cells	Ki67_pos (%)
BL	IDN047	0.29	naive CD8 T cells	Ki67_pos (%)
post-IL2	IDN047	0.94	naive CD8 T cells	Ki67_pos (%)
BL	XKK568	0.5	naive CD8 T cells	Ki67_pos (%)
post-IL2	XKK568	1.63	naive CD8 T cells	Ki67_pos (%)
BL	NZW815	0.32	naive CD8 T cells	Ki67_pos (%)
post-IL2	NZW815	0.71	naive CD8 T cells	Ki67_pos (%)
BL	FCL210	1	naive CD8 T cells	Ki67_pos (%)
post-IL2	FCL210	0.79	naive CD8 T cells	Ki67_pos (%)
BL	PPQ901	14	CD8 Tcm	Ki67_pos (%)
post-IL2	PPQ901	17.9	CD8 Tcm	Ki67_pos (%)
BL	TSS679	19.6	CD8 Tcm	Ki67_pos (%)
post-IL2	TSS679	38.9	CD8 Tcm	Ki67_pos (%)
BL	BHC864	8.04	CD8 Tcm	Ki67_pos (%)
post-IL2	BHC864	13.3	CD8 Tcm	Ki67_pos (%)
BL	AAA092	2.56	CD8 Tcm	Ki67_pos (%)
post-IL2	AAA092	5.49	CD8 Tcm	Ki67_pos (%)
BL	QJB196	0.75	CD8 Tcm	Ki67_pos (%)
post-IL2	QJB196	5.31	CD8 Tcm	Ki67_pos (%)
BL	FTS963	4.54	CD8 Tcm	Ki67_pos (%)
post-IL2	FTS963	22.5	CD8 Tcm	Ki67_pos (%)
BL	TLE629	7.22	CD8 Tcm	Ki67_pos (%)
post-IL2	TLE629	25.6	CD8 Tcm	Ki67_pos (%)
BL	MIE211	3.84	CD8 Tcm	Ki67_pos (%)
post-IL2	MIE211	11	CD8 Tcm	Ki67_pos (%)
BL	IDN047	3.98	CD8 Tcm	Ki67_pos (%)
post-IL2	IDN047	12.5	CD8 Tcm	Ki67_pos (%)
BL	XKK568	1.35	CD8 Tcm	Ki67_pos (%)
post-IL2	XKK568	7.39	CD8 Tcm	Ki67_pos (%)
BL	NZW815	1.39	CD8 Tcm	Ki67_pos (%)
post-IL2	NZW815	16.4	CD8 Tcm	Ki67_pos (%)
BL	FCL210	4.93	CD8 Tcm	Ki67_pos (%)
post-IL2	FCL210	9.03	CD8 Tcm	Ki67_pos (%)
BL	PPQ901	49.1	CD8 Tem	Ki67_pos (%)
post-IL2	PPQ901	40.4	CD8 Tem	Ki67_pos (%)
BL	TSS679	36.2	CD8 Tem	Ki67_pos (%)
post-IL2	TSS679	61.4	CD8 Tem	Ki67_pos (%)
BL	BHC864	7.37	CD8 Tem	Ki67_pos (%)
post-IL2	BHC864	25.6	CD8 Tem	Ki67_pos (%)
BL	AAA092	1.72	CD8 Tem	Ki67_pos (%)
post-IL2	AAA092	7.62	CD8 Tem	Ki67_pos (%)
BL	QJB196	1.21	CD8 Tem	Ki67_pos (%)
post-IL2	QJB196	5.32	CD8 Tem	Ki67_pos (%)
BL	FTS963	2.87	CD8 Tem	Ki67_pos (%)
post-IL2	FTS963	28.3	CD8 Tem	Ki67_pos (%)
BL	TLE629	17.8	CD8 Tem	Ki67_pos (%)
post-IL2	TLE629	35.3	CD8 Tem	Ki67_pos (%)
BL	MIE211	3.72	CD8 Tem	Ki67_pos (%)
post-IL2	MIE211	3.93	CD8 Tem	Ki67_pos (%)
BL	IDN047	12.7	CD8 Tem	Ki67_pos (%)
post-IL2	IDN047	20.2	CD8 Tem	Ki67_pos (%)
BL	XKK568	2.77	CD8 Tem	Ki67_pos (%)
post-IL2	XKK568	8.19	CD8 Tem	Ki67_pos (%)
BL	NZW815	3.78	CD8 Tem	Ki67_pos (%)
post-IL2	NZW815	21.4	CD8 Tem	Ki67_pos (%)
BL	FCL210	4.68	CD8 Tem	Ki67_pos (%)
post-IL2	FCL210	10.2	CD8 Tem	Ki67_pos (%)
BL	TLE629	6326	Treg	Geometric Mean (CD127)
post-IL2	IDN047	3100	Treg	Geometric Mean (CD127)
post-IL2	TLE629	5698	Treg	Geometric Mean (CD127)
BL	MIE211	5288	Treg	Geometric Mean (CD127)
post-IL2	MIE211	3639	Treg	Geometric Mean (CD127)
BL	IDN047	4291	Treg	Geometric Mean (CD127)
BL	XKK568	7634	Treg	Geometric Mean (CD127)
post-IL2	FCL210	7529	Treg	Geometric Mean (CD127)
post-IL2	XKK568	5571	Treg	Geometric Mean (CD127)
BL	NZW815	6451	Treg	Geometric Mean (CD127)
post-IL2	NZW815	6486	Treg	Geometric Mean (CD127)
BL	FCL210	7408	Treg	Geometric Mean (CD127)
BL	TLE629	30746	CD4 Tcm	Geometric Mean (CD127)
post-IL2	IDN047	30488	CD4 Tcm	Geometric Mean (CD127)
post-IL2	TLE629	33278	CD4 Tcm	Geometric Mean (CD127)
BL	MIE211	20606	CD4 Tcm	Geometric Mean (CD127)
post-IL2	MIE211	18362	CD4 Tcm	Geometric Mean (CD127)
BL	IDN047	32292	CD4 Tcm	Geometric Mean (CD127)
BL	XKK568	30822	CD4 Tcm	Geometric Mean (CD127)
post-IL2	FCL210	32630	CD4 Tcm	Geometric Mean (CD127)
post-IL2	XKK568	27909	CD4 Tcm	Geometric Mean (CD127)
BL	NZW815	35924	CD4 Tcm	Geometric Mean (CD127)
post-IL2	NZW815	20184	CD4 Tcm	Geometric Mean (CD127)
BL	FCL210	33719	CD4 Tcm	Geometric Mean (CD127)
BL	TLE629	24097	naive CD31+ Tcon	Geometric Mean (CD127)
post-IL2	IDN047	26665	naive CD31+ Tcon	Geometric Mean (CD127)
post-IL2	TLE629	29369	naive CD31+ Tcon	Geometric Mean (CD127)
BL	MIE211	18746	naive CD31+ Tcon	Geometric Mean (CD127)
post-IL2	MIE211	17363	naive CD31+ Tcon	Geometric Mean (CD127)
BL	IDN047	30336	naive CD31+ Tcon	Geometric Mean (CD127)
BL	XKK568	28485	naive CD31+ Tcon	Geometric Mean (CD127)
post-IL2	FCL210	21916	naive CD31+ Tcon	Geometric Mean (CD127)
post-IL2	XKK568	20666	naive CD31+ Tcon	Geometric Mean (CD127)
BL	NZW815	30522	naive CD31+ Tcon	Geometric Mean (CD127)
post-IL2	NZW815	17562	naive CD31+ Tcon	Geometric Mean (CD127)
BL	FCL210	25340	naive CD31+ Tcon	Geometric Mean (CD127)
BL	TLE629	24247	CD4 Tem	Geometric Mean (CD127)
post-IL2	IDN047	20561	CD4 Tem	Geometric Mean (CD127)
post-IL2	TLE629	18941	CD4 Tem	Geometric Mean (CD127)
BL	MIE211	13716	CD4 Tem	Geometric Mean (CD127)
post-IL2	MIE211	10179	CD4 Tem	Geometric Mean (CD127)
BL	IDN047	22294	CD4 Tem	Geometric Mean (CD127)
BL	XKK568	16572	CD4 Tem	Geometric Mean (CD127)
post-IL2	FCL210	25513	CD4 Tem	Geometric Mean (CD127)
post-IL2	XKK568	15608	CD4 Tem	Geometric Mean (CD127)
BL	NZW815	35541	CD4 Tem	Geometric Mean (CD127)
post-IL2	NZW815	20986	CD4 Tem	Geometric Mean (CD127)
BL	FCL210	29156	CD4 Tem	Geometric Mean (CD127)
BL	TLE629	24933	CD8 Tcm	Geometric Mean (CD127)
post-IL2	IDN047	27594	CD8 Tcm	Geometric Mean (CD127)
post-IL2	TLE629	27061	CD8 Tcm	Geometric Mean (CD127)
BL	MIE211	23321	CD8 Tcm	Geometric Mean (CD127)
post-IL2	MIE211	17688	CD8 Tcm	Geometric Mean (CD127)
BL	IDN047	29330	CD8 Tcm	Geometric Mean (CD127)
BL	XKK568	41635	CD8 Tcm	Geometric Mean (CD127)
post-IL2	FCL210	29352	CD8 Tcm	Geometric Mean (CD127)
post-IL2	XKK568	36886	CD8 Tcm	Geometric Mean (CD127)
BL	NZW815	37292	CD8 Tcm	Geometric Mean (CD127)
post-IL2	NZW815	20258	CD8 Tcm	Geometric Mean (CD127)
BL	FCL210	28884	CD8 Tcm	Geometric Mean (CD127)
BL	TLE629	23080	naive CD8 T cells	Geometric Mean (CD127)
post-IL2	IDN047	23962	naive CD8 T cells	Geometric Mean (CD127)
post-IL2	TLE629	26625	naive CD8 T cells	Geometric Mean (CD127)
BL	MIE211	17683	naive CD8 T cells	Geometric Mean (CD127)
post-IL2	MIE211	15704	naive CD8 T cells	Geometric Mean (CD127)
BL	IDN047	26530	naive CD8 T cells	Geometric Mean (CD127)
BL	XKK568	28261	naive CD8 T cells	Geometric Mean (CD127)
post-IL2	FCL210	20241	naive CD8 T cells	Geometric Mean (CD127)
post-IL2	XKK568	21572	naive CD8 T cells	Geometric Mean (CD127)
BL	NZW815	31293	naive CD8 T cells	Geometric Mean (CD127)
post-IL2	NZW815	16933	naive CD8 T cells	Geometric Mean (CD127)
BL	FCL210	22019	naive CD8 T cells	Geometric Mean (CD127)
BL	TLE629	9184	CD8 Temra	Geometric Mean (CD127)
post-IL2	IDN047	4563	CD8 Temra	Geometric Mean (CD127)
post-IL2	TLE629	8805	CD8 Temra	Geometric Mean (CD127)
BL	MIE211	5283	CD8 Temra	Geometric Mean (CD127)
post-IL2	MIE211	4456	CD8 Temra	Geometric Mean (CD127)
BL	IDN047	4978	CD8 Temra	Geometric Mean (CD127)
BL	XKK568	5154	CD8 Temra	Geometric Mean (CD127)
post-IL2	FCL210	3563	CD8 Temra	Geometric Mean (CD127)
post-IL2	XKK568	4352	CD8 Temra	Geometric Mean (CD127)
BL	NZW815	6822	CD8 Temra	Geometric Mean (CD127)
post-IL2	NZW815	7154	CD8 Temra	Geometric Mean (CD127)
BL	FCL210	4161	CD8 Temra	Geometric Mean (CD127)
BL	TLE629	14625	CD8 Tem	Geometric Mean (CD127)
post-IL2	IDN047	7987	CD8 Tem	Geometric Mean (CD127)
post-IL2	TLE629	14427	CD8 Tem	Geometric Mean (CD127)
BL	MIE211	6740	CD8 Tem	Geometric Mean (CD127)
post-IL2	MIE211	4966	CD8 Tem	Geometric Mean (CD127)
BL	IDN047	9895	CD8 Tem	Geometric Mean (CD127)
BL	XKK568	10791	CD8 Tem	Geometric Mean (CD127)
post-IL2	FCL210	8354	CD8 Tem	Geometric Mean (CD127)
post-IL2	XKK568	13282	CD8 Tem	Geometric Mean (CD127)
BL	NZW815	13683	CD8 Tem	Geometric Mean (CD127)
post-IL2	NZW815	8437	CD8 Tem	Geometric Mean (CD127)
BL	FCL210	14112	CD8 Tem	Geometric Mean (CD127)
