# Supplementary material for: Dysregulation of homeostatic cytokine receptors drives prolonged T cell activation following acute SARS-CoV-2 infection in humans
Source: Nat Commun. 2025 Nov 27;16:11693. doi: 10.1038/s41467-025-66753-1 (PMC12748759; doi:10.1038/s41467-025-66753-1)
Supplement: Supplementary file 14 — Supplementary Data 12 [file 41467_2025_66753_MOESM14_ESM.xlsx]

## Sheet: Supplementary Table1
Wilcox
.y.	group1	group2	n1	n2	statistic	p	p.adj	p.adj.signif
Age	Healthy	Acute COVID-19	25	64	739.5	0.584	1	ns
Age	Healthy	6-month follow-up	25	69	752	0.346	1	ns
Age	Healthy	12-month follow-up	25	60	679	0.496	1	ns
Lymph_FACS	Healthy	Acute COVID-19	25	62	932	0.142	0.426	ns
Lymph_FACS	Healthy	6-month follow-up	25	68	811	0.739	1	ns
Lymph_FACS	Healthy	12-month follow-up	25	60	717	0.754	1	ns
CRP	Healthy	Acute COVID-19	22	63	380.5	0.002	0.005	**
CRP	Healthy	6-month follow-up	22	42	367	0.174	0.174	ns
CRP	Healthy	12-month follow-up	22	60	421.5	0.012	0.024	*
IL6_USZ	Healthy	Acute COVID-19	25	64	430.5	0.000717	0.002	**
IL6_USZ	Healthy	6-month follow-up	25	69	620	0.037	0.074	ns
IL6_USZ	Healthy	12-month follow-up	25	60	541	0.043	0.074	ns
SIgG	Healthy	Acute COVID-19	25	64	235	2.55e-07	2.55e-07	****
SIgG	Healthy	6-month follow-up	25	69	32.5	1.26e-12	2.52e-12	****
SIgG	Healthy	12-month follow-up	25	60	9.5	4.03e-13	1.21e-12	****
SIgA	Healthy	Acute COVID-19	25	64	137	1.46e-09	1.46e-09	****
SIgA	Healthy	6-month follow-up	25	69	26	8.42e-13	1.68e-12	****
SIgA	Healthy	12-month follow-up	25	60	2	3.03e-13	9.09e-13	****
Fischers exact test, odds ratios (OR)
timepoint	parameter	comparison	OR	padj
Acute	sex	COVID vs healthy	1.0489	1
6M	sex	COVID vs healthy	0.99313	1
12M	sex	COVID vs healthy	1.01328	1
Acute	Hypertonia	COVID vs healthy	1.71568	0.5405
6M	Hypertonia	COVID vs healthy	1.8555	0.5454
12M	Hypertonia	COVID vs healthy	1.63732	0.749
Acute	Diabetes	COVID vs healthy	2.50462	0.6678
6M	Diabetes	COVID vs healthy	2.26914	0.6706
12M	Diabetes	COVID vs healthy	1.7046	1
Acute	Heartdisease	COVID vs healthy	2.05441	0.6703
6M	Heartdisease	COVID vs healthy	3.56326	0.2804
12M	Heartdisease	COVID vs healthy	2.64169	0.6681
Acute	Lungdisease	COVID vs healthy	0.99067	1
6M	Lungdisease	COVID vs healthy	1.21631	1
12M	Lungdisease	COVID vs healthy	1.17638	1
Acute	Malignancy	COVID vs healthy	0.39193	0.4898
6M	Malignancy	COVID vs healthy	0.719144	1
12M	Malignancy	COVID vs healthy	0.829518	1
