# Supplementary material for: Dysregulation of homeostatic cytokine receptors drives prolonged T cell activation following acute SARS-CoV-2 infection in humans
Source: Nat Commun. 2025 Nov 27;16:11693. doi: 10.1038/s41467-025-66753-1 (PMC12748759; doi:10.1038/s41467-025-66753-1)
Supplement: Supplementary file 17 — Source Data 1 [file 41467_2025_66753_MOESM17_ESM.xlsx]

## Sheet: Fig1c-f
measurements									p values of gMFI comparisons across subsets
ID	gFMI	marker	Subpopulation	shortID	Isotype_adj
ID72	2382	Geometric Mean (CD122)	DN_Bcell_Bcell	DN_Bcell	55			CD25
ID002	2285	Geometric Mean (CD122)	DN_Bcell_Bcell	DN_Bcell	0				group1	group2	n1	n2	statistic	p	p.adj
ID003	2406	Geometric Mean (CD122)	DN_Bcell_Bcell	DN_Bcell	158				aTreg_Treg	rTreg_Treg	42	42	865	3e-09	1.200000e-08
ID004	2367	Geometric Mean (CD122)	DN_Bcell_Bcell	DN_Bcell	143				switched_mBC_Bcell	naive_Bcell_Bcell	42	42	903	1.71e-08	2.931429e-08
ID73	2302	Geometric Mean (CD122)	DN_Bcell_Bcell	DN_Bcell	0				unswitched_MBC_Bcell	naive_Bcell_Bcell	42	42	903	4.55e-13	5.460000e-12
ID74	2327	Geometric Mean (CD122)	DN_Bcell_Bcell	DN_Bcell	49				switched_mBC_Bcell	unswitched_MBC_Bcell	42	42	4	3.18e-12	1.908000e-11
ID75	2544	Geometric Mean (CD122)	DN_Bcell_Bcell	DN_Bcell	117				transitional B cell_naive_Bcell	naive_Bcell_Bcell	42	42	0	1.71e-08	2.931429e-08
ID92	2334	Geometric Mean (CD122)	DN_Bcell_Bcell	DN_Bcell	29				NK56bright_CD19-	NK56dim_CD19-	42	42	561	5.64e-07	8.460000e-07
ID182	2363	Geometric Mean (CD122)	DN_Bcell_Bcell	DN_Bcell	0				Q4: CD45RA- , CCR7-_CD8	Q2: CD45RA+ , CCR7+_CD8	42	42	528	8.33e-07	9.996000e-07
ID183	2257	Geometric Mean (CD122)	DN_Bcell_Bcell	DN_Bcell	0				Q3: CD45RA+ , CCR7-_CD8	Q2: CD45RA+ , CCR7+_CD8	42	42	46	0.265	2.650000e-01
ID185	1952	Geometric Mean (CD122)	DN_Bcell_Bcell	DN_Bcell	0				Q3: CD45RA+ , CCR7-_CD8	Q4: CD45RA- , CCR7-_CD8	42	42	0	8.33e-07	9.996000e-07
ID001	2119	Geometric Mean (CD122)	DN_Bcell_Bcell	DN_Bcell	0				Q4: CD45RA- , CCR7-_Tcon	Q2: CD45RA+ , CCR7+_Tcon	42	42	903	1.71e-08	2.931429e-08
ID76	2374	Geometric Mean (CD122)	DN_Bcell_Bcell	DN_Bcell	67				Q1: CD45RA- , CCR7+_Tcon	Q2: CD45RA+ , CCR7+_Tcon	42	42	903	1.71e-08	2.931429e-08
ID006	2294	Geometric Mean (CD122)	DN_Bcell_Bcell	DN_Bcell	165				Q4: CD45RA- , CCR7-_Tcon	Q1: CD45RA- , CCR7+_Tcon	42	42	743.5	0.000267	2.912727e-04
ID007	2377	Geometric Mean (CD122)	DN_Bcell_Bcell	DN_Bcell	166
ID008	2329	Geometric Mean (CD122)	DN_Bcell_Bcell	DN_Bcell	91
ID78	2354	Geometric Mean (CD122)	DN_Bcell_Bcell	DN_Bcell	47			CD122
ID82	2258	Geometric Mean (CD122)	DN_Bcell_Bcell	DN_Bcell	87				group1	group2	n1	n2	statistic	p	p.adj
ID83	2388	Geometric Mean (CD122)	DN_Bcell_Bcell	DN_Bcell	78				aTreg_Treg	rTreg_Treg	42	42	741	8.04e-08	2.412000e-07
ID77	2310	Geometric Mean (CD122)	DN_Bcell_Bcell	DN_Bcell	69				switched_mBC_Bcell	naive_Bcell_Bcell	42	42	19	1.53e-07	3.500000e-07
ID79	2362	Geometric Mean (CD122)	DN_Bcell_Bcell	DN_Bcell	58				unswitched_MBC_Bcell	naive_Bcell_Bcell	42	42	41	7.29e-07	1.093500e-06
ID80	2357	Geometric Mean (CD122)	DN_Bcell_Bcell	DN_Bcell	90				switched_mBC_Bcell	unswitched_MBC_Bcell	42	42	241.5	0.232	2.530909e-01
ID84	2357	Geometric Mean (CD122)	DN_Bcell_Bcell	DN_Bcell	42				transitional B cell_naive_Bcell	naive_Bcell_Bcell	42	42	383.5	0.933	9.330000e-01
ID005	2290	Geometric Mean (CD122)	DN_Bcell_Bcell	DN_Bcell	93				NK56bright_CD19-	NK56dim_CD19-	42	42	903	4.55e-13	5.460000e-12
ID86	2489	Geometric Mean (CD122)	DN_Bcell_Bcell	DN_Bcell	78				Q4: CD45RA- , CCR7-_CD8	Q2: CD45RA+ , CCR7+_CD8	42	42	861	2.52e-08	1.008000e-07
ID010	2128	Geometric Mean (CD122)	DN_Bcell_Bcell	DN_Bcell	130				Q3: CD45RA+ , CCR7-_CD8	Q2: CD45RA+ , CCR7+_CD8	42	42	861	2.52e-08	1.008000e-07
ID85	2464	Geometric Mean (CD122)	DN_Bcell_Bcell	DN_Bcell	97				Q3: CD45RA+ , CCR7-_CD8	Q4: CD45RA- , CCR7-_CD8	42	42	719	0.00019	2.280000e-04
ID89	2483	Geometric Mean (CD122)	DN_Bcell_Bcell	DN_Bcell	116				Q4: CD45RA- , CCR7-_Tcon	Q2: CD45RA+ , CCR7+_Tcon	42	42	594.5	4.12e-05	5.493333e-05
ID87	2468	Geometric Mean (CD122)	DN_Bcell_Bcell	DN_Bcell	82				Q1: CD45RA- , CCR7+_Tcon	Q2: CD45RA+ , CCR7+_Tcon	42	42	666	1.75e-07	3.500000e-07
ID88	2552	Geometric Mean (CD122)	DN_Bcell_Bcell	DN_Bcell	62				Q4: CD45RA- , CCR7-_Tcon	Q1: CD45RA- , CCR7+_Tcon	42	42	8	3.43e-07	5.880000e-07
ID90	2304	Geometric Mean (CD122)	DN_Bcell_Bcell	DN_Bcell	22
ID91	2288	Geometric Mean (CD122)	DN_Bcell_Bcell	DN_Bcell	58
ID213	2170	Geometric Mean (CD122)	DN_Bcell_Bcell	DN_Bcell	18			CD127
ID214	2290	Geometric Mean (CD122)	DN_Bcell_Bcell	DN_Bcell	35				group1	group2	n1	n2	statistic	p	p.adj
ID217	2442	Geometric Mean (CD122)	DN_Bcell_Bcell	DN_Bcell	93				aTreg_Treg	rTreg_Treg	42	42	0	4.55e-13	1.820000e-12
ID009	2155	Geometric Mean (CD122)	DN_Bcell_Bcell	DN_Bcell	90				switched_mBC_Bcell	naive_Bcell_Bcell	42	42	903	1.71e-08	2.440000e-08
ID189	2271	Geometric Mean (CD122)	DN_Bcell_Bcell	DN_Bcell	96				unswitched_MBC_Bcell	naive_Bcell_Bcell	42	42	903	1.71e-08	2.440000e-08
ID195	2471	Geometric Mean (CD122)	DN_Bcell_Bcell	DN_Bcell	125				switched_mBC_Bcell	unswitched_MBC_Bcell	42	42	1	1.83e-08	2.440000e-08
ID196	2427	Geometric Mean (CD122)	DN_Bcell_Bcell	DN_Bcell	145				transitional B cell_naive_Bcell	naive_Bcell_Bcell	42	42	0	5.43e-08	5.923636e-08
ID201	2300	Geometric Mean (CD122)	DN_Bcell_Bcell	DN_Bcell	136				NK56bright_CD19-	NK56dim_CD19-	42	42	903	1.71e-08	2.440000e-08
ID011	2360	Geometric Mean (CD122)	DN_Bcell_Bcell	DN_Bcell	163				Q4: CD45RA- , CCR7-_CD8	Q2: CD45RA+ , CCR7+_CD8	42	42	17	9.41e-11	2.823000e-10
ID012	2169	Geometric Mean (CD122)	DN_Bcell_Bcell	DN_Bcell	136				Q3: CD45RA+ , CCR7-_CD8	Q2: CD45RA+ , CCR7+_CD8	42	42	0	4.55e-13	1.820000e-12
ID72	368	Geometric Mean (CD127)	DN_Bcell_Bcell	DN_Bcell	77				Q3: CD45RA+ , CCR7-_CD8	Q4: CD45RA- , CCR7-_CD8	42	42	14	4.65e-08	5.580000e-08
ID002	435	Geometric Mean (CD127)	DN_Bcell_Bcell	DN_Bcell	184				Q4: CD45RA- , CCR7-_Tcon	Q2: CD45RA+ , CCR7+_Tcon	42	42	882	2.03e-10	4.872000e-10
ID003	422	Geometric Mean (CD127)	DN_Bcell_Bcell	DN_Bcell	117				Q1: CD45RA- , CCR7+_Tcon	Q2: CD45RA+ , CCR7+_Tcon	42	42	903	4.55e-13	1.820000e-12
ID004	405	Geometric Mean (CD127)	DN_Bcell_Bcell	DN_Bcell	110				Q4: CD45RA- , CCR7-_Tcon	Q1: CD45RA- , CCR7+_Tcon	42	42	554.5	0.2	2.000000e-01
ID73	456	Geometric Mean (CD127)	DN_Bcell_Bcell	DN_Bcell	123
ID74	348	Geometric Mean (CD127)	DN_Bcell_Bcell	DN_Bcell	68
ID75	424	Geometric Mean (CD127)	DN_Bcell_Bcell	DN_Bcell	99			CD132
ID92	412	Geometric Mean (CD127)	DN_Bcell_Bcell	DN_Bcell	109				group1	group2	n1	n2	statistic	p	p.adj
ID182	419	Geometric Mean (CD127)	DN_Bcell_Bcell	DN_Bcell	115				aTreg_Treg	rTreg_Treg	42	42	903	4.55e-13	2.730000e-12
ID183	440	Geometric Mean (CD127)	DN_Bcell_Bcell	DN_Bcell	144				switched_mBC_Bcell	naive_Bcell_Bcell	42	42	903	1.71e-08	2.760000e-08
ID185	474	Geometric Mean (CD127)	DN_Bcell_Bcell	DN_Bcell	199				unswitched_MBC_Bcell	naive_Bcell_Bcell	42	42	903	1.71e-08	2.760000e-08
ID001	465	Geometric Mean (CD127)	DN_Bcell_Bcell	DN_Bcell	176				switched_mBC_Bcell	unswitched_MBC_Bcell	42	42	361.5	0.263	2.869091e-01
ID76	428	Geometric Mean (CD127)	DN_Bcell_Bcell	DN_Bcell	95				transitional B cell_naive_Bcell	naive_Bcell_Bcell	42	42	0	4.55e-13	2.730000e-12
ID006	471	Geometric Mean (CD127)	DN_Bcell_Bcell	DN_Bcell	175				NK56bright_CD19-	NK56dim_CD19-	42	42	903	1.71e-08	2.760000e-08
ID007	436	Geometric Mean (CD127)	DN_Bcell_Bcell	DN_Bcell	139				Q4: CD45RA- , CCR7-_CD8	Q2: CD45RA+ , CCR7+_CD8	42	42	827	2.75e-06	3.300000e-06
ID008	433	Geometric Mean (CD127)	DN_Bcell_Bcell	DN_Bcell	134				Q3: CD45RA+ , CCR7-_CD8	Q2: CD45RA+ , CCR7+_CD8	42	42	425	0.745	7.450000e-01
ID78	411	Geometric Mean (CD127)	DN_Bcell_Bcell	DN_Bcell	93				Q3: CD45RA+ , CCR7-_CD8	Q4: CD45RA- , CCR7-_CD8	42	42	7	2.83e-08	3.773333e-08
ID82	395	Geometric Mean (CD127)	DN_Bcell_Bcell	DN_Bcell	101				Q4: CD45RA- , CCR7-_Tcon	Q2: CD45RA+ , CCR7+_Tcon	42	42	903	1.71e-08	2.760000e-08
ID83	458	Geometric Mean (CD127)	DN_Bcell_Bcell	DN_Bcell	140				Q1: CD45RA- , CCR7+_Tcon	Q2: CD45RA+ , CCR7+_Tcon	42	42	903	1.71e-08	2.760000e-08
ID77	426	Geometric Mean (CD127)	DN_Bcell_Bcell	DN_Bcell	148				Q4: CD45RA- , CCR7-_Tcon	Q1: CD45RA- , CCR7+_Tcon	42	42	902	1.84e-08	2.760000e-08
ID79	369	Geometric Mean (CD127)	DN_Bcell_Bcell	DN_Bcell	80
ID80	459	Geometric Mean (CD127)	DN_Bcell_Bcell	DN_Bcell	173
ID84	417	Geometric Mean (CD127)	DN_Bcell_Bcell	DN_Bcell	130
ID005	429	Geometric Mean (CD127)	DN_Bcell_Bcell	DN_Bcell	129
ID86	403	Geometric Mean (CD127)	DN_Bcell_Bcell	DN_Bcell	98
ID010	432	Geometric Mean (CD127)	DN_Bcell_Bcell	DN_Bcell	142
ID85	399	Geometric Mean (CD127)	DN_Bcell_Bcell	DN_Bcell	229
ID89	451	Geometric Mean (CD127)	DN_Bcell_Bcell	DN_Bcell	131
ID87	435	Geometric Mean (CD127)	DN_Bcell_Bcell	DN_Bcell	121
ID88	429	Geometric Mean (CD127)	DN_Bcell_Bcell	DN_Bcell	116
ID90	404	Geometric Mean (CD127)	DN_Bcell_Bcell	DN_Bcell	116
ID91	448	Geometric Mean (CD127)	DN_Bcell_Bcell	DN_Bcell	157
ID213	382	Geometric Mean (CD127)	DN_Bcell_Bcell	DN_Bcell	89
ID214	418	Geometric Mean (CD127)	DN_Bcell_Bcell	DN_Bcell	129
ID217	469	Geometric Mean (CD127)	DN_Bcell_Bcell	DN_Bcell	130
ID009	477	Geometric Mean (CD127)	DN_Bcell_Bcell	DN_Bcell	203
ID189	453	Geometric Mean (CD127)	DN_Bcell_Bcell	DN_Bcell	129
ID195	445	Geometric Mean (CD127)	DN_Bcell_Bcell	DN_Bcell	135
ID196	439	Geometric Mean (CD127)	DN_Bcell_Bcell	DN_Bcell	125
ID201	367	Geometric Mean (CD127)	DN_Bcell_Bcell	DN_Bcell	106
ID011	438	Geometric Mean (CD127)	DN_Bcell_Bcell	DN_Bcell	160
ID012	454	Geometric Mean (CD127)	DN_Bcell_Bcell	DN_Bcell	169
ID72	1643	Geometric Mean (CD132)	DN_Bcell_Bcell	DN_Bcell	1153
ID002	2110	Geometric Mean (CD132)	DN_Bcell_Bcell	DN_Bcell	1606
ID003	1839	Geometric Mean (CD132)	DN_Bcell_Bcell	DN_Bcell	1420
ID004	1445	Geometric Mean (CD132)	DN_Bcell_Bcell	DN_Bcell	967
ID73	1240	Geometric Mean (CD132)	DN_Bcell_Bcell	DN_Bcell	753
ID74	1483	Geometric Mean (CD132)	DN_Bcell_Bcell	DN_Bcell	983
ID75	1553	Geometric Mean (CD132)	DN_Bcell_Bcell	DN_Bcell	1069
ID92	1374	Geometric Mean (CD132)	DN_Bcell_Bcell	DN_Bcell	851
ID182	1421	Geometric Mean (CD132)	DN_Bcell_Bcell	DN_Bcell	885
ID183	914	Geometric Mean (CD132)	DN_Bcell_Bcell	DN_Bcell	430
ID185	1168	Geometric Mean (CD132)	DN_Bcell_Bcell	DN_Bcell	659
ID001	1927	Geometric Mean (CD132)	DN_Bcell_Bcell	DN_Bcell	1482
ID76	1277	Geometric Mean (CD132)	DN_Bcell_Bcell	DN_Bcell	812
ID006	1898	Geometric Mean (CD132)	DN_Bcell_Bcell	DN_Bcell	1459
ID007	1834	Geometric Mean (CD132)	DN_Bcell_Bcell	DN_Bcell	1401
ID008	1980	Geometric Mean (CD132)	DN_Bcell_Bcell	DN_Bcell	1461
ID78	1381	Geometric Mean (CD132)	DN_Bcell_Bcell	DN_Bcell	881
ID82	1238	Geometric Mean (CD132)	DN_Bcell_Bcell	DN_Bcell	745
ID83	1228	Geometric Mean (CD132)	DN_Bcell_Bcell	DN_Bcell	753
ID77	1658	Geometric Mean (CD132)	DN_Bcell_Bcell	DN_Bcell	1185
ID79	1622	Geometric Mean (CD132)	DN_Bcell_Bcell	DN_Bcell	1069
ID80	1643	Geometric Mean (CD132)	DN_Bcell_Bcell	DN_Bcell	1164
ID84	1388	Geometric Mean (CD132)	DN_Bcell_Bcell	DN_Bcell	910
ID005	1923	Geometric Mean (CD132)	DN_Bcell_Bcell	DN_Bcell	1455
ID86	1463	Geometric Mean (CD132)	DN_Bcell_Bcell	DN_Bcell	985
ID010	1735	Geometric Mean (CD132)	DN_Bcell_Bcell	DN_Bcell	1314
ID85	1515	Geometric Mean (CD132)	DN_Bcell_Bcell	DN_Bcell	1012
ID89	1819	Geometric Mean (CD132)	DN_Bcell_Bcell	DN_Bcell	1326
ID87	1412	Geometric Mean (CD132)	DN_Bcell_Bcell	DN_Bcell	914
ID88	1498	Geometric Mean (CD132)	DN_Bcell_Bcell	DN_Bcell	1025
ID90	1372	Geometric Mean (CD132)	DN_Bcell_Bcell	DN_Bcell	858
ID91	1078	Geometric Mean (CD132)	DN_Bcell_Bcell	DN_Bcell	622
ID213	1367	Geometric Mean (CD132)	DN_Bcell_Bcell	DN_Bcell	893
ID214	849	Geometric Mean (CD132)	DN_Bcell_Bcell	DN_Bcell	342
ID217	1671	Geometric Mean (CD132)	DN_Bcell_Bcell	DN_Bcell	1177
ID009	1794	Geometric Mean (CD132)	DN_Bcell_Bcell	DN_Bcell	1359
ID189	1219	Geometric Mean (CD132)	DN_Bcell_Bcell	DN_Bcell	774
ID195	1482	Geometric Mean (CD132)	DN_Bcell_Bcell	DN_Bcell	1013
ID196	1878	Geometric Mean (CD132)	DN_Bcell_Bcell	DN_Bcell	1385
ID201	1486	Geometric Mean (CD132)	DN_Bcell_Bcell	DN_Bcell	1045
ID011	1954	Geometric Mean (CD132)	DN_Bcell_Bcell	DN_Bcell	1515
ID012	1381	Geometric Mean (CD132)	DN_Bcell_Bcell	DN_Bcell	998
ID72	1239	Geometric Mean (CD25)	DN_Bcell_Bcell	DN_Bcell	726
ID002	1494	Geometric Mean (CD25)	DN_Bcell_Bcell	DN_Bcell	1033
ID003	1179	Geometric Mean (CD25)	DN_Bcell_Bcell	DN_Bcell	669
ID004	1533	Geometric Mean (CD25)	DN_Bcell_Bcell	DN_Bcell	1079
ID73	1037	Geometric Mean (CD25)	DN_Bcell_Bcell	DN_Bcell	418
ID74	1034	Geometric Mean (CD25)	DN_Bcell_Bcell	DN_Bcell	527
ID75	1205	Geometric Mean (CD25)	DN_Bcell_Bcell	DN_Bcell	664
ID92	1244	Geometric Mean (CD25)	DN_Bcell_Bcell	DN_Bcell	770
ID182	1364	Geometric Mean (CD25)	DN_Bcell_Bcell	DN_Bcell	823
ID183	1463	Geometric Mean (CD25)	DN_Bcell_Bcell	DN_Bcell	924
ID185	1117	Geometric Mean (CD25)	DN_Bcell_Bcell	DN_Bcell	552
ID001	1075	Geometric Mean (CD25)	DN_Bcell_Bcell	DN_Bcell	607
ID76	856	Geometric Mean (CD25)	DN_Bcell_Bcell	DN_Bcell	293
ID006	1483	Geometric Mean (CD25)	DN_Bcell_Bcell	DN_Bcell	1042
ID007	1251	Geometric Mean (CD25)	DN_Bcell_Bcell	DN_Bcell	829
ID008	1260	Geometric Mean (CD25)	DN_Bcell_Bcell	DN_Bcell	816
ID78	1129	Geometric Mean (CD25)	DN_Bcell_Bcell	DN_Bcell	610
ID82	1244	Geometric Mean (CD25)	DN_Bcell_Bcell	DN_Bcell	753
ID83	1212	Geometric Mean (CD25)	DN_Bcell_Bcell	DN_Bcell	606
ID77	1243	Geometric Mean (CD25)	DN_Bcell_Bcell	DN_Bcell	732
ID79	875	Geometric Mean (CD25)	DN_Bcell_Bcell	DN_Bcell	411
ID80	1235	Geometric Mean (CD25)	DN_Bcell_Bcell	DN_Bcell	697
ID84	1215	Geometric Mean (CD25)	DN_Bcell_Bcell	DN_Bcell	706
ID005	1102	Geometric Mean (CD25)	DN_Bcell_Bcell	DN_Bcell	631
ID86	1114	Geometric Mean (CD25)	DN_Bcell_Bcell	DN_Bcell	557
ID010	1160	Geometric Mean (CD25)	DN_Bcell_Bcell	DN_Bcell	725
ID85	1200	Geometric Mean (CD25)	DN_Bcell_Bcell	DN_Bcell	731
ID89	1396	Geometric Mean (CD25)	DN_Bcell_Bcell	DN_Bcell	858
ID87	1279	Geometric Mean (CD25)	DN_Bcell_Bcell	DN_Bcell	667
ID88	1305	Geometric Mean (CD25)	DN_Bcell_Bcell	DN_Bcell	713
ID90	1166	Geometric Mean (CD25)	DN_Bcell_Bcell	DN_Bcell	685
ID91	879	Geometric Mean (CD25)	DN_Bcell_Bcell	DN_Bcell	359
ID213	891	Geometric Mean (CD25)	DN_Bcell_Bcell	DN_Bcell	402
ID214	1284	Geometric Mean (CD25)	DN_Bcell_Bcell	DN_Bcell	806
ID217	1267	Geometric Mean (CD25)	DN_Bcell_Bcell	DN_Bcell	738
ID009	1915	Geometric Mean (CD25)	DN_Bcell_Bcell	DN_Bcell	1502
ID189	1144	Geometric Mean (CD25)	DN_Bcell_Bcell	DN_Bcell	597
ID195	1035	Geometric Mean (CD25)	DN_Bcell_Bcell	DN_Bcell	436
ID196	1524	Geometric Mean (CD25)	DN_Bcell_Bcell	DN_Bcell	970
ID201	1020	Geometric Mean (CD25)	DN_Bcell_Bcell	DN_Bcell	516
ID011	1186	Geometric Mean (CD25)	DN_Bcell_Bcell	DN_Bcell	676
ID012	1040	Geometric Mean (CD25)	DN_Bcell_Bcell	DN_Bcell	605
ID72	2124	Geometric Mean (CD122)	naive_Bcell_Bcell	naive_Bcell	134
ID002	1976	Geometric Mean (CD122)	naive_Bcell_Bcell	naive_Bcell	91
ID003	2123	Geometric Mean (CD122)	naive_Bcell_Bcell	naive_Bcell	323
ID004	2171	Geometric Mean (CD122)	naive_Bcell_Bcell	naive_Bcell	324
ID73	2029	Geometric Mean (CD122)	naive_Bcell_Bcell	naive_Bcell	0
ID74	2235	Geometric Mean (CD122)	naive_Bcell_Bcell	naive_Bcell	167
ID75	2382	Geometric Mean (CD122)	naive_Bcell_Bcell	naive_Bcell	297
ID92	2054	Geometric Mean (CD122)	naive_Bcell_Bcell	naive_Bcell	119
ID182	2227	Geometric Mean (CD122)	naive_Bcell_Bcell	naive_Bcell	28
ID183	2090	Geometric Mean (CD122)	naive_Bcell_Bcell	naive_Bcell	60
ID185	1743	Geometric Mean (CD122)	naive_Bcell_Bcell	naive_Bcell	0
ID001	1863	Geometric Mean (CD122)	naive_Bcell_Bcell	naive_Bcell	83
ID76	2073	Geometric Mean (CD122)	naive_Bcell_Bcell	naive_Bcell	178
ID006	1946	Geometric Mean (CD122)	naive_Bcell_Bcell	naive_Bcell	359
ID007	2071	Geometric Mean (CD122)	naive_Bcell_Bcell	naive_Bcell	390
ID008	2097	Geometric Mean (CD122)	naive_Bcell_Bcell	naive_Bcell	278
ID78	2018	Geometric Mean (CD122)	naive_Bcell_Bcell	naive_Bcell	202
ID82	2087	Geometric Mean (CD122)	naive_Bcell_Bcell	naive_Bcell	208
ID83	2072	Geometric Mean (CD122)	naive_Bcell_Bcell	naive_Bcell	140
ID77	2009	Geometric Mean (CD122)	naive_Bcell_Bcell	naive_Bcell	219
ID79	2148	Geometric Mean (CD122)	naive_Bcell_Bcell	naive_Bcell	221
ID80	2075	Geometric Mean (CD122)	naive_Bcell_Bcell	naive_Bcell	239
ID84	2095	Geometric Mean (CD122)	naive_Bcell_Bcell	naive_Bcell	160
ID005	1952	Geometric Mean (CD122)	naive_Bcell_Bcell	naive_Bcell	218
ID86	2162	Geometric Mean (CD122)	naive_Bcell_Bcell	naive_Bcell	127
ID010	1927	Geometric Mean (CD122)	naive_Bcell_Bcell	naive_Bcell	235
ID85	2285	Geometric Mean (CD122)	naive_Bcell_Bcell	naive_Bcell	199
ID89	2237	Geometric Mean (CD122)	naive_Bcell_Bcell	naive_Bcell	205
ID87	2206	Geometric Mean (CD122)	naive_Bcell_Bcell	naive_Bcell	157
ID88	2228	Geometric Mean (CD122)	naive_Bcell_Bcell	naive_Bcell	165
ID90	1913	Geometric Mean (CD122)	naive_Bcell_Bcell	naive_Bcell	93
ID91	2066	Geometric Mean (CD122)	naive_Bcell_Bcell	naive_Bcell	105
ID213	1933	Geometric Mean (CD122)	naive_Bcell_Bcell	naive_Bcell	119
ID214	2023	Geometric Mean (CD122)	naive_Bcell_Bcell	naive_Bcell	91
ID217	2122	Geometric Mean (CD122)	naive_Bcell_Bcell	naive_Bcell	116
ID009	1849	Geometric Mean (CD122)	naive_Bcell_Bcell	naive_Bcell	132
ID189	2113	Geometric Mean (CD122)	naive_Bcell_Bcell	naive_Bcell	251
ID195	2135	Geometric Mean (CD122)	naive_Bcell_Bcell	naive_Bcell	227
ID196	2178	Geometric Mean (CD122)	naive_Bcell_Bcell	naive_Bcell	290
ID201	2050	Geometric Mean (CD122)	naive_Bcell_Bcell	naive_Bcell	234
ID011	2092	Geometric Mean (CD122)	naive_Bcell_Bcell	naive_Bcell	287
ID012	1925	Geometric Mean (CD122)	naive_Bcell_Bcell	naive_Bcell	315
ID72	283	Geometric Mean (CD127)	naive_Bcell_Bcell	naive_Bcell	38
ID002	272	Geometric Mean (CD127)	naive_Bcell_Bcell	naive_Bcell	45
ID003	263	Geometric Mean (CD127)	naive_Bcell_Bcell	naive_Bcell	22
ID004	250	Geometric Mean (CD127)	naive_Bcell_Bcell	naive_Bcell	0
ID73	313	Geometric Mean (CD127)	naive_Bcell_Bcell	naive_Bcell	30
ID74	274	Geometric Mean (CD127)	naive_Bcell_Bcell	naive_Bcell	4
ID75	292	Geometric Mean (CD127)	naive_Bcell_Bcell	naive_Bcell	0
ID92	281	Geometric Mean (CD127)	naive_Bcell_Bcell	naive_Bcell	15
ID182	336	Geometric Mean (CD127)	naive_Bcell_Bcell	naive_Bcell	60
ID183	314	Geometric Mean (CD127)	naive_Bcell_Bcell	naive_Bcell	45
ID185	351	Geometric Mean (CD127)	naive_Bcell_Bcell	naive_Bcell	87
ID001	299	Geometric Mean (CD127)	naive_Bcell_Bcell	naive_Bcell	59
ID76	277	Geometric Mean (CD127)	naive_Bcell_Bcell	naive_Bcell	6
ID006	269	Geometric Mean (CD127)	naive_Bcell_Bcell	naive_Bcell	15
ID007	270	Geometric Mean (CD127)	naive_Bcell_Bcell	naive_Bcell	18
ID008	291	Geometric Mean (CD127)	naive_Bcell_Bcell	naive_Bcell	27
ID78	273	Geometric Mean (CD127)	naive_Bcell_Bcell	naive_Bcell	1
ID82	308	Geometric Mean (CD127)	naive_Bcell_Bcell	naive_Bcell	33
ID83	298	Geometric Mean (CD127)	naive_Bcell_Bcell	naive_Bcell	29
ID77	292	Geometric Mean (CD127)	naive_Bcell_Bcell	naive_Bcell	22
ID79	269	Geometric Mean (CD127)	naive_Bcell_Bcell	naive_Bcell	24
ID80	325	Geometric Mean (CD127)	naive_Bcell_Bcell	naive_Bcell	58
ID84	327	Geometric Mean (CD127)	naive_Bcell_Bcell	naive_Bcell	58
ID005	282	Geometric Mean (CD127)	naive_Bcell_Bcell	naive_Bcell	31
ID86	317	Geometric Mean (CD127)	naive_Bcell_Bcell	naive_Bcell	23
ID010	272	Geometric Mean (CD127)	naive_Bcell_Bcell	naive_Bcell	26
ID85	333	Geometric Mean (CD127)	naive_Bcell_Bcell	naive_Bcell	85
ID89	352	Geometric Mean (CD127)	naive_Bcell_Bcell	naive_Bcell	54
ID87	340	Geometric Mean (CD127)	naive_Bcell_Bcell	naive_Bcell	44
ID88	337	Geometric Mean (CD127)	naive_Bcell_Bcell	naive_Bcell	24
ID90	289	Geometric Mean (CD127)	naive_Bcell_Bcell	naive_Bcell	46
ID91	314	Geometric Mean (CD127)	naive_Bcell_Bcell	naive_Bcell	46
ID213	292	Geometric Mean (CD127)	naive_Bcell_Bcell	naive_Bcell	31
ID214	311	Geometric Mean (CD127)	naive_Bcell_Bcell	naive_Bcell	48
ID217	363	Geometric Mean (CD127)	naive_Bcell_Bcell	naive_Bcell	83
ID009	280	Geometric Mean (CD127)	naive_Bcell_Bcell	naive_Bcell	46
ID189	357	Geometric Mean (CD127)	naive_Bcell_Bcell	naive_Bcell	79
ID195	312	Geometric Mean (CD127)	naive_Bcell_Bcell	naive_Bcell	30
ID196	293	Geometric Mean (CD127)	naive_Bcell_Bcell	naive_Bcell	25
ID201	279	Geometric Mean (CD127)	naive_Bcell_Bcell	naive_Bcell	30
ID011	272	Geometric Mean (CD127)	naive_Bcell_Bcell	naive_Bcell	0
ID012	256	Geometric Mean (CD127)	naive_Bcell_Bcell	naive_Bcell	30
ID72	1059	Geometric Mean (CD132)	naive_Bcell_Bcell	naive_Bcell	553
ID002	1207	Geometric Mean (CD132)	naive_Bcell_Bcell	naive_Bcell	659
ID003	1316	Geometric Mean (CD132)	naive_Bcell_Bcell	naive_Bcell	799
ID004	1174	Geometric Mean (CD132)	naive_Bcell_Bcell	naive_Bcell	629
ID73	994	Geometric Mean (CD132)	naive_Bcell_Bcell	naive_Bcell	430
ID74	1246	Geometric Mean (CD132)	naive_Bcell_Bcell	naive_Bcell	714
ID75	1287	Geometric Mean (CD132)	naive_Bcell_Bcell	naive_Bcell	716
ID92	869	Geometric Mean (CD132)	naive_Bcell_Bcell	naive_Bcell	358
ID182	1184	Geometric Mean (CD132)	naive_Bcell_Bcell	naive_Bcell	631
ID183	805	Geometric Mean (CD132)	naive_Bcell_Bcell	naive_Bcell	271
ID185	856	Geometric Mean (CD132)	naive_Bcell_Bcell	naive_Bcell	322
ID001	1708	Geometric Mean (CD132)	naive_Bcell_Bcell	naive_Bcell	1185
ID76	989	Geometric Mean (CD132)	naive_Bcell_Bcell	naive_Bcell	440
ID006	1354	Geometric Mean (CD132)	naive_Bcell_Bcell	naive_Bcell	794
ID007	1319	Geometric Mean (CD132)	naive_Bcell_Bcell	naive_Bcell	806
ID008	1508	Geometric Mean (CD132)	naive_Bcell_Bcell	naive_Bcell	934
ID78	929	Geometric Mean (CD132)	naive_Bcell_Bcell	naive_Bcell	388
ID82	1056	Geometric Mean (CD132)	naive_Bcell_Bcell	naive_Bcell	519
ID83	909	Geometric Mean (CD132)	naive_Bcell_Bcell	naive_Bcell	396
ID77	1265	Geometric Mean (CD132)	naive_Bcell_Bcell	naive_Bcell	717
ID79	1356	Geometric Mean (CD132)	naive_Bcell_Bcell	naive_Bcell	718
ID80	1384	Geometric Mean (CD132)	naive_Bcell_Bcell	naive_Bcell	849
ID84	1158	Geometric Mean (CD132)	naive_Bcell_Bcell	naive_Bcell	646
ID005	1393	Geometric Mean (CD132)	naive_Bcell_Bcell	naive_Bcell	830
ID86	1068	Geometric Mean (CD132)	naive_Bcell_Bcell	naive_Bcell	586
ID010	1326	Geometric Mean (CD132)	naive_Bcell_Bcell	naive_Bcell	841
ID85	1403	Geometric Mean (CD132)	naive_Bcell_Bcell	naive_Bcell	847
ID89	1621	Geometric Mean (CD132)	naive_Bcell_Bcell	naive_Bcell	1109
ID87	1067	Geometric Mean (CD132)	naive_Bcell_Bcell	naive_Bcell	561
ID88	1213	Geometric Mean (CD132)	naive_Bcell_Bcell	naive_Bcell	681
ID90	886	Geometric Mean (CD132)	naive_Bcell_Bcell	naive_Bcell	385
ID91	995	Geometric Mean (CD132)	naive_Bcell_Bcell	naive_Bcell	483
ID213	1111	Geometric Mean (CD132)	naive_Bcell_Bcell	naive_Bcell	591
ID214	738	Geometric Mean (CD132)	naive_Bcell_Bcell	naive_Bcell	245
ID217	1436	Geometric Mean (CD132)	naive_Bcell_Bcell	naive_Bcell	948
ID009	1159	Geometric Mean (CD132)	naive_Bcell_Bcell	naive_Bcell	725
ID189	1149	Geometric Mean (CD132)	naive_Bcell_Bcell	naive_Bcell	667
ID195	1149	Geometric Mean (CD132)	naive_Bcell_Bcell	naive_Bcell	653
ID196	1369	Geometric Mean (CD132)	naive_Bcell_Bcell	naive_Bcell	837
ID201	966	Geometric Mean (CD132)	naive_Bcell_Bcell	naive_Bcell	487
ID011	1304	Geometric Mean (CD132)	naive_Bcell_Bcell	naive_Bcell	763
ID012	1261	Geometric Mean (CD132)	naive_Bcell_Bcell	naive_Bcell	744
ID72	658	Geometric Mean (CD25)	naive_Bcell_Bcell	naive_Bcell	187
ID002	690	Geometric Mean (CD25)	naive_Bcell_Bcell	naive_Bcell	256
ID003	745	Geometric Mean (CD25)	naive_Bcell_Bcell	naive_Bcell	304
ID004	776	Geometric Mean (CD25)	naive_Bcell_Bcell	naive_Bcell	325
ID73	670	Geometric Mean (CD25)	naive_Bcell_Bcell	naive_Bcell	165
ID74	588	Geometric Mean (CD25)	naive_Bcell_Bcell	naive_Bcell	109
ID75	696	Geometric Mean (CD25)	naive_Bcell_Bcell	naive_Bcell	184
ID92	556	Geometric Mean (CD25)	naive_Bcell_Bcell	naive_Bcell	110
ID182	957	Geometric Mean (CD25)	naive_Bcell_Bcell	naive_Bcell	424
ID183	743	Geometric Mean (CD25)	naive_Bcell_Bcell	naive_Bcell	245
ID185	586	Geometric Mean (CD25)	naive_Bcell_Bcell	naive_Bcell	74
ID001	582	Geometric Mean (CD25)	naive_Bcell_Bcell	naive_Bcell	139
ID76	573	Geometric Mean (CD25)	naive_Bcell_Bcell	naive_Bcell	97
ID006	724	Geometric Mean (CD25)	naive_Bcell_Bcell	naive_Bcell	280
ID007	591	Geometric Mean (CD25)	naive_Bcell_Bcell	naive_Bcell	164
ID008	737	Geometric Mean (CD25)	naive_Bcell_Bcell	naive_Bcell	313
ID78	597	Geometric Mean (CD25)	naive_Bcell_Bcell	naive_Bcell	118
ID82	817	Geometric Mean (CD25)	naive_Bcell_Bcell	naive_Bcell	352
ID83	746	Geometric Mean (CD25)	naive_Bcell_Bcell	naive_Bcell	228
ID77	663	Geometric Mean (CD25)	naive_Bcell_Bcell	naive_Bcell	178
ID79	611	Geometric Mean (CD25)	naive_Bcell_Bcell	naive_Bcell	156
ID80	773	Geometric Mean (CD25)	naive_Bcell_Bcell	naive_Bcell	292
ID84	859	Geometric Mean (CD25)	naive_Bcell_Bcell	naive_Bcell	382
ID005	603	Geometric Mean (CD25)	naive_Bcell_Bcell	naive_Bcell	162
ID86	764	Geometric Mean (CD25)	naive_Bcell_Bcell	naive_Bcell	239
ID010	535	Geometric Mean (CD25)	naive_Bcell_Bcell	naive_Bcell	115
ID85	904	Geometric Mean (CD25)	naive_Bcell_Bcell	naive_Bcell	395
ID89	965	Geometric Mean (CD25)	naive_Bcell_Bcell	naive_Bcell	436
ID87	857	Geometric Mean (CD25)	naive_Bcell_Bcell	naive_Bcell	299
ID88	812	Geometric Mean (CD25)	naive_Bcell_Bcell	naive_Bcell	246
ID90	641	Geometric Mean (CD25)	naive_Bcell_Bcell	naive_Bcell	215
ID91	667	Geometric Mean (CD25)	naive_Bcell_Bcell	naive_Bcell	193
ID213	538	Geometric Mean (CD25)	naive_Bcell_Bcell	naive_Bcell	99
ID214	743	Geometric Mean (CD25)	naive_Bcell_Bcell	naive_Bcell	286
ID217	815	Geometric Mean (CD25)	naive_Bcell_Bcell	naive_Bcell	317
ID009	755	Geometric Mean (CD25)	naive_Bcell_Bcell	naive_Bcell	377
ID189	939	Geometric Mean (CD25)	naive_Bcell_Bcell	naive_Bcell	428
ID195	616	Geometric Mean (CD25)	naive_Bcell_Bcell	naive_Bcell	88
ID196	727	Geometric Mean (CD25)	naive_Bcell_Bcell	naive_Bcell	197
ID201	652	Geometric Mean (CD25)	naive_Bcell_Bcell	naive_Bcell	193
ID011	581	Geometric Mean (CD25)	naive_Bcell_Bcell	naive_Bcell	101
ID012	529	Geometric Mean (CD25)	naive_Bcell_Bcell	naive_Bcell	128
ID72	2308	Geometric Mean (CD122)	transitional B cell_naive_Bcell	transitional B cell	175
ID002	1929	Geometric Mean (CD122)	transitional B cell_naive_Bcell	transitional B cell	48
ID003	2183	Geometric Mean (CD122)	transitional B cell_naive_Bcell	transitional B cell	298
ID004	2207	Geometric Mean (CD122)	transitional B cell_naive_Bcell	transitional B cell	269
ID73	2145	Geometric Mean (CD122)	transitional B cell_naive_Bcell	transitional B cell	0
ID74	2211	Geometric Mean (CD122)	transitional B cell_naive_Bcell	transitional B cell	11
ID75	2401	Geometric Mean (CD122)	transitional B cell_naive_Bcell	transitional B cell	325
ID92	2211	Geometric Mean (CD122)	transitional B cell_naive_Bcell	transitional B cell	112
ID182	2121	Geometric Mean (CD122)	transitional B cell_naive_Bcell	transitional B cell	0
ID183	2217	Geometric Mean (CD122)	transitional B cell_naive_Bcell	transitional B cell	183
ID185	1797	Geometric Mean (CD122)	transitional B cell_naive_Bcell	transitional B cell	0
ID001	2011	Geometric Mean (CD122)	transitional B cell_naive_Bcell	transitional B cell	85
ID76	2157	Geometric Mean (CD122)	transitional B cell_naive_Bcell	transitional B cell	178
ID006	2094	Geometric Mean (CD122)	transitional B cell_naive_Bcell	transitional B cell	376
ID007	2121	Geometric Mean (CD122)	transitional B cell_naive_Bcell	transitional B cell	333
ID008	2340	Geometric Mean (CD122)	transitional B cell_naive_Bcell	transitional B cell	525
ID78	2236	Geometric Mean (CD122)	transitional B cell_naive_Bcell	transitional B cell	195
ID82	2113	Geometric Mean (CD122)	transitional B cell_naive_Bcell	transitional B cell	123
ID83	2202	Geometric Mean (CD122)	transitional B cell_naive_Bcell	transitional B cell	163
ID77	2129	Geometric Mean (CD122)	transitional B cell_naive_Bcell	transitional B cell	313
ID79	2234	Geometric Mean (CD122)	transitional B cell_naive_Bcell	transitional B cell	262
ID80	2200	Geometric Mean (CD122)	transitional B cell_naive_Bcell	transitional B cell	299
ID84	2186	Geometric Mean (CD122)	transitional B cell_naive_Bcell	transitional B cell	204
ID005	1999	Geometric Mean (CD122)	transitional B cell_naive_Bcell	transitional B cell	181
ID86	2246	Geometric Mean (CD122)	transitional B cell_naive_Bcell	transitional B cell	78
ID010	1941	Geometric Mean (CD122)	transitional B cell_naive_Bcell	transitional B cell	230
ID85	2271	Geometric Mean (CD122)	transitional B cell_naive_Bcell	transitional B cell	150
ID89	2324	Geometric Mean (CD122)	transitional B cell_naive_Bcell	transitional B cell	229
ID87	2347	Geometric Mean (CD122)	transitional B cell_naive_Bcell	transitional B cell	110
ID88	2413	Geometric Mean (CD122)	transitional B cell_naive_Bcell	transitional B cell	189
ID90	1993	Geometric Mean (CD122)	transitional B cell_naive_Bcell	transitional B cell	201
ID91	2007	Geometric Mean (CD122)	transitional B cell_naive_Bcell	transitional B cell	85
ID213	2069	Geometric Mean (CD122)	transitional B cell_naive_Bcell	transitional B cell	143
ID214	2124	Geometric Mean (CD122)	transitional B cell_naive_Bcell	transitional B cell	106
ID217	2181	Geometric Mean (CD122)	transitional B cell_naive_Bcell	transitional B cell	203
ID009	1938	Geometric Mean (CD122)	transitional B cell_naive_Bcell	transitional B cell	112
ID189	2155	Geometric Mean (CD122)	transitional B cell_naive_Bcell	transitional B cell	386
ID195	2217	Geometric Mean (CD122)	transitional B cell_naive_Bcell	transitional B cell	47
ID196	2323	Geometric Mean (CD122)	transitional B cell_naive_Bcell	transitional B cell	231
ID201	2209	Geometric Mean (CD122)	transitional B cell_naive_Bcell	transitional B cell	250
ID011	2191	Geometric Mean (CD122)	transitional B cell_naive_Bcell	transitional B cell	256
ID012	1988	Geometric Mean (CD122)	transitional B cell_naive_Bcell	transitional B cell	276
ID72	135	Geometric Mean (CD127)	transitional B cell_naive_Bcell	transitional B cell	0
ID002	130	Geometric Mean (CD127)	transitional B cell_naive_Bcell	transitional B cell	0
ID003	68.1	Geometric Mean (CD127)	transitional B cell_naive_Bcell	transitional B cell	0
ID004	27.8	Geometric Mean (CD127)	transitional B cell_naive_Bcell	transitional B cell	0
ID73	121	Geometric Mean (CD127)	transitional B cell_naive_Bcell	transitional B cell	0
ID74	30.2	Geometric Mean (CD127)	transitional B cell_naive_Bcell	transitional B cell	0
ID75	68.1	Geometric Mean (CD127)	transitional B cell_naive_Bcell	transitional B cell	0
ID92	169	Geometric Mean (CD127)	transitional B cell_naive_Bcell	transitional B cell	0
ID182	138	Geometric Mean (CD127)	transitional B cell_naive_Bcell	transitional B cell	0
ID183	144	Geometric Mean (CD127)	transitional B cell_naive_Bcell	transitional B cell	0
ID185	207	Geometric Mean (CD127)	transitional B cell_naive_Bcell	transitional B cell	0
ID001	80.3	Geometric Mean (CD127)	transitional B cell_naive_Bcell	transitional B cell	0
ID76	103	Geometric Mean (CD127)	transitional B cell_naive_Bcell	transitional B cell	0
ID006	85.8	Geometric Mean (CD127)	transitional B cell_naive_Bcell	transitional B cell	0
ID007	77.7	Geometric Mean (CD127)	transitional B cell_naive_Bcell	transitional B cell	0
ID008	112	Geometric Mean (CD127)	transitional B cell_naive_Bcell	transitional B cell	0
ID78	142	Geometric Mean (CD127)	transitional B cell_naive_Bcell	transitional B cell	0
ID82	89	Geometric Mean (CD127)	transitional B cell_naive_Bcell	transitional B cell	0
ID83	142	Geometric Mean (CD127)	transitional B cell_naive_Bcell	transitional B cell	0
ID77	82.4	Geometric Mean (CD127)	transitional B cell_naive_Bcell	transitional B cell	0
ID79	174	Geometric Mean (CD127)	transitional B cell_naive_Bcell	transitional B cell	0
ID80	185	Geometric Mean (CD127)	transitional B cell_naive_Bcell	transitional B cell	2
ID84	120	Geometric Mean (CD127)	transitional B cell_naive_Bcell	transitional B cell	0
ID005	109	Geometric Mean (CD127)	transitional B cell_naive_Bcell	transitional B cell	0
ID86	114	Geometric Mean (CD127)	transitional B cell_naive_Bcell	transitional B cell	0
ID010	82	Geometric Mean (CD127)	transitional B cell_naive_Bcell	transitional B cell	0
ID85	177	Geometric Mean (CD127)	transitional B cell_naive_Bcell	transitional B cell	0
ID89	140	Geometric Mean (CD127)	transitional B cell_naive_Bcell	transitional B cell	0
ID87	112	Geometric Mean (CD127)	transitional B cell_naive_Bcell	transitional B cell	0
ID88	143	Geometric Mean (CD127)	transitional B cell_naive_Bcell	transitional B cell	0
ID90	107	Geometric Mean (CD127)	transitional B cell_naive_Bcell	transitional B cell	0
ID91	206	Geometric Mean (CD127)	transitional B cell_naive_Bcell	transitional B cell	29
ID213	164	Geometric Mean (CD127)	transitional B cell_naive_Bcell	transitional B cell	0
ID214	107	Geometric Mean (CD127)	transitional B cell_naive_Bcell	transitional B cell	0
ID217	158	Geometric Mean (CD127)	transitional B cell_naive_Bcell	transitional B cell	0
ID009	74.6	Geometric Mean (CD127)	transitional B cell_naive_Bcell	transitional B cell	0
ID189	59	Geometric Mean (CD127)	transitional B cell_naive_Bcell	transitional B cell	0
ID195	132	Geometric Mean (CD127)	transitional B cell_naive_Bcell	transitional B cell	0
ID196	104	Geometric Mean (CD127)	transitional B cell_naive_Bcell	transitional B cell	0
ID201	125	Geometric Mean (CD127)	transitional B cell_naive_Bcell	transitional B cell	0
ID011	119	Geometric Mean (CD127)	transitional B cell_naive_Bcell	transitional B cell	0
ID012	66.2	Geometric Mean (CD127)	transitional B cell_naive_Bcell	transitional B cell	0
ID72	255	Geometric Mean (CD132)	transitional B cell_naive_Bcell	transitional B cell	0
ID002	257	Geometric Mean (CD132)	transitional B cell_naive_Bcell	transitional B cell	0
ID003	338	Geometric Mean (CD132)	transitional B cell_naive_Bcell	transitional B cell	0
ID004	92.5	Geometric Mean (CD132)	transitional B cell_naive_Bcell	transitional B cell	0
ID73	-99.7	Geometric Mean (CD132)	transitional B cell_naive_Bcell	transitional B cell	0
ID74	4.28	Geometric Mean (CD132)	transitional B cell_naive_Bcell	transitional B cell	0
ID75	235	Geometric Mean (CD132)	transitional B cell_naive_Bcell	transitional B cell	0
ID92	124	Geometric Mean (CD132)	transitional B cell_naive_Bcell	transitional B cell	0
ID182	-42.5	Geometric Mean (CD132)	transitional B cell_naive_Bcell	transitional B cell	0
ID183	-34.8	Geometric Mean (CD132)	transitional B cell_naive_Bcell	transitional B cell	0
ID185	-85.2	Geometric Mean (CD132)	transitional B cell_naive_Bcell	transitional B cell	0
ID001	368	Geometric Mean (CD132)	transitional B cell_naive_Bcell	transitional B cell	0
ID76	210	Geometric Mean (CD132)	transitional B cell_naive_Bcell	transitional B cell	0
ID006	442	Geometric Mean (CD132)	transitional B cell_naive_Bcell	transitional B cell	0
ID007	320	Geometric Mean (CD132)	transitional B cell_naive_Bcell	transitional B cell	0
ID008	494	Geometric Mean (CD132)	transitional B cell_naive_Bcell	transitional B cell	0
ID78	264	Geometric Mean (CD132)	transitional B cell_naive_Bcell	transitional B cell	0
ID82	53	Geometric Mean (CD132)	transitional B cell_naive_Bcell	transitional B cell	0
ID83	8.25	Geometric Mean (CD132)	transitional B cell_naive_Bcell	transitional B cell	0
ID77	234	Geometric Mean (CD132)	transitional B cell_naive_Bcell	transitional B cell	0
ID79	518	Geometric Mean (CD132)	transitional B cell_naive_Bcell	transitional B cell	0
ID80	303	Geometric Mean (CD132)	transitional B cell_naive_Bcell	transitional B cell	0
ID84	85.1	Geometric Mean (CD132)	transitional B cell_naive_Bcell	transitional B cell	0
ID005	424	Geometric Mean (CD132)	transitional B cell_naive_Bcell	transitional B cell	0
ID86	76.4	Geometric Mean (CD132)	transitional B cell_naive_Bcell	transitional B cell	0
ID010	238	Geometric Mean (CD132)	transitional B cell_naive_Bcell	transitional B cell	0
ID85	227	Geometric Mean (CD132)	transitional B cell_naive_Bcell	transitional B cell	0
ID89	500	Geometric Mean (CD132)	transitional B cell_naive_Bcell	transitional B cell	0
ID87	36.4	Geometric Mean (CD132)	transitional B cell_naive_Bcell	transitional B cell	0
ID88	322	Geometric Mean (CD132)	transitional B cell_naive_Bcell	transitional B cell	0
ID90	108	Geometric Mean (CD132)	transitional B cell_naive_Bcell	transitional B cell	0
ID91	287	Geometric Mean (CD132)	transitional B cell_naive_Bcell	transitional B cell	0
ID213	304	Geometric Mean (CD132)	transitional B cell_naive_Bcell	transitional B cell	0
ID214	-75.3	Geometric Mean (CD132)	transitional B cell_naive_Bcell	transitional B cell	0
ID217	356	Geometric Mean (CD132)	transitional B cell_naive_Bcell	transitional B cell	0
ID009	217	Geometric Mean (CD132)	transitional B cell_naive_Bcell	transitional B cell	0
ID189	75.8	Geometric Mean (CD132)	transitional B cell_naive_Bcell	transitional B cell	0
ID195	221	Geometric Mean (CD132)	transitional B cell_naive_Bcell	transitional B cell	0
ID196	268	Geometric Mean (CD132)	transitional B cell_naive_Bcell	transitional B cell	0
ID201	109	Geometric Mean (CD132)	transitional B cell_naive_Bcell	transitional B cell	0
ID011	228	Geometric Mean (CD132)	transitional B cell_naive_Bcell	transitional B cell	0
ID012	288	Geometric Mean (CD132)	transitional B cell_naive_Bcell	transitional B cell	0
ID72	604	Geometric Mean (CD25)	transitional B cell_naive_Bcell	transitional B cell	28
ID002	574	Geometric Mean (CD25)	transitional B cell_naive_Bcell	transitional B cell	36
ID003	645	Geometric Mean (CD25)	transitional B cell_naive_Bcell	transitional B cell	126
ID004	577	Geometric Mean (CD25)	transitional B cell_naive_Bcell	transitional B cell	34
ID73	482	Geometric Mean (CD25)	transitional B cell_naive_Bcell	transitional B cell	0
ID74	449	Geometric Mean (CD25)	transitional B cell_naive_Bcell	transitional B cell	0
ID75	557	Geometric Mean (CD25)	transitional B cell_naive_Bcell	transitional B cell	0
ID92	511	Geometric Mean (CD25)	transitional B cell_naive_Bcell	transitional B cell	0
ID182	561	Geometric Mean (CD25)	transitional B cell_naive_Bcell	transitional B cell	0
ID183	565	Geometric Mean (CD25)	transitional B cell_naive_Bcell	transitional B cell	43
ID185	561	Geometric Mean (CD25)	transitional B cell_naive_Bcell	transitional B cell	0
ID001	535	Geometric Mean (CD25)	transitional B cell_naive_Bcell	transitional B cell	4
ID76	542	Geometric Mean (CD25)	transitional B cell_naive_Bcell	transitional B cell	0
ID006	670	Geometric Mean (CD25)	transitional B cell_naive_Bcell	transitional B cell	179
ID007	507	Geometric Mean (CD25)	transitional B cell_naive_Bcell	transitional B cell	6
ID008	651	Geometric Mean (CD25)	transitional B cell_naive_Bcell	transitional B cell	145
ID78	552	Geometric Mean (CD25)	transitional B cell_naive_Bcell	transitional B cell	0
ID82	540	Geometric Mean (CD25)	transitional B cell_naive_Bcell	transitional B cell	0
ID83	592	Geometric Mean (CD25)	transitional B cell_naive_Bcell	transitional B cell	47
ID77	571	Geometric Mean (CD25)	transitional B cell_naive_Bcell	transitional B cell	4
ID79	697	Geometric Mean (CD25)	transitional B cell_naive_Bcell	transitional B cell	29
ID80	516	Geometric Mean (CD25)	transitional B cell_naive_Bcell	transitional B cell	0
ID84	593	Geometric Mean (CD25)	transitional B cell_naive_Bcell	transitional B cell	71
ID005	548	Geometric Mean (CD25)	transitional B cell_naive_Bcell	transitional B cell	74
ID86	575	Geometric Mean (CD25)	transitional B cell_naive_Bcell	transitional B cell	49
ID010	542	Geometric Mean (CD25)	transitional B cell_naive_Bcell	transitional B cell	77
ID85	679	Geometric Mean (CD25)	transitional B cell_naive_Bcell	transitional B cell	82
ID89	666	Geometric Mean (CD25)	transitional B cell_naive_Bcell	transitional B cell	44
ID87	728	Geometric Mean (CD25)	transitional B cell_naive_Bcell	transitional B cell	175
ID88	778	Geometric Mean (CD25)	transitional B cell_naive_Bcell	transitional B cell	97
ID90	523	Geometric Mean (CD25)	transitional B cell_naive_Bcell	transitional B cell	29
ID91	597	Geometric Mean (CD25)	transitional B cell_naive_Bcell	transitional B cell	52
ID213	534	Geometric Mean (CD25)	transitional B cell_naive_Bcell	transitional B cell	15
ID214	572	Geometric Mean (CD25)	transitional B cell_naive_Bcell	transitional B cell	43
ID217	603	Geometric Mean (CD25)	transitional B cell_naive_Bcell	transitional B cell	150
ID009	464	Geometric Mean (CD25)	transitional B cell_naive_Bcell	transitional B cell	75
ID189	628	Geometric Mean (CD25)	transitional B cell_naive_Bcell	transitional B cell	210
ID195	555	Geometric Mean (CD25)	transitional B cell_naive_Bcell	transitional B cell	0
ID196	552	Geometric Mean (CD25)	transitional B cell_naive_Bcell	transitional B cell	0
ID201	533	Geometric Mean (CD25)	transitional B cell_naive_Bcell	transitional B cell	68
ID011	527	Geometric Mean (CD25)	transitional B cell_naive_Bcell	transitional B cell	0
ID012	468	Geometric Mean (CD25)	transitional B cell_naive_Bcell	transitional B cell	32
ID72	2616	Geometric Mean (CD122)	switched_mBC_Bcell	switched_mBC	0
ID002	2477	Geometric Mean (CD122)	switched_mBC_Bcell	switched_mBC	0
ID003	2808	Geometric Mean (CD122)	switched_mBC_Bcell	switched_mBC	220
ID004	2753	Geometric Mean (CD122)	switched_mBC_Bcell	switched_mBC	194
ID73	2436	Geometric Mean (CD122)	switched_mBC_Bcell	switched_mBC	0
ID74	2688	Geometric Mean (CD122)	switched_mBC_Bcell	switched_mBC	8
ID75	2951	Geometric Mean (CD122)	switched_mBC_Bcell	switched_mBC	141
ID92	2631	Geometric Mean (CD122)	switched_mBC_Bcell	switched_mBC	33
ID182	2596	Geometric Mean (CD122)	switched_mBC_Bcell	switched_mBC	0
ID183	2543	Geometric Mean (CD122)	switched_mBC_Bcell	switched_mBC	0
ID185	1906	Geometric Mean (CD122)	switched_mBC_Bcell	switched_mBC	0
ID001	2204	Geometric Mean (CD122)	switched_mBC_Bcell	switched_mBC	0
ID76	2796	Geometric Mean (CD122)	switched_mBC_Bcell	switched_mBC	154
ID006	2728	Geometric Mean (CD122)	switched_mBC_Bcell	switched_mBC	232
ID007	2846	Geometric Mean (CD122)	switched_mBC_Bcell	switched_mBC	393
ID008	2629	Geometric Mean (CD122)	switched_mBC_Bcell	switched_mBC	168
ID78	2684	Geometric Mean (CD122)	switched_mBC_Bcell	switched_mBC	79
ID82	2638	Geometric Mean (CD122)	switched_mBC_Bcell	switched_mBC	120
ID83	2732	Geometric Mean (CD122)	switched_mBC_Bcell	switched_mBC	133
ID77	2597	Geometric Mean (CD122)	switched_mBC_Bcell	switched_mBC	99
ID79	2715	Geometric Mean (CD122)	switched_mBC_Bcell	switched_mBC	126
ID80	2807	Geometric Mean (CD122)	switched_mBC_Bcell	switched_mBC	169
ID84	2640	Geometric Mean (CD122)	switched_mBC_Bcell	switched_mBC	92
ID005	2730	Geometric Mean (CD122)	switched_mBC_Bcell	switched_mBC	108
ID86	2806	Geometric Mean (CD122)	switched_mBC_Bcell	switched_mBC	139
ID010	2465	Geometric Mean (CD122)	switched_mBC_Bcell	switched_mBC	109
ID85	2796	Geometric Mean (CD122)	switched_mBC_Bcell	switched_mBC	165
ID89	2798	Geometric Mean (CD122)	switched_mBC_Bcell	switched_mBC	162
ID87	2751	Geometric Mean (CD122)	switched_mBC_Bcell	switched_mBC	102
ID88	2784	Geometric Mean (CD122)	switched_mBC_Bcell	switched_mBC	88
ID90	2506	Geometric Mean (CD122)	switched_mBC_Bcell	switched_mBC	-9
ID91	2527	Geometric Mean (CD122)	switched_mBC_Bcell	switched_mBC	54
ID213	2494	Geometric Mean (CD122)	switched_mBC_Bcell	switched_mBC	35
ID214	2581	Geometric Mean (CD122)	switched_mBC_Bcell	switched_mBC	55
ID217	2740	Geometric Mean (CD122)	switched_mBC_Bcell	switched_mBC	129
ID009	2500	Geometric Mean (CD122)	switched_mBC_Bcell	switched_mBC	145
ID189	2695	Geometric Mean (CD122)	switched_mBC_Bcell	switched_mBC	202
ID195	2744	Geometric Mean (CD122)	switched_mBC_Bcell	switched_mBC	156
ID196	2785	Geometric Mean (CD122)	switched_mBC_Bcell	switched_mBC	194
ID201	2784	Geometric Mean (CD122)	switched_mBC_Bcell	switched_mBC	243
ID011	2825	Geometric Mean (CD122)	switched_mBC_Bcell	switched_mBC	239
ID012	2618	Geometric Mean (CD122)	switched_mBC_Bcell	switched_mBC	268
ID72	436	Geometric Mean (CD127)	switched_mBC_Bcell	switched_mBC	116
ID002	517	Geometric Mean (CD127)	switched_mBC_Bcell	switched_mBC	221
ID003	530	Geometric Mean (CD127)	switched_mBC_Bcell	switched_mBC	182
ID004	491	Geometric Mean (CD127)	switched_mBC_Bcell	switched_mBC	170
ID73	531	Geometric Mean (CD127)	switched_mBC_Bcell	switched_mBC	176
ID74	438	Geometric Mean (CD127)	switched_mBC_Bcell	switched_mBC	123
ID75	497	Geometric Mean (CD127)	switched_mBC_Bcell	switched_mBC	137
ID92	488	Geometric Mean (CD127)	switched_mBC_Bcell	switched_mBC	172
ID182	516	Geometric Mean (CD127)	switched_mBC_Bcell	switched_mBC	190
ID183	530	Geometric Mean (CD127)	switched_mBC_Bcell	switched_mBC	195
ID185	506	Geometric Mean (CD127)	switched_mBC_Bcell	switched_mBC	192
ID001	537	Geometric Mean (CD127)	switched_mBC_Bcell	switched_mBC	212
ID76	515	Geometric Mean (CD127)	switched_mBC_Bcell	switched_mBC	160
ID006	574	Geometric Mean (CD127)	switched_mBC_Bcell	switched_mBC	233
ID007	560	Geometric Mean (CD127)	switched_mBC_Bcell	switched_mBC	245
ID008	485	Geometric Mean (CD127)	switched_mBC_Bcell	switched_mBC	156
ID78	501	Geometric Mean (CD127)	switched_mBC_Bcell	switched_mBC	146
ID82	477	Geometric Mean (CD127)	switched_mBC_Bcell	switched_mBC	143
ID83	540	Geometric Mean (CD127)	switched_mBC_Bcell	switched_mBC	194
ID77	520	Geometric Mean (CD127)	switched_mBC_Bcell	switched_mBC	185
ID79	490	Geometric Mean (CD127)	switched_mBC_Bcell	switched_mBC	161
ID80	612	Geometric Mean (CD127)	switched_mBC_Bcell	switched_mBC	237
ID84	488	Geometric Mean (CD127)	switched_mBC_Bcell	switched_mBC	167
ID005	555	Geometric Mean (CD127)	switched_mBC_Bcell	switched_mBC	204
ID86	464	Geometric Mean (CD127)	switched_mBC_Bcell	switched_mBC	109
ID010	580	Geometric Mean (CD127)	switched_mBC_Bcell	switched_mBC	265
ID85	486	Geometric Mean (CD127)	switched_mBC_Bcell	switched_mBC	207
ID89	537	Geometric Mean (CD127)	switched_mBC_Bcell	switched_mBC	177
ID87	496	Geometric Mean (CD127)	switched_mBC_Bcell	switched_mBC	137
ID88	532	Geometric Mean (CD127)	switched_mBC_Bcell	switched_mBC	183
ID90	488	Geometric Mean (CD127)	switched_mBC_Bcell	switched_mBC	168
ID91	512	Geometric Mean (CD127)	switched_mBC_Bcell	switched_mBC	197
ID213	479	Geometric Mean (CD127)	switched_mBC_Bcell	switched_mBC	164
ID214	531	Geometric Mean (CD127)	switched_mBC_Bcell	switched_mBC	204
ID217	573	Geometric Mean (CD127)	switched_mBC_Bcell	switched_mBC	219
ID009	585	Geometric Mean (CD127)	switched_mBC_Bcell	switched_mBC	282
ID189	524	Geometric Mean (CD127)	switched_mBC_Bcell	switched_mBC	176
ID195	528	Geometric Mean (CD127)	switched_mBC_Bcell	switched_mBC	189
ID196	507	Geometric Mean (CD127)	switched_mBC_Bcell	switched_mBC	181
ID201	448	Geometric Mean (CD127)	switched_mBC_Bcell	switched_mBC	143
ID011	490	Geometric Mean (CD127)	switched_mBC_Bcell	switched_mBC	125
ID012	556	Geometric Mean (CD127)	switched_mBC_Bcell	switched_mBC	235
ID72	2361	Geometric Mean (CD132)	switched_mBC_Bcell	switched_mBC	1857
ID002	2574	Geometric Mean (CD132)	switched_mBC_Bcell	switched_mBC	2037
ID003	2777	Geometric Mean (CD132)	switched_mBC_Bcell	switched_mBC	2301
ID004	1992	Geometric Mean (CD132)	switched_mBC_Bcell	switched_mBC	1488
ID73	2006	Geometric Mean (CD132)	switched_mBC_Bcell	switched_mBC	1458
ID74	2300	Geometric Mean (CD132)	switched_mBC_Bcell	switched_mBC	1789
ID75	2325	Geometric Mean (CD132)	switched_mBC_Bcell	switched_mBC	1794
ID92	2073	Geometric Mean (CD132)	switched_mBC_Bcell	switched_mBC	1518
ID182	2149	Geometric Mean (CD132)	switched_mBC_Bcell	switched_mBC	1605
ID183	1336	Geometric Mean (CD132)	switched_mBC_Bcell	switched_mBC	796
ID185	1710	Geometric Mean (CD132)	switched_mBC_Bcell	switched_mBC	1188
ID001	2563	Geometric Mean (CD132)	switched_mBC_Bcell	switched_mBC	2083
ID76	2114	Geometric Mean (CD132)	switched_mBC_Bcell	switched_mBC	1556
ID006	2577	Geometric Mean (CD132)	switched_mBC_Bcell	switched_mBC	2090
ID007	2617	Geometric Mean (CD132)	switched_mBC_Bcell	switched_mBC	2152
ID008	2366	Geometric Mean (CD132)	switched_mBC_Bcell	switched_mBC	1800
ID78	1965	Geometric Mean (CD132)	switched_mBC_Bcell	switched_mBC	1421
ID82	1772	Geometric Mean (CD132)	switched_mBC_Bcell	switched_mBC	1242
ID83	1938	Geometric Mean (CD132)	switched_mBC_Bcell	switched_mBC	1411
ID77	2409	Geometric Mean (CD132)	switched_mBC_Bcell	switched_mBC	1908
ID79	2442	Geometric Mean (CD132)	switched_mBC_Bcell	switched_mBC	1843
ID80	2584	Geometric Mean (CD132)	switched_mBC_Bcell	switched_mBC	2079
ID84	1891	Geometric Mean (CD132)	switched_mBC_Bcell	switched_mBC	1381
ID005	2810	Geometric Mean (CD132)	switched_mBC_Bcell	switched_mBC	2283
ID86	1877	Geometric Mean (CD132)	switched_mBC_Bcell	switched_mBC	1369
ID010	2771	Geometric Mean (CD132)	switched_mBC_Bcell	switched_mBC	2299
ID85	2248	Geometric Mean (CD132)	switched_mBC_Bcell	switched_mBC	1697
ID89	2565	Geometric Mean (CD132)	switched_mBC_Bcell	switched_mBC	2028
ID87	1928	Geometric Mean (CD132)	switched_mBC_Bcell	switched_mBC	1400
ID88	1857	Geometric Mean (CD132)	switched_mBC_Bcell	switched_mBC	1352
ID90	1794	Geometric Mean (CD132)	switched_mBC_Bcell	switched_mBC	1262
ID91	1390	Geometric Mean (CD132)	switched_mBC_Bcell	switched_mBC	903
ID213	1923	Geometric Mean (CD132)	switched_mBC_Bcell	switched_mBC	1422
ID214	1199	Geometric Mean (CD132)	switched_mBC_Bcell	switched_mBC	662
ID217	2308	Geometric Mean (CD132)	switched_mBC_Bcell	switched_mBC	1771
ID009	2492	Geometric Mean (CD132)	switched_mBC_Bcell	switched_mBC	2053
ID189	2030	Geometric Mean (CD132)	switched_mBC_Bcell	switched_mBC	1525
ID195	2071	Geometric Mean (CD132)	switched_mBC_Bcell	switched_mBC	1547
ID196	2615	Geometric Mean (CD132)	switched_mBC_Bcell	switched_mBC	2108
ID201	2259	Geometric Mean (CD132)	switched_mBC_Bcell	switched_mBC	1763
ID011	2898	Geometric Mean (CD132)	switched_mBC_Bcell	switched_mBC	2388
ID012	2212	Geometric Mean (CD132)	switched_mBC_Bcell	switched_mBC	1744
ID72	1286	Geometric Mean (CD25)	switched_mBC_Bcell	switched_mBC	702
ID002	1595	Geometric Mean (CD25)	switched_mBC_Bcell	switched_mBC	1077
ID003	1695	Geometric Mean (CD25)	switched_mBC_Bcell	switched_mBC	1136
ID004	1806	Geometric Mean (CD25)	switched_mBC_Bcell	switched_mBC	1292
ID73	1328	Geometric Mean (CD25)	switched_mBC_Bcell	switched_mBC	684
ID74	1220	Geometric Mean (CD25)	switched_mBC_Bcell	switched_mBC	630
ID75	1404	Geometric Mean (CD25)	switched_mBC_Bcell	switched_mBC	791
ID92	1279	Geometric Mean (CD25)	switched_mBC_Bcell	switched_mBC	740
ID182	1626	Geometric Mean (CD25)	switched_mBC_Bcell	switched_mBC	1023
ID183	1620	Geometric Mean (CD25)	switched_mBC_Bcell	switched_mBC	1005
ID185	1219	Geometric Mean (CD25)	switched_mBC_Bcell	switched_mBC	596
ID001	1400	Geometric Mean (CD25)	switched_mBC_Bcell	switched_mBC	846
ID76	1146	Geometric Mean (CD25)	switched_mBC_Bcell	switched_mBC	556
ID006	1921	Geometric Mean (CD25)	switched_mBC_Bcell	switched_mBC	1404
ID007	1763	Geometric Mean (CD25)	switched_mBC_Bcell	switched_mBC	1292
ID008	1485	Geometric Mean (CD25)	switched_mBC_Bcell	switched_mBC	1003
ID78	1322	Geometric Mean (CD25)	switched_mBC_Bcell	switched_mBC	744
ID82	1294	Geometric Mean (CD25)	switched_mBC_Bcell	switched_mBC	721
ID83	1422	Geometric Mean (CD25)	switched_mBC_Bcell	switched_mBC	767
ID77	1539	Geometric Mean (CD25)	switched_mBC_Bcell	switched_mBC	984
ID79	1139	Geometric Mean (CD25)	switched_mBC_Bcell	switched_mBC	591
ID80	1501	Geometric Mean (CD25)	switched_mBC_Bcell	switched_mBC	944
ID84	1381	Geometric Mean (CD25)	switched_mBC_Bcell	switched_mBC	830
ID005	1468	Geometric Mean (CD25)	switched_mBC_Bcell	switched_mBC	926
ID86	1154	Geometric Mean (CD25)	switched_mBC_Bcell	switched_mBC	566
ID010	1617	Geometric Mean (CD25)	switched_mBC_Bcell	switched_mBC	1111
ID85	1378	Geometric Mean (CD25)	switched_mBC_Bcell	switched_mBC	814
ID89	1661	Geometric Mean (CD25)	switched_mBC_Bcell	switched_mBC	1061
ID87	1359	Geometric Mean (CD25)	switched_mBC_Bcell	switched_mBC	698
ID88	1503	Geometric Mean (CD25)	switched_mBC_Bcell	switched_mBC	874
ID90	1287	Geometric Mean (CD25)	switched_mBC_Bcell	switched_mBC	753
ID91	1237	Geometric Mean (CD25)	switched_mBC_Bcell	switched_mBC	685
ID213	952	Geometric Mean (CD25)	switched_mBC_Bcell	switched_mBC	408
ID214	1507	Geometric Mean (CD25)	switched_mBC_Bcell	switched_mBC	946
ID217	1533	Geometric Mean (CD25)	switched_mBC_Bcell	switched_mBC	935
ID009	1984	Geometric Mean (CD25)	switched_mBC_Bcell	switched_mBC	1504
ID189	1440	Geometric Mean (CD25)	switched_mBC_Bcell	switched_mBC	870
ID195	1322	Geometric Mean (CD25)	switched_mBC_Bcell	switched_mBC	677
ID196	1677	Geometric Mean (CD25)	switched_mBC_Bcell	switched_mBC	1066
ID201	1054	Geometric Mean (CD25)	switched_mBC_Bcell	switched_mBC	473
ID011	1367	Geometric Mean (CD25)	switched_mBC_Bcell	switched_mBC	791
ID012	1453	Geometric Mean (CD25)	switched_mBC_Bcell	switched_mBC	960
ID72	2892	Geometric Mean (CD122)	unswitched_MBC_Bcell	unswitched_MBC	0
ID002	2532	Geometric Mean (CD122)	unswitched_MBC_Bcell	unswitched_MBC	0
ID003	2901	Geometric Mean (CD122)	unswitched_MBC_Bcell	unswitched_MBC	252
ID004	2902	Geometric Mean (CD122)	unswitched_MBC_Bcell	unswitched_MBC	243
ID73	2617	Geometric Mean (CD122)	unswitched_MBC_Bcell	unswitched_MBC	0
ID74	2900	Geometric Mean (CD122)	unswitched_MBC_Bcell	unswitched_MBC	0
ID75	3097	Geometric Mean (CD122)	unswitched_MBC_Bcell	unswitched_MBC	137
ID92	2892	Geometric Mean (CD122)	unswitched_MBC_Bcell	unswitched_MBC	21
ID182	2749	Geometric Mean (CD122)	unswitched_MBC_Bcell	unswitched_MBC	0
ID183	2679	Geometric Mean (CD122)	unswitched_MBC_Bcell	unswitched_MBC	0
ID185	2124	Geometric Mean (CD122)	unswitched_MBC_Bcell	unswitched_MBC	0
ID001	2332	Geometric Mean (CD122)	unswitched_MBC_Bcell	unswitched_MBC	0
ID76	2894	Geometric Mean (CD122)	unswitched_MBC_Bcell	unswitched_MBC	149
ID006	2651	Geometric Mean (CD122)	unswitched_MBC_Bcell	unswitched_MBC	249
ID007	2817	Geometric Mean (CD122)	unswitched_MBC_Bcell	unswitched_MBC	435
ID008	2738	Geometric Mean (CD122)	unswitched_MBC_Bcell	unswitched_MBC	205
ID78	2912	Geometric Mean (CD122)	unswitched_MBC_Bcell	unswitched_MBC	105
ID82	2693	Geometric Mean (CD122)	unswitched_MBC_Bcell	unswitched_MBC	129
ID83	2916	Geometric Mean (CD122)	unswitched_MBC_Bcell	unswitched_MBC	136
ID77	2672	Geometric Mean (CD122)	unswitched_MBC_Bcell	unswitched_MBC	117
ID79	2780	Geometric Mean (CD122)	unswitched_MBC_Bcell	unswitched_MBC	133
ID80	2788	Geometric Mean (CD122)	unswitched_MBC_Bcell	unswitched_MBC	121
ID84	2717	Geometric Mean (CD122)	unswitched_MBC_Bcell	unswitched_MBC	125
ID005	2710	Geometric Mean (CD122)	unswitched_MBC_Bcell	unswitched_MBC	150
ID86	2797	Geometric Mean (CD122)	unswitched_MBC_Bcell	unswitched_MBC	137
ID010	2550	Geometric Mean (CD122)	unswitched_MBC_Bcell	unswitched_MBC	104
ID85	2926	Geometric Mean (CD122)	unswitched_MBC_Bcell	unswitched_MBC	160
ID89	2953	Geometric Mean (CD122)	unswitched_MBC_Bcell	unswitched_MBC	206
ID87	2921	Geometric Mean (CD122)	unswitched_MBC_Bcell	unswitched_MBC	121
ID88	2844	Geometric Mean (CD122)	unswitched_MBC_Bcell	unswitched_MBC	5
ID90	2656	Geometric Mean (CD122)	unswitched_MBC_Bcell	unswitched_MBC	0
ID91	2665	Geometric Mean (CD122)	unswitched_MBC_Bcell	unswitched_MBC	58
ID213	2636	Geometric Mean (CD122)	unswitched_MBC_Bcell	unswitched_MBC	46
ID214	2791	Geometric Mean (CD122)	unswitched_MBC_Bcell	unswitched_MBC	0
ID217	2810	Geometric Mean (CD122)	unswitched_MBC_Bcell	unswitched_MBC	117
ID009	2538	Geometric Mean (CD122)	unswitched_MBC_Bcell	unswitched_MBC	96
ID189	2775	Geometric Mean (CD122)	unswitched_MBC_Bcell	unswitched_MBC	240
ID195	3030	Geometric Mean (CD122)	unswitched_MBC_Bcell	unswitched_MBC	281
ID196	2872	Geometric Mean (CD122)	unswitched_MBC_Bcell	unswitched_MBC	182
ID201	3087	Geometric Mean (CD122)	unswitched_MBC_Bcell	unswitched_MBC	257
ID011	2884	Geometric Mean (CD122)	unswitched_MBC_Bcell	unswitched_MBC	222
ID012	2667	Geometric Mean (CD122)	unswitched_MBC_Bcell	unswitched_MBC	237
ID72	636	Geometric Mean (CD127)	unswitched_MBC_Bcell	unswitched_MBC	295
ID002	609	Geometric Mean (CD127)	unswitched_MBC_Bcell	unswitched_MBC	318
ID003	728	Geometric Mean (CD127)	unswitched_MBC_Bcell	unswitched_MBC	382
ID004	643	Geometric Mean (CD127)	unswitched_MBC_Bcell	unswitched_MBC	315
ID73	601	Geometric Mean (CD127)	unswitched_MBC_Bcell	unswitched_MBC	251
ID74	551	Geometric Mean (CD127)	unswitched_MBC_Bcell	unswitched_MBC	215
ID75	588	Geometric Mean (CD127)	unswitched_MBC_Bcell	unswitched_MBC	219
ID92	651	Geometric Mean (CD127)	unswitched_MBC_Bcell	unswitched_MBC	296
ID182	586	Geometric Mean (CD127)	unswitched_MBC_Bcell	unswitched_MBC	246
ID183	586	Geometric Mean (CD127)	unswitched_MBC_Bcell	unswitched_MBC	253
ID185	648	Geometric Mean (CD127)	unswitched_MBC_Bcell	unswitched_MBC	304
ID001	574	Geometric Mean (CD127)	unswitched_MBC_Bcell	unswitched_MBC	265
ID76	795	Geometric Mean (CD127)	unswitched_MBC_Bcell	unswitched_MBC	440
ID006	679	Geometric Mean (CD127)	unswitched_MBC_Bcell	unswitched_MBC	351
ID007	667	Geometric Mean (CD127)	unswitched_MBC_Bcell	unswitched_MBC	353
ID008	509	Geometric Mean (CD127)	unswitched_MBC_Bcell	unswitched_MBC	183
ID78	793	Geometric Mean (CD127)	unswitched_MBC_Bcell	unswitched_MBC	418
ID82	565	Geometric Mean (CD127)	unswitched_MBC_Bcell	unswitched_MBC	217
ID83	617	Geometric Mean (CD127)	unswitched_MBC_Bcell	unswitched_MBC	245
ID77	652	Geometric Mean (CD127)	unswitched_MBC_Bcell	unswitched_MBC	314
ID79	686	Geometric Mean (CD127)	unswitched_MBC_Bcell	unswitched_MBC	366
ID80	660	Geometric Mean (CD127)	unswitched_MBC_Bcell	unswitched_MBC	319
ID84	576	Geometric Mean (CD127)	unswitched_MBC_Bcell	unswitched_MBC	250
ID005	800	Geometric Mean (CD127)	unswitched_MBC_Bcell	unswitched_MBC	464
ID86	495	Geometric Mean (CD127)	unswitched_MBC_Bcell	unswitched_MBC	135
ID010	1059	Geometric Mean (CD127)	unswitched_MBC_Bcell	unswitched_MBC	729
ID85	630	Geometric Mean (CD127)	unswitched_MBC_Bcell	unswitched_MBC	307
ID89	621	Geometric Mean (CD127)	unswitched_MBC_Bcell	unswitched_MBC	253
ID87	547	Geometric Mean (CD127)	unswitched_MBC_Bcell	unswitched_MBC	171
ID88	566	Geometric Mean (CD127)	unswitched_MBC_Bcell	unswitched_MBC	181
ID90	677	Geometric Mean (CD127)	unswitched_MBC_Bcell	unswitched_MBC	339
ID91	633	Geometric Mean (CD127)	unswitched_MBC_Bcell	unswitched_MBC	288
ID213	656	Geometric Mean (CD127)	unswitched_MBC_Bcell	unswitched_MBC	334
ID214	797	Geometric Mean (CD127)	unswitched_MBC_Bcell	unswitched_MBC	456
ID217	600	Geometric Mean (CD127)	unswitched_MBC_Bcell	unswitched_MBC	245
ID009	743	Geometric Mean (CD127)	unswitched_MBC_Bcell	unswitched_MBC	436
ID189	611	Geometric Mean (CD127)	unswitched_MBC_Bcell	unswitched_MBC	258
ID195	647	Geometric Mean (CD127)	unswitched_MBC_Bcell	unswitched_MBC	280
ID196	550	Geometric Mean (CD127)	unswitched_MBC_Bcell	unswitched_MBC	204
ID201	948	Geometric Mean (CD127)	unswitched_MBC_Bcell	unswitched_MBC	620
ID011	611	Geometric Mean (CD127)	unswitched_MBC_Bcell	unswitched_MBC	268
ID012	789	Geometric Mean (CD127)	unswitched_MBC_Bcell	unswitched_MBC	471
ID72	2448	Geometric Mean (CD132)	unswitched_MBC_Bcell	unswitched_MBC	1840
ID002	2232	Geometric Mean (CD132)	unswitched_MBC_Bcell	unswitched_MBC	1651
ID003	2689	Geometric Mean (CD132)	unswitched_MBC_Bcell	unswitched_MBC	2133
ID004	2359	Geometric Mean (CD132)	unswitched_MBC_Bcell	unswitched_MBC	1749
ID73	2190	Geometric Mean (CD132)	unswitched_MBC_Bcell	unswitched_MBC	1575
ID74	2393	Geometric Mean (CD132)	unswitched_MBC_Bcell	unswitched_MBC	1802
ID75	2500	Geometric Mean (CD132)	unswitched_MBC_Bcell	unswitched_MBC	1882
ID92	2454	Geometric Mean (CD132)	unswitched_MBC_Bcell	unswitched_MBC	1844
ID182	2301	Geometric Mean (CD132)	unswitched_MBC_Bcell	unswitched_MBC	1719
ID183	1549	Geometric Mean (CD132)	unswitched_MBC_Bcell	unswitched_MBC	973
ID185	1808	Geometric Mean (CD132)	unswitched_MBC_Bcell	unswitched_MBC	1213
ID001	2537	Geometric Mean (CD132)	unswitched_MBC_Bcell	unswitched_MBC	2025
ID76	2320	Geometric Mean (CD132)	unswitched_MBC_Bcell	unswitched_MBC	1713
ID006	2374	Geometric Mean (CD132)	unswitched_MBC_Bcell	unswitched_MBC	1819
ID007	2579	Geometric Mean (CD132)	unswitched_MBC_Bcell	unswitched_MBC	2046
ID008	2330	Geometric Mean (CD132)	unswitched_MBC_Bcell	unswitched_MBC	1732
ID78	2304	Geometric Mean (CD132)	unswitched_MBC_Bcell	unswitched_MBC	1662
ID82	1678	Geometric Mean (CD132)	unswitched_MBC_Bcell	unswitched_MBC	1136
ID83	2096	Geometric Mean (CD132)	unswitched_MBC_Bcell	unswitched_MBC	1500
ID77	2742	Geometric Mean (CD132)	unswitched_MBC_Bcell	unswitched_MBC	2162
ID79	2290	Geometric Mean (CD132)	unswitched_MBC_Bcell	unswitched_MBC	1577
ID80	2563	Geometric Mean (CD132)	unswitched_MBC_Bcell	unswitched_MBC	1986
ID84	2011	Geometric Mean (CD132)	unswitched_MBC_Bcell	unswitched_MBC	1453
ID005	2628	Geometric Mean (CD132)	unswitched_MBC_Bcell	unswitched_MBC	2011
ID86	1969	Geometric Mean (CD132)	unswitched_MBC_Bcell	unswitched_MBC	1459
ID010	2459	Geometric Mean (CD132)	unswitched_MBC_Bcell	unswitched_MBC	1860
ID85	2278	Geometric Mean (CD132)	unswitched_MBC_Bcell	unswitched_MBC	1679
ID89	2839	Geometric Mean (CD132)	unswitched_MBC_Bcell	unswitched_MBC	2288
ID87	2098	Geometric Mean (CD132)	unswitched_MBC_Bcell	unswitched_MBC	1525
ID88	2020	Geometric Mean (CD132)	unswitched_MBC_Bcell	unswitched_MBC	1421
ID90	1978	Geometric Mean (CD132)	unswitched_MBC_Bcell	unswitched_MBC	1391
ID91	1581	Geometric Mean (CD132)	unswitched_MBC_Bcell	unswitched_MBC	1050
ID213	2142	Geometric Mean (CD132)	unswitched_MBC_Bcell	unswitched_MBC	1579
ID214	1550	Geometric Mean (CD132)	unswitched_MBC_Bcell	unswitched_MBC	885
ID217	2321	Geometric Mean (CD132)	unswitched_MBC_Bcell	unswitched_MBC	1793
ID009	2719	Geometric Mean (CD132)	unswitched_MBC_Bcell	unswitched_MBC	2230
ID189	2138	Geometric Mean (CD132)	unswitched_MBC_Bcell	unswitched_MBC	1625
ID195	2179	Geometric Mean (CD132)	unswitched_MBC_Bcell	unswitched_MBC	1632
ID196	2706	Geometric Mean (CD132)	unswitched_MBC_Bcell	unswitched_MBC	2167
ID201	1897	Geometric Mean (CD132)	unswitched_MBC_Bcell	unswitched_MBC	1260
ID011	2862	Geometric Mean (CD132)	unswitched_MBC_Bcell	unswitched_MBC	2267
ID012	2306	Geometric Mean (CD132)	unswitched_MBC_Bcell	unswitched_MBC	1731
ID72	1827	Geometric Mean (CD25)	unswitched_MBC_Bcell	unswitched_MBC	1151
ID002	1841	Geometric Mean (CD25)	unswitched_MBC_Bcell	unswitched_MBC	1300
ID003	2169	Geometric Mean (CD25)	unswitched_MBC_Bcell	unswitched_MBC	1572
ID004	2064	Geometric Mean (CD25)	unswitched_MBC_Bcell	unswitched_MBC	1475
ID73	1937	Geometric Mean (CD25)	unswitched_MBC_Bcell	unswitched_MBC	1293
ID74	1454	Geometric Mean (CD25)	unswitched_MBC_Bcell	unswitched_MBC	832
ID75	1710	Geometric Mean (CD25)	unswitched_MBC_Bcell	unswitched_MBC	1062
ID92	1310	Geometric Mean (CD25)	unswitched_MBC_Bcell	unswitched_MBC	655
ID182	2099	Geometric Mean (CD25)	unswitched_MBC_Bcell	unswitched_MBC	1466
ID183	2199	Geometric Mean (CD25)	unswitched_MBC_Bcell	unswitched_MBC	1553
ID185	1596	Geometric Mean (CD25)	unswitched_MBC_Bcell	unswitched_MBC	911
ID001	1496	Geometric Mean (CD25)	unswitched_MBC_Bcell	unswitched_MBC	940
ID76	1565	Geometric Mean (CD25)	unswitched_MBC_Bcell	unswitched_MBC	942
ID006	2350	Geometric Mean (CD25)	unswitched_MBC_Bcell	unswitched_MBC	1812
ID007	2063	Geometric Mean (CD25)	unswitched_MBC_Bcell	unswitched_MBC	1541
ID008	1645	Geometric Mean (CD25)	unswitched_MBC_Bcell	unswitched_MBC	1132
ID78	1840	Geometric Mean (CD25)	unswitched_MBC_Bcell	unswitched_MBC	1142
ID82	1966	Geometric Mean (CD25)	unswitched_MBC_Bcell	unswitched_MBC	1402
ID83	1866	Geometric Mean (CD25)	unswitched_MBC_Bcell	unswitched_MBC	1149
ID77	1850	Geometric Mean (CD25)	unswitched_MBC_Bcell	unswitched_MBC	1249
ID79	1563	Geometric Mean (CD25)	unswitched_MBC_Bcell	unswitched_MBC	980
ID80	2001	Geometric Mean (CD25)	unswitched_MBC_Bcell	unswitched_MBC	1402
ID84	1833	Geometric Mean (CD25)	unswitched_MBC_Bcell	unswitched_MBC	1229
ID005	2002	Geometric Mean (CD25)	unswitched_MBC_Bcell	unswitched_MBC	1402
ID86	1423	Geometric Mean (CD25)	unswitched_MBC_Bcell	unswitched_MBC	781
ID010	1597	Geometric Mean (CD25)	unswitched_MBC_Bcell	unswitched_MBC	990
ID85	2008	Geometric Mean (CD25)	unswitched_MBC_Bcell	unswitched_MBC	1395
ID89	2073	Geometric Mean (CD25)	unswitched_MBC_Bcell	unswitched_MBC	1425
ID87	1728	Geometric Mean (CD25)	unswitched_MBC_Bcell	unswitched_MBC	1030
ID88	1867	Geometric Mean (CD25)	unswitched_MBC_Bcell	unswitched_MBC	1155
ID90	1598	Geometric Mean (CD25)	unswitched_MBC_Bcell	unswitched_MBC	997
ID91	1843	Geometric Mean (CD25)	unswitched_MBC_Bcell	unswitched_MBC	1228
ID213	1304	Geometric Mean (CD25)	unswitched_MBC_Bcell	unswitched_MBC	715
ID214	1818	Geometric Mean (CD25)	unswitched_MBC_Bcell	unswitched_MBC	1107
ID217	1758	Geometric Mean (CD25)	unswitched_MBC_Bcell	unswitched_MBC	1139
ID009	2684	Geometric Mean (CD25)	unswitched_MBC_Bcell	unswitched_MBC	2150
ID189	1992	Geometric Mean (CD25)	unswitched_MBC_Bcell	unswitched_MBC	1370
ID195	1547	Geometric Mean (CD25)	unswitched_MBC_Bcell	unswitched_MBC	831
ID196	2124	Geometric Mean (CD25)	unswitched_MBC_Bcell	unswitched_MBC	1530
ID201	1633	Geometric Mean (CD25)	unswitched_MBC_Bcell	unswitched_MBC	934
ID011	1591	Geometric Mean (CD25)	unswitched_MBC_Bcell	unswitched_MBC	994
ID012	2063	Geometric Mean (CD25)	unswitched_MBC_Bcell	unswitched_MBC	1509
ID72	2749	Geometric Mean (CD122)	PB_PC_B-cell	PB_PC	50
ID002	2132	Geometric Mean (CD122)	PB_PC_B-cell	PB_PC	0
ID003	2767	Geometric Mean (CD122)	PB_PC_B-cell	PB_PC	507
ID004	3047	Geometric Mean (CD122)	PB_PC_B-cell	PB_PC	417
ID73	2562	Geometric Mean (CD122)	PB_PC_B-cell	PB_PC	0
ID74	2991	Geometric Mean (CD122)	PB_PC_B-cell	PB_PC	24
ID75	3473	Geometric Mean (CD122)	PB_PC_B-cell	PB_PC	424
ID92	3102	Geometric Mean (CD122)	PB_PC_B-cell	PB_PC	485
ID182	2590	Geometric Mean (CD122)	PB_PC_B-cell	PB_PC	0
ID183	2822	Geometric Mean (CD122)	PB_PC_B-cell	PB_PC	0
ID185	1989	Geometric Mean (CD122)	PB_PC_B-cell	PB_PC	0
ID001	1862	Geometric Mean (CD122)	PB_PC_B-cell	PB_PC	0
ID76	2874	Geometric Mean (CD122)	PB_PC_B-cell	PB_PC	214
ID006	2876	Geometric Mean (CD122)	PB_PC_B-cell	PB_PC	685
ID007	3088	Geometric Mean (CD122)	PB_PC_B-cell	PB_PC	720
ID008	2388	Geometric Mean (CD122)	PB_PC_B-cell	PB_PC	295
ID78	2963	Geometric Mean (CD122)	PB_PC_B-cell	PB_PC	288
ID82	3354	Geometric Mean (CD122)	PB_PC_B-cell	PB_PC	460
ID83	2976	Geometric Mean (CD122)	PB_PC_B-cell	PB_PC	247
ID77	2525	Geometric Mean (CD122)	PB_PC_B-cell	PB_PC	0
ID79	2884	Geometric Mean (CD122)	PB_PC_B-cell	PB_PC	121
ID80	3324	Geometric Mean (CD122)	PB_PC_B-cell	PB_PC	397
ID84	3267	Geometric Mean (CD122)	PB_PC_B-cell	PB_PC	274
ID005	2415	Geometric Mean (CD122)	PB_PC_B-cell	PB_PC	265
ID86	3584	Geometric Mean (CD122)	PB_PC_B-cell	PB_PC	700
ID010	2561	Geometric Mean (CD122)	PB_PC_B-cell	PB_PC	286
ID85	3359	Geometric Mean (CD122)	PB_PC_B-cell	PB_PC	346
ID89	3220	Geometric Mean (CD122)	PB_PC_B-cell	PB_PC	465
ID87	2957	Geometric Mean (CD122)	PB_PC_B-cell	PB_PC	0
ID88	2815	Geometric Mean (CD122)	PB_PC_B-cell	PB_PC	104
ID90	2532	Geometric Mean (CD122)	PB_PC_B-cell	PB_PC	91
ID91	2995	Geometric Mean (CD122)	PB_PC_B-cell	PB_PC	192
ID213	2792	Geometric Mean (CD122)	PB_PC_B-cell	PB_PC	307
ID214	3100	Geometric Mean (CD122)	PB_PC_B-cell	PB_PC	168
ID217	2986	Geometric Mean (CD122)	PB_PC_B-cell	PB_PC	275
ID009	2732	Geometric Mean (CD122)	PB_PC_B-cell	PB_PC	413
ID189	2797	Geometric Mean (CD122)	PB_PC_B-cell	PB_PC	174
ID195	3002	Geometric Mean (CD122)	PB_PC_B-cell	PB_PC	200
ID196	3291	Geometric Mean (CD122)	PB_PC_B-cell	PB_PC	498
ID201	2803	Geometric Mean (CD122)	PB_PC_B-cell	PB_PC	56
ID011	2934	Geometric Mean (CD122)	PB_PC_B-cell	PB_PC	456
ID012	2879	Geometric Mean (CD122)	PB_PC_B-cell	PB_PC	775
ID72	132	Geometric Mean (CD127)	PB_PC_B-cell	PB_PC	0
ID002	-170	Geometric Mean (CD127)	PB_PC_B-cell	PB_PC	0
ID003	-56.2	Geometric Mean (CD127)	PB_PC_B-cell	PB_PC	0
ID004	352	Geometric Mean (CD127)	PB_PC_B-cell	PB_PC	0
ID73	115	Geometric Mean (CD127)	PB_PC_B-cell	PB_PC	0
ID74	355	Geometric Mean (CD127)	PB_PC_B-cell	PB_PC	0
ID75	306	Geometric Mean (CD127)	PB_PC_B-cell	PB_PC	0
ID92	2.96	Geometric Mean (CD127)	PB_PC_B-cell	PB_PC	0
ID182	-7.9	Geometric Mean (CD127)	PB_PC_B-cell	PB_PC	0
ID183	116	Geometric Mean (CD127)	PB_PC_B-cell	PB_PC	0
ID185	246	Geometric Mean (CD127)	PB_PC_B-cell	PB_PC	0
ID001	37	Geometric Mean (CD127)	PB_PC_B-cell	PB_PC	0
ID76	245	Geometric Mean (CD127)	PB_PC_B-cell	PB_PC	0
ID006	-84.9	Geometric Mean (CD127)	PB_PC_B-cell	PB_PC	0
ID007	110	Geometric Mean (CD127)	PB_PC_B-cell	PB_PC	0
ID008	18	Geometric Mean (CD127)	PB_PC_B-cell	PB_PC	0
ID78	149	Geometric Mean (CD127)	PB_PC_B-cell	PB_PC	0
ID82	189	Geometric Mean (CD127)	PB_PC_B-cell	PB_PC	0
ID83	153	Geometric Mean (CD127)	PB_PC_B-cell	PB_PC	0
ID77	112	Geometric Mean (CD127)	PB_PC_B-cell	PB_PC	0
ID79	449	Geometric Mean (CD127)	PB_PC_B-cell	PB_PC	0
ID80	507	Geometric Mean (CD127)	PB_PC_B-cell	PB_PC	0
ID84	-39.5	Geometric Mean (CD127)	PB_PC_B-cell	PB_PC	0
ID005	-218	Geometric Mean (CD127)	PB_PC_B-cell	PB_PC	0
ID86	262	Geometric Mean (CD127)	PB_PC_B-cell	PB_PC	0
ID010	162	Geometric Mean (CD127)	PB_PC_B-cell	PB_PC	0
ID85	204	Geometric Mean (CD127)	PB_PC_B-cell	PB_PC	601
ID89	256	Geometric Mean (CD127)	PB_PC_B-cell	PB_PC	0
ID87	67.1	Geometric Mean (CD127)	PB_PC_B-cell	PB_PC	0
ID88	82.2	Geometric Mean (CD127)	PB_PC_B-cell	PB_PC	0
ID90	55.8	Geometric Mean (CD127)	PB_PC_B-cell	PB_PC	0
ID91	134	Geometric Mean (CD127)	PB_PC_B-cell	PB_PC	0
ID213	71.3	Geometric Mean (CD127)	PB_PC_B-cell	PB_PC	0
ID214	261	Geometric Mean (CD127)	PB_PC_B-cell	PB_PC	0
ID217	196	Geometric Mean (CD127)	PB_PC_B-cell	PB_PC	0
ID009	437	Geometric Mean (CD127)	PB_PC_B-cell	PB_PC	0
ID189	-26.9	Geometric Mean (CD127)	PB_PC_B-cell	PB_PC	0
ID195	-124	Geometric Mean (CD127)	PB_PC_B-cell	PB_PC	0
ID196	67.8	Geometric Mean (CD127)	PB_PC_B-cell	PB_PC	0
ID201	112	Geometric Mean (CD127)	PB_PC_B-cell	PB_PC	0
ID011	94.6	Geometric Mean (CD127)	PB_PC_B-cell	PB_PC	0
ID012	122	Geometric Mean (CD127)	PB_PC_B-cell	PB_PC	0
ID72	959	Geometric Mean (CD132)	PB_PC_B-cell	PB_PC	157
ID002	-349	Geometric Mean (CD132)	PB_PC_B-cell	PB_PC	0
ID003	575	Geometric Mean (CD132)	PB_PC_B-cell	PB_PC	0
ID004	680	Geometric Mean (CD132)	PB_PC_B-cell	PB_PC	0
ID73	672	Geometric Mean (CD132)	PB_PC_B-cell	PB_PC	0
ID74	397	Geometric Mean (CD132)	PB_PC_B-cell	PB_PC	0
ID75	1260	Geometric Mean (CD132)	PB_PC_B-cell	PB_PC	208
ID92	630	Geometric Mean (CD132)	PB_PC_B-cell	PB_PC	0
ID182	355	Geometric Mean (CD132)	PB_PC_B-cell	PB_PC	0
ID183	225	Geometric Mean (CD132)	PB_PC_B-cell	PB_PC	0
ID185	97.4	Geometric Mean (CD132)	PB_PC_B-cell	PB_PC	0
ID001	388	Geometric Mean (CD132)	PB_PC_B-cell	PB_PC	0
ID76	640	Geometric Mean (CD132)	PB_PC_B-cell	PB_PC	0
ID006	763	Geometric Mean (CD132)	PB_PC_B-cell	PB_PC	0
ID007	753	Geometric Mean (CD132)	PB_PC_B-cell	PB_PC	110
ID008	723	Geometric Mean (CD132)	PB_PC_B-cell	PB_PC	0
ID78	491	Geometric Mean (CD132)	PB_PC_B-cell	PB_PC	0
ID82	984	Geometric Mean (CD132)	PB_PC_B-cell	PB_PC	248
ID83	157	Geometric Mean (CD132)	PB_PC_B-cell	PB_PC	0
ID77	904	Geometric Mean (CD132)	PB_PC_B-cell	PB_PC	0
ID79	1298	Geometric Mean (CD132)	PB_PC_B-cell	PB_PC	426
ID80	695	Geometric Mean (CD132)	PB_PC_B-cell	PB_PC	0
ID84	730	Geometric Mean (CD132)	PB_PC_B-cell	PB_PC	0
ID005	232	Geometric Mean (CD132)	PB_PC_B-cell	PB_PC	0
ID86	950	Geometric Mean (CD132)	PB_PC_B-cell	PB_PC	234
ID010	429	Geometric Mean (CD132)	PB_PC_B-cell	PB_PC	0
ID85	950	Geometric Mean (CD132)	PB_PC_B-cell	PB_PC	344
ID89	1125	Geometric Mean (CD132)	PB_PC_B-cell	PB_PC	364
ID87	623	Geometric Mean (CD132)	PB_PC_B-cell	PB_PC	0
ID88	561	Geometric Mean (CD132)	PB_PC_B-cell	PB_PC	0
ID90	615	Geometric Mean (CD132)	PB_PC_B-cell	PB_PC	0
ID91	734	Geometric Mean (CD132)	PB_PC_B-cell	PB_PC	0
ID213	814	Geometric Mean (CD132)	PB_PC_B-cell	PB_PC	95
ID214	560	Geometric Mean (CD132)	PB_PC_B-cell	PB_PC	0
ID217	1626	Geometric Mean (CD132)	PB_PC_B-cell	PB_PC	766
ID009	938	Geometric Mean (CD132)	PB_PC_B-cell	PB_PC	239
ID189	188	Geometric Mean (CD132)	PB_PC_B-cell	PB_PC	0
ID195	102	Geometric Mean (CD132)	PB_PC_B-cell	PB_PC	0
ID196	1030	Geometric Mean (CD132)	PB_PC_B-cell	PB_PC	112
ID201	625	Geometric Mean (CD132)	PB_PC_B-cell	PB_PC	0
ID011	830	Geometric Mean (CD132)	PB_PC_B-cell	PB_PC	2
ID012	512	Geometric Mean (CD132)	PB_PC_B-cell	PB_PC	0
ID72	852	Geometric Mean (CD25)	PB_PC_B-cell	PB_PC	0
ID002	595	Geometric Mean (CD25)	PB_PC_B-cell	PB_PC	0
ID003	810	Geometric Mean (CD25)	PB_PC_B-cell	PB_PC	0
ID004	1147	Geometric Mean (CD25)	PB_PC_B-cell	PB_PC	0
ID73	859	Geometric Mean (CD25)	PB_PC_B-cell	PB_PC	0
ID74	825	Geometric Mean (CD25)	PB_PC_B-cell	PB_PC	0
ID75	1066	Geometric Mean (CD25)	PB_PC_B-cell	PB_PC	122
ID92	1005	Geometric Mean (CD25)	PB_PC_B-cell	PB_PC	84
ID182	978	Geometric Mean (CD25)	PB_PC_B-cell	PB_PC	0
ID183	814	Geometric Mean (CD25)	PB_PC_B-cell	PB_PC	0
ID185	776	Geometric Mean (CD25)	PB_PC_B-cell	PB_PC	0
ID001	620	Geometric Mean (CD25)	PB_PC_B-cell	PB_PC	0
ID76	936	Geometric Mean (CD25)	PB_PC_B-cell	PB_PC	184
ID006	925	Geometric Mean (CD25)	PB_PC_B-cell	PB_PC	119
ID007	1044	Geometric Mean (CD25)	PB_PC_B-cell	PB_PC	267
ID008	782	Geometric Mean (CD25)	PB_PC_B-cell	PB_PC	108
ID78	922	Geometric Mean (CD25)	PB_PC_B-cell	PB_PC	4
ID82	1075	Geometric Mean (CD25)	PB_PC_B-cell	PB_PC	211
ID83	980	Geometric Mean (CD25)	PB_PC_B-cell	PB_PC	89
ID77	846	Geometric Mean (CD25)	PB_PC_B-cell	PB_PC	0
ID79	990	Geometric Mean (CD25)	PB_PC_B-cell	PB_PC	266
ID80	1032	Geometric Mean (CD25)	PB_PC_B-cell	PB_PC	159
ID84	1168	Geometric Mean (CD25)	PB_PC_B-cell	PB_PC	185
ID005	729	Geometric Mean (CD25)	PB_PC_B-cell	PB_PC	0
ID86	1072	Geometric Mean (CD25)	PB_PC_B-cell	PB_PC	233
ID010	854	Geometric Mean (CD25)	PB_PC_B-cell	PB_PC	105
ID85	1040	Geometric Mean (CD25)	PB_PC_B-cell	PB_PC	723
ID89	901	Geometric Mean (CD25)	PB_PC_B-cell	PB_PC	0
ID87	1117	Geometric Mean (CD25)	PB_PC_B-cell	PB_PC	53
ID88	834	Geometric Mean (CD25)	PB_PC_B-cell	PB_PC	0
ID90	716	Geometric Mean (CD25)	PB_PC_B-cell	PB_PC	0
ID91	984	Geometric Mean (CD25)	PB_PC_B-cell	PB_PC	41
ID213	861	Geometric Mean (CD25)	PB_PC_B-cell	PB_PC	194
ID214	894	Geometric Mean (CD25)	PB_PC_B-cell	PB_PC	57
ID217	987	Geometric Mean (CD25)	PB_PC_B-cell	PB_PC	71
ID009	970	Geometric Mean (CD25)	PB_PC_B-cell	PB_PC	259
ID189	844	Geometric Mean (CD25)	PB_PC_B-cell	PB_PC	0
ID195	971	Geometric Mean (CD25)	PB_PC_B-cell	PB_PC	0
ID196	986	Geometric Mean (CD25)	PB_PC_B-cell	PB_PC	0
ID201	822	Geometric Mean (CD25)	PB_PC_B-cell	PB_PC	0
ID011	1082	Geometric Mean (CD25)	PB_PC_B-cell	PB_PC	295
ID012	804	Geometric Mean (CD25)	PB_PC_B-cell	PB_PC	30
ID72	8077	Geometric Mean (CD122)	NK56bright_CD19-	NK56bright	5665
ID002	6817	Geometric Mean (CD122)	NK56bright_CD19-	NK56bright	4458
ID003	8414	Geometric Mean (CD122)	NK56bright_CD19-	NK56bright	6227
ID004	7916	Geometric Mean (CD122)	NK56bright_CD19-	NK56bright	5720
ID73	7142	Geometric Mean (CD122)	NK56bright_CD19-	NK56bright	4627
ID74	8722	Geometric Mean (CD122)	NK56bright_CD19-	NK56bright	6348
ID75	6981	Geometric Mean (CD122)	NK56bright_CD19-	NK56bright	4527
ID92	8132	Geometric Mean (CD122)	NK56bright_CD19-	NK56bright	5829
ID182	6984	Geometric Mean (CD122)	NK56bright_CD19-	NK56bright	4513
ID183	6750	Geometric Mean (CD122)	NK56bright_CD19-	NK56bright	4354
ID185	6907	Geometric Mean (CD122)	NK56bright_CD19-	NK56bright	4460
ID001	7082	Geometric Mean (CD122)	NK56bright_CD19-	NK56bright	4899
ID76	7355	Geometric Mean (CD122)	NK56bright_CD19-	NK56bright	5027
ID006	7303	Geometric Mean (CD122)	NK56bright_CD19-	NK56bright	5122
ID007	8051	Geometric Mean (CD122)	NK56bright_CD19-	NK56bright	5880
ID008	6924	Geometric Mean (CD122)	NK56bright_CD19-	NK56bright	4730
ID78	8344	Geometric Mean (CD122)	NK56bright_CD19-	NK56bright	5978
ID82	9169	Geometric Mean (CD122)	NK56bright_CD19-	NK56bright	6869
ID83	7711	Geometric Mean (CD122)	NK56bright_CD19-	NK56bright	5285
ID77	8221	Geometric Mean (CD122)	NK56bright_CD19-	NK56bright	5932
ID79	6521	Geometric Mean (CD122)	NK56bright_CD19-	NK56bright	4158
ID80	8034	Geometric Mean (CD122)	NK56bright_CD19-	NK56bright	5680
ID84	8953	Geometric Mean (CD122)	NK56bright_CD19-	NK56bright	6546
ID005	7854	Geometric Mean (CD122)	NK56bright_CD19-	NK56bright	5733
ID86	7120	Geometric Mean (CD122)	NK56bright_CD19-	NK56bright	4699
ID010	8320	Geometric Mean (CD122)	NK56bright_CD19-	NK56bright	6265
ID85	7448	Geometric Mean (CD122)	NK56bright_CD19-	NK56bright	5135
ID89	8113	Geometric Mean (CD122)	NK56bright_CD19-	NK56bright	5761
ID87	7757	Geometric Mean (CD122)	NK56bright_CD19-	NK56bright	5248
ID88	8589	Geometric Mean (CD122)	NK56bright_CD19-	NK56bright	6090
ID90	8081	Geometric Mean (CD122)	NK56bright_CD19-	NK56bright	5904
ID91	7998	Geometric Mean (CD122)	NK56bright_CD19-	NK56bright	5676
ID213	8352	Geometric Mean (CD122)	NK56bright_CD19-	NK56bright	6105
ID214	8502	Geometric Mean (CD122)	NK56bright_CD19-	NK56bright	6175
ID217	8151	Geometric Mean (CD122)	NK56bright_CD19-	NK56bright	5822
ID009	8258	Geometric Mean (CD122)	NK56bright_CD19-	NK56bright	6015
ID189	6242	Geometric Mean (CD122)	NK56bright_CD19-	NK56bright	3988
ID195	7344	Geometric Mean (CD122)	NK56bright_CD19-	NK56bright	4897
ID196	6312	Geometric Mean (CD122)	NK56bright_CD19-	NK56bright	3897
ID201	7592	Geometric Mean (CD122)	NK56bright_CD19-	NK56bright	5234
ID011	7664	Geometric Mean (CD122)	NK56bright_CD19-	NK56bright	5503
ID012	7228	Geometric Mean (CD122)	NK56bright_CD19-	NK56bright	5119
ID72	2201	Geometric Mean (CD127)	NK56bright_CD19-	NK56bright	1963
ID002	2014	Geometric Mean (CD127)	NK56bright_CD19-	NK56bright	1782
ID003	2878	Geometric Mean (CD127)	NK56bright_CD19-	NK56bright	2663
ID004	1937	Geometric Mean (CD127)	NK56bright_CD19-	NK56bright	1725
ID73	3166	Geometric Mean (CD127)	NK56bright_CD19-	NK56bright	2919
ID74	2252	Geometric Mean (CD127)	NK56bright_CD19-	NK56bright	2043
ID75	2248	Geometric Mean (CD127)	NK56bright_CD19-	NK56bright	2007
ID92	1770	Geometric Mean (CD127)	NK56bright_CD19-	NK56bright	1535
ID182	2609	Geometric Mean (CD127)	NK56bright_CD19-	NK56bright	2374
ID183	2027	Geometric Mean (CD127)	NK56bright_CD19-	NK56bright	1775
ID185	2181	Geometric Mean (CD127)	NK56bright_CD19-	NK56bright	1930
ID001	2989	Geometric Mean (CD127)	NK56bright_CD19-	NK56bright	2776
ID76	2375	Geometric Mean (CD127)	NK56bright_CD19-	NK56bright	2128
ID006	2920	Geometric Mean (CD127)	NK56bright_CD19-	NK56bright	2690
ID007	2223	Geometric Mean (CD127)	NK56bright_CD19-	NK56bright	1998
ID008	2727	Geometric Mean (CD127)	NK56bright_CD19-	NK56bright	2494
ID78	2231	Geometric Mean (CD127)	NK56bright_CD19-	NK56bright	1985
ID82	2708	Geometric Mean (CD127)	NK56bright_CD19-	NK56bright	2466
ID83	2265	Geometric Mean (CD127)	NK56bright_CD19-	NK56bright	2019
ID77	2715	Geometric Mean (CD127)	NK56bright_CD19-	NK56bright	2466
ID79	3823	Geometric Mean (CD127)	NK56bright_CD19-	NK56bright	3590
ID80	2865	Geometric Mean (CD127)	NK56bright_CD19-	NK56bright	2604
ID84	2634	Geometric Mean (CD127)	NK56bright_CD19-	NK56bright	2392
ID005	1931	Geometric Mean (CD127)	NK56bright_CD19-	NK56bright	1703
ID86	2918	Geometric Mean (CD127)	NK56bright_CD19-	NK56bright	2642
ID010	2370	Geometric Mean (CD127)	NK56bright_CD19-	NK56bright	2152
ID85	3156	Geometric Mean (CD127)	NK56bright_CD19-	NK56bright	2935
ID89	2287	Geometric Mean (CD127)	NK56bright_CD19-	NK56bright	2030
ID87	2924	Geometric Mean (CD127)	NK56bright_CD19-	NK56bright	2639
ID88	3566	Geometric Mean (CD127)	NK56bright_CD19-	NK56bright	3290
ID90	2380	Geometric Mean (CD127)	NK56bright_CD19-	NK56bright	2141
ID91	2397	Geometric Mean (CD127)	NK56bright_CD19-	NK56bright	2142
ID213	3194	Geometric Mean (CD127)	NK56bright_CD19-	NK56bright	2951
ID214	3109	Geometric Mean (CD127)	NK56bright_CD19-	NK56bright	2855
ID217	2564	Geometric Mean (CD127)	NK56bright_CD19-	NK56bright	2314
ID009	2168	Geometric Mean (CD127)	NK56bright_CD19-	NK56bright	1951
ID189	2243	Geometric Mean (CD127)	NK56bright_CD19-	NK56bright	2007
ID195	3107	Geometric Mean (CD127)	NK56bright_CD19-	NK56bright	2844
ID196	2073	Geometric Mean (CD127)	NK56bright_CD19-	NK56bright	1801
ID201	2352	Geometric Mean (CD127)	NK56bright_CD19-	NK56bright	2100
ID011	2374	Geometric Mean (CD127)	NK56bright_CD19-	NK56bright	2141
ID012	2084	Geometric Mean (CD127)	NK56bright_CD19-	NK56bright	1863
ID72	1913	Geometric Mean (CD132)	NK56bright_CD19-	NK56bright	1363
ID002	2499	Geometric Mean (CD132)	NK56bright_CD19-	NK56bright	1903
ID003	2810	Geometric Mean (CD132)	NK56bright_CD19-	NK56bright	2222
ID004	2740	Geometric Mean (CD132)	NK56bright_CD19-	NK56bright	2180
ID73	2212	Geometric Mean (CD132)	NK56bright_CD19-	NK56bright	1624
ID74	2045	Geometric Mean (CD132)	NK56bright_CD19-	NK56bright	1477
ID75	2271	Geometric Mean (CD132)	NK56bright_CD19-	NK56bright	1709
ID92	2025	Geometric Mean (CD132)	NK56bright_CD19-	NK56bright	1414
ID182	1798	Geometric Mean (CD132)	NK56bright_CD19-	NK56bright	1236
ID183	1386	Geometric Mean (CD132)	NK56bright_CD19-	NK56bright	848
ID185	1711	Geometric Mean (CD132)	NK56bright_CD19-	NK56bright	1153
ID001	2597	Geometric Mean (CD132)	NK56bright_CD19-	NK56bright	2039
ID76	2112	Geometric Mean (CD132)	NK56bright_CD19-	NK56bright	1554
ID006	2673	Geometric Mean (CD132)	NK56bright_CD19-	NK56bright	2080
ID007	2655	Geometric Mean (CD132)	NK56bright_CD19-	NK56bright	2110
ID008	2572	Geometric Mean (CD132)	NK56bright_CD19-	NK56bright	1954
ID78	1839	Geometric Mean (CD132)	NK56bright_CD19-	NK56bright	1324
ID82	1769	Geometric Mean (CD132)	NK56bright_CD19-	NK56bright	1193
ID83	1752	Geometric Mean (CD132)	NK56bright_CD19-	NK56bright	1190
ID77	2455	Geometric Mean (CD132)	NK56bright_CD19-	NK56bright	1872
ID79	2547	Geometric Mean (CD132)	NK56bright_CD19-	NK56bright	1915
ID80	2468	Geometric Mean (CD132)	NK56bright_CD19-	NK56bright	1897
ID84	1992	Geometric Mean (CD132)	NK56bright_CD19-	NK56bright	1492
ID005	2520	Geometric Mean (CD132)	NK56bright_CD19-	NK56bright	1937
ID86	2084	Geometric Mean (CD132)	NK56bright_CD19-	NK56bright	1537
ID010	2384	Geometric Mean (CD132)	NK56bright_CD19-	NK56bright	1846
ID85	2200	Geometric Mean (CD132)	NK56bright_CD19-	NK56bright	1635
ID89	2719	Geometric Mean (CD132)	NK56bright_CD19-	NK56bright	2139
ID87	1857	Geometric Mean (CD132)	NK56bright_CD19-	NK56bright	1367
ID88	2202	Geometric Mean (CD132)	NK56bright_CD19-	NK56bright	1671
ID90	1785	Geometric Mean (CD132)	NK56bright_CD19-	NK56bright	1266
ID91	1551	Geometric Mean (CD132)	NK56bright_CD19-	NK56bright	991
ID213	2341	Geometric Mean (CD132)	NK56bright_CD19-	NK56bright	1788
ID214	1675	Geometric Mean (CD132)	NK56bright_CD19-	NK56bright	1140
ID217	2366	Geometric Mean (CD132)	NK56bright_CD19-	NK56bright	1786
ID009	2757	Geometric Mean (CD132)	NK56bright_CD19-	NK56bright	2246
ID189	1738	Geometric Mean (CD132)	NK56bright_CD19-	NK56bright	1195
ID195	1926	Geometric Mean (CD132)	NK56bright_CD19-	NK56bright	1373
ID196	2478	Geometric Mean (CD132)	NK56bright_CD19-	NK56bright	1914
ID201	1865	Geometric Mean (CD132)	NK56bright_CD19-	NK56bright	1319
ID011	2734	Geometric Mean (CD132)	NK56bright_CD19-	NK56bright	2172
ID012	2840	Geometric Mean (CD132)	NK56bright_CD19-	NK56bright	2308
ID72	491	Geometric Mean (CD25)	NK56bright_CD19-	NK56bright	0
ID002	518	Geometric Mean (CD25)	NK56bright_CD19-	NK56bright	101
ID003	491	Geometric Mean (CD25)	NK56bright_CD19-	NK56bright	53
ID004	469	Geometric Mean (CD25)	NK56bright_CD19-	NK56bright	60
ID73	469	Geometric Mean (CD25)	NK56bright_CD19-	NK56bright	0
ID74	502	Geometric Mean (CD25)	NK56bright_CD19-	NK56bright	0
ID75	617	Geometric Mean (CD25)	NK56bright_CD19-	NK56bright	110
ID92	534	Geometric Mean (CD25)	NK56bright_CD19-	NK56bright	0
ID182	546	Geometric Mean (CD25)	NK56bright_CD19-	NK56bright	0
ID183	555	Geometric Mean (CD25)	NK56bright_CD19-	NK56bright	0
ID185	475	Geometric Mean (CD25)	NK56bright_CD19-	NK56bright	0
ID001	419	Geometric Mean (CD25)	NK56bright_CD19-	NK56bright	0
ID76	566	Geometric Mean (CD25)	NK56bright_CD19-	NK56bright	79
ID006	539	Geometric Mean (CD25)	NK56bright_CD19-	NK56bright	141
ID007	483	Geometric Mean (CD25)	NK56bright_CD19-	NK56bright	87
ID008	654	Geometric Mean (CD25)	NK56bright_CD19-	NK56bright	261
ID78	572	Geometric Mean (CD25)	NK56bright_CD19-	NK56bright	0
ID82	551	Geometric Mean (CD25)	NK56bright_CD19-	NK56bright	33
ID83	698	Geometric Mean (CD25)	NK56bright_CD19-	NK56bright	140
ID77	655	Geometric Mean (CD25)	NK56bright_CD19-	NK56bright	152
ID79	553	Geometric Mean (CD25)	NK56bright_CD19-	NK56bright	110
ID80	520	Geometric Mean (CD25)	NK56bright_CD19-	NK56bright	28
ID84	631	Geometric Mean (CD25)	NK56bright_CD19-	NK56bright	58
ID005	498	Geometric Mean (CD25)	NK56bright_CD19-	NK56bright	63
ID86	667	Geometric Mean (CD25)	NK56bright_CD19-	NK56bright	105
ID010	446	Geometric Mean (CD25)	NK56bright_CD19-	NK56bright	29
ID85	586	Geometric Mean (CD25)	NK56bright_CD19-	NK56bright	123
ID89	605	Geometric Mean (CD25)	NK56bright_CD19-	NK56bright	27
ID87	874	Geometric Mean (CD25)	NK56bright_CD19-	NK56bright	204
ID88	620	Geometric Mean (CD25)	NK56bright_CD19-	NK56bright	12
ID90	516	Geometric Mean (CD25)	NK56bright_CD19-	NK56bright	51
ID91	519	Geometric Mean (CD25)	NK56bright_CD19-	NK56bright	2
ID213	487	Geometric Mean (CD25)	NK56bright_CD19-	NK56bright	11
ID214	622	Geometric Mean (CD25)	NK56bright_CD19-	NK56bright	57
ID217	688	Geometric Mean (CD25)	NK56bright_CD19-	NK56bright	144
ID009	544	Geometric Mean (CD25)	NK56bright_CD19-	NK56bright	112
ID189	518	Geometric Mean (CD25)	NK56bright_CD19-	NK56bright	5
ID195	673	Geometric Mean (CD25)	NK56bright_CD19-	NK56bright	46
ID196	689	Geometric Mean (CD25)	NK56bright_CD19-	NK56bright	128
ID201	615	Geometric Mean (CD25)	NK56bright_CD19-	NK56bright	80
ID011	640	Geometric Mean (CD25)	NK56bright_CD19-	NK56bright	154
ID012	451	Geometric Mean (CD25)	NK56bright_CD19-	NK56bright	73
ID72	4650	Geometric Mean (CD122)	NK56dim_CD19-	NK56dim	2313
ID002	4122	Geometric Mean (CD122)	NK56dim_CD19-	NK56dim	1784
ID003	4439	Geometric Mean (CD122)	NK56dim_CD19-	NK56dim	2279
ID004	5070	Geometric Mean (CD122)	NK56dim_CD19-	NK56dim	3081
ID73	5161	Geometric Mean (CD122)	NK56dim_CD19-	NK56dim	2701
ID74	5245	Geometric Mean (CD122)	NK56dim_CD19-	NK56dim	2950
ID75	4973	Geometric Mean (CD122)	NK56dim_CD19-	NK56dim	2499
ID92	5896	Geometric Mean (CD122)	NK56dim_CD19-	NK56dim	3735
ID182	4506	Geometric Mean (CD122)	NK56dim_CD19-	NK56dim	2015
ID183	4463	Geometric Mean (CD122)	NK56dim_CD19-	NK56dim	1998
ID185	5493	Geometric Mean (CD122)	NK56dim_CD19-	NK56dim	3149
ID001	4944	Geometric Mean (CD122)	NK56dim_CD19-	NK56dim	3050
ID76	5455	Geometric Mean (CD122)	NK56dim_CD19-	NK56dim	3259
ID006	4378	Geometric Mean (CD122)	NK56dim_CD19-	NK56dim	2432
ID007	5413	Geometric Mean (CD122)	NK56dim_CD19-	NK56dim	3371
ID008	5276	Geometric Mean (CD122)	NK56dim_CD19-	NK56dim	3485
ID78	4889	Geometric Mean (CD122)	NK56dim_CD19-	NK56dim	2645
ID82	6638	Geometric Mean (CD122)	NK56dim_CD19-	NK56dim	4429
ID83	5324	Geometric Mean (CD122)	NK56dim_CD19-	NK56dim	2992
ID77	5491	Geometric Mean (CD122)	NK56dim_CD19-	NK56dim	3483
ID79	4788	Geometric Mean (CD122)	NK56dim_CD19-	NK56dim	2683
ID80	5680	Geometric Mean (CD122)	NK56dim_CD19-	NK56dim	3522
ID84	5589	Geometric Mean (CD122)	NK56dim_CD19-	NK56dim	3486
ID005	5632	Geometric Mean (CD122)	NK56dim_CD19-	NK56dim	3843
ID86	6515	Geometric Mean (CD122)	NK56dim_CD19-	NK56dim	4209
ID010	4963	Geometric Mean (CD122)	NK56dim_CD19-	NK56dim	3112
ID85	5091	Geometric Mean (CD122)	NK56dim_CD19-	NK56dim	2753
ID89	5841	Geometric Mean (CD122)	NK56dim_CD19-	NK56dim	3590
ID87	5854	Geometric Mean (CD122)	NK56dim_CD19-	NK56dim	3495
ID88	5670	Geometric Mean (CD122)	NK56dim_CD19-	NK56dim	3245
ID90	5128	Geometric Mean (CD122)	NK56dim_CD19-	NK56dim	3030
ID91	5263	Geometric Mean (CD122)	NK56dim_CD19-	NK56dim	2998
ID213	4101	Geometric Mean (CD122)	NK56dim_CD19-	NK56dim	1970
ID214	4875	Geometric Mean (CD122)	NK56dim_CD19-	NK56dim	2531
ID217	5190	Geometric Mean (CD122)	NK56dim_CD19-	NK56dim	2969
ID009	5899	Geometric Mean (CD122)	NK56dim_CD19-	NK56dim	3957
ID189	5249	Geometric Mean (CD122)	NK56dim_CD19-	NK56dim	3218
ID195	5079	Geometric Mean (CD122)	NK56dim_CD19-	NK56dim	2922
ID196	4003	Geometric Mean (CD122)	NK56dim_CD19-	NK56dim	1708
ID201	5835	Geometric Mean (CD122)	NK56dim_CD19-	NK56dim	3471
ID011	4675	Geometric Mean (CD122)	NK56dim_CD19-	NK56dim	2527
ID012	3845	Geometric Mean (CD122)	NK56dim_CD19-	NK56dim	2072
ID72	253	Geometric Mean (CD127)	NK56dim_CD19-	NK56dim	29
ID002	380	Geometric Mean (CD127)	NK56dim_CD19-	NK56dim	74
ID003	274	Geometric Mean (CD127)	NK56dim_CD19-	NK56dim	32
ID004	271	Geometric Mean (CD127)	NK56dim_CD19-	NK56dim	38
ID73	388	Geometric Mean (CD127)	NK56dim_CD19-	NK56dim	126
ID74	310	Geometric Mean (CD127)	NK56dim_CD19-	NK56dim	52
ID75	313	Geometric Mean (CD127)	NK56dim_CD19-	NK56dim	37
ID92	313	Geometric Mean (CD127)	NK56dim_CD19-	NK56dim	71
ID182	336	Geometric Mean (CD127)	NK56dim_CD19-	NK56dim	75
ID183	356	Geometric Mean (CD127)	NK56dim_CD19-	NK56dim	44
ID185	350	Geometric Mean (CD127)	NK56dim_CD19-	NK56dim	80
ID001	313	Geometric Mean (CD127)	NK56dim_CD19-	NK56dim	57
ID76	339	Geometric Mean (CD127)	NK56dim_CD19-	NK56dim	64
ID006	315	Geometric Mean (CD127)	NK56dim_CD19-	NK56dim	72
ID007	330	Geometric Mean (CD127)	NK56dim_CD19-	NK56dim	88
ID008	335	Geometric Mean (CD127)	NK56dim_CD19-	NK56dim	79
ID78	360	Geometric Mean (CD127)	NK56dim_CD19-	NK56dim	55
ID82	268	Geometric Mean (CD127)	NK56dim_CD19-	NK56dim	20
ID83	311	Geometric Mean (CD127)	NK56dim_CD19-	NK56dim	43
ID77	304	Geometric Mean (CD127)	NK56dim_CD19-	NK56dim	56
ID79	313	Geometric Mean (CD127)	NK56dim_CD19-	NK56dim	73
ID80	268	Geometric Mean (CD127)	NK56dim_CD19-	NK56dim	15
ID84	306	Geometric Mean (CD127)	NK56dim_CD19-	NK56dim	56
ID005	299	Geometric Mean (CD127)	NK56dim_CD19-	NK56dim	59
ID86	382	Geometric Mean (CD127)	NK56dim_CD19-	NK56dim	114
ID010	268	Geometric Mean (CD127)	NK56dim_CD19-	NK56dim	54
ID85	427	Geometric Mean (CD127)	NK56dim_CD19-	NK56dim	202
ID89	347	Geometric Mean (CD127)	NK56dim_CD19-	NK56dim	81
ID87	388	Geometric Mean (CD127)	NK56dim_CD19-	NK56dim	77
ID88	418	Geometric Mean (CD127)	NK56dim_CD19-	NK56dim	126
ID90	401	Geometric Mean (CD127)	NK56dim_CD19-	NK56dim	150
ID91	367	Geometric Mean (CD127)	NK56dim_CD19-	NK56dim	91
ID213	322	Geometric Mean (CD127)	NK56dim_CD19-	NK56dim	78
ID214	491	Geometric Mean (CD127)	NK56dim_CD19-	NK56dim	191
ID217	507	Geometric Mean (CD127)	NK56dim_CD19-	NK56dim	247
ID009	294	Geometric Mean (CD127)	NK56dim_CD19-	NK56dim	45
ID189	323	Geometric Mean (CD127)	NK56dim_CD19-	NK56dim	86
ID195	339	Geometric Mean (CD127)	NK56dim_CD19-	NK56dim	73
ID196	304	Geometric Mean (CD127)	NK56dim_CD19-	NK56dim	25
ID201	311	Geometric Mean (CD127)	NK56dim_CD19-	NK56dim	38
ID011	374	Geometric Mean (CD127)	NK56dim_CD19-	NK56dim	68
ID012	369	Geometric Mean (CD127)	NK56dim_CD19-	NK56dim	134
ID72	1289	Geometric Mean (CD132)	NK56dim_CD19-	NK56dim	669
ID002	1965	Geometric Mean (CD132)	NK56dim_CD19-	NK56dim	1214
ID003	2113	Geometric Mean (CD132)	NK56dim_CD19-	NK56dim	1402
ID004	1801	Geometric Mean (CD132)	NK56dim_CD19-	NK56dim	1106
ID73	1477	Geometric Mean (CD132)	NK56dim_CD19-	NK56dim	706
ID74	1348	Geometric Mean (CD132)	NK56dim_CD19-	NK56dim	652
ID75	1553	Geometric Mean (CD132)	NK56dim_CD19-	NK56dim	844
ID92	1363	Geometric Mean (CD132)	NK56dim_CD19-	NK56dim	655
ID182	1425	Geometric Mean (CD132)	NK56dim_CD19-	NK56dim	727
ID183	1078	Geometric Mean (CD132)	NK56dim_CD19-	NK56dim	403
ID185	1240	Geometric Mean (CD132)	NK56dim_CD19-	NK56dim	530
ID001	1851	Geometric Mean (CD132)	NK56dim_CD19-	NK56dim	1154
ID76	1489	Geometric Mean (CD132)	NK56dim_CD19-	NK56dim	780
ID006	2280	Geometric Mean (CD132)	NK56dim_CD19-	NK56dim	1589
ID007	1971	Geometric Mean (CD132)	NK56dim_CD19-	NK56dim	1299
ID008	1976	Geometric Mean (CD132)	NK56dim_CD19-	NK56dim	1219
ID78	1536	Geometric Mean (CD132)	NK56dim_CD19-	NK56dim	854
ID82	1244	Geometric Mean (CD132)	NK56dim_CD19-	NK56dim	557
ID83	1303	Geometric Mean (CD132)	NK56dim_CD19-	NK56dim	591
ID77	1527	Geometric Mean (CD132)	NK56dim_CD19-	NK56dim	815
ID79	1884	Geometric Mean (CD132)	NK56dim_CD19-	NK56dim	1084
ID80	1667	Geometric Mean (CD132)	NK56dim_CD19-	NK56dim	953
ID84	1492	Geometric Mean (CD132)	NK56dim_CD19-	NK56dim	821
ID005	1996	Geometric Mean (CD132)	NK56dim_CD19-	NK56dim	1264
ID86	1492	Geometric Mean (CD132)	NK56dim_CD19-	NK56dim	834
ID010	2172	Geometric Mean (CD132)	NK56dim_CD19-	NK56dim	1507
ID85	1699	Geometric Mean (CD132)	NK56dim_CD19-	NK56dim	1011
ID89	1727	Geometric Mean (CD132)	NK56dim_CD19-	NK56dim	1048
ID87	1507	Geometric Mean (CD132)	NK56dim_CD19-	NK56dim	827
ID88	1586	Geometric Mean (CD132)	NK56dim_CD19-	NK56dim	944
ID90	1397	Geometric Mean (CD132)	NK56dim_CD19-	NK56dim	770
ID91	1332	Geometric Mean (CD132)	NK56dim_CD19-	NK56dim	616
ID213	2009	Geometric Mean (CD132)	NK56dim_CD19-	NK56dim	1381
ID214	1114	Geometric Mean (CD132)	NK56dim_CD19-	NK56dim	405
ID217	1748	Geometric Mean (CD132)	NK56dim_CD19-	NK56dim	1111
ID009	1992	Geometric Mean (CD132)	NK56dim_CD19-	NK56dim	1317
ID189	1375	Geometric Mean (CD132)	NK56dim_CD19-	NK56dim	665
ID195	1459	Geometric Mean (CD132)	NK56dim_CD19-	NK56dim	799
ID196	1525	Geometric Mean (CD132)	NK56dim_CD19-	NK56dim	849
ID201	1343	Geometric Mean (CD132)	NK56dim_CD19-	NK56dim	621
ID011	2222	Geometric Mean (CD132)	NK56dim_CD19-	NK56dim	1503
ID012	1724	Geometric Mean (CD132)	NK56dim_CD19-	NK56dim	1084
ID72	472	Geometric Mean (CD25)	NK56dim_CD19-	NK56dim	0
ID002	533	Geometric Mean (CD25)	NK56dim_CD19-	NK56dim	0
ID003	448	Geometric Mean (CD25)	NK56dim_CD19-	NK56dim	0
ID004	433	Geometric Mean (CD25)	NK56dim_CD19-	NK56dim	0
ID73	512	Geometric Mean (CD25)	NK56dim_CD19-	NK56dim	0
ID74	461	Geometric Mean (CD25)	NK56dim_CD19-	NK56dim	0
ID75	467	Geometric Mean (CD25)	NK56dim_CD19-	NK56dim	0
ID92	493	Geometric Mean (CD25)	NK56dim_CD19-	NK56dim	0
ID182	495	Geometric Mean (CD25)	NK56dim_CD19-	NK56dim	0
ID183	563	Geometric Mean (CD25)	NK56dim_CD19-	NK56dim	0
ID185	473	Geometric Mean (CD25)	NK56dim_CD19-	NK56dim	0
ID001	445	Geometric Mean (CD25)	NK56dim_CD19-	NK56dim	0
ID76	505	Geometric Mean (CD25)	NK56dim_CD19-	NK56dim	0
ID006	445	Geometric Mean (CD25)	NK56dim_CD19-	NK56dim	0
ID007	462	Geometric Mean (CD25)	NK56dim_CD19-	NK56dim	0
ID008	405	Geometric Mean (CD25)	NK56dim_CD19-	NK56dim	0
ID78	563	Geometric Mean (CD25)	NK56dim_CD19-	NK56dim	0
ID82	476	Geometric Mean (CD25)	NK56dim_CD19-	NK56dim	0
ID83	534	Geometric Mean (CD25)	NK56dim_CD19-	NK56dim	0
ID77	470	Geometric Mean (CD25)	NK56dim_CD19-	NK56dim	0
ID79	493	Geometric Mean (CD25)	NK56dim_CD19-	NK56dim	0
ID80	478	Geometric Mean (CD25)	NK56dim_CD19-	NK56dim	0
ID84	508	Geometric Mean (CD25)	NK56dim_CD19-	NK56dim	0
ID005	414	Geometric Mean (CD25)	NK56dim_CD19-	NK56dim	0
ID86	533	Geometric Mean (CD25)	NK56dim_CD19-	NK56dim	0
ID010	404	Geometric Mean (CD25)	NK56dim_CD19-	NK56dim	0
ID85	533	Geometric Mean (CD25)	NK56dim_CD19-	NK56dim	0
ID89	553	Geometric Mean (CD25)	NK56dim_CD19-	NK56dim	0
ID87	659	Geometric Mean (CD25)	NK56dim_CD19-	NK56dim	0
ID88	624	Geometric Mean (CD25)	NK56dim_CD19-	NK56dim	0
ID90	446	Geometric Mean (CD25)	NK56dim_CD19-	NK56dim	0
ID91	539	Geometric Mean (CD25)	NK56dim_CD19-	NK56dim	0
ID213	445	Geometric Mean (CD25)	NK56dim_CD19-	NK56dim	0
ID214	646	Geometric Mean (CD25)	NK56dim_CD19-	NK56dim	0
ID217	498	Geometric Mean (CD25)	NK56dim_CD19-	NK56dim	0
ID009	479	Geometric Mean (CD25)	NK56dim_CD19-	NK56dim	0
ID189	511	Geometric Mean (CD25)	NK56dim_CD19-	NK56dim	0
ID195	600	Geometric Mean (CD25)	NK56dim_CD19-	NK56dim	0
ID196	584	Geometric Mean (CD25)	NK56dim_CD19-	NK56dim	0
ID201	521	Geometric Mean (CD25)	NK56dim_CD19-	NK56dim	0
ID011	585	Geometric Mean (CD25)	NK56dim_CD19-	NK56dim	0
ID012	486	Geometric Mean (CD25)	NK56dim_CD19-	NK56dim	0
ID72	3301	Geometric Mean (CD122)	NKTcell_CD19-	NKTcell	664
ID002	3231	Geometric Mean (CD122)	NKTcell_CD19-	NKTcell	624
ID003	3024	Geometric Mean (CD122)	NKTcell_CD19-	NKTcell	739
ID004	3127	Geometric Mean (CD122)	NKTcell_CD19-	NKTcell	780
ID73	3323	Geometric Mean (CD122)	NKTcell_CD19-	NKTcell	449
ID74	3382	Geometric Mean (CD122)	NKTcell_CD19-	NKTcell	789
ID75	3579	Geometric Mean (CD122)	NKTcell_CD19-	NKTcell	988
ID92	3330	Geometric Mean (CD122)	NKTcell_CD19-	NKTcell	868
ID182	3089	Geometric Mean (CD122)	NKTcell_CD19-	NKTcell	456
ID183	3220	Geometric Mean (CD122)	NKTcell_CD19-	NKTcell	649
ID185	2395	Geometric Mean (CD122)	NKTcell_CD19-	NKTcell	0
ID001	2695	Geometric Mean (CD122)	NKTcell_CD19-	NKTcell	416
ID76	2950	Geometric Mean (CD122)	NKTcell_CD19-	NKTcell	754
ID006	2995	Geometric Mean (CD122)	NKTcell_CD19-	NKTcell	778
ID007	3310	Geometric Mean (CD122)	NKTcell_CD19-	NKTcell	1065
ID008	3015	Geometric Mean (CD122)	NKTcell_CD19-	NKTcell	743
ID78	3298	Geometric Mean (CD122)	NKTcell_CD19-	NKTcell	955
ID82	3448	Geometric Mean (CD122)	NKTcell_CD19-	NKTcell	1017
ID83	2990	Geometric Mean (CD122)	NKTcell_CD19-	NKTcell	650
ID77	3022	Geometric Mean (CD122)	NKTcell_CD19-	NKTcell	745
ID79	3042	Geometric Mean (CD122)	NKTcell_CD19-	NKTcell	600
ID80	3499	Geometric Mean (CD122)	NKTcell_CD19-	NKTcell	943
ID84	3129	Geometric Mean (CD122)	NKTcell_CD19-	NKTcell	681
ID005	3196	Geometric Mean (CD122)	NKTcell_CD19-	NKTcell	776
ID86	3345	Geometric Mean (CD122)	NKTcell_CD19-	NKTcell	881
ID010	3162	Geometric Mean (CD122)	NKTcell_CD19-	NKTcell	927
ID85	3390	Geometric Mean (CD122)	NKTcell_CD19-	NKTcell	1010
ID89	3329	Geometric Mean (CD122)	NKTcell_CD19-	NKTcell	957
ID87	3330	Geometric Mean (CD122)	NKTcell_CD19-	NKTcell	815
ID88	3235	Geometric Mean (CD122)	NKTcell_CD19-	NKTcell	686
ID90	2856	Geometric Mean (CD122)	NKTcell_CD19-	NKTcell	711
ID91	3161	Geometric Mean (CD122)	NKTcell_CD19-	NKTcell	864
ID213	3172	Geometric Mean (CD122)	NKTcell_CD19-	NKTcell	819
ID214	3569	Geometric Mean (CD122)	NKTcell_CD19-	NKTcell	1078
ID217	2753	Geometric Mean (CD122)	NKTcell_CD19-	NKTcell	419
ID009	3409	Geometric Mean (CD122)	NKTcell_CD19-	NKTcell	1003
ID189	3177	Geometric Mean (CD122)	NKTcell_CD19-	NKTcell	816
ID195	3152	Geometric Mean (CD122)	NKTcell_CD19-	NKTcell	814
ID196	2945	Geometric Mean (CD122)	NKTcell_CD19-	NKTcell	511
ID201	3187	Geometric Mean (CD122)	NKTcell_CD19-	NKTcell	786
ID011	3112	Geometric Mean (CD122)	NKTcell_CD19-	NKTcell	733
ID012	3185	Geometric Mean (CD122)	NKTcell_CD19-	NKTcell	990
ID72	3362	Geometric Mean (CD127)	NKTcell_CD19-	NKTcell	3220
ID002	2094	Geometric Mean (CD127)	NKTcell_CD19-	NKTcell	1999.2
ID003	13048	Geometric Mean (CD127)	NKTcell_CD19-	NKTcell	12900
ID004	6182	Geometric Mean (CD127)	NKTcell_CD19-	NKTcell	6061
ID73	3771	Geometric Mean (CD127)	NKTcell_CD19-	NKTcell	3563
ID74	3637	Geometric Mean (CD127)	NKTcell_CD19-	NKTcell	3497
ID75	4657	Geometric Mean (CD127)	NKTcell_CD19-	NKTcell	4511
ID92	3958	Geometric Mean (CD127)	NKTcell_CD19-	NKTcell	3802
ID182	6683	Geometric Mean (CD127)	NKTcell_CD19-	NKTcell	6488
ID183	2304	Geometric Mean (CD127)	NKTcell_CD19-	NKTcell	2120
ID185	13186	Geometric Mean (CD127)	NKTcell_CD19-	NKTcell	12939
ID001	4327	Geometric Mean (CD127)	NKTcell_CD19-	NKTcell	4156
ID76	13535	Geometric Mean (CD127)	NKTcell_CD19-	NKTcell	13372
ID006	4735	Geometric Mean (CD127)	NKTcell_CD19-	NKTcell	4600
ID007	8944	Geometric Mean (CD127)	NKTcell_CD19-	NKTcell	8821
ID008	15226	Geometric Mean (CD127)	NKTcell_CD19-	NKTcell	15074
ID78	9026	Geometric Mean (CD127)	NKTcell_CD19-	NKTcell	8891
ID82	1989	Geometric Mean (CD127)	NKTcell_CD19-	NKTcell	1862
ID83	12429	Geometric Mean (CD127)	NKTcell_CD19-	NKTcell	12229
ID77	13062	Geometric Mean (CD127)	NKTcell_CD19-	NKTcell	12878
ID79	7952	Geometric Mean (CD127)	NKTcell_CD19-	NKTcell	7797
ID80	8429	Geometric Mean (CD127)	NKTcell_CD19-	NKTcell	8217
ID84	4092	Geometric Mean (CD127)	NKTcell_CD19-	NKTcell	3941
ID005	2697	Geometric Mean (CD127)	NKTcell_CD19-	NKTcell	2529
ID86	4923	Geometric Mean (CD127)	NKTcell_CD19-	NKTcell	4785
ID010	7384	Geometric Mean (CD127)	NKTcell_CD19-	NKTcell	7237
ID85	4194	Geometric Mean (CD127)	NKTcell_CD19-	NKTcell	4080
ID89	6086	Geometric Mean (CD127)	NKTcell_CD19-	NKTcell	5964
ID87	3425	Geometric Mean (CD127)	NKTcell_CD19-	NKTcell	3289
ID88	4297	Geometric Mean (CD127)	NKTcell_CD19-	NKTcell	4140
ID90	1431	Geometric Mean (CD127)	NKTcell_CD19-	NKTcell	1284
ID91	7994	Geometric Mean (CD127)	NKTcell_CD19-	NKTcell	7918.4
ID213	1908	Geometric Mean (CD127)	NKTcell_CD19-	NKTcell	1770
ID214	14761	Geometric Mean (CD127)	NKTcell_CD19-	NKTcell	14651
ID217	10538	Geometric Mean (CD127)	NKTcell_CD19-	NKTcell	10355
ID009	8867	Geometric Mean (CD127)	NKTcell_CD19-	NKTcell	8708
ID189	3946	Geometric Mean (CD127)	NKTcell_CD19-	NKTcell	3835
ID195	8601	Geometric Mean (CD127)	NKTcell_CD19-	NKTcell	8486
ID196	5293	Geometric Mean (CD127)	NKTcell_CD19-	NKTcell	5097
ID201	12555	Geometric Mean (CD127)	NKTcell_CD19-	NKTcell	12402
ID011	2884	Geometric Mean (CD127)	NKTcell_CD19-	NKTcell	2773
ID012	4869	Geometric Mean (CD127)	NKTcell_CD19-	NKTcell	4772.5
ID72	2751	Geometric Mean (CD132)	NKTcell_CD19-	NKTcell	1981
ID002	3187	Geometric Mean (CD132)	NKTcell_CD19-	NKTcell	2326
ID003	3704	Geometric Mean (CD132)	NKTcell_CD19-	NKTcell	2938
ID004	2988	Geometric Mean (CD132)	NKTcell_CD19-	NKTcell	2201
ID73	2767	Geometric Mean (CD132)	NKTcell_CD19-	NKTcell	1755
ID74	2705	Geometric Mean (CD132)	NKTcell_CD19-	NKTcell	1873
ID75	2812	Geometric Mean (CD132)	NKTcell_CD19-	NKTcell	1996
ID92	2719	Geometric Mean (CD132)	NKTcell_CD19-	NKTcell	1905
ID182	2572	Geometric Mean (CD132)	NKTcell_CD19-	NKTcell	1778
ID183	1451	Geometric Mean (CD132)	NKTcell_CD19-	NKTcell	662
ID185	2706	Geometric Mean (CD132)	NKTcell_CD19-	NKTcell	1913
ID001	3420	Geometric Mean (CD132)	NKTcell_CD19-	NKTcell	2704
ID76	2619	Geometric Mean (CD132)	NKTcell_CD19-	NKTcell	1865
ID006	3895	Geometric Mean (CD132)	NKTcell_CD19-	NKTcell	3067
ID007	3630	Geometric Mean (CD132)	NKTcell_CD19-	NKTcell	2900
ID008	4144	Geometric Mean (CD132)	NKTcell_CD19-	NKTcell	3283
ID78	2511	Geometric Mean (CD132)	NKTcell_CD19-	NKTcell	1725
ID82	2535	Geometric Mean (CD132)	NKTcell_CD19-	NKTcell	1697
ID83	2157	Geometric Mean (CD132)	NKTcell_CD19-	NKTcell	1408
ID77	2803	Geometric Mean (CD132)	NKTcell_CD19-	NKTcell	2032
ID79	3573	Geometric Mean (CD132)	NKTcell_CD19-	NKTcell	2652
ID80	3802	Geometric Mean (CD132)	NKTcell_CD19-	NKTcell	3003
ID84	3019	Geometric Mean (CD132)	NKTcell_CD19-	NKTcell	2168
ID005	3620	Geometric Mean (CD132)	NKTcell_CD19-	NKTcell	2636
ID86	2729	Geometric Mean (CD132)	NKTcell_CD19-	NKTcell	1882
ID010	3682	Geometric Mean (CD132)	NKTcell_CD19-	NKTcell	2883
ID85	2982	Geometric Mean (CD132)	NKTcell_CD19-	NKTcell	2152
ID89	3039	Geometric Mean (CD132)	NKTcell_CD19-	NKTcell	2313
ID87	2680	Geometric Mean (CD132)	NKTcell_CD19-	NKTcell	1771
ID88	3448	Geometric Mean (CD132)	NKTcell_CD19-	NKTcell	2620
ID90	3177	Geometric Mean (CD132)	NKTcell_CD19-	NKTcell	2424
ID91	1831	Geometric Mean (CD132)	NKTcell_CD19-	NKTcell	1108
ID213	3198	Geometric Mean (CD132)	NKTcell_CD19-	NKTcell	2354
ID214	1840	Geometric Mean (CD132)	NKTcell_CD19-	NKTcell	1025
ID217	3485	Geometric Mean (CD132)	NKTcell_CD19-	NKTcell	2730
ID009	3527	Geometric Mean (CD132)	NKTcell_CD19-	NKTcell	2765
ID189	2410	Geometric Mean (CD132)	NKTcell_CD19-	NKTcell	1550
ID195	2800	Geometric Mean (CD132)	NKTcell_CD19-	NKTcell	2097
ID196	3070	Geometric Mean (CD132)	NKTcell_CD19-	NKTcell	2287
ID201	2188	Geometric Mean (CD132)	NKTcell_CD19-	NKTcell	1436
ID011	3782	Geometric Mean (CD132)	NKTcell_CD19-	NKTcell	2884
ID012	3307	Geometric Mean (CD132)	NKTcell_CD19-	NKTcell	2515
ID72	635	Geometric Mean (CD25)	NKTcell_CD19-	NKTcell	0
ID002	473	Geometric Mean (CD25)	NKTcell_CD19-	NKTcell	0
ID003	537	Geometric Mean (CD25)	NKTcell_CD19-	NKTcell	0
ID004	566	Geometric Mean (CD25)	NKTcell_CD19-	NKTcell	0
ID73	649	Geometric Mean (CD25)	NKTcell_CD19-	NKTcell	0
ID74	594	Geometric Mean (CD25)	NKTcell_CD19-	NKTcell	0
ID75	626	Geometric Mean (CD25)	NKTcell_CD19-	NKTcell	0
ID92	582	Geometric Mean (CD25)	NKTcell_CD19-	NKTcell	0
ID182	642	Geometric Mean (CD25)	NKTcell_CD19-	NKTcell	0
ID183	589	Geometric Mean (CD25)	NKTcell_CD19-	NKTcell	0
ID185	519	Geometric Mean (CD25)	NKTcell_CD19-	NKTcell	0
ID001	411	Geometric Mean (CD25)	NKTcell_CD19-	NKTcell	0
ID76	543	Geometric Mean (CD25)	NKTcell_CD19-	NKTcell	0
ID006	495	Geometric Mean (CD25)	NKTcell_CD19-	NKTcell	0
ID007	603	Geometric Mean (CD25)	NKTcell_CD19-	NKTcell	93
ID008	578	Geometric Mean (CD25)	NKTcell_CD19-	NKTcell	39
ID78	673	Geometric Mean (CD25)	NKTcell_CD19-	NKTcell	0
ID82	529	Geometric Mean (CD25)	NKTcell_CD19-	NKTcell	0
ID83	667	Geometric Mean (CD25)	NKTcell_CD19-	NKTcell	12
ID77	613	Geometric Mean (CD25)	NKTcell_CD19-	NKTcell	22
ID79	663	Geometric Mean (CD25)	NKTcell_CD19-	NKTcell	64
ID80	782	Geometric Mean (CD25)	NKTcell_CD19-	NKTcell	95
ID84	643	Geometric Mean (CD25)	NKTcell_CD19-	NKTcell	0
ID005	514	Geometric Mean (CD25)	NKTcell_CD19-	NKTcell	0
ID86	695	Geometric Mean (CD25)	NKTcell_CD19-	NKTcell	0
ID010	574	Geometric Mean (CD25)	NKTcell_CD19-	NKTcell	0
ID85	615	Geometric Mean (CD25)	NKTcell_CD19-	NKTcell	33
ID89	695	Geometric Mean (CD25)	NKTcell_CD19-	NKTcell	0
ID87	708	Geometric Mean (CD25)	NKTcell_CD19-	NKTcell	0
ID88	732	Geometric Mean (CD25)	NKTcell_CD19-	NKTcell	0
ID90	567	Geometric Mean (CD25)	NKTcell_CD19-	NKTcell	0
ID91	610	Geometric Mean (CD25)	NKTcell_CD19-	NKTcell	0
ID213	535	Geometric Mean (CD25)	NKTcell_CD19-	NKTcell	0
ID214	766	Geometric Mean (CD25)	NKTcell_CD19-	NKTcell	68
ID217	651	Geometric Mean (CD25)	NKTcell_CD19-	NKTcell	0
ID009	677	Geometric Mean (CD25)	NKTcell_CD19-	NKTcell	36
ID189	679	Geometric Mean (CD25)	NKTcell_CD19-	NKTcell	0
ID195	718	Geometric Mean (CD25)	NKTcell_CD19-	NKTcell	0
ID196	784	Geometric Mean (CD25)	NKTcell_CD19-	NKTcell	50
ID201	708	Geometric Mean (CD25)	NKTcell_CD19-	NKTcell	33
ID011	631	Geometric Mean (CD25)	NKTcell_CD19-	NKTcell	0
ID012	575	Geometric Mean (CD25)	NKTcell_CD19-	NKTcell	4
ID72	2544	Geometric Mean (CD122)	Q1: CD45RA- , CCR7+_Tcon	Q1: CD45RA- , CCR7+	76
ID002	2185	Geometric Mean (CD122)	Q1: CD45RA- , CCR7+_Tcon	Q1: CD45RA- , CCR7+	0
ID003	2616	Geometric Mean (CD122)	Q1: CD45RA- , CCR7+_Tcon	Q1: CD45RA- , CCR7+	427
ID004	2628	Geometric Mean (CD122)	Q1: CD45RA- , CCR7+_Tcon	Q1: CD45RA- , CCR7+	437
ID73	2066	Geometric Mean (CD122)	Q1: CD45RA- , CCR7+_Tcon	Q1: CD45RA- , CCR7+	0
ID74	2672	Geometric Mean (CD122)	Q1: CD45RA- , CCR7+_Tcon	Q1: CD45RA- , CCR7+	185
ID75	2839	Geometric Mean (CD122)	Q1: CD45RA- , CCR7+_Tcon	Q1: CD45RA- , CCR7+	349
ID92	2500	Geometric Mean (CD122)	Q1: CD45RA- , CCR7+_Tcon	Q1: CD45RA- , CCR7+	200
ID182	2297	Geometric Mean (CD122)	Q1: CD45RA- , CCR7+_Tcon	Q1: CD45RA- , CCR7+	0
ID183	2292	Geometric Mean (CD122)	Q1: CD45RA- , CCR7+_Tcon	Q1: CD45RA- , CCR7+	0
ID185	1523	Geometric Mean (CD122)	Q1: CD45RA- , CCR7+_Tcon	Q1: CD45RA- , CCR7+	0
ID001	1840	Geometric Mean (CD122)	Q1: CD45RA- , CCR7+_Tcon	Q1: CD45RA- , CCR7+	0
ID76	2386	Geometric Mean (CD122)	Q1: CD45RA- , CCR7+_Tcon	Q1: CD45RA- , CCR7+	314
ID006	2522	Geometric Mean (CD122)	Q1: CD45RA- , CCR7+_Tcon	Q1: CD45RA- , CCR7+	452
ID007	2612	Geometric Mean (CD122)	Q1: CD45RA- , CCR7+_Tcon	Q1: CD45RA- , CCR7+	620
ID008	2545	Geometric Mean (CD122)	Q1: CD45RA- , CCR7+_Tcon	Q1: CD45RA- , CCR7+	405
ID78	2552	Geometric Mean (CD122)	Q1: CD45RA- , CCR7+_Tcon	Q1: CD45RA- , CCR7+	366
ID82	2602	Geometric Mean (CD122)	Q1: CD45RA- , CCR7+_Tcon	Q1: CD45RA- , CCR7+	457
ID83	2543	Geometric Mean (CD122)	Q1: CD45RA- , CCR7+_Tcon	Q1: CD45RA- , CCR7+	390
ID77	2559	Geometric Mean (CD122)	Q1: CD45RA- , CCR7+_Tcon	Q1: CD45RA- , CCR7+	404
ID79	2489	Geometric Mean (CD122)	Q1: CD45RA- , CCR7+_Tcon	Q1: CD45RA- , CCR7+	349
ID80	2576	Geometric Mean (CD122)	Q1: CD45RA- , CCR7+_Tcon	Q1: CD45RA- , CCR7+	354
ID84	2513	Geometric Mean (CD122)	Q1: CD45RA- , CCR7+_Tcon	Q1: CD45RA- , CCR7+	421
ID005	2316	Geometric Mean (CD122)	Q1: CD45RA- , CCR7+_Tcon	Q1: CD45RA- , CCR7+	252
ID86	2462	Geometric Mean (CD122)	Q1: CD45RA- , CCR7+_Tcon	Q1: CD45RA- , CCR7+	323
ID010	2262	Geometric Mean (CD122)	Q1: CD45RA- , CCR7+_Tcon	Q1: CD45RA- , CCR7+	297
ID85	2558	Geometric Mean (CD122)	Q1: CD45RA- , CCR7+_Tcon	Q1: CD45RA- , CCR7+	336
ID89	2562	Geometric Mean (CD122)	Q1: CD45RA- , CCR7+_Tcon	Q1: CD45RA- , CCR7+	330
ID87	2583	Geometric Mean (CD122)	Q1: CD45RA- , CCR7+_Tcon	Q1: CD45RA- , CCR7+	348
ID88	2529	Geometric Mean (CD122)	Q1: CD45RA- , CCR7+_Tcon	Q1: CD45RA- , CCR7+	326
ID90	2258	Geometric Mean (CD122)	Q1: CD45RA- , CCR7+_Tcon	Q1: CD45RA- , CCR7+	222
ID91	2421	Geometric Mean (CD122)	Q1: CD45RA- , CCR7+_Tcon	Q1: CD45RA- , CCR7+	269
ID213	2361	Geometric Mean (CD122)	Q1: CD45RA- , CCR7+_Tcon	Q1: CD45RA- , CCR7+	259
ID214	2627	Geometric Mean (CD122)	Q1: CD45RA- , CCR7+_Tcon	Q1: CD45RA- , CCR7+	355
ID217	2601	Geometric Mean (CD122)	Q1: CD45RA- , CCR7+_Tcon	Q1: CD45RA- , CCR7+	337
ID009	2443	Geometric Mean (CD122)	Q1: CD45RA- , CCR7+_Tcon	Q1: CD45RA- , CCR7+	317
ID189	2476	Geometric Mean (CD122)	Q1: CD45RA- , CCR7+_Tcon	Q1: CD45RA- , CCR7+	280
ID195	2478	Geometric Mean (CD122)	Q1: CD45RA- , CCR7+_Tcon	Q1: CD45RA- , CCR7+	296
ID196	2598	Geometric Mean (CD122)	Q1: CD45RA- , CCR7+_Tcon	Q1: CD45RA- , CCR7+	289
ID201	2570	Geometric Mean (CD122)	Q1: CD45RA- , CCR7+_Tcon	Q1: CD45RA- , CCR7+	415
ID011	2617	Geometric Mean (CD122)	Q1: CD45RA- , CCR7+_Tcon	Q1: CD45RA- , CCR7+	368
ID012	2540	Geometric Mean (CD122)	Q1: CD45RA- , CCR7+_Tcon	Q1: CD45RA- , CCR7+	441
ID72	16795	Geometric Mean (CD127)	Q1: CD45RA- , CCR7+_Tcon	Q1: CD45RA- , CCR7+	16539
ID002	17512	Geometric Mean (CD127)	Q1: CD45RA- , CCR7+_Tcon	Q1: CD45RA- , CCR7+	17361
ID003	17249	Geometric Mean (CD127)	Q1: CD45RA- , CCR7+_Tcon	Q1: CD45RA- , CCR7+	17062
ID004	18888	Geometric Mean (CD127)	Q1: CD45RA- , CCR7+_Tcon	Q1: CD45RA- , CCR7+	18722
ID73	18698	Geometric Mean (CD127)	Q1: CD45RA- , CCR7+_Tcon	Q1: CD45RA- , CCR7+	18456
ID74	14799	Geometric Mean (CD127)	Q1: CD45RA- , CCR7+_Tcon	Q1: CD45RA- , CCR7+	14569
ID75	15368	Geometric Mean (CD127)	Q1: CD45RA- , CCR7+_Tcon	Q1: CD45RA- , CCR7+	15117
ID92	20061	Geometric Mean (CD127)	Q1: CD45RA- , CCR7+_Tcon	Q1: CD45RA- , CCR7+	19832
ID182	12362	Geometric Mean (CD127)	Q1: CD45RA- , CCR7+_Tcon	Q1: CD45RA- , CCR7+	12127
ID183	13296	Geometric Mean (CD127)	Q1: CD45RA- , CCR7+_Tcon	Q1: CD45RA- , CCR7+	13076
ID185	12327	Geometric Mean (CD127)	Q1: CD45RA- , CCR7+_Tcon	Q1: CD45RA- , CCR7+	12093
ID001	18645	Geometric Mean (CD127)	Q1: CD45RA- , CCR7+_Tcon	Q1: CD45RA- , CCR7+	18473
ID76	14498	Geometric Mean (CD127)	Q1: CD45RA- , CCR7+_Tcon	Q1: CD45RA- , CCR7+	14321
ID006	18351	Geometric Mean (CD127)	Q1: CD45RA- , CCR7+_Tcon	Q1: CD45RA- , CCR7+	18197
ID007	16184	Geometric Mean (CD127)	Q1: CD45RA- , CCR7+_Tcon	Q1: CD45RA- , CCR7+	16038
ID008	16196	Geometric Mean (CD127)	Q1: CD45RA- , CCR7+_Tcon	Q1: CD45RA- , CCR7+	16021
ID78	13994	Geometric Mean (CD127)	Q1: CD45RA- , CCR7+_Tcon	Q1: CD45RA- , CCR7+	13770
ID82	15304	Geometric Mean (CD127)	Q1: CD45RA- , CCR7+_Tcon	Q1: CD45RA- , CCR7+	15086
ID83	13904	Geometric Mean (CD127)	Q1: CD45RA- , CCR7+_Tcon	Q1: CD45RA- , CCR7+	13685
ID77	17613	Geometric Mean (CD127)	Q1: CD45RA- , CCR7+_Tcon	Q1: CD45RA- , CCR7+	17413
ID79	16752	Geometric Mean (CD127)	Q1: CD45RA- , CCR7+_Tcon	Q1: CD45RA- , CCR7+	16561
ID80	18782	Geometric Mean (CD127)	Q1: CD45RA- , CCR7+_Tcon	Q1: CD45RA- , CCR7+	18555
ID84	15914	Geometric Mean (CD127)	Q1: CD45RA- , CCR7+_Tcon	Q1: CD45RA- , CCR7+	15744
ID005	18475	Geometric Mean (CD127)	Q1: CD45RA- , CCR7+_Tcon	Q1: CD45RA- , CCR7+	18301
ID86	17579	Geometric Mean (CD127)	Q1: CD45RA- , CCR7+_Tcon	Q1: CD45RA- , CCR7+	17377
ID010	14792	Geometric Mean (CD127)	Q1: CD45RA- , CCR7+_Tcon	Q1: CD45RA- , CCR7+	14615
ID85	17934	Geometric Mean (CD127)	Q1: CD45RA- , CCR7+_Tcon	Q1: CD45RA- , CCR7+	17717
ID89	16123	Geometric Mean (CD127)	Q1: CD45RA- , CCR7+_Tcon	Q1: CD45RA- , CCR7+	15874
ID87	14607	Geometric Mean (CD127)	Q1: CD45RA- , CCR7+_Tcon	Q1: CD45RA- , CCR7+	14394
ID88	20194	Geometric Mean (CD127)	Q1: CD45RA- , CCR7+_Tcon	Q1: CD45RA- , CCR7+	19989
ID90	13496	Geometric Mean (CD127)	Q1: CD45RA- , CCR7+_Tcon	Q1: CD45RA- , CCR7+	13296
ID91	17144	Geometric Mean (CD127)	Q1: CD45RA- , CCR7+_Tcon	Q1: CD45RA- , CCR7+	16928
ID213	14495	Geometric Mean (CD127)	Q1: CD45RA- , CCR7+_Tcon	Q1: CD45RA- , CCR7+	14290
ID214	15006	Geometric Mean (CD127)	Q1: CD45RA- , CCR7+_Tcon	Q1: CD45RA- , CCR7+	14794
ID217	20546	Geometric Mean (CD127)	Q1: CD45RA- , CCR7+_Tcon	Q1: CD45RA- , CCR7+	20317
ID009	17819	Geometric Mean (CD127)	Q1: CD45RA- , CCR7+_Tcon	Q1: CD45RA- , CCR7+	17604
ID189	15969	Geometric Mean (CD127)	Q1: CD45RA- , CCR7+_Tcon	Q1: CD45RA- , CCR7+	15742
ID195	17288	Geometric Mean (CD127)	Q1: CD45RA- , CCR7+_Tcon	Q1: CD45RA- , CCR7+	17054
ID196	14036	Geometric Mean (CD127)	Q1: CD45RA- , CCR7+_Tcon	Q1: CD45RA- , CCR7+	13784
ID201	13334	Geometric Mean (CD127)	Q1: CD45RA- , CCR7+_Tcon	Q1: CD45RA- , CCR7+	13143
ID011	21441	Geometric Mean (CD127)	Q1: CD45RA- , CCR7+_Tcon	Q1: CD45RA- , CCR7+	21250
ID012	22072	Geometric Mean (CD127)	Q1: CD45RA- , CCR7+_Tcon	Q1: CD45RA- , CCR7+	21892
ID72	3444	Geometric Mean (CD132)	Q1: CD45RA- , CCR7+_Tcon	Q1: CD45RA- , CCR7+	2736
ID002	3561	Geometric Mean (CD132)	Q1: CD45RA- , CCR7+_Tcon	Q1: CD45RA- , CCR7+	2909
ID003	3972	Geometric Mean (CD132)	Q1: CD45RA- , CCR7+_Tcon	Q1: CD45RA- , CCR7+	3317
ID004	3122	Geometric Mean (CD132)	Q1: CD45RA- , CCR7+_Tcon	Q1: CD45RA- , CCR7+	2436
ID73	3061	Geometric Mean (CD132)	Q1: CD45RA- , CCR7+_Tcon	Q1: CD45RA- , CCR7+	2329
ID74	3443	Geometric Mean (CD132)	Q1: CD45RA- , CCR7+_Tcon	Q1: CD45RA- , CCR7+	2787
ID75	3015	Geometric Mean (CD132)	Q1: CD45RA- , CCR7+_Tcon	Q1: CD45RA- , CCR7+	2346
ID92	3158	Geometric Mean (CD132)	Q1: CD45RA- , CCR7+_Tcon	Q1: CD45RA- , CCR7+	2498
ID182	2560	Geometric Mean (CD132)	Q1: CD45RA- , CCR7+_Tcon	Q1: CD45RA- , CCR7+	1863
ID183	1770	Geometric Mean (CD132)	Q1: CD45RA- , CCR7+_Tcon	Q1: CD45RA- , CCR7+	1158
ID185	2417	Geometric Mean (CD132)	Q1: CD45RA- , CCR7+_Tcon	Q1: CD45RA- , CCR7+	1768
ID001	3408	Geometric Mean (CD132)	Q1: CD45RA- , CCR7+_Tcon	Q1: CD45RA- , CCR7+	2845
ID76	3192	Geometric Mean (CD132)	Q1: CD45RA- , CCR7+_Tcon	Q1: CD45RA- , CCR7+	2565
ID006	3702	Geometric Mean (CD132)	Q1: CD45RA- , CCR7+_Tcon	Q1: CD45RA- , CCR7+	3029
ID007	3325	Geometric Mean (CD132)	Q1: CD45RA- , CCR7+_Tcon	Q1: CD45RA- , CCR7+	2673
ID008	3385	Geometric Mean (CD132)	Q1: CD45RA- , CCR7+_Tcon	Q1: CD45RA- , CCR7+	2604
ID78	2846	Geometric Mean (CD132)	Q1: CD45RA- , CCR7+_Tcon	Q1: CD45RA- , CCR7+	2180
ID82	3048	Geometric Mean (CD132)	Q1: CD45RA- , CCR7+_Tcon	Q1: CD45RA- , CCR7+	2423
ID83	2440	Geometric Mean (CD132)	Q1: CD45RA- , CCR7+_Tcon	Q1: CD45RA- , CCR7+	1775
ID77	3025	Geometric Mean (CD132)	Q1: CD45RA- , CCR7+_Tcon	Q1: CD45RA- , CCR7+	2349
ID79	3229	Geometric Mean (CD132)	Q1: CD45RA- , CCR7+_Tcon	Q1: CD45RA- , CCR7+	2454
ID80	3273	Geometric Mean (CD132)	Q1: CD45RA- , CCR7+_Tcon	Q1: CD45RA- , CCR7+	2615
ID84	2612	Geometric Mean (CD132)	Q1: CD45RA- , CCR7+_Tcon	Q1: CD45RA- , CCR7+	2009
ID005	3419	Geometric Mean (CD132)	Q1: CD45RA- , CCR7+_Tcon	Q1: CD45RA- , CCR7+	2807
ID86	2723	Geometric Mean (CD132)	Q1: CD45RA- , CCR7+_Tcon	Q1: CD45RA- , CCR7+	2134
ID010	2874	Geometric Mean (CD132)	Q1: CD45RA- , CCR7+_Tcon	Q1: CD45RA- , CCR7+	2318
ID85	3566	Geometric Mean (CD132)	Q1: CD45RA- , CCR7+_Tcon	Q1: CD45RA- , CCR7+	2916
ID89	3201	Geometric Mean (CD132)	Q1: CD45RA- , CCR7+_Tcon	Q1: CD45RA- , CCR7+	2571
ID87	2839	Geometric Mean (CD132)	Q1: CD45RA- , CCR7+_Tcon	Q1: CD45RA- , CCR7+	2193
ID88	3487	Geometric Mean (CD132)	Q1: CD45RA- , CCR7+_Tcon	Q1: CD45RA- , CCR7+	2828
ID90	2469	Geometric Mean (CD132)	Q1: CD45RA- , CCR7+_Tcon	Q1: CD45RA- , CCR7+	1846
ID91	2566	Geometric Mean (CD132)	Q1: CD45RA- , CCR7+_Tcon	Q1: CD45RA- , CCR7+	1959
ID213	3109	Geometric Mean (CD132)	Q1: CD45RA- , CCR7+_Tcon	Q1: CD45RA- , CCR7+	2504
ID214	2090	Geometric Mean (CD132)	Q1: CD45RA- , CCR7+_Tcon	Q1: CD45RA- , CCR7+	1371
ID217	3211	Geometric Mean (CD132)	Q1: CD45RA- , CCR7+_Tcon	Q1: CD45RA- , CCR7+	2545
ID009	3349	Geometric Mean (CD132)	Q1: CD45RA- , CCR7+_Tcon	Q1: CD45RA- , CCR7+	2796
ID189	3291	Geometric Mean (CD132)	Q1: CD45RA- , CCR7+_Tcon	Q1: CD45RA- , CCR7+	2632
ID195	3151	Geometric Mean (CD132)	Q1: CD45RA- , CCR7+_Tcon	Q1: CD45RA- , CCR7+	2534
ID196	3463	Geometric Mean (CD132)	Q1: CD45RA- , CCR7+_Tcon	Q1: CD45RA- , CCR7+	2782
ID201	2427	Geometric Mean (CD132)	Q1: CD45RA- , CCR7+_Tcon	Q1: CD45RA- , CCR7+	1799
ID011	4317	Geometric Mean (CD132)	Q1: CD45RA- , CCR7+_Tcon	Q1: CD45RA- , CCR7+	3561
ID012	3455	Geometric Mean (CD132)	Q1: CD45RA- , CCR7+_Tcon	Q1: CD45RA- , CCR7+	2796
ID72	1255	Geometric Mean (CD25)	Q1: CD45RA- , CCR7+_Tcon	Q1: CD45RA- , CCR7+	593
ID002	1108	Geometric Mean (CD25)	Q1: CD45RA- , CCR7+_Tcon	Q1: CD45RA- , CCR7+	572
ID003	1174	Geometric Mean (CD25)	Q1: CD45RA- , CCR7+_Tcon	Q1: CD45RA- , CCR7+	592
ID004	1186	Geometric Mean (CD25)	Q1: CD45RA- , CCR7+_Tcon	Q1: CD45RA- , CCR7+	640
ID73	1163	Geometric Mean (CD25)	Q1: CD45RA- , CCR7+_Tcon	Q1: CD45RA- , CCR7+	474
ID74	1248	Geometric Mean (CD25)	Q1: CD45RA- , CCR7+_Tcon	Q1: CD45RA- , CCR7+	567
ID75	1502	Geometric Mean (CD25)	Q1: CD45RA- , CCR7+_Tcon	Q1: CD45RA- , CCR7+	830
ID92	1185	Geometric Mean (CD25)	Q1: CD45RA- , CCR7+_Tcon	Q1: CD45RA- , CCR7+	563
ID182	1008	Geometric Mean (CD25)	Q1: CD45RA- , CCR7+_Tcon	Q1: CD45RA- , CCR7+	363
ID183	1214	Geometric Mean (CD25)	Q1: CD45RA- , CCR7+_Tcon	Q1: CD45RA- , CCR7+	574
ID185	898	Geometric Mean (CD25)	Q1: CD45RA- , CCR7+_Tcon	Q1: CD45RA- , CCR7+	218
ID001	841	Geometric Mean (CD25)	Q1: CD45RA- , CCR7+_Tcon	Q1: CD45RA- , CCR7+	279
ID76	909	Geometric Mean (CD25)	Q1: CD45RA- , CCR7+_Tcon	Q1: CD45RA- , CCR7+	338
ID006	1077	Geometric Mean (CD25)	Q1: CD45RA- , CCR7+_Tcon	Q1: CD45RA- , CCR7+	562
ID007	1130	Geometric Mean (CD25)	Q1: CD45RA- , CCR7+_Tcon	Q1: CD45RA- , CCR7+	626
ID008	1118	Geometric Mean (CD25)	Q1: CD45RA- , CCR7+_Tcon	Q1: CD45RA- , CCR7+	585
ID78	1095	Geometric Mean (CD25)	Q1: CD45RA- , CCR7+_Tcon	Q1: CD45RA- , CCR7+	488
ID82	1153	Geometric Mean (CD25)	Q1: CD45RA- , CCR7+_Tcon	Q1: CD45RA- , CCR7+	578
ID83	1149	Geometric Mean (CD25)	Q1: CD45RA- , CCR7+_Tcon	Q1: CD45RA- , CCR7+	524
ID77	1247	Geometric Mean (CD25)	Q1: CD45RA- , CCR7+_Tcon	Q1: CD45RA- , CCR7+	650
ID79	1345	Geometric Mean (CD25)	Q1: CD45RA- , CCR7+_Tcon	Q1: CD45RA- , CCR7+	790
ID80	1468	Geometric Mean (CD25)	Q1: CD45RA- , CCR7+_Tcon	Q1: CD45RA- , CCR7+	868
ID84	1120	Geometric Mean (CD25)	Q1: CD45RA- , CCR7+_Tcon	Q1: CD45RA- , CCR7+	537
ID005	1031	Geometric Mean (CD25)	Q1: CD45RA- , CCR7+_Tcon	Q1: CD45RA- , CCR7+	501
ID86	1243	Geometric Mean (CD25)	Q1: CD45RA- , CCR7+_Tcon	Q1: CD45RA- , CCR7+	630
ID010	970	Geometric Mean (CD25)	Q1: CD45RA- , CCR7+_Tcon	Q1: CD45RA- , CCR7+	493
ID85	1289	Geometric Mean (CD25)	Q1: CD45RA- , CCR7+_Tcon	Q1: CD45RA- , CCR7+	734
ID89	1130	Geometric Mean (CD25)	Q1: CD45RA- , CCR7+_Tcon	Q1: CD45RA- , CCR7+	528
ID87	1307	Geometric Mean (CD25)	Q1: CD45RA- , CCR7+_Tcon	Q1: CD45RA- , CCR7+	642
ID88	1216	Geometric Mean (CD25)	Q1: CD45RA- , CCR7+_Tcon	Q1: CD45RA- , CCR7+	548
ID90	987	Geometric Mean (CD25)	Q1: CD45RA- , CCR7+_Tcon	Q1: CD45RA- , CCR7+	470
ID91	1084	Geometric Mean (CD25)	Q1: CD45RA- , CCR7+_Tcon	Q1: CD45RA- , CCR7+	471
ID213	1185	Geometric Mean (CD25)	Q1: CD45RA- , CCR7+_Tcon	Q1: CD45RA- , CCR7+	652
ID214	1379	Geometric Mean (CD25)	Q1: CD45RA- , CCR7+_Tcon	Q1: CD45RA- , CCR7+	764
ID217	1502	Geometric Mean (CD25)	Q1: CD45RA- , CCR7+_Tcon	Q1: CD45RA- , CCR7+	895
ID009	1109	Geometric Mean (CD25)	Q1: CD45RA- , CCR7+_Tcon	Q1: CD45RA- , CCR7+	571
ID189	1066	Geometric Mean (CD25)	Q1: CD45RA- , CCR7+_Tcon	Q1: CD45RA- , CCR7+	452
ID195	1321	Geometric Mean (CD25)	Q1: CD45RA- , CCR7+_Tcon	Q1: CD45RA- , CCR7+	653
ID196	1280	Geometric Mean (CD25)	Q1: CD45RA- , CCR7+_Tcon	Q1: CD45RA- , CCR7+	595
ID201	1386	Geometric Mean (CD25)	Q1: CD45RA- , CCR7+_Tcon	Q1: CD45RA- , CCR7+	828
ID011	1225	Geometric Mean (CD25)	Q1: CD45RA- , CCR7+_Tcon	Q1: CD45RA- , CCR7+	622
ID012	1096	Geometric Mean (CD25)	Q1: CD45RA- , CCR7+_Tcon	Q1: CD45RA- , CCR7+	571
ID72	2430	Geometric Mean (CD122)	Q2: CD45RA+ , CCR7+_Tcon	Q2: CD45RA+ , CCR7+	0
ID002	2110	Geometric Mean (CD122)	Q2: CD45RA+ , CCR7+_Tcon	Q2: CD45RA+ , CCR7+	0
ID003	2585	Geometric Mean (CD122)	Q2: CD45RA+ , CCR7+_Tcon	Q2: CD45RA+ , CCR7+	273
ID004	2551	Geometric Mean (CD122)	Q2: CD45RA+ , CCR7+_Tcon	Q2: CD45RA+ , CCR7+	311
ID73	2048	Geometric Mean (CD122)	Q2: CD45RA+ , CCR7+_Tcon	Q2: CD45RA+ , CCR7+	0
ID74	2566	Geometric Mean (CD122)	Q2: CD45RA+ , CCR7+_Tcon	Q2: CD45RA+ , CCR7+	86
ID75	2676	Geometric Mean (CD122)	Q2: CD45RA+ , CCR7+_Tcon	Q2: CD45RA+ , CCR7+	235
ID92	2406	Geometric Mean (CD122)	Q2: CD45RA+ , CCR7+_Tcon	Q2: CD45RA+ , CCR7+	96
ID182	2240	Geometric Mean (CD122)	Q2: CD45RA+ , CCR7+_Tcon	Q2: CD45RA+ , CCR7+	0
ID183	2197	Geometric Mean (CD122)	Q2: CD45RA+ , CCR7+_Tcon	Q2: CD45RA+ , CCR7+	0
ID185	1499	Geometric Mean (CD122)	Q2: CD45RA+ , CCR7+_Tcon	Q2: CD45RA+ , CCR7+	0
ID001	1701	Geometric Mean (CD122)	Q2: CD45RA+ , CCR7+_Tcon	Q2: CD45RA+ , CCR7+	0
ID76	2296	Geometric Mean (CD122)	Q2: CD45RA+ , CCR7+_Tcon	Q2: CD45RA+ , CCR7+	156
ID006	2517	Geometric Mean (CD122)	Q2: CD45RA+ , CCR7+_Tcon	Q2: CD45RA+ , CCR7+	301
ID007	2605	Geometric Mean (CD122)	Q2: CD45RA+ , CCR7+_Tcon	Q2: CD45RA+ , CCR7+	560
ID008	2489	Geometric Mean (CD122)	Q2: CD45RA+ , CCR7+_Tcon	Q2: CD45RA+ , CCR7+	287
ID78	2520	Geometric Mean (CD122)	Q2: CD45RA+ , CCR7+_Tcon	Q2: CD45RA+ , CCR7+	248
ID82	2431	Geometric Mean (CD122)	Q2: CD45RA+ , CCR7+_Tcon	Q2: CD45RA+ , CCR7+	289
ID83	2482	Geometric Mean (CD122)	Q2: CD45RA+ , CCR7+_Tcon	Q2: CD45RA+ , CCR7+	232
ID77	2465	Geometric Mean (CD122)	Q2: CD45RA+ , CCR7+_Tcon	Q2: CD45RA+ , CCR7+	250
ID79	2350	Geometric Mean (CD122)	Q2: CD45RA+ , CCR7+_Tcon	Q2: CD45RA+ , CCR7+	237
ID80	2564	Geometric Mean (CD122)	Q2: CD45RA+ , CCR7+_Tcon	Q2: CD45RA+ , CCR7+	231
ID84	2403	Geometric Mean (CD122)	Q2: CD45RA+ , CCR7+_Tcon	Q2: CD45RA+ , CCR7+	260
ID005	2345	Geometric Mean (CD122)	Q2: CD45RA+ , CCR7+_Tcon	Q2: CD45RA+ , CCR7+	155
ID86	2366	Geometric Mean (CD122)	Q2: CD45RA+ , CCR7+_Tcon	Q2: CD45RA+ , CCR7+	232
ID010	2247	Geometric Mean (CD122)	Q2: CD45RA+ , CCR7+_Tcon	Q2: CD45RA+ , CCR7+	194
ID85	2430	Geometric Mean (CD122)	Q2: CD45RA+ , CCR7+_Tcon	Q2: CD45RA+ , CCR7+	211
ID89	2475	Geometric Mean (CD122)	Q2: CD45RA+ , CCR7+_Tcon	Q2: CD45RA+ , CCR7+	252
ID87	2413	Geometric Mean (CD122)	Q2: CD45RA+ , CCR7+_Tcon	Q2: CD45RA+ , CCR7+	207
ID88	2359	Geometric Mean (CD122)	Q2: CD45RA+ , CCR7+_Tcon	Q2: CD45RA+ , CCR7+	190
ID90	2157	Geometric Mean (CD122)	Q2: CD45RA+ , CCR7+_Tcon	Q2: CD45RA+ , CCR7+	69
ID91	2257	Geometric Mean (CD122)	Q2: CD45RA+ , CCR7+_Tcon	Q2: CD45RA+ , CCR7+	128
ID213	2234	Geometric Mean (CD122)	Q2: CD45RA+ , CCR7+_Tcon	Q2: CD45RA+ , CCR7+	129
ID214	2445	Geometric Mean (CD122)	Q2: CD45RA+ , CCR7+_Tcon	Q2: CD45RA+ , CCR7+	176
ID217	2509	Geometric Mean (CD122)	Q2: CD45RA+ , CCR7+_Tcon	Q2: CD45RA+ , CCR7+	247
ID009	2323	Geometric Mean (CD122)	Q2: CD45RA+ , CCR7+_Tcon	Q2: CD45RA+ , CCR7+	192
ID189	2440	Geometric Mean (CD122)	Q2: CD45RA+ , CCR7+_Tcon	Q2: CD45RA+ , CCR7+	190
ID195	2343	Geometric Mean (CD122)	Q2: CD45RA+ , CCR7+_Tcon	Q2: CD45RA+ , CCR7+	193
ID196	2464	Geometric Mean (CD122)	Q2: CD45RA+ , CCR7+_Tcon	Q2: CD45RA+ , CCR7+	210
ID201	2491	Geometric Mean (CD122)	Q2: CD45RA+ , CCR7+_Tcon	Q2: CD45RA+ , CCR7+	306
ID011	2624	Geometric Mean (CD122)	Q2: CD45RA+ , CCR7+_Tcon	Q2: CD45RA+ , CCR7+	301
ID012	2489	Geometric Mean (CD122)	Q2: CD45RA+ , CCR7+_Tcon	Q2: CD45RA+ , CCR7+	336
ID72	8493	Geometric Mean (CD127)	Q2: CD45RA+ , CCR7+_Tcon	Q2: CD45RA+ , CCR7+	8283
ID002	12902	Geometric Mean (CD127)	Q2: CD45RA+ , CCR7+_Tcon	Q2: CD45RA+ , CCR7+	12754
ID003	13940	Geometric Mean (CD127)	Q2: CD45RA+ , CCR7+_Tcon	Q2: CD45RA+ , CCR7+	13760
ID004	10277	Geometric Mean (CD127)	Q2: CD45RA+ , CCR7+_Tcon	Q2: CD45RA+ , CCR7+	10119
ID73	12626	Geometric Mean (CD127)	Q2: CD45RA+ , CCR7+_Tcon	Q2: CD45RA+ , CCR7+	12391
ID74	8984	Geometric Mean (CD127)	Q2: CD45RA+ , CCR7+_Tcon	Q2: CD45RA+ , CCR7+	8778
ID75	9679	Geometric Mean (CD127)	Q2: CD45RA+ , CCR7+_Tcon	Q2: CD45RA+ , CCR7+	9446
ID92	12104	Geometric Mean (CD127)	Q2: CD45RA+ , CCR7+_Tcon	Q2: CD45RA+ , CCR7+	11878
ID182	8426	Geometric Mean (CD127)	Q2: CD45RA+ , CCR7+_Tcon	Q2: CD45RA+ , CCR7+	8196
ID183	9191	Geometric Mean (CD127)	Q2: CD45RA+ , CCR7+_Tcon	Q2: CD45RA+ , CCR7+	8972
ID185	8279	Geometric Mean (CD127)	Q2: CD45RA+ , CCR7+_Tcon	Q2: CD45RA+ , CCR7+	8063
ID001	11695	Geometric Mean (CD127)	Q2: CD45RA+ , CCR7+_Tcon	Q2: CD45RA+ , CCR7+	11538
ID76	10251	Geometric Mean (CD127)	Q2: CD45RA+ , CCR7+_Tcon	Q2: CD45RA+ , CCR7+	10065
ID006	14152	Geometric Mean (CD127)	Q2: CD45RA+ , CCR7+_Tcon	Q2: CD45RA+ , CCR7+	13963
ID007	12229	Geometric Mean (CD127)	Q2: CD45RA+ , CCR7+_Tcon	Q2: CD45RA+ , CCR7+	12061
ID008	10484	Geometric Mean (CD127)	Q2: CD45RA+ , CCR7+_Tcon	Q2: CD45RA+ , CCR7+	10300
ID78	10641	Geometric Mean (CD127)	Q2: CD45RA+ , CCR7+_Tcon	Q2: CD45RA+ , CCR7+	10419
ID82	10308	Geometric Mean (CD127)	Q2: CD45RA+ , CCR7+_Tcon	Q2: CD45RA+ , CCR7+	10109
ID83	12767	Geometric Mean (CD127)	Q2: CD45RA+ , CCR7+_Tcon	Q2: CD45RA+ , CCR7+	12562
ID77	12895	Geometric Mean (CD127)	Q2: CD45RA+ , CCR7+_Tcon	Q2: CD45RA+ , CCR7+	12694
ID79	9949	Geometric Mean (CD127)	Q2: CD45RA+ , CCR7+_Tcon	Q2: CD45RA+ , CCR7+	9757
ID80	17047	Geometric Mean (CD127)	Q2: CD45RA+ , CCR7+_Tcon	Q2: CD45RA+ , CCR7+	16815
ID84	11469	Geometric Mean (CD127)	Q2: CD45RA+ , CCR7+_Tcon	Q2: CD45RA+ , CCR7+	11306
ID005	13705	Geometric Mean (CD127)	Q2: CD45RA+ , CCR7+_Tcon	Q2: CD45RA+ , CCR7+	13510
ID86	9749	Geometric Mean (CD127)	Q2: CD45RA+ , CCR7+_Tcon	Q2: CD45RA+ , CCR7+	9558
ID010	13367	Geometric Mean (CD127)	Q2: CD45RA+ , CCR7+_Tcon	Q2: CD45RA+ , CCR7+	13174
ID85	10051	Geometric Mean (CD127)	Q2: CD45RA+ , CCR7+_Tcon	Q2: CD45RA+ , CCR7+	9854
ID89	10504	Geometric Mean (CD127)	Q2: CD45RA+ , CCR7+_Tcon	Q2: CD45RA+ , CCR7+	10259
ID87	8933	Geometric Mean (CD127)	Q2: CD45RA+ , CCR7+_Tcon	Q2: CD45RA+ , CCR7+	8741
ID88	12716	Geometric Mean (CD127)	Q2: CD45RA+ , CCR7+_Tcon	Q2: CD45RA+ , CCR7+	12532
ID90	9703	Geometric Mean (CD127)	Q2: CD45RA+ , CCR7+_Tcon	Q2: CD45RA+ , CCR7+	9510
ID91	9266	Geometric Mean (CD127)	Q2: CD45RA+ , CCR7+_Tcon	Q2: CD45RA+ , CCR7+	9057
ID213	10351	Geometric Mean (CD127)	Q2: CD45RA+ , CCR7+_Tcon	Q2: CD45RA+ , CCR7+	10154
ID214	10211	Geometric Mean (CD127)	Q2: CD45RA+ , CCR7+_Tcon	Q2: CD45RA+ , CCR7+	10011
ID217	13126	Geometric Mean (CD127)	Q2: CD45RA+ , CCR7+_Tcon	Q2: CD45RA+ , CCR7+	12920
ID009	12298	Geometric Mean (CD127)	Q2: CD45RA+ , CCR7+_Tcon	Q2: CD45RA+ , CCR7+	12086
ID189	9769	Geometric Mean (CD127)	Q2: CD45RA+ , CCR7+_Tcon	Q2: CD45RA+ , CCR7+	9548
ID195	11367	Geometric Mean (CD127)	Q2: CD45RA+ , CCR7+_Tcon	Q2: CD45RA+ , CCR7+	11138
ID196	7406	Geometric Mean (CD127)	Q2: CD45RA+ , CCR7+_Tcon	Q2: CD45RA+ , CCR7+	7164
ID201	10599	Geometric Mean (CD127)	Q2: CD45RA+ , CCR7+_Tcon	Q2: CD45RA+ , CCR7+	10421
ID011	15257	Geometric Mean (CD127)	Q2: CD45RA+ , CCR7+_Tcon	Q2: CD45RA+ , CCR7+	15053
ID012	11887	Geometric Mean (CD127)	Q2: CD45RA+ , CCR7+_Tcon	Q2: CD45RA+ , CCR7+	11711
ID72	2289	Geometric Mean (CD132)	Q2: CD45RA+ , CCR7+_Tcon	Q2: CD45RA+ , CCR7+	1608
ID002	2362	Geometric Mean (CD132)	Q2: CD45RA+ , CCR7+_Tcon	Q2: CD45RA+ , CCR7+	1699
ID003	2391	Geometric Mean (CD132)	Q2: CD45RA+ , CCR7+_Tcon	Q2: CD45RA+ , CCR7+	1719
ID004	2268	Geometric Mean (CD132)	Q2: CD45RA+ , CCR7+_Tcon	Q2: CD45RA+ , CCR7+	1614
ID73	1904	Geometric Mean (CD132)	Q2: CD45RA+ , CCR7+_Tcon	Q2: CD45RA+ , CCR7+	1166
ID74	2282	Geometric Mean (CD132)	Q2: CD45RA+ , CCR7+_Tcon	Q2: CD45RA+ , CCR7+	1605
ID75	2053	Geometric Mean (CD132)	Q2: CD45RA+ , CCR7+_Tcon	Q2: CD45RA+ , CCR7+	1403
ID92	2034	Geometric Mean (CD132)	Q2: CD45RA+ , CCR7+_Tcon	Q2: CD45RA+ , CCR7+	1381
ID182	2003	Geometric Mean (CD132)	Q2: CD45RA+ , CCR7+_Tcon	Q2: CD45RA+ , CCR7+	1262
ID183	1605	Geometric Mean (CD132)	Q2: CD45RA+ , CCR7+_Tcon	Q2: CD45RA+ , CCR7+	984
ID185	1542	Geometric Mean (CD132)	Q2: CD45RA+ , CCR7+_Tcon	Q2: CD45RA+ , CCR7+	935
ID001	2030	Geometric Mean (CD132)	Q2: CD45RA+ , CCR7+_Tcon	Q2: CD45RA+ , CCR7+	1513
ID76	2140	Geometric Mean (CD132)	Q2: CD45RA+ , CCR7+_Tcon	Q2: CD45RA+ , CCR7+	1521
ID006	2513	Geometric Mean (CD132)	Q2: CD45RA+ , CCR7+_Tcon	Q2: CD45RA+ , CCR7+	1823
ID007	2431	Geometric Mean (CD132)	Q2: CD45RA+ , CCR7+_Tcon	Q2: CD45RA+ , CCR7+	1782
ID008	2132	Geometric Mean (CD132)	Q2: CD45RA+ , CCR7+_Tcon	Q2: CD45RA+ , CCR7+	1343
ID78	2026	Geometric Mean (CD132)	Q2: CD45RA+ , CCR7+_Tcon	Q2: CD45RA+ , CCR7+	1318
ID82	2211	Geometric Mean (CD132)	Q2: CD45RA+ , CCR7+_Tcon	Q2: CD45RA+ , CCR7+	1604
ID83	1787	Geometric Mean (CD132)	Q2: CD45RA+ , CCR7+_Tcon	Q2: CD45RA+ , CCR7+	1104
ID77	2266	Geometric Mean (CD132)	Q2: CD45RA+ , CCR7+_Tcon	Q2: CD45RA+ , CCR7+	1605
ID79	2159	Geometric Mean (CD132)	Q2: CD45RA+ , CCR7+_Tcon	Q2: CD45RA+ , CCR7+	1411
ID80	2325	Geometric Mean (CD132)	Q2: CD45RA+ , CCR7+_Tcon	Q2: CD45RA+ , CCR7+	1672
ID84	2002	Geometric Mean (CD132)	Q2: CD45RA+ , CCR7+_Tcon	Q2: CD45RA+ , CCR7+	1401
ID005	2098	Geometric Mean (CD132)	Q2: CD45RA+ , CCR7+_Tcon	Q2: CD45RA+ , CCR7+	1451
ID86	2034	Geometric Mean (CD132)	Q2: CD45RA+ , CCR7+_Tcon	Q2: CD45RA+ , CCR7+	1456
ID010	2259	Geometric Mean (CD132)	Q2: CD45RA+ , CCR7+_Tcon	Q2: CD45RA+ , CCR7+	1700
ID85	2413	Geometric Mean (CD132)	Q2: CD45RA+ , CCR7+_Tcon	Q2: CD45RA+ , CCR7+	1772
ID89	2349	Geometric Mean (CD132)	Q2: CD45RA+ , CCR7+_Tcon	Q2: CD45RA+ , CCR7+	1729
ID87	1892	Geometric Mean (CD132)	Q2: CD45RA+ , CCR7+_Tcon	Q2: CD45RA+ , CCR7+	1268
ID88	2320	Geometric Mean (CD132)	Q2: CD45RA+ , CCR7+_Tcon	Q2: CD45RA+ , CCR7+	1706
ID90	1622	Geometric Mean (CD132)	Q2: CD45RA+ , CCR7+_Tcon	Q2: CD45RA+ , CCR7+	1000
ID91	1743	Geometric Mean (CD132)	Q2: CD45RA+ , CCR7+_Tcon	Q2: CD45RA+ , CCR7+	1174
ID213	2062	Geometric Mean (CD132)	Q2: CD45RA+ , CCR7+_Tcon	Q2: CD45RA+ , CCR7+	1493
ID214	1855	Geometric Mean (CD132)	Q2: CD45RA+ , CCR7+_Tcon	Q2: CD45RA+ , CCR7+	1159
ID217	2237	Geometric Mean (CD132)	Q2: CD45RA+ , CCR7+_Tcon	Q2: CD45RA+ , CCR7+	1582
ID009	2175	Geometric Mean (CD132)	Q2: CD45RA+ , CCR7+_Tcon	Q2: CD45RA+ , CCR7+	1662
ID189	2046	Geometric Mean (CD132)	Q2: CD45RA+ , CCR7+_Tcon	Q2: CD45RA+ , CCR7+	1371
ID195	2124	Geometric Mean (CD132)	Q2: CD45RA+ , CCR7+_Tcon	Q2: CD45RA+ , CCR7+	1502
ID196	2147	Geometric Mean (CD132)	Q2: CD45RA+ , CCR7+_Tcon	Q2: CD45RA+ , CCR7+	1479
ID201	2115	Geometric Mean (CD132)	Q2: CD45RA+ , CCR7+_Tcon	Q2: CD45RA+ , CCR7+	1473
ID011	2795	Geometric Mean (CD132)	Q2: CD45RA+ , CCR7+_Tcon	Q2: CD45RA+ , CCR7+	2034
ID012	2452	Geometric Mean (CD132)	Q2: CD45RA+ , CCR7+_Tcon	Q2: CD45RA+ , CCR7+	1787
ID72	586	Geometric Mean (CD25)	Q2: CD45RA+ , CCR7+_Tcon	Q2: CD45RA+ , CCR7+	53
ID002	417	Geometric Mean (CD25)	Q2: CD45RA+ , CCR7+_Tcon	Q2: CD45RA+ , CCR7+	0
ID003	525	Geometric Mean (CD25)	Q2: CD45RA+ , CCR7+_Tcon	Q2: CD45RA+ , CCR7+	16
ID004	537	Geometric Mean (CD25)	Q2: CD45RA+ , CCR7+_Tcon	Q2: CD45RA+ , CCR7+	47
ID73	484	Geometric Mean (CD25)	Q2: CD45RA+ , CCR7+_Tcon	Q2: CD45RA+ , CCR7+	0
ID74	609	Geometric Mean (CD25)	Q2: CD45RA+ , CCR7+_Tcon	Q2: CD45RA+ , CCR7+	69
ID75	767	Geometric Mean (CD25)	Q2: CD45RA+ , CCR7+_Tcon	Q2: CD45RA+ , CCR7+	226
ID92	583	Geometric Mean (CD25)	Q2: CD45RA+ , CCR7+_Tcon	Q2: CD45RA+ , CCR7+	56
ID182	563	Geometric Mean (CD25)	Q2: CD45RA+ , CCR7+_Tcon	Q2: CD45RA+ , CCR7+	0
ID183	520	Geometric Mean (CD25)	Q2: CD45RA+ , CCR7+_Tcon	Q2: CD45RA+ , CCR7+	0
ID185	349	Geometric Mean (CD25)	Q2: CD45RA+ , CCR7+_Tcon	Q2: CD45RA+ , CCR7+	0
ID001	318	Geometric Mean (CD25)	Q2: CD45RA+ , CCR7+_Tcon	Q2: CD45RA+ , CCR7+	0
ID76	516	Geometric Mean (CD25)	Q2: CD45RA+ , CCR7+_Tcon	Q2: CD45RA+ , CCR7+	36
ID006	538	Geometric Mean (CD25)	Q2: CD45RA+ , CCR7+_Tcon	Q2: CD45RA+ , CCR7+	59
ID007	571	Geometric Mean (CD25)	Q2: CD45RA+ , CCR7+_Tcon	Q2: CD45RA+ , CCR7+	88
ID008	556	Geometric Mean (CD25)	Q2: CD45RA+ , CCR7+_Tcon	Q2: CD45RA+ , CCR7+	80
ID78	649	Geometric Mean (CD25)	Q2: CD45RA+ , CCR7+_Tcon	Q2: CD45RA+ , CCR7+	101
ID82	668	Geometric Mean (CD25)	Q2: CD45RA+ , CCR7+_Tcon	Q2: CD45RA+ , CCR7+	170
ID83	623	Geometric Mean (CD25)	Q2: CD45RA+ , CCR7+_Tcon	Q2: CD45RA+ , CCR7+	96
ID77	746	Geometric Mean (CD25)	Q2: CD45RA+ , CCR7+_Tcon	Q2: CD45RA+ , CCR7+	251
ID79	561	Geometric Mean (CD25)	Q2: CD45RA+ , CCR7+_Tcon	Q2: CD45RA+ , CCR7+	88
ID80	827	Geometric Mean (CD25)	Q2: CD45RA+ , CCR7+_Tcon	Q2: CD45RA+ , CCR7+	301
ID84	574	Geometric Mean (CD25)	Q2: CD45RA+ , CCR7+_Tcon	Q2: CD45RA+ , CCR7+	61
ID005	481	Geometric Mean (CD25)	Q2: CD45RA+ , CCR7+_Tcon	Q2: CD45RA+ , CCR7+	0
ID86	636	Geometric Mean (CD25)	Q2: CD45RA+ , CCR7+_Tcon	Q2: CD45RA+ , CCR7+	119
ID010	548	Geometric Mean (CD25)	Q2: CD45RA+ , CCR7+_Tcon	Q2: CD45RA+ , CCR7+	95
ID85	633	Geometric Mean (CD25)	Q2: CD45RA+ , CCR7+_Tcon	Q2: CD45RA+ , CCR7+	165
ID89	608	Geometric Mean (CD25)	Q2: CD45RA+ , CCR7+_Tcon	Q2: CD45RA+ , CCR7+	80
ID87	674	Geometric Mean (CD25)	Q2: CD45RA+ , CCR7+_Tcon	Q2: CD45RA+ , CCR7+	117
ID88	616	Geometric Mean (CD25)	Q2: CD45RA+ , CCR7+_Tcon	Q2: CD45RA+ , CCR7+	67
ID90	463	Geometric Mean (CD25)	Q2: CD45RA+ , CCR7+_Tcon	Q2: CD45RA+ , CCR7+	35
ID91	573	Geometric Mean (CD25)	Q2: CD45RA+ , CCR7+_Tcon	Q2: CD45RA+ , CCR7+	71
ID213	593	Geometric Mean (CD25)	Q2: CD45RA+ , CCR7+_Tcon	Q2: CD45RA+ , CCR7+	124
ID214	652	Geometric Mean (CD25)	Q2: CD45RA+ , CCR7+_Tcon	Q2: CD45RA+ , CCR7+	126
ID217	824	Geometric Mean (CD25)	Q2: CD45RA+ , CCR7+_Tcon	Q2: CD45RA+ , CCR7+	289
ID009	515	Geometric Mean (CD25)	Q2: CD45RA+ , CCR7+_Tcon	Q2: CD45RA+ , CCR7+	47
ID189	566	Geometric Mean (CD25)	Q2: CD45RA+ , CCR7+_Tcon	Q2: CD45RA+ , CCR7+	52
ID195	601	Geometric Mean (CD25)	Q2: CD45RA+ , CCR7+_Tcon	Q2: CD45RA+ , CCR7+	32
ID196	586	Geometric Mean (CD25)	Q2: CD45RA+ , CCR7+_Tcon	Q2: CD45RA+ , CCR7+	28
ID201	1002	Geometric Mean (CD25)	Q2: CD45RA+ , CCR7+_Tcon	Q2: CD45RA+ , CCR7+	522
ID011	598	Geometric Mean (CD25)	Q2: CD45RA+ , CCR7+_Tcon	Q2: CD45RA+ , CCR7+	68
ID012	603	Geometric Mean (CD25)	Q2: CD45RA+ , CCR7+_Tcon	Q2: CD45RA+ , CCR7+	146
ID72	2566	Geometric Mean (CD122)	Q3: CD45RA+ , CCR7-_Tcon	Q3: CD45RA+ , CCR7-	60
ID002	2410	Geometric Mean (CD122)	Q3: CD45RA+ , CCR7-_Tcon	Q3: CD45RA+ , CCR7-	0
ID003	2609	Geometric Mean (CD122)	Q3: CD45RA+ , CCR7-_Tcon	Q3: CD45RA+ , CCR7-	280
ID004	2603	Geometric Mean (CD122)	Q3: CD45RA+ , CCR7-_Tcon	Q3: CD45RA+ , CCR7-	276
ID73	2167	Geometric Mean (CD122)	Q3: CD45RA+ , CCR7-_Tcon	Q3: CD45RA+ , CCR7-	0
ID74	2683	Geometric Mean (CD122)	Q3: CD45RA+ , CCR7-_Tcon	Q3: CD45RA+ , CCR7-	148
ID75	2852	Geometric Mean (CD122)	Q3: CD45RA+ , CCR7-_Tcon	Q3: CD45RA+ , CCR7-	270
ID92	2633	Geometric Mean (CD122)	Q3: CD45RA+ , CCR7-_Tcon	Q3: CD45RA+ , CCR7-	149
ID182	2547	Geometric Mean (CD122)	Q3: CD45RA+ , CCR7-_Tcon	Q3: CD45RA+ , CCR7-	0
ID183	2520	Geometric Mean (CD122)	Q3: CD45RA+ , CCR7-_Tcon	Q3: CD45RA+ , CCR7-	127
ID185	1710	Geometric Mean (CD122)	Q3: CD45RA+ , CCR7-_Tcon	Q3: CD45RA+ , CCR7-	0
ID001	2157	Geometric Mean (CD122)	Q3: CD45RA+ , CCR7-_Tcon	Q3: CD45RA+ , CCR7-	-59
ID76	2437	Geometric Mean (CD122)	Q3: CD45RA+ , CCR7-_Tcon	Q3: CD45RA+ , CCR7-	149
ID006	2376	Geometric Mean (CD122)	Q3: CD45RA+ , CCR7-_Tcon	Q3: CD45RA+ , CCR7-	129
ID007	2769	Geometric Mean (CD122)	Q3: CD45RA+ , CCR7-_Tcon	Q3: CD45RA+ , CCR7-	205
ID008	2711	Geometric Mean (CD122)	Q3: CD45RA+ , CCR7-_Tcon	Q3: CD45RA+ , CCR7-	192
ID78	2662	Geometric Mean (CD122)	Q3: CD45RA+ , CCR7-_Tcon	Q3: CD45RA+ , CCR7-	264
ID82	2876	Geometric Mean (CD122)	Q3: CD45RA+ , CCR7-_Tcon	Q3: CD45RA+ , CCR7-	376
ID83	2781	Geometric Mean (CD122)	Q3: CD45RA+ , CCR7-_Tcon	Q3: CD45RA+ , CCR7-	277
ID77	2653	Geometric Mean (CD122)	Q3: CD45RA+ , CCR7-_Tcon	Q3: CD45RA+ , CCR7-	201
ID79	2739	Geometric Mean (CD122)	Q3: CD45RA+ , CCR7-_Tcon	Q3: CD45RA+ , CCR7-	239
ID80	2779	Geometric Mean (CD122)	Q3: CD45RA+ , CCR7-_Tcon	Q3: CD45RA+ , CCR7-	258
ID84	2599	Geometric Mean (CD122)	Q3: CD45RA+ , CCR7-_Tcon	Q3: CD45RA+ , CCR7-	260
ID005	2363	Geometric Mean (CD122)	Q3: CD45RA+ , CCR7-_Tcon	Q3: CD45RA+ , CCR7-	0
ID86	2356	Geometric Mean (CD122)	Q3: CD45RA+ , CCR7-_Tcon	Q3: CD45RA+ , CCR7-	181
ID010	2173	Geometric Mean (CD122)	Q3: CD45RA+ , CCR7-_Tcon	Q3: CD45RA+ , CCR7-	0
ID85	2571	Geometric Mean (CD122)	Q3: CD45RA+ , CCR7-_Tcon	Q3: CD45RA+ , CCR7-	328
ID89	2748	Geometric Mean (CD122)	Q3: CD45RA+ , CCR7-_Tcon	Q3: CD45RA+ , CCR7-	323
ID87	2773	Geometric Mean (CD122)	Q3: CD45RA+ , CCR7-_Tcon	Q3: CD45RA+ , CCR7-	266
ID88	2901	Geometric Mean (CD122)	Q3: CD45RA+ , CCR7-_Tcon	Q3: CD45RA+ , CCR7-	475
ID90	2732	Geometric Mean (CD122)	Q3: CD45RA+ , CCR7-_Tcon	Q3: CD45RA+ , CCR7-	569
ID91	2521	Geometric Mean (CD122)	Q3: CD45RA+ , CCR7-_Tcon	Q3: CD45RA+ , CCR7-	254
ID213	2456	Geometric Mean (CD122)	Q3: CD45RA+ , CCR7-_Tcon	Q3: CD45RA+ , CCR7-	215
ID214	2736	Geometric Mean (CD122)	Q3: CD45RA+ , CCR7-_Tcon	Q3: CD45RA+ , CCR7-	220
ID217	2458	Geometric Mean (CD122)	Q3: CD45RA+ , CCR7-_Tcon	Q3: CD45RA+ , CCR7-	263
ID009	2476	Geometric Mean (CD122)	Q3: CD45RA+ , CCR7-_Tcon	Q3: CD45RA+ , CCR7-	80
ID189	2520	Geometric Mean (CD122)	Q3: CD45RA+ , CCR7-_Tcon	Q3: CD45RA+ , CCR7-	213
ID195	2550	Geometric Mean (CD122)	Q3: CD45RA+ , CCR7-_Tcon	Q3: CD45RA+ , CCR7-	415
ID196	2611	Geometric Mean (CD122)	Q3: CD45RA+ , CCR7-_Tcon	Q3: CD45RA+ , CCR7-	227
ID201	2623	Geometric Mean (CD122)	Q3: CD45RA+ , CCR7-_Tcon	Q3: CD45RA+ , CCR7-	290
ID011	2711	Geometric Mean (CD122)	Q3: CD45RA+ , CCR7-_Tcon	Q3: CD45RA+ , CCR7-	254
ID012	2683	Geometric Mean (CD122)	Q3: CD45RA+ , CCR7-_Tcon	Q3: CD45RA+ , CCR7-	263
ID72	6565	Geometric Mean (CD127)	Q3: CD45RA+ , CCR7-_Tcon	Q3: CD45RA+ , CCR7-	6312
ID002	9877	Geometric Mean (CD127)	Q3: CD45RA+ , CCR7-_Tcon	Q3: CD45RA+ , CCR7-	9660
ID003	9201	Geometric Mean (CD127)	Q3: CD45RA+ , CCR7-_Tcon	Q3: CD45RA+ , CCR7-	8973
ID004	7461	Geometric Mean (CD127)	Q3: CD45RA+ , CCR7-_Tcon	Q3: CD45RA+ , CCR7-	7246
ID73	13317	Geometric Mean (CD127)	Q3: CD45RA+ , CCR7-_Tcon	Q3: CD45RA+ , CCR7-	13090
ID74	14942	Geometric Mean (CD127)	Q3: CD45RA+ , CCR7-_Tcon	Q3: CD45RA+ , CCR7-	14677
ID75	17338	Geometric Mean (CD127)	Q3: CD45RA+ , CCR7-_Tcon	Q3: CD45RA+ , CCR7-	17055
ID92	14918	Geometric Mean (CD127)	Q3: CD45RA+ , CCR7-_Tcon	Q3: CD45RA+ , CCR7-	14636
ID182	9690	Geometric Mean (CD127)	Q3: CD45RA+ , CCR7-_Tcon	Q3: CD45RA+ , CCR7-	9397
ID183	4832	Geometric Mean (CD127)	Q3: CD45RA+ , CCR7-_Tcon	Q3: CD45RA+ , CCR7-	4597
ID185	8457	Geometric Mean (CD127)	Q3: CD45RA+ , CCR7-_Tcon	Q3: CD45RA+ , CCR7-	8177
ID001	5862	Geometric Mean (CD127)	Q3: CD45RA+ , CCR7-_Tcon	Q3: CD45RA+ , CCR7-	5652
ID76	6598	Geometric Mean (CD127)	Q3: CD45RA+ , CCR7-_Tcon	Q3: CD45RA+ , CCR7-	6348
ID006	6189	Geometric Mean (CD127)	Q3: CD45RA+ , CCR7-_Tcon	Q3: CD45RA+ , CCR7-	5930
ID007	8622	Geometric Mean (CD127)	Q3: CD45RA+ , CCR7-_Tcon	Q3: CD45RA+ , CCR7-	8235
ID008	9417	Geometric Mean (CD127)	Q3: CD45RA+ , CCR7-_Tcon	Q3: CD45RA+ , CCR7-	9123
ID78	6985	Geometric Mean (CD127)	Q3: CD45RA+ , CCR7-_Tcon	Q3: CD45RA+ , CCR7-	6688
ID82	16165	Geometric Mean (CD127)	Q3: CD45RA+ , CCR7-_Tcon	Q3: CD45RA+ , CCR7-	15879
ID83	7639	Geometric Mean (CD127)	Q3: CD45RA+ , CCR7-_Tcon	Q3: CD45RA+ , CCR7-	7345
ID77	21886	Geometric Mean (CD127)	Q3: CD45RA+ , CCR7-_Tcon	Q3: CD45RA+ , CCR7-	21635
ID79	14341	Geometric Mean (CD127)	Q3: CD45RA+ , CCR7-_Tcon	Q3: CD45RA+ , CCR7-	14063
ID80	13805	Geometric Mean (CD127)	Q3: CD45RA+ , CCR7-_Tcon	Q3: CD45RA+ , CCR7-	13520
ID84	7204	Geometric Mean (CD127)	Q3: CD45RA+ , CCR7-_Tcon	Q3: CD45RA+ , CCR7-	7001
ID005	9523	Geometric Mean (CD127)	Q3: CD45RA+ , CCR7-_Tcon	Q3: CD45RA+ , CCR7-	9215
ID86	24475	Geometric Mean (CD127)	Q3: CD45RA+ , CCR7-_Tcon	Q3: CD45RA+ , CCR7-	24254
ID010	2260	Geometric Mean (CD127)	Q3: CD45RA+ , CCR7-_Tcon	Q3: CD45RA+ , CCR7-	2004
ID85	14152	Geometric Mean (CD127)	Q3: CD45RA+ , CCR7-_Tcon	Q3: CD45RA+ , CCR7-	13950
ID89	6264	Geometric Mean (CD127)	Q3: CD45RA+ , CCR7-_Tcon	Q3: CD45RA+ , CCR7-	5984
ID87	8561	Geometric Mean (CD127)	Q3: CD45RA+ , CCR7-_Tcon	Q3: CD45RA+ , CCR7-	8310
ID88	4713	Geometric Mean (CD127)	Q3: CD45RA+ , CCR7-_Tcon	Q3: CD45RA+ , CCR7-	4523
ID90	1355	Geometric Mean (CD127)	Q3: CD45RA+ , CCR7-_Tcon	Q3: CD45RA+ , CCR7-	1171
ID91	17712	Geometric Mean (CD127)	Q3: CD45RA+ , CCR7-_Tcon	Q3: CD45RA+ , CCR7-	17490
ID213	1311	Geometric Mean (CD127)	Q3: CD45RA+ , CCR7-_Tcon	Q3: CD45RA+ , CCR7-	1122
ID214	14161	Geometric Mean (CD127)	Q3: CD45RA+ , CCR7-_Tcon	Q3: CD45RA+ , CCR7-	13884
ID217	16361	Geometric Mean (CD127)	Q3: CD45RA+ , CCR7-_Tcon	Q3: CD45RA+ , CCR7-	16135
ID009	7389	Geometric Mean (CD127)	Q3: CD45RA+ , CCR7-_Tcon	Q3: CD45RA+ , CCR7-	7075
ID189	12959	Geometric Mean (CD127)	Q3: CD45RA+ , CCR7-_Tcon	Q3: CD45RA+ , CCR7-	12702
ID195	5884	Geometric Mean (CD127)	Q3: CD45RA+ , CCR7-_Tcon	Q3: CD45RA+ , CCR7-	5626
ID196	9761	Geometric Mean (CD127)	Q3: CD45RA+ , CCR7-_Tcon	Q3: CD45RA+ , CCR7-	9472
ID201	8926	Geometric Mean (CD127)	Q3: CD45RA+ , CCR7-_Tcon	Q3: CD45RA+ , CCR7-	8679
ID011	13744	Geometric Mean (CD127)	Q3: CD45RA+ , CCR7-_Tcon	Q3: CD45RA+ , CCR7-	13500
ID012	3541	Geometric Mean (CD127)	Q3: CD45RA+ , CCR7-_Tcon	Q3: CD45RA+ , CCR7-	3269
ID72	2953	Geometric Mean (CD132)	Q3: CD45RA+ , CCR7-_Tcon	Q3: CD45RA+ , CCR7-	2255
ID002	3422	Geometric Mean (CD132)	Q3: CD45RA+ , CCR7-_Tcon	Q3: CD45RA+ , CCR7-	2601
ID003	3786	Geometric Mean (CD132)	Q3: CD45RA+ , CCR7-_Tcon	Q3: CD45RA+ , CCR7-	3010
ID004	2664	Geometric Mean (CD132)	Q3: CD45RA+ , CCR7-_Tcon	Q3: CD45RA+ , CCR7-	1904
ID73	3075	Geometric Mean (CD132)	Q3: CD45RA+ , CCR7-_Tcon	Q3: CD45RA+ , CCR7-	2361
ID74	3896	Geometric Mean (CD132)	Q3: CD45RA+ , CCR7-_Tcon	Q3: CD45RA+ , CCR7-	3175
ID75	3969	Geometric Mean (CD132)	Q3: CD45RA+ , CCR7-_Tcon	Q3: CD45RA+ , CCR7-	3185
ID92	3978	Geometric Mean (CD132)	Q3: CD45RA+ , CCR7-_Tcon	Q3: CD45RA+ , CCR7-	3170
ID182	2985	Geometric Mean (CD132)	Q3: CD45RA+ , CCR7-_Tcon	Q3: CD45RA+ , CCR7-	2102
ID183	1678	Geometric Mean (CD132)	Q3: CD45RA+ , CCR7-_Tcon	Q3: CD45RA+ , CCR7-	950
ID185	2297	Geometric Mean (CD132)	Q3: CD45RA+ , CCR7-_Tcon	Q3: CD45RA+ , CCR7-	1481
ID001	3786	Geometric Mean (CD132)	Q3: CD45RA+ , CCR7-_Tcon	Q3: CD45RA+ , CCR7-	3084
ID76	2855	Geometric Mean (CD132)	Q3: CD45RA+ , CCR7-_Tcon	Q3: CD45RA+ , CCR7-	2132
ID006	3886	Geometric Mean (CD132)	Q3: CD45RA+ , CCR7-_Tcon	Q3: CD45RA+ , CCR7-	3061
ID007	3444	Geometric Mean (CD132)	Q3: CD45RA+ , CCR7-_Tcon	Q3: CD45RA+ , CCR7-	2604
ID008	3864	Geometric Mean (CD132)	Q3: CD45RA+ , CCR7-_Tcon	Q3: CD45RA+ , CCR7-	2869
ID78	3245	Geometric Mean (CD132)	Q3: CD45RA+ , CCR7-_Tcon	Q3: CD45RA+ , CCR7-	2453
ID82	3776	Geometric Mean (CD132)	Q3: CD45RA+ , CCR7-_Tcon	Q3: CD45RA+ , CCR7-	2972
ID83	2753	Geometric Mean (CD132)	Q3: CD45RA+ , CCR7-_Tcon	Q3: CD45RA+ , CCR7-	1978
ID77	4244	Geometric Mean (CD132)	Q3: CD45RA+ , CCR7-_Tcon	Q3: CD45RA+ , CCR7-	3407
ID79	3886	Geometric Mean (CD132)	Q3: CD45RA+ , CCR7-_Tcon	Q3: CD45RA+ , CCR7-	2907
ID80	3973	Geometric Mean (CD132)	Q3: CD45RA+ , CCR7-_Tcon	Q3: CD45RA+ , CCR7-	3144
ID84	2696	Geometric Mean (CD132)	Q3: CD45RA+ , CCR7-_Tcon	Q3: CD45RA+ , CCR7-	1980
ID005	3597	Geometric Mean (CD132)	Q3: CD45RA+ , CCR7-_Tcon	Q3: CD45RA+ , CCR7-	2797
ID86	2734	Geometric Mean (CD132)	Q3: CD45RA+ , CCR7-_Tcon	Q3: CD45RA+ , CCR7-	2128
ID010	2055	Geometric Mean (CD132)	Q3: CD45RA+ , CCR7-_Tcon	Q3: CD45RA+ , CCR7-	1339
ID85	3763	Geometric Mean (CD132)	Q3: CD45RA+ , CCR7-_Tcon	Q3: CD45RA+ , CCR7-	3062
ID89	3147	Geometric Mean (CD132)	Q3: CD45RA+ , CCR7-_Tcon	Q3: CD45RA+ , CCR7-	2430
ID87	3004	Geometric Mean (CD132)	Q3: CD45RA+ , CCR7-_Tcon	Q3: CD45RA+ , CCR7-	2215
ID88	3624	Geometric Mean (CD132)	Q3: CD45RA+ , CCR7-_Tcon	Q3: CD45RA+ , CCR7-	2823
ID90	3133	Geometric Mean (CD132)	Q3: CD45RA+ , CCR7-_Tcon	Q3: CD45RA+ , CCR7-	2315
ID91	2579	Geometric Mean (CD132)	Q3: CD45RA+ , CCR7-_Tcon	Q3: CD45RA+ , CCR7-	1889
ID213	3113	Geometric Mean (CD132)	Q3: CD45RA+ , CCR7-_Tcon	Q3: CD45RA+ , CCR7-	2363
ID214	2147	Geometric Mean (CD132)	Q3: CD45RA+ , CCR7-_Tcon	Q3: CD45RA+ , CCR7-	1288
ID217	3002	Geometric Mean (CD132)	Q3: CD45RA+ , CCR7-_Tcon	Q3: CD45RA+ , CCR7-	2349
ID009	3055	Geometric Mean (CD132)	Q3: CD45RA+ , CCR7-_Tcon	Q3: CD45RA+ , CCR7-	2377
ID189	3207	Geometric Mean (CD132)	Q3: CD45RA+ , CCR7-_Tcon	Q3: CD45RA+ , CCR7-	2436
ID195	2905	Geometric Mean (CD132)	Q3: CD45RA+ , CCR7-_Tcon	Q3: CD45RA+ , CCR7-	2280
ID196	3408	Geometric Mean (CD132)	Q3: CD45RA+ , CCR7-_Tcon	Q3: CD45RA+ , CCR7-	2666
ID201	2556	Geometric Mean (CD132)	Q3: CD45RA+ , CCR7-_Tcon	Q3: CD45RA+ , CCR7-	1853
ID011	4165	Geometric Mean (CD132)	Q3: CD45RA+ , CCR7-_Tcon	Q3: CD45RA+ , CCR7-	3231
ID012	3051	Geometric Mean (CD132)	Q3: CD45RA+ , CCR7-_Tcon	Q3: CD45RA+ , CCR7-	2219
ID72	910	Geometric Mean (CD25)	Q3: CD45RA+ , CCR7-_Tcon	Q3: CD45RA+ , CCR7-	301
ID002	1562	Geometric Mean (CD25)	Q3: CD45RA+ , CCR7-_Tcon	Q3: CD45RA+ , CCR7-	929
ID003	1155	Geometric Mean (CD25)	Q3: CD45RA+ , CCR7-_Tcon	Q3: CD45RA+ , CCR7-	510
ID004	794	Geometric Mean (CD25)	Q3: CD45RA+ , CCR7-_Tcon	Q3: CD45RA+ , CCR7-	180
ID73	907	Geometric Mean (CD25)	Q3: CD45RA+ , CCR7-_Tcon	Q3: CD45RA+ , CCR7-	248
ID74	1330	Geometric Mean (CD25)	Q3: CD45RA+ , CCR7-_Tcon	Q3: CD45RA+ , CCR7-	634
ID75	1581	Geometric Mean (CD25)	Q3: CD45RA+ , CCR7-_Tcon	Q3: CD45RA+ , CCR7-	862
ID92	1388	Geometric Mean (CD25)	Q3: CD45RA+ , CCR7-_Tcon	Q3: CD45RA+ , CCR7-	663
ID182	1267	Geometric Mean (CD25)	Q3: CD45RA+ , CCR7-_Tcon	Q3: CD45RA+ , CCR7-	578
ID183	911	Geometric Mean (CD25)	Q3: CD45RA+ , CCR7-_Tcon	Q3: CD45RA+ , CCR7-	251
ID185	902	Geometric Mean (CD25)	Q3: CD45RA+ , CCR7-_Tcon	Q3: CD45RA+ , CCR7-	209
ID001	788	Geometric Mean (CD25)	Q3: CD45RA+ , CCR7-_Tcon	Q3: CD45RA+ , CCR7-	191
ID76	979	Geometric Mean (CD25)	Q3: CD45RA+ , CCR7-_Tcon	Q3: CD45RA+ , CCR7-	326
ID006	684	Geometric Mean (CD25)	Q3: CD45RA+ , CCR7-_Tcon	Q3: CD45RA+ , CCR7-	14
ID007	1550	Geometric Mean (CD25)	Q3: CD45RA+ , CCR7-_Tcon	Q3: CD45RA+ , CCR7-	667
ID008	1383	Geometric Mean (CD25)	Q3: CD45RA+ , CCR7-_Tcon	Q3: CD45RA+ , CCR7-	682
ID78	1276	Geometric Mean (CD25)	Q3: CD45RA+ , CCR7-_Tcon	Q3: CD45RA+ , CCR7-	584
ID82	1352	Geometric Mean (CD25)	Q3: CD45RA+ , CCR7-_Tcon	Q3: CD45RA+ , CCR7-	622
ID83	1346	Geometric Mean (CD25)	Q3: CD45RA+ , CCR7-_Tcon	Q3: CD45RA+ , CCR7-	550
ID77	1976	Geometric Mean (CD25)	Q3: CD45RA+ , CCR7-_Tcon	Q3: CD45RA+ , CCR7-	1293
ID79	1622	Geometric Mean (CD25)	Q3: CD45RA+ , CCR7-_Tcon	Q3: CD45RA+ , CCR7-	924
ID80	1883	Geometric Mean (CD25)	Q3: CD45RA+ , CCR7-_Tcon	Q3: CD45RA+ , CCR7-	1186
ID84	1062	Geometric Mean (CD25)	Q3: CD45RA+ , CCR7-_Tcon	Q3: CD45RA+ , CCR7-	371
ID005	1221	Geometric Mean (CD25)	Q3: CD45RA+ , CCR7-_Tcon	Q3: CD45RA+ , CCR7-	447
[truncated: 1,362 more rows]
