# Supplementary material for: Dysregulation of homeostatic cytokine receptors drives prolonged T cell activation following acute SARS-CoV-2 infection in humans
Source: Nat Commun. 2025 Nov 27;16:11693. doi: 10.1038/s41467-025-66753-1 (PMC12748759; doi:10.1038/s41467-025-66753-1)
Supplement: Supplementary file 18 — Source Data 2 [file 41467_2025_66753_MOESM18_ESM.xlsx]

## Sheet: Fig2b,c,g
pat_id	Timepoint	measuVacc_04ent	type	short	subset
Vacc_01	BSL	1921	Geometric Mean (CD122)	Dex-	CD4
Vacc_02	3d	1949	Geometric Mean (CD122)	Dex-	CD4
Vacc_02	10d	2003	Geometric Mean (CD122)	Dex-	CD4
Vacc_02	30d	1963	Geometric Mean (CD122)	Dex-	CD4
Vacc_01	3d	2042	Geometric Mean (CD122)	Dex-	CD4
Vacc_01	10d	2013	Geometric Mean (CD122)	Dex-	CD4
Vacc_01	30d	1999	Geometric Mean (CD122)	Dex-	CD4
Vacc_03	BSL	1942	Geometric Mean (CD122)	Dex-	CD4
Vacc_03	3d	2030	Geometric Mean (CD122)	Dex-	CD4
Vacc_03	10d	2016	Geometric Mean (CD122)	Dex-	CD4
Vacc_03	30d	2036	Geometric Mean (CD122)	Dex-	CD4
Vacc_02	BSL	1875	Geometric Mean (CD122)	Dex-	CD4
Vacc_04	BSL	1777	Geometric Mean (CD122)	Dex-	CD4
Vacc_04	3d	2011	Geometric Mean (CD122)	Dex-	CD4
Vacc_04	10d	2019	Geometric Mean (CD122)	Dex-	CD4
Vacc_04	30d	2085	Geometric Mean (CD122)	Dex-	CD4
Vacc_05	3d	2044	Geometric Mean (CD122)	Dex-	CD4
Vacc_05	10d	1989	Geometric Mean (CD122)	Dex-	CD4
Vacc_05	30d	2048	Geometric Mean (CD122)	Dex-	CD4
Vacc_05	BSL	1842	Geometric Mean (CD122)	Dex-	CD4
Vacc_06	BSL	2004	Geometric Mean (CD122)	Dex-	CD4
Vacc_06	3d	2007	Geometric Mean (CD122)	Dex-	CD4
Vacc_06	10d	1945	Geometric Mean (CD122)	Dex-	CD4
Vacc_06	30d	2009	Geometric Mean (CD122)	Dex-	CD4
Vacc_07	BSL	1977	Geometric Mean (CD122)	Dex-	CD4
Vacc_07	3d	1952	Geometric Mean (CD122)	Dex-	CD4
Vacc_07	10d	1981	Geometric Mean (CD122)	Dex-	CD4
Vacc_07	30d	1942	Geometric Mean (CD122)	Dex-	CD4
Vacc_01	BSL	17612	Geometric Mean (CD127)	Dex-	CD4
Vacc_02	3d	19120	Geometric Mean (CD127)	Dex-	CD4
Vacc_02	10d	18097	Geometric Mean (CD127)	Dex-	CD4
Vacc_02	30d	19524	Geometric Mean (CD127)	Dex-	CD4
Vacc_01	3d	19679	Geometric Mean (CD127)	Dex-	CD4
Vacc_01	10d	20131	Geometric Mean (CD127)	Dex-	CD4
Vacc_01	30d	22123	Geometric Mean (CD127)	Dex-	CD4
Vacc_03	BSL	20936	Geometric Mean (CD127)	Dex-	CD4
Vacc_03	3d	21351	Geometric Mean (CD127)	Dex-	CD4
Vacc_03	10d	20632	Geometric Mean (CD127)	Dex-	CD4
Vacc_03	30d	19795	Geometric Mean (CD127)	Dex-	CD4
Vacc_02	BSL	18281	Geometric Mean (CD127)	Dex-	CD4
Vacc_04	BSL	14342	Geometric Mean (CD127)	Dex-	CD4
Vacc_04	3d	19966	Geometric Mean (CD127)	Dex-	CD4
Vacc_04	10d	18752	Geometric Mean (CD127)	Dex-	CD4
Vacc_04	30d	13216	Geometric Mean (CD127)	Dex-	CD4
Vacc_05	3d	13388	Geometric Mean (CD127)	Dex-	CD4
Vacc_05	10d	14686	Geometric Mean (CD127)	Dex-	CD4
Vacc_05	30d	14115	Geometric Mean (CD127)	Dex-	CD4
Vacc_05	BSL	13113	Geometric Mean (CD127)	Dex-	CD4
Vacc_06	BSL	18816	Geometric Mean (CD127)	Dex-	CD4
Vacc_06	3d	18307	Geometric Mean (CD127)	Dex-	CD4
Vacc_06	10d	19033	Geometric Mean (CD127)	Dex-	CD4
Vacc_06	30d	19085	Geometric Mean (CD127)	Dex-	CD4
Vacc_07	BSL	16145	Geometric Mean (CD127)	Dex-	CD4
Vacc_07	3d	16896	Geometric Mean (CD127)	Dex-	CD4
Vacc_07	10d	17283	Geometric Mean (CD127)	Dex-	CD4
Vacc_07	30d	16905	Geometric Mean (CD127)	Dex-	CD4
Vacc_01	BSL	2376	Geometric Mean (CD132)	Dex-	CD4
Vacc_02	3d	1926	Geometric Mean (CD132)	Dex-	CD4
Vacc_02	10d	1954	Geometric Mean (CD132)	Dex-	CD4
Vacc_02	30d	1772	Geometric Mean (CD132)	Dex-	CD4
Vacc_01	3d	2185	Geometric Mean (CD132)	Dex-	CD4
Vacc_01	10d	2172	Geometric Mean (CD132)	Dex-	CD4
Vacc_01	30d	2269	Geometric Mean (CD132)	Dex-	CD4
Vacc_03	BSL	2390	Geometric Mean (CD132)	Dex-	CD4
Vacc_03	3d	2364	Geometric Mean (CD132)	Dex-	CD4
Vacc_03	10d	2187	Geometric Mean (CD132)	Dex-	CD4
Vacc_03	30d	2208	Geometric Mean (CD132)	Dex-	CD4
Vacc_02	BSL	2206	Geometric Mean (CD132)	Dex-	CD4
Vacc_04	BSL	2545	Geometric Mean (CD132)	Dex-	CD4
Vacc_04	3d	2211	Geometric Mean (CD132)	Dex-	CD4
Vacc_04	10d	1984	Geometric Mean (CD132)	Dex-	CD4
Vacc_04	30d	2241	Geometric Mean (CD132)	Dex-	CD4
Vacc_05	3d	1829	Geometric Mean (CD132)	Dex-	CD4
Vacc_05	10d	1919	Geometric Mean (CD132)	Dex-	CD4
Vacc_05	30d	1905	Geometric Mean (CD132)	Dex-	CD4
Vacc_05	BSL	2273	Geometric Mean (CD132)	Dex-	CD4
Vacc_06	BSL	1789	Geometric Mean (CD132)	Dex-	CD4
Vacc_06	3d	1888	Geometric Mean (CD132)	Dex-	CD4
Vacc_06	10d	1782	Geometric Mean (CD132)	Dex-	CD4
Vacc_06	30d	1839	Geometric Mean (CD132)	Dex-	CD4
Vacc_07	BSL	1886	Geometric Mean (CD132)	Dex-	CD4
Vacc_07	3d	2052	Geometric Mean (CD132)	Dex-	CD4
Vacc_07	10d	1762	Geometric Mean (CD132)	Dex-	CD4
Vacc_07	30d	1858	Geometric Mean (CD132)	Dex-	CD4
Vacc_01	BSL	730	Geometric Mean (CD25)	Dex-	CD4
Vacc_02	3d	963	Geometric Mean (CD25)	Dex-	CD4
Vacc_02	10d	902	Geometric Mean (CD25)	Dex-	CD4
Vacc_02	30d	927	Geometric Mean (CD25)	Dex-	CD4
Vacc_01	3d	898	Geometric Mean (CD25)	Dex-	CD4
Vacc_01	10d	871	Geometric Mean (CD25)	Dex-	CD4
Vacc_01	30d	932	Geometric Mean (CD25)	Dex-	CD4
Vacc_03	BSL	980	Geometric Mean (CD25)	Dex-	CD4
Vacc_03	3d	1040	Geometric Mean (CD25)	Dex-	CD4
Vacc_03	10d	1077	Geometric Mean (CD25)	Dex-	CD4
Vacc_03	30d	1073	Geometric Mean (CD25)	Dex-	CD4
Vacc_02	BSL	723	Geometric Mean (CD25)	Dex-	CD4
Vacc_04	BSL	643	Geometric Mean (CD25)	Dex-	CD4
Vacc_04	3d	600	Geometric Mean (CD25)	Dex-	CD4
Vacc_04	10d	574	Geometric Mean (CD25)	Dex-	CD4
Vacc_04	30d	698	Geometric Mean (CD25)	Dex-	CD4
Vacc_05	3d	697	Geometric Mean (CD25)	Dex-	CD4
Vacc_05	10d	707	Geometric Mean (CD25)	Dex-	CD4
Vacc_05	30d	568	Geometric Mean (CD25)	Dex-	CD4
Vacc_05	BSL	445	Geometric Mean (CD25)	Dex-	CD4
Vacc_06	BSL	951	Geometric Mean (CD25)	Dex-	CD4
Vacc_06	3d	1095	Geometric Mean (CD25)	Dex-	CD4
Vacc_06	10d	1054	Geometric Mean (CD25)	Dex-	CD4
Vacc_06	30d	998	Geometric Mean (CD25)	Dex-	CD4
Vacc_07	BSL	499	Geometric Mean (CD25)	Dex-	CD4
Vacc_07	3d	515	Geometric Mean (CD25)	Dex-	CD4
Vacc_07	10d	563	Geometric Mean (CD25)	Dex-	CD4
Vacc_07	30d	537	Geometric Mean (CD25)	Dex-	CD4
Vacc_01	BSL	2245	Geometric Mean (CD38)	Dex-	CD4
Vacc_02	3d	3513	Geometric Mean (CD38)	Dex-	CD4
Vacc_02	10d	3411	Geometric Mean (CD38)	Dex-	CD4
Vacc_02	30d	3665	Geometric Mean (CD38)	Dex-	CD4
Vacc_01	3d	2691	Geometric Mean (CD38)	Dex-	CD4
Vacc_01	10d	2688	Geometric Mean (CD38)	Dex-	CD4
Vacc_01	30d	2744	Geometric Mean (CD38)	Dex-	CD4
Vacc_03	BSL	2389	Geometric Mean (CD38)	Dex-	CD4
Vacc_03	3d	2989	Geometric Mean (CD38)	Dex-	CD4
Vacc_03	10d	2993	Geometric Mean (CD38)	Dex-	CD4
Vacc_03	30d	3109	Geometric Mean (CD38)	Dex-	CD4
Vacc_02	BSL	3020	Geometric Mean (CD38)	Dex-	CD4
Vacc_04	BSL	1646	Geometric Mean (CD38)	Dex-	CD4
Vacc_04	3d	3517	Geometric Mean (CD38)	Dex-	CD4
Vacc_04	10d	3366	Geometric Mean (CD38)	Dex-	CD4
Vacc_04	30d	2449	Geometric Mean (CD38)	Dex-	CD4
Vacc_05	3d	3121	Geometric Mean (CD38)	Dex-	CD4
Vacc_05	10d	2829	Geometric Mean (CD38)	Dex-	CD4
Vacc_05	30d	2845	Geometric Mean (CD38)	Dex-	CD4
Vacc_05	BSL	2561	Geometric Mean (CD38)	Dex-	CD4
Vacc_06	BSL	2616	Geometric Mean (CD38)	Dex-	CD4
Vacc_06	3d	2559	Geometric Mean (CD38)	Dex-	CD4
Vacc_06	10d	3339	Geometric Mean (CD38)	Dex-	CD4
Vacc_06	30d	2889	Geometric Mean (CD38)	Dex-	CD4
Vacc_07	BSL	3722	Geometric Mean (CD38)	Dex-	CD4
Vacc_07	3d	3596	Geometric Mean (CD38)	Dex-	CD4
Vacc_07	10d	3701	Geometric Mean (CD38)	Dex-	CD4
Vacc_07	30d	3827	Geometric Mean (CD38)	Dex-	CD4
Vacc_01	BSL	1316	Geometric Mean (ICOS)	Dex-	CD4
Vacc_02	3d	1274	Geometric Mean (ICOS)	Dex-	CD4
Vacc_02	10d	1281	Geometric Mean (ICOS)	Dex-	CD4
Vacc_02	30d	1256	Geometric Mean (ICOS)	Dex-	CD4
Vacc_01	3d	1465	Geometric Mean (ICOS)	Dex-	CD4
Vacc_01	10d	1449	Geometric Mean (ICOS)	Dex-	CD4
Vacc_01	30d	1648	Geometric Mean (ICOS)	Dex-	CD4
Vacc_03	BSL	1230	Geometric Mean (ICOS)	Dex-	CD4
Vacc_03	3d	1337	Geometric Mean (ICOS)	Dex-	CD4
Vacc_03	10d	1294	Geometric Mean (ICOS)	Dex-	CD4
Vacc_03	30d	1313	Geometric Mean (ICOS)	Dex-	CD4
Vacc_02	BSL	1110	Geometric Mean (ICOS)	Dex-	CD4
Vacc_04	BSL	931	Geometric Mean (ICOS)	Dex-	CD4
Vacc_04	3d	1353	Geometric Mean (ICOS)	Dex-	CD4
Vacc_04	10d	1194	Geometric Mean (ICOS)	Dex-	CD4
Vacc_04	30d	1061	Geometric Mean (ICOS)	Dex-	CD4
Vacc_05	3d	904	Geometric Mean (ICOS)	Dex-	CD4
Vacc_05	10d	902	Geometric Mean (ICOS)	Dex-	CD4
Vacc_05	30d	856	Geometric Mean (ICOS)	Dex-	CD4
Vacc_05	BSL	753	Geometric Mean (ICOS)	Dex-	CD4
Vacc_01	BSL	469	Geometric Mean (KI-67)	Dex-	CD4
Vacc_02	3d	450	Geometric Mean (KI-67)	Dex-	CD4
Vacc_02	10d	490	Geometric Mean (KI-67)	Dex-	CD4
Vacc_02	30d	460	Geometric Mean (KI-67)	Dex-	CD4
Vacc_01	3d	495	Geometric Mean (KI-67)	Dex-	CD4
Vacc_01	10d	506	Geometric Mean (KI-67)	Dex-	CD4
Vacc_01	30d	530	Geometric Mean (KI-67)	Dex-	CD4
Vacc_03	BSL	428	Geometric Mean (KI-67)	Dex-	CD4
Vacc_03	3d	487	Geometric Mean (KI-67)	Dex-	CD4
Vacc_03	10d	460	Geometric Mean (KI-67)	Dex-	CD4
Vacc_03	30d	535	Geometric Mean (KI-67)	Dex-	CD4
Vacc_02	BSL	400	Geometric Mean (KI-67)	Dex-	CD4
Vacc_04	BSL	238	Geometric Mean (KI-67)	Dex-	CD4
Vacc_04	3d	475	Geometric Mean (KI-67)	Dex-	CD4
Vacc_04	10d	325	Geometric Mean (KI-67)	Dex-	CD4
Vacc_04	30d	352	Geometric Mean (KI-67)	Dex-	CD4
Vacc_05	3d	332	Geometric Mean (KI-67)	Dex-	CD4
Vacc_05	10d	330	Geometric Mean (KI-67)	Dex-	CD4
Vacc_05	30d	339	Geometric Mean (KI-67)	Dex-	CD4
Vacc_05	BSL	256	Geometric Mean (KI-67)	Dex-	CD4
Vacc_06	BSL	363	Geometric Mean (KI-67)	Dex-	CD4
Vacc_06	3d	394	Geometric Mean (KI-67)	Dex-	CD4
Vacc_06	10d	421	Geometric Mean (KI-67)	Dex-	CD4
Vacc_06	30d	380	Geometric Mean (KI-67)	Dex-	CD4
Vacc_07	BSL	401	Geometric Mean (KI-67)	Dex-	CD4
Vacc_07	3d	404	Geometric Mean (KI-67)	Dex-	CD4
Vacc_07	10d	415	Geometric Mean (KI-67)	Dex-	CD4
Vacc_07	30d	505	Geometric Mean (KI-67)	Dex-	CD4
Vacc_01	BSL	1316	Geometric Mean (PD1)	Dex-	CD4
Vacc_02	3d	938	Geometric Mean (PD1)	Dex-	CD4
Vacc_02	10d	953	Geometric Mean (PD1)	Dex-	CD4
Vacc_02	30d	917	Geometric Mean (PD1)	Dex-	CD4
Vacc_01	3d	1222	Geometric Mean (PD1)	Dex-	CD4
Vacc_01	10d	1312	Geometric Mean (PD1)	Dex-	CD4
Vacc_01	30d	1557	Geometric Mean (PD1)	Dex-	CD4
Vacc_03	BSL	1499	Geometric Mean (PD1)	Dex-	CD4
Vacc_03	3d	1373	Geometric Mean (PD1)	Dex-	CD4
Vacc_03	10d	1389	Geometric Mean (PD1)	Dex-	CD4
Vacc_03	30d	1267	Geometric Mean (PD1)	Dex-	CD4
Vacc_02	BSL	935	Geometric Mean (PD1)	Dex-	CD4
Vacc_04	BSL	969	Geometric Mean (PD1)	Dex-	CD4
Vacc_04	3d	1120	Geometric Mean (PD1)	Dex-	CD4
Vacc_04	10d	1047	Geometric Mean (PD1)	Dex-	CD4
Vacc_04	30d	1017	Geometric Mean (PD1)	Dex-	CD4
Vacc_05	3d	792	Geometric Mean (PD1)	Dex-	CD4
Vacc_05	10d	907	Geometric Mean (PD1)	Dex-	CD4
Vacc_05	30d	681	Geometric Mean (PD1)	Dex-	CD4
Vacc_05	BSL	720	Geometric Mean (PD1)	Dex-	CD4
Vacc_06	BSL	857	Geometric Mean (PD1)	Dex-	CD4
Vacc_06	3d	949	Geometric Mean (PD1)	Dex-	CD4
Vacc_06	10d	874	Geometric Mean (PD1)	Dex-	CD4
Vacc_06	30d	929	Geometric Mean (PD1)	Dex-	CD4
Vacc_07	BSL	686	Geometric Mean (PD1)	Dex-	CD4
Vacc_07	3d	708	Geometric Mean (PD1)	Dex-	CD4
Vacc_07	10d	755	Geometric Mean (PD1)	Dex-	CD4
Vacc_07	30d	762	Geometric Mean (PD1)	Dex-	CD4
Vacc_01	BSL	125	Geometric MeanCorr (CD122)	Dex-	CD4
Vacc_02	3d	100	Geometric MeanCorr (CD122)	Dex-	CD4
Vacc_02	10d	117	Geometric MeanCorr (CD122)	Dex-	CD4
Vacc_02	30d	96	Geometric MeanCorr (CD122)	Dex-	CD4
Vacc_01	3d	136	Geometric MeanCorr (CD122)	Dex-	CD4
Vacc_01	10d	112	Geometric MeanCorr (CD122)	Dex-	CD4
Vacc_01	30d	153	Geometric MeanCorr (CD122)	Dex-	CD4
Vacc_03	BSL	170	Geometric MeanCorr (CD122)	Dex-	CD4
Vacc_03	3d	175	Geometric MeanCorr (CD122)	Dex-	CD4
Vacc_03	10d	180	Geometric MeanCorr (CD122)	Dex-	CD4
Vacc_03	30d	162	Geometric MeanCorr (CD122)	Dex-	CD4
Vacc_02	BSL	67	Geometric MeanCorr (CD122)	Dex-	CD4
Vacc_04	BSL	-20	Geometric MeanCorr (CD122)	Dex-	CD4
Vacc_04	3d	114	Geometric MeanCorr (CD122)	Dex-	CD4
Vacc_04	10d	71	Geometric MeanCorr (CD122)	Dex-	CD4
Vacc_04	30d	32	Geometric MeanCorr (CD122)	Dex-	CD4
Vacc_05	3d	94	Geometric MeanCorr (CD122)	Dex-	CD4
Vacc_05	10d	93	Geometric MeanCorr (CD122)	Dex-	CD4
Vacc_05	30d	55	Geometric MeanCorr (CD122)	Dex-	CD4
Vacc_05	BSL	27	Geometric MeanCorr (CD122)	Dex-	CD4
Vacc_06	BSL	77	Geometric MeanCorr (CD122)	Dex-	CD4
Vacc_06	3d	87	Geometric MeanCorr (CD122)	Dex-	CD4
Vacc_06	10d	143	Geometric MeanCorr (CD122)	Dex-	CD4
Vacc_06	30d	51	Geometric MeanCorr (CD122)	Dex-	CD4
Vacc_07	BSL	39	Geometric MeanCorr (CD122)	Dex-	CD4
Vacc_07	3d	91	Geometric MeanCorr (CD122)	Dex-	CD4
Vacc_07	10d	87	Geometric MeanCorr (CD122)	Dex-	CD4
Vacc_07	30d	72	Geometric MeanCorr (CD122)	Dex-	CD4
Vacc_01	BSL	17112	Geometric MeanCorr (CD127)	Dex-	CD4
Vacc_02	3d	18619	Geometric MeanCorr (CD127)	Dex-	CD4
Vacc_02	10d	17595	Geometric MeanCorr (CD127)	Dex-	CD4
Vacc_02	30d	19029	Geometric MeanCorr (CD127)	Dex-	CD4
Vacc_01	3d	19164	Geometric MeanCorr (CD127)	Dex-	CD4
Vacc_01	10d	19607	Geometric MeanCorr (CD127)	Dex-	CD4
Vacc_01	30d	21597	Geometric MeanCorr (CD127)	Dex-	CD4
Vacc_03	BSL	20459	Geometric MeanCorr (CD127)	Dex-	CD4
Vacc_03	3d	20831	Geometric MeanCorr (CD127)	Dex-	CD4
Vacc_03	10d	20111	Geometric MeanCorr (CD127)	Dex-	CD4
Vacc_03	30d	19267	Geometric MeanCorr (CD127)	Dex-	CD4
Vacc_02	BSL	17823	Geometric MeanCorr (CD127)	Dex-	CD4
Vacc_04	BSL	13864	Geometric MeanCorr (CD127)	Dex-	CD4
Vacc_04	3d	19455	Geometric MeanCorr (CD127)	Dex-	CD4
Vacc_04	10d	18231	Geometric MeanCorr (CD127)	Dex-	CD4
Vacc_04	30d	12694	Geometric MeanCorr (CD127)	Dex-	CD4
Vacc_05	3d	12865	Geometric MeanCorr (CD127)	Dex-	CD4
Vacc_05	10d	14160	Geometric MeanCorr (CD127)	Dex-	CD4
Vacc_05	30d	13589	Geometric MeanCorr (CD127)	Dex-	CD4
Vacc_05	BSL	12645	Geometric MeanCorr (CD127)	Dex-	CD4
Vacc_06	BSL	18294	Geometric MeanCorr (CD127)	Dex-	CD4
Vacc_06	3d	17813	Geometric MeanCorr (CD127)	Dex-	CD4
Vacc_06	10d	18542	Geometric MeanCorr (CD127)	Dex-	CD4
Vacc_06	30d	18585	Geometric MeanCorr (CD127)	Dex-	CD4
Vacc_07	BSL	15627	Geometric MeanCorr (CD127)	Dex-	CD4
Vacc_07	3d	16388	Geometric MeanCorr (CD127)	Dex-	CD4
Vacc_07	10d	16767	Geometric MeanCorr (CD127)	Dex-	CD4
Vacc_07	30d	16381	Geometric MeanCorr (CD127)	Dex-	CD4
Vacc_01	BSL	1758	Geometric MeanCorr (CD132)	Dex-	CD4
Vacc_02	3d	1926	Geometric MeanCorr (CD132)	Dex-	CD4
Vacc_02	10d	1954	Geometric MeanCorr (CD132)	Dex-	CD4
Vacc_02	30d	1772	Geometric MeanCorr (CD132)	Dex-	CD4
Vacc_01	3d	2185	Geometric MeanCorr (CD132)	Dex-	CD4
Vacc_01	10d	2172	Geometric MeanCorr (CD132)	Dex-	CD4
Vacc_01	30d	2269	Geometric MeanCorr (CD132)	Dex-	CD4
Vacc_03	BSL	2390	Geometric MeanCorr (CD132)	Dex-	CD4
Vacc_03	3d	2364	Geometric MeanCorr (CD132)	Dex-	CD4
Vacc_03	10d	2187	Geometric MeanCorr (CD132)	Dex-	CD4
Vacc_03	30d	2208	Geometric MeanCorr (CD132)	Dex-	CD4
Vacc_02	BSL	2206	Geometric MeanCorr (CD132)	Dex-	CD4
Vacc_04	BSL	1946	Geometric MeanCorr (CD132)	Dex-	CD4
Vacc_04	3d	1579	Geometric MeanCorr (CD132)	Dex-	CD4
Vacc_04	10d	1319	Geometric MeanCorr (CD132)	Dex-	CD4
Vacc_04	30d	1529	Geometric MeanCorr (CD132)	Dex-	CD4
Vacc_05	3d	1160	Geometric MeanCorr (CD132)	Dex-	CD4
Vacc_05	10d	1279	Geometric MeanCorr (CD132)	Dex-	CD4
Vacc_05	30d	1214	Geometric MeanCorr (CD132)	Dex-	CD4
Vacc_05	BSL	1707	Geometric MeanCorr (CD132)	Dex-	CD4
Vacc_06	BSL	1058	Geometric MeanCorr (CD132)	Dex-	CD4
Vacc_06	3d	1190	Geometric MeanCorr (CD132)	Dex-	CD4
Vacc_06	10d	1123	Geometric MeanCorr (CD132)	Dex-	CD4
Vacc_06	30d	1142	Geometric MeanCorr (CD132)	Dex-	CD4
Vacc_07	BSL	1186	Geometric MeanCorr (CD132)	Dex-	CD4
Vacc_07	3d	1402	Geometric MeanCorr (CD132)	Dex-	CD4
Vacc_07	10d	1093	Geometric MeanCorr (CD132)	Dex-	CD4
Vacc_07	30d	1196	Geometric MeanCorr (CD132)	Dex-	CD4
Vacc_01	BSL	557	Geometric MeanCorr (CD25)	Dex-	CD4
Vacc_02	3d	963	Geometric MeanCorr (CD25)	Dex-	CD4
Vacc_02	10d	902	Geometric MeanCorr (CD25)	Dex-	CD4
Vacc_02	30d	927	Geometric MeanCorr (CD25)	Dex-	CD4
Vacc_01	3d	898	Geometric MeanCorr (CD25)	Dex-	CD4
Vacc_01	10d	871	Geometric MeanCorr (CD25)	Dex-	CD4
Vacc_01	30d	932	Geometric MeanCorr (CD25)	Dex-	CD4
Vacc_03	BSL	980	Geometric MeanCorr (CD25)	Dex-	CD4
Vacc_03	3d	1040	Geometric MeanCorr (CD25)	Dex-	CD4
Vacc_03	10d	1077	Geometric MeanCorr (CD25)	Dex-	CD4
Vacc_03	30d	1073	Geometric MeanCorr (CD25)	Dex-	CD4
Vacc_02	BSL	723	Geometric MeanCorr (CD25)	Dex-	CD4
Vacc_04	BSL	493	Geometric MeanCorr (CD25)	Dex-	CD4
Vacc_04	3d	387	Geometric MeanCorr (CD25)	Dex-	CD4
Vacc_04	10d	344	Geometric MeanCorr (CD25)	Dex-	CD4
Vacc_04	30d	396	Geometric MeanCorr (CD25)	Dex-	CD4
Vacc_05	3d	481	Geometric MeanCorr (CD25)	Dex-	CD4
Vacc_05	10d	531	Geometric MeanCorr (CD25)	Dex-	CD4
Vacc_05	30d	313	Geometric MeanCorr (CD25)	Dex-	CD4
Vacc_05	BSL	338	Geometric MeanCorr (CD25)	Dex-	CD4
Vacc_06	BSL	731	Geometric MeanCorr (CD25)	Dex-	CD4
Vacc_06	3d	887	Geometric MeanCorr (CD25)	Dex-	CD4
Vacc_06	10d	926	Geometric MeanCorr (CD25)	Dex-	CD4
Vacc_06	30d	775	Geometric MeanCorr (CD25)	Dex-	CD4
Vacc_07	BSL	291	Geometric MeanCorr (CD25)	Dex-	CD4
Vacc_07	3d	356	Geometric MeanCorr (CD25)	Dex-	CD4
Vacc_07	10d	380	Geometric MeanCorr (CD25)	Dex-	CD4
Vacc_07	30d	370	Geometric MeanCorr (CD25)	Dex-	CD4
Vacc_01	BSL	0.027	Freq. of Parent	Spike+	CD4
Vacc_02	3d	0.0065	Freq. of Parent	Spike+	CD4
Vacc_02	10d	0.075	Freq. of Parent	Spike+	CD4
Vacc_02	30d	0.051	Freq. of Parent	Spike+	CD4
Vacc_01	3d	0.00894	Freq. of Parent	Spike+	CD4
Vacc_01	10d	0.13	Freq. of Parent	Spike+	CD4
Vacc_01	30d	0.069	Freq. of Parent	Spike+	CD4
Vacc_03	BSL	0.03	Freq. of Parent	Spike+	CD4
Vacc_03	3d	0.012	Freq. of Parent	Spike+	CD4
Vacc_03	10d	0.082	Freq. of Parent	Spike+	CD4
Vacc_03	30d	0.05	Freq. of Parent	Spike+	CD4
Vacc_02	BSL	0.00452	Freq. of Parent	Spike+	CD4
Vacc_04	BSL	0.035	Freq. of Parent	Spike+	CD4
Vacc_04	3d	0.018	Freq. of Parent	Spike+	CD4
Vacc_04	10d	0.14	Freq. of Parent	Spike+	CD4
Vacc_04	30d	0.06	Freq. of Parent	Spike+	CD4
Vacc_05	3d	0.0034	Freq. of Parent	Spike+	CD4
Vacc_05	10d	0.00909	Freq. of Parent	Spike+	CD4
Vacc_05	30d	0.012	Freq. of Parent	Spike+	CD4
Vacc_05	BSL	0.00203	Freq. of Parent	Spike+	CD4
Vacc_06	BSL	0.014	Freq. of Parent	Spike+	CD4
Vacc_06	3d	0.00642	Freq. of Parent	Spike+	CD4
Vacc_06	10d	0.063	Freq. of Parent	Spike+	CD4
Vacc_06	30d	0.041	Freq. of Parent	Spike+	CD4
Vacc_07	BSL	0.00664	Freq. of Parent	Spike+	CD4
Vacc_07	3d	0.0021	Freq. of Parent	Spike+	CD4
Vacc_07	10d	0.03	Freq. of Parent	Spike+	CD4
Vacc_07	30d	0.016	Freq. of Parent	Spike+	CD4
Vacc_01	BSL	2073	Geometric Mean (CD122)	Spike+	CD4
Vacc_02	3d	2423	Geometric Mean (CD122)	Spike+	CD4
Vacc_02	10d	2485	Geometric Mean (CD122)	Spike+	CD4
Vacc_02	30d	2311	Geometric Mean (CD122)	Spike+	CD4
Vacc_01	3d	2794	Geometric Mean (CD122)	Spike+	CD4
Vacc_01	10d	2457	Geometric Mean (CD122)	Spike+	CD4
Vacc_01	30d	2291	Geometric Mean (CD122)	Spike+	CD4
Vacc_03	BSL	2373	Geometric Mean (CD122)	Spike+	CD4
Vacc_03	3d	2475	Geometric Mean (CD122)	Spike+	CD4
Vacc_03	10d	2667	Geometric Mean (CD122)	Spike+	CD4
Vacc_03	30d	2463	Geometric Mean (CD122)	Spike+	CD4
Vacc_02	BSL	2102	Geometric Mean (CD122)	Spike+	CD4
Vacc_04	BSL	1490	Geometric Mean (CD122)	Spike+	CD4
Vacc_04	3d	2982	Geometric Mean (CD122)	Spike+	CD4
Vacc_04	10d	2471	Geometric Mean (CD122)	Spike+	CD4
Vacc_04	30d	2350	Geometric Mean (CD122)	Spike+	CD4
Vacc_05	3d	2414	Geometric Mean (CD122)	Spike+	CD4
Vacc_05	10d	2502	Geometric Mean (CD122)	Spike+	CD4
Vacc_05	30d	2255	Geometric Mean (CD122)	Spike+	CD4
Vacc_05	BSL	1852	Geometric Mean (CD122)	Spike+	CD4
Vacc_06	BSL	2232	Geometric Mean (CD122)	Spike+	CD4
Vacc_06	3d	1962	Geometric Mean (CD122)	Spike+	CD4
Vacc_06	10d	2406	Geometric Mean (CD122)	Spike+	CD4
Vacc_06	30d	2255	Geometric Mean (CD122)	Spike+	CD4
Vacc_07	BSL	1808	Geometric Mean (CD122)	Spike+	CD4
Vacc_07	3d	2649	Geometric Mean (CD122)	Spike+	CD4
Vacc_07	10d	2546	Geometric Mean (CD122)	Spike+	CD4
Vacc_07	30d	2387	Geometric Mean (CD122)	Spike+	CD4
Vacc_01	BSL	13059	Geometric Mean (CD127)	Spike+	CD4
Vacc_02	3d	9751	Geometric Mean (CD127)	Spike+	CD4
Vacc_02	10d	5749	Geometric Mean (CD127)	Spike+	CD4
Vacc_02	30d	9255	Geometric Mean (CD127)	Spike+	CD4
Vacc_01	3d	12737	Geometric Mean (CD127)	Spike+	CD4
Vacc_01	10d	8792	Geometric Mean (CD127)	Spike+	CD4
Vacc_01	30d	17157	Geometric Mean (CD127)	Spike+	CD4
Vacc_03	BSL	11397	Geometric Mean (CD127)	Spike+	CD4
Vacc_03	3d	21634	Geometric Mean (CD127)	Spike+	CD4
Vacc_03	10d	6754	Geometric Mean (CD127)	Spike+	CD4
Vacc_03	30d	11237	Geometric Mean (CD127)	Spike+	CD4
Vacc_02	BSL	14624	Geometric Mean (CD127)	Spike+	CD4
Vacc_04	BSL	16162	Geometric Mean (CD127)	Spike+	CD4
Vacc_04	3d	9030	Geometric Mean (CD127)	Spike+	CD4
Vacc_04	10d	9149	Geometric Mean (CD127)	Spike+	CD4
Vacc_04	30d	12745	Geometric Mean (CD127)	Spike+	CD4
Vacc_05	3d	21242	Geometric Mean (CD127)	Spike+	CD4
Vacc_05	10d	10088	Geometric Mean (CD127)	Spike+	CD4
Vacc_05	30d	18701	Geometric Mean (CD127)	Spike+	CD4
Vacc_05	BSL	14518	Geometric Mean (CD127)	Spike+	CD4
Vacc_06	BSL	11533	Geometric Mean (CD127)	Spike+	CD4
Vacc_06	3d	12181	Geometric Mean (CD127)	Spike+	CD4
Vacc_06	10d	4600	Geometric Mean (CD127)	Spike+	CD4
Vacc_06	30d	7053	Geometric Mean (CD127)	Spike+	CD4
Vacc_07	BSL	26198	Geometric Mean (CD127)	Spike+	CD4
Vacc_07	3d	60293	Geometric Mean (CD127)	Spike+	CD4
Vacc_07	10d	6559	Geometric Mean (CD127)	Spike+	CD4
Vacc_07	30d	13216	Geometric Mean (CD127)	Spike+	CD4
Vacc_01	BSL	2563	Geometric Mean (CD132)	Spike+	CD4
Vacc_02	3d	2951	Geometric Mean (CD132)	Spike+	CD4
Vacc_02	10d	1949	Geometric Mean (CD132)	Spike+	CD4
Vacc_02	30d	1801	Geometric Mean (CD132)	Spike+	CD4
Vacc_01	3d	2950	Geometric Mean (CD132)	Spike+	CD4
Vacc_01	10d	2153	Geometric Mean (CD132)	Spike+	CD4
Vacc_01	30d	2269	Geometric Mean (CD132)	Spike+	CD4
Vacc_03	BSL	2824	Geometric Mean (CD132)	Spike+	CD4
Vacc_03	3d	3078	Geometric Mean (CD132)	Spike+	CD4
Vacc_03	10d	2388	Geometric Mean (CD132)	Spike+	CD4
Vacc_03	30d	2537	Geometric Mean (CD132)	Spike+	CD4
Vacc_02	BSL	2349	Geometric Mean (CD132)	Spike+	CD4
Vacc_04	BSL	2879	Geometric Mean (CD132)	Spike+	CD4
Vacc_04	3d	3213	Geometric Mean (CD132)	Spike+	CD4
Vacc_04	10d	2207	Geometric Mean (CD132)	Spike+	CD4
Vacc_04	30d	2624	Geometric Mean (CD132)	Spike+	CD4
Vacc_05	3d	2101	Geometric Mean (CD132)	Spike+	CD4
Vacc_05	10d	2099	Geometric Mean (CD132)	Spike+	CD4
Vacc_05	30d	2090	Geometric Mean (CD132)	Spike+	CD4
Vacc_05	BSL	2841	Geometric Mean (CD132)	Spike+	CD4
Vacc_06	BSL	1951	Geometric Mean (CD132)	Spike+	CD4
Vacc_06	3d	2344	Geometric Mean (CD132)	Spike+	CD4
Vacc_06	10d	2068	Geometric Mean (CD132)	Spike+	CD4
Vacc_06	30d	2100	Geometric Mean (CD132)	Spike+	CD4
Vacc_07	BSL	3209	Geometric Mean (CD132)	Spike+	CD4
Vacc_07	3d	2216	Geometric Mean (CD132)	Spike+	CD4
Vacc_07	10d	1989	Geometric Mean (CD132)	Spike+	CD4
Vacc_07	30d	2194	Geometric Mean (CD132)	Spike+	CD4
Vacc_01	BSL	298	Geometric Mean (CD25)	Spike+	CD4
Vacc_02	3d	6107	Geometric Mean (CD25)	Spike+	CD4
Vacc_02	10d	1562	Geometric Mean (CD25)	Spike+	CD4
Vacc_02	30d	1481	Geometric Mean (CD25)	Spike+	CD4
Vacc_01	3d	2710	Geometric Mean (CD25)	Spike+	CD4
Vacc_01	10d	447	Geometric Mean (CD25)	Spike+	CD4
Vacc_01	30d	720	Geometric Mean (CD25)	Spike+	CD4
Vacc_03	BSL	1207	Geometric Mean (CD25)	Spike+	CD4
Vacc_03	3d	1856	Geometric Mean (CD25)	Spike+	CD4
Vacc_03	10d	832	Geometric Mean (CD25)	Spike+	CD4
Vacc_03	30d	948	Geometric Mean (CD25)	Spike+	CD4
Vacc_02	BSL	1429	Geometric Mean (CD25)	Spike+	CD4
Vacc_04	BSL	414	Geometric Mean (CD25)	Spike+	CD4
Vacc_04	3d	3171	Geometric Mean (CD25)	Spike+	CD4
Vacc_04	10d	456	Geometric Mean (CD25)	Spike+	CD4
Vacc_04	30d	539	Geometric Mean (CD25)	Spike+	CD4
Vacc_05	3d	1175	Geometric Mean (CD25)	Spike+	CD4
Vacc_05	10d	758	Geometric Mean (CD25)	Spike+	CD4
Vacc_05	30d	1042	Geometric Mean (CD25)	Spike+	CD4
Vacc_05	BSL	588	Geometric Mean (CD25)	Spike+	CD4
Vacc_06	BSL	938	Geometric Mean (CD25)	Spike+	CD4
Vacc_06	3d	2359	Geometric Mean (CD25)	Spike+	CD4
Vacc_06	10d	1032	Geometric Mean (CD25)	Spike+	CD4
Vacc_06	30d	925	Geometric Mean (CD25)	Spike+	CD4
Vacc_07	BSL	1066	Geometric Mean (CD25)	Spike+	CD4
Vacc_07	3d	1085	Geometric Mean (CD25)	Spike+	CD4
Vacc_07	10d	637	Geometric Mean (CD25)	Spike+	CD4
Vacc_07	30d	771	Geometric Mean (CD25)	Spike+	CD4
Vacc_01	BSL	1061	Geometric Mean (CD38)	Spike+	CD4
Vacc_02	3d	12199	Geometric Mean (CD38)	Spike+	CD4
Vacc_02	10d	17138	Geometric Mean (CD38)	Spike+	CD4
Vacc_02	30d	2369	Geometric Mean (CD38)	Spike+	CD4
Vacc_01	3d	3544	Geometric Mean (CD38)	Spike+	CD4
Vacc_01	10d	10863	Geometric Mean (CD38)	Spike+	CD4
Vacc_01	30d	1347	Geometric Mean (CD38)	Spike+	CD4
Vacc_03	BSL	1497	Geometric Mean (CD38)	Spike+	CD4
Vacc_03	3d	2158	Geometric Mean (CD38)	Spike+	CD4
Vacc_03	10d	14031	Geometric Mean (CD38)	Spike+	CD4
Vacc_03	30d	2513	Geometric Mean (CD38)	Spike+	CD4
Vacc_02	BSL	1765	Geometric Mean (CD38)	Spike+	CD4
Vacc_04	BSL	565	Geometric Mean (CD38)	Spike+	CD4
Vacc_04	3d	13661	Geometric Mean (CD38)	Spike+	CD4
Vacc_04	10d	12657	Geometric Mean (CD38)	Spike+	CD4
Vacc_04	30d	1537	Geometric Mean (CD38)	Spike+	CD4
Vacc_05	3d	1270	Geometric Mean (CD38)	Spike+	CD4
Vacc_05	10d	5082	Geometric Mean (CD38)	Spike+	CD4
Vacc_05	30d	460	Geometric Mean (CD38)	Spike+	CD4
Vacc_05	BSL	1207	Geometric Mean (CD38)	Spike+	CD4
Vacc_06	BSL	598	Geometric Mean (CD38)	Spike+	CD4
Vacc_06	3d	1886	Geometric Mean (CD38)	Spike+	CD4
Vacc_06	10d	13361	Geometric Mean (CD38)	Spike+	CD4
Vacc_06	30d	1496	Geometric Mean (CD38)	Spike+	CD4
Vacc_07	BSL	689	Geometric Mean (CD38)	Spike+	CD4
Vacc_07	3d	-353	Geometric Mean (CD38)	Spike+	CD4
Vacc_07	10d	14685	Geometric Mean (CD38)	Spike+	CD4
Vacc_07	30d	1847	Geometric Mean (CD38)	Spike+	CD4
Vacc_01	BSL	2447	Geometric Mean (ICOS)	Spike+	CD4
Vacc_02	3d	10870	Geometric Mean (ICOS)	Spike+	CD4
Vacc_02	10d	4716	Geometric Mean (ICOS)	Spike+	CD4
Vacc_02	30d	2105	Geometric Mean (ICOS)	Spike+	CD4
Vacc_01	3d	6633	Geometric Mean (ICOS)	Spike+	CD4
Vacc_01	10d	5915	Geometric Mean (ICOS)	Spike+	CD4
Vacc_01	30d	2499	Geometric Mean (ICOS)	Spike+	CD4
Vacc_03	BSL	2091	Geometric Mean (ICOS)	Spike+	CD4
Vacc_03	3d	3227	Geometric Mean (ICOS)	Spike+	CD4
Vacc_03	10d	4924	Geometric Mean (ICOS)	Spike+	CD4
Vacc_03	30d	2085	Geometric Mean (ICOS)	Spike+	CD4
Vacc_02	BSL	1125	Geometric Mean (ICOS)	Spike+	CD4
Vacc_04	BSL	1090	Geometric Mean (ICOS)	Spike+	CD4
Vacc_04	3d	13860	Geometric Mean (ICOS)	Spike+	CD4
Vacc_04	10d	5381	Geometric Mean (ICOS)	Spike+	CD4
Vacc_04	30d	1709	Geometric Mean (ICOS)	Spike+	CD4
Vacc_05	3d	1612	Geometric Mean (ICOS)	Spike+	CD4
Vacc_05	10d	2314	Geometric Mean (ICOS)	Spike+	CD4
Vacc_05	30d	1307	Geometric Mean (ICOS)	Spike+	CD4
Vacc_05	BSL	1192	Geometric Mean (ICOS)	Spike+	CD4
Vacc_01	BSL	363	Geometric Mean (KI-67)	Spike+	CD4
Vacc_02	3d	13058	Geometric Mean (KI-67)	Spike+	CD4
Vacc_02	10d	1064	Geometric Mean (KI-67)	Spike+	CD4
Vacc_02	30d	383	Geometric Mean (KI-67)	Spike+	CD4
Vacc_01	3d	4235	Geometric Mean (KI-67)	Spike+	CD4
Vacc_01	10d	1119	Geometric Mean (KI-67)	Spike+	CD4
Vacc_01	30d	427	Geometric Mean (KI-67)	Spike+	CD4
Vacc_03	BSL	342	Geometric Mean (KI-67)	Spike+	CD4
Vacc_03	3d	2602	Geometric Mean (KI-67)	Spike+	CD4
Vacc_03	10d	1270	Geometric Mean (KI-67)	Spike+	CD4
Vacc_03	30d	386	Geometric Mean (KI-67)	Spike+	CD4
Vacc_02	BSL	384	Geometric Mean (KI-67)	Spike+	CD4
Vacc_04	BSL	92.1	Geometric Mean (KI-67)	Spike+	CD4
Vacc_04	3d	19025	Geometric Mean (KI-67)	Spike+	CD4
Vacc_04	10d	839	Geometric Mean (KI-67)	Spike+	CD4
Vacc_04	30d	420	Geometric Mean (KI-67)	Spike+	CD4
Vacc_05	3d	1210	Geometric Mean (KI-67)	Spike+	CD4
Vacc_05	10d	771	Geometric Mean (KI-67)	Spike+	CD4
Vacc_05	30d	420	Geometric Mean (KI-67)	Spike+	CD4
Vacc_05	BSL	457	Geometric Mean (KI-67)	Spike+	CD4
Vacc_06	BSL	370	Geometric Mean (KI-67)	Spike+	CD4
Vacc_06	3d	2378	Geometric Mean (KI-67)	Spike+	CD4
Vacc_06	10d	1743	Geometric Mean (KI-67)	Spike+	CD4
Vacc_06	30d	314	Geometric Mean (KI-67)	Spike+	CD4
Vacc_07	BSL	436	Geometric Mean (KI-67)	Spike+	CD4
Vacc_07	3d	640	Geometric Mean (KI-67)	Spike+	CD4
Vacc_07	10d	1207	Geometric Mean (KI-67)	Spike+	CD4
Vacc_07	30d	395	Geometric Mean (KI-67)	Spike+	CD4
Vacc_01	BSL	5064	Geometric Mean (PD1)	Spike+	CD4
Vacc_02	3d	6776	Geometric Mean (PD1)	Spike+	CD4
Vacc_02	10d	8295	Geometric Mean (PD1)	Spike+	CD4
Vacc_02	30d	5174	Geometric Mean (PD1)	Spike+	CD4
Vacc_01	3d	10638	Geometric Mean (PD1)	Spike+	CD4
Vacc_01	10d	12151	Geometric Mean (PD1)	Spike+	CD4
Vacc_01	30d	6446	Geometric Mean (PD1)	Spike+	CD4
Vacc_03	BSL	5677	Geometric Mean (PD1)	Spike+	CD4
Vacc_03	3d	3193	Geometric Mean (PD1)	Spike+	CD4
Vacc_03	10d	10566	Geometric Mean (PD1)	Spike+	CD4
Vacc_03	30d	5710	Geometric Mean (PD1)	Spike+	CD4
Vacc_02	BSL	2911	Geometric Mean (PD1)	Spike+	CD4
Vacc_04	BSL	1817	Geometric Mean (PD1)	Spike+	CD4
Vacc_04	3d	8550	Geometric Mean (PD1)	Spike+	CD4
Vacc_04	10d	7602	Geometric Mean (PD1)	Spike+	CD4
Vacc_04	30d	3934	Geometric Mean (PD1)	Spike+	CD4
Vacc_05	3d	2338	Geometric Mean (PD1)	Spike+	CD4
Vacc_05	10d	4607	Geometric Mean (PD1)	Spike+	CD4
Vacc_05	30d	1892	Geometric Mean (PD1)	Spike+	CD4
Vacc_05	BSL	858	Geometric Mean (PD1)	Spike+	CD4
Vacc_06	BSL	3732	Geometric Mean (PD1)	Spike+	CD4
Vacc_06	3d	4583	Geometric Mean (PD1)	Spike+	CD4
Vacc_06	10d	10053	Geometric Mean (PD1)	Spike+	CD4
Vacc_06	30d	4961	Geometric Mean (PD1)	Spike+	CD4
Vacc_07	BSL	3055	Geometric Mean (PD1)	Spike+	CD4
Vacc_07	3d	1086	Geometric Mean (PD1)	Spike+	CD4
Vacc_07	10d	8346	Geometric Mean (PD1)	Spike+	CD4
Vacc_07	30d	3948	Geometric Mean (PD1)	Spike+	CD4
Vacc_01	BSL	268	Geometric MeanCorr (CD122)	Spike+	CD4
Vacc_02	3d	772	Geometric MeanCorr (CD122)	Spike+	CD4
Vacc_02	10d	635	Geometric MeanCorr (CD122)	Spike+	CD4
Vacc_02	30d	289	Geometric MeanCorr (CD122)	Spike+	CD4
Vacc_01	3d	1105	Geometric MeanCorr (CD122)	Spike+	CD4
Vacc_01	10d	293	Geometric MeanCorr (CD122)	Spike+	CD4
Vacc_01	30d	189	Geometric MeanCorr (CD122)	Spike+	CD4
Vacc_03	BSL	738	Geometric MeanCorr (CD122)	Spike+	CD4
Vacc_03	3d	516	Geometric MeanCorr (CD122)	Spike+	CD4
Vacc_03	10d	753	Geometric MeanCorr (CD122)	Spike+	CD4
Vacc_03	30d	484	Geometric MeanCorr (CD122)	Spike+	CD4
Vacc_02	BSL	-212	Geometric MeanCorr (CD122)	Spike+	CD4
Vacc_04	BSL	-355	Geometric MeanCorr (CD122)	Spike+	CD4
Vacc_04	3d	1448	Geometric MeanCorr (CD122)	Spike+	CD4
Vacc_04	10d	374	Geometric MeanCorr (CD122)	Spike+	CD4
Vacc_04	30d	248	Geometric MeanCorr (CD122)	Spike+	CD4
Vacc_05	3d	80	Geometric MeanCorr (CD122)	Spike+	CD4
Vacc_05	10d	751	Geometric MeanCorr (CD122)	Spike+	CD4
Vacc_05	30d	-46	Geometric MeanCorr (CD122)	Spike+	CD4
Vacc_05	BSL	-145	Geometric MeanCorr (CD122)	Spike+	CD4
Vacc_06	BSL	195	Geometric MeanCorr (CD122)	Spike+	CD4
Vacc_06	3d	513	Geometric MeanCorr (CD122)	Spike+	CD4
Vacc_06	10d	679	Geometric MeanCorr (CD122)	Spike+	CD4
Vacc_06	30d	393	Geometric MeanCorr (CD122)	Spike+	CD4
Vacc_07	BSL	133	Geometric MeanCorr (CD122)	Spike+	CD4
Vacc_07	3d	668	Geometric MeanCorr (CD122)	Spike+	CD4
Vacc_07	10d	560	Geometric MeanCorr (CD122)	Spike+	CD4
Vacc_07	30d	976	Geometric MeanCorr (CD122)	Spike+	CD4
Vacc_01	BSL	12698	Geometric MeanCorr (CD127)	Spike+	CD4
Vacc_02	3d	9345	Geometric MeanCorr (CD127)	Spike+	CD4
Vacc_02	10d	5275	Geometric MeanCorr (CD127)	Spike+	CD4
Vacc_02	30d	8756	Geometric MeanCorr (CD127)	Spike+	CD4
Vacc_01	3d	12251	Geometric MeanCorr (CD127)	Spike+	CD4
Vacc_01	10d	8369	Geometric MeanCorr (CD127)	Spike+	CD4
Vacc_01	30d	16690	Geometric MeanCorr (CD127)	Spike+	CD4
Vacc_03	BSL	11034	Geometric MeanCorr (CD127)	Spike+	CD4
Vacc_03	3d	20963	Geometric MeanCorr (CD127)	Spike+	CD4
Vacc_03	10d	6355	Geometric MeanCorr (CD127)	Spike+	CD4
Vacc_03	30d	10784	Geometric MeanCorr (CD127)	Spike+	CD4
Vacc_02	BSL	14321	Geometric MeanCorr (CD127)	Spike+	CD4
Vacc_04	BSL	15704	Geometric MeanCorr (CD127)	Spike+	CD4
Vacc_04	3d	8630	Geometric MeanCorr (CD127)	Spike+	CD4
Vacc_04	10d	8692	Geometric MeanCorr (CD127)	Spike+	CD4
Vacc_04	30d	12205	Geometric MeanCorr (CD127)	Spike+	CD4
Vacc_05	3d	20631	Geometric MeanCorr (CD127)	Spike+	CD4
Vacc_05	10d	9688	Geometric MeanCorr (CD127)	Spike+	CD4
Vacc_05	30d	17939	Geometric MeanCorr (CD127)	Spike+	CD4
Vacc_05	BSL	13916	Geometric MeanCorr (CD127)	Spike+	CD4
Vacc_06	BSL	11030	Geometric MeanCorr (CD127)	Spike+	CD4
Vacc_06	3d	11946	Geometric MeanCorr (CD127)	Spike+	CD4
Vacc_06	10d	4306	Geometric MeanCorr (CD127)	Spike+	CD4
Vacc_06	30d	6620	Geometric MeanCorr (CD127)	Spike+	CD4
Vacc_07	BSL	25432	Geometric MeanCorr (CD127)	Spike+	CD4
Vacc_07	3d	59325	Geometric MeanCorr (CD127)	Spike+	CD4
Vacc_07	10d	6059	Geometric MeanCorr (CD127)	Spike+	CD4
Vacc_07	30d	12713	Geometric MeanCorr (CD127)	Spike+	CD4
Vacc_01	BSL	1830	Geometric MeanCorr (CD132)	Spike+	CD4
Vacc_02	3d	3093	Geometric MeanCorr (CD132)	Spike+	CD4
Vacc_02	10d	1807	Geometric MeanCorr (CD132)	Spike+	CD4
Vacc_02	30d	1051	Geometric MeanCorr (CD132)	Spike+	CD4
Vacc_01	3d	2287	Geometric MeanCorr (CD132)	Spike+	CD4
Vacc_01	10d	1759	Geometric MeanCorr (CD132)	Spike+	CD4
Vacc_01	30d	1650	Geometric MeanCorr (CD132)	Spike+	CD4
Vacc_03	BSL	2241	Geometric MeanCorr (CD132)	Spike+	CD4
Vacc_03	3d	2418	Geometric MeanCorr (CD132)	Spike+	CD4
Vacc_03	10d	2012	Geometric MeanCorr (CD132)	Spike+	CD4
Vacc_03	30d	1944	Geometric MeanCorr (CD132)	Spike+	CD4
Vacc_02	BSL	1750	Geometric MeanCorr (CD132)	Spike+	CD4
Vacc_04	BSL	2143	Geometric MeanCorr (CD132)	Spike+	CD4
Vacc_04	3d	3322	Geometric MeanCorr (CD132)	Spike+	CD4
Vacc_04	10d	1842	Geometric MeanCorr (CD132)	Spike+	CD4
Vacc_04	30d	2077	Geometric MeanCorr (CD132)	Spike+	CD4
Vacc_05	3d	997	Geometric MeanCorr (CD132)	Spike+	CD4
Vacc_05	10d	1442	Geometric MeanCorr (CD132)	Spike+	CD4
Vacc_05	30d	1432	Geometric MeanCorr (CD132)	Spike+	CD4
Vacc_05	BSL	1363	Geometric MeanCorr (CD132)	Spike+	CD4
Vacc_06	BSL	1139	Geometric MeanCorr (CD132)	Spike+	CD4
Vacc_06	3d	1366	Geometric MeanCorr (CD132)	Spike+	CD4
Vacc_06	10d	1737	Geometric MeanCorr (CD132)	Spike+	CD4
Vacc_06	30d	1530	Geometric MeanCorr (CD132)	Spike+	CD4
Vacc_07	BSL	2415	Geometric MeanCorr (CD132)	Spike+	CD4
Vacc_07	3d	2777	Geometric MeanCorr (CD132)	Spike+	CD4
Vacc_07	10d	1744	Geometric MeanCorr (CD132)	Spike+	CD4
Vacc_07	30d	1417	Geometric MeanCorr (CD132)	Spike+	CD4
Vacc_01	BSL	-26	Geometric MeanCorr (CD25)	Spike+	CD4
Vacc_02	3d	5739	Geometric MeanCorr (CD25)	Spike+	CD4
Vacc_02	10d	1381	Geometric MeanCorr (CD25)	Spike+	CD4
Vacc_02	30d	1269	Geometric MeanCorr (CD25)	Spike+	CD4
Vacc_01	3d	2505	Geometric MeanCorr (CD25)	Spike+	CD4
Vacc_01	10d	19	Geometric MeanCorr (CD25)	Spike+	CD4
Vacc_01	30d	371	Geometric MeanCorr (CD25)	Spike+	CD4
Vacc_03	BSL	1031	Geometric MeanCorr (CD25)	Spike+	CD4
Vacc_03	3d	1720	Geometric MeanCorr (CD25)	Spike+	CD4
Vacc_03	10d	665	Geometric MeanCorr (CD25)	Spike+	CD4
Vacc_03	30d	612	Geometric MeanCorr (CD25)	Spike+	CD4
Vacc_02	BSL	868	Geometric MeanCorr (CD25)	Spike+	CD4
Vacc_04	BSL	230	Geometric MeanCorr (CD25)	Spike+	CD4
Vacc_04	3d	2788	Geometric MeanCorr (CD25)	Spike+	CD4
Vacc_04	10d	193	Geometric MeanCorr (CD25)	Spike+	CD4
Vacc_04	30d	194	Geometric MeanCorr (CD25)	Spike+	CD4
Vacc_05	3d	997	Geometric MeanCorr (CD25)	Spike+	CD4
Vacc_05	10d	488	Geometric MeanCorr (CD25)	Spike+	CD4
Vacc_05	30d	-463	Geometric MeanCorr (CD25)	Spike+	CD4
Vacc_05	BSL	384	Geometric MeanCorr (CD25)	Spike+	CD4
Vacc_06	BSL	600	Geometric MeanCorr (CD25)	Spike+	CD4
Vacc_06	3d	2225	Geometric MeanCorr (CD25)	Spike+	CD4
Vacc_06	10d	811	Geometric MeanCorr (CD25)	Spike+	CD4
Vacc_06	30d	619	Geometric MeanCorr (CD25)	Spike+	CD4
Vacc_07	BSL	445	Geometric MeanCorr (CD25)	Spike+	CD4
Vacc_07	3d	740	Geometric MeanCorr (CD25)	Spike+	CD4
Vacc_07	10d	355	Geometric MeanCorr (CD25)	Spike+	CD4
Vacc_07	30d	450	Geometric MeanCorr (CD25)	Spike+	CD4
Vacc_02	BSL	3116	Geometric Mean (CD122)	Dexneg	CD8
Vacc_02	3d	3324	Geometric Mean (CD122)	Dexneg	CD8
Vacc_02	10d	3328	Geometric Mean (CD122)	Dexneg	CD8
Vacc_02	30d	3397	Geometric Mean (CD122)	Dexneg	CD8
Vacc_03	BSL	3674	Geometric Mean (CD122)	Dexneg	CD8
Vacc_10	3d	3275	Geometric Mean (CD122)	Dexneg	CD8
Vacc_10	10d	3308	Geometric Mean (CD122)	Dexneg	CD8
Vacc_10	30d	3394	Geometric Mean (CD122)	Dexneg	CD8
Vacc_03	3d	3951	Geometric Mean (CD122)	Dexneg	CD8
Vacc_03	10d	3811	Geometric Mean (CD122)	Dexneg	CD8
Vacc_03	30d	4091	Geometric Mean (CD122)	Dexneg	CD8
Vacc_04	BSL	3450	Geometric Mean (CD122)	Dexneg	CD8
Vacc_04	3d	3701	Geometric Mean (CD122)	Dexneg	CD8
Vacc_04	10d	3895	Geometric Mean (CD122)	Dexneg	CD8
Vacc_04	30d	3561	Geometric Mean (CD122)	Dexneg	CD8
Vacc_10	BSL	3223	Geometric Mean (CD122)	Dexneg	CD8
Vacc_07	BSL	3545	Geometric Mean (CD122)	Dexneg	CD8
Vacc_08	3d	3493	Geometric Mean (CD122)	Dexneg	CD8
Vacc_08	10d	3486	Geometric Mean (CD122)	Dexneg	CD8
Vacc_08	30d	3496	Geometric Mean (CD122)	Dexneg	CD8
Vacc_07	3d	3407	Geometric Mean (CD122)	Dexneg	CD8
Vacc_07	10d	3452	Geometric Mean (CD122)	Dexneg	CD8
Vacc_07	30d	3644	Geometric Mean (CD122)	Dexneg	CD8
Vacc_09	BSL	3745	Geometric Mean (CD122)	Dexneg	CD8
Vacc_09	3d	3531	Geometric Mean (CD122)	Dexneg	CD8
Vacc_09	10d	3601	Geometric Mean (CD122)	Dexneg	CD8
Vacc_09	30d	3768	Geometric Mean (CD122)	Dexneg	CD8
Vacc_08	BSL	3686	Geometric Mean (CD122)	Dexneg	CD8
Vacc_02	BSL	14086	Geometric Mean (CD127)	Dexneg	CD8
Vacc_02	3d	17053	Geometric Mean (CD127)	Dexneg	CD8
Vacc_02	10d	15661	Geometric Mean (CD127)	Dexneg	CD8
Vacc_02	30d	16538	Geometric Mean (CD127)	Dexneg	CD8
Vacc_03	BSL	13099	Geometric Mean (CD127)	Dexneg	CD8
Vacc_10	3d	18637	Geometric Mean (CD127)	Dexneg	CD8
Vacc_10	10d	18117	Geometric Mean (CD127)	Dexneg	CD8
Vacc_10	30d	19660	Geometric Mean (CD127)	Dexneg	CD8
Vacc_03	3d	17222	Geometric Mean (CD127)	Dexneg	CD8
Vacc_03	10d	16081	Geometric Mean (CD127)	Dexneg	CD8
Vacc_03	30d	12845	Geometric Mean (CD127)	Dexneg	CD8
Vacc_04	BSL	10830	Geometric Mean (CD127)	Dexneg	CD8
Vacc_04	3d	14534	Geometric Mean (CD127)	Dexneg	CD8
Vacc_04	10d	13244	Geometric Mean (CD127)	Dexneg	CD8
Vacc_04	30d	9962	Geometric Mean (CD127)	Dexneg	CD8
Vacc_10	BSL	19600	Geometric Mean (CD127)	Dexneg	CD8
Vacc_07	BSL	13256	Geometric Mean (CD127)	Dexneg	CD8
Vacc_08	3d	16142	Geometric Mean (CD127)	Dexneg	CD8
Vacc_08	10d	15923	Geometric Mean (CD127)	Dexneg	CD8
Vacc_08	30d	15038	Geometric Mean (CD127)	Dexneg	CD8
Vacc_07	3d	14208	Geometric Mean (CD127)	Dexneg	CD8
Vacc_07	10d	14014	Geometric Mean (CD127)	Dexneg	CD8
Vacc_07	30d	14118	Geometric Mean (CD127)	Dexneg	CD8
Vacc_09	BSL	8699	Geometric Mean (CD127)	Dexneg	CD8
Vacc_09	3d	9549	Geometric Mean (CD127)	Dexneg	CD8
Vacc_09	10d	10450	Geometric Mean (CD127)	Dexneg	CD8
Vacc_09	30d	8171	Geometric Mean (CD127)	Dexneg	CD8
Vacc_08	BSL	17497	Geometric Mean (CD127)	Dexneg	CD8
Vacc_02	BSL	3832	Geometric Mean (CD132)	Dexneg	CD8
Vacc_02	3d	3573	Geometric Mean (CD132)	Dexneg	CD8
Vacc_02	10d	3526	Geometric Mean (CD132)	Dexneg	CD8
Vacc_02	30d	3295	Geometric Mean (CD132)	Dexneg	CD8
Vacc_03	BSL	3673	Geometric Mean (CD132)	Dexneg	CD8
Vacc_10	3d	3468	Geometric Mean (CD132)	Dexneg	CD8
Vacc_10	10d	3520	Geometric Mean (CD132)	Dexneg	CD8
Vacc_10	30d	3526	Geometric Mean (CD132)	Dexneg	CD8
Vacc_03	3d	4095	Geometric Mean (CD132)	Dexneg	CD8
Vacc_03	10d	3708	Geometric Mean (CD132)	Dexneg	CD8
Vacc_03	30d	3399	Geometric Mean (CD132)	Dexneg	CD8
Vacc_04	BSL	3989	Geometric Mean (CD132)	Dexneg	CD8
Vacc_04	3d	4235	Geometric Mean (CD132)	Dexneg	CD8
Vacc_04	10d	3845	Geometric Mean (CD132)	Dexneg	CD8
Vacc_04	30d	4253	Geometric Mean (CD132)	Dexneg	CD8
Vacc_10	BSL	3417	Geometric Mean (CD132)	Dexneg	CD8
Vacc_07	BSL	3277	Geometric Mean (CD132)	Dexneg	CD8
Vacc_08	3d	4140	Geometric Mean (CD132)	Dexneg	CD8
Vacc_08	10d	3756	Geometric Mean (CD132)	Dexneg	CD8
Vacc_08	30d	3526	Geometric Mean (CD132)	Dexneg	CD8
Vacc_07	3d	3382	Geometric Mean (CD132)	Dexneg	CD8
Vacc_07	10d	3064	Geometric Mean (CD132)	Dexneg	CD8
Vacc_07	30d	3128	Geometric Mean (CD132)	Dexneg	CD8
Vacc_09	BSL	3413	Geometric Mean (CD132)	Dexneg	CD8
Vacc_09	3d	3575	Geometric Mean (CD132)	Dexneg	CD8
Vacc_09	10d	3600	Geometric Mean (CD132)	Dexneg	CD8
Vacc_09	30d	3316	Geometric Mean (CD132)	Dexneg	CD8
Vacc_08	BSL	3787	Geometric Mean (CD132)	Dexneg	CD8
Vacc_02	BSL	538	Geometric Mean (CD25)	Dexneg	CD8
Vacc_02	3d	615	Geometric Mean (CD25)	Dexneg	CD8
Vacc_02	10d	676	Geometric Mean (CD25)	Dexneg	CD8
Vacc_02	30d	629	Geometric Mean (CD25)	Dexneg	CD8
Vacc_03	BSL	611	Geometric Mean (CD25)	Dexneg	CD8
Vacc_10	3d	936	Geometric Mean (CD25)	Dexneg	CD8
Vacc_10	10d	846	Geometric Mean (CD25)	Dexneg	CD8
Vacc_10	30d	613	Geometric Mean (CD25)	Dexneg	CD8
Vacc_03	3d	604	Geometric Mean (CD25)	Dexneg	CD8
Vacc_03	10d	629	Geometric Mean (CD25)	Dexneg	CD8
Vacc_03	30d	599	Geometric Mean (CD25)	Dexneg	CD8
Vacc_04	BSL	766	Geometric Mean (CD25)	Dexneg	CD8
Vacc_04	3d	685	Geometric Mean (CD25)	Dexneg	CD8
Vacc_04	10d	707	Geometric Mean (CD25)	Dexneg	CD8
Vacc_04	30d	905	Geometric Mean (CD25)	Dexneg	CD8
Vacc_10	BSL	1092	Geometric Mean (CD25)	Dexneg	CD8
Vacc_07	BSL	651	Geometric Mean (CD25)	Dexneg	CD8
Vacc_08	3d	843	Geometric Mean (CD25)	Dexneg	CD8
Vacc_08	10d	653	Geometric Mean (CD25)	Dexneg	CD8
Vacc_08	30d	670	Geometric Mean (CD25)	Dexneg	CD8
Vacc_07	3d	577	Geometric Mean (CD25)	Dexneg	CD8
Vacc_07	10d	583	Geometric Mean (CD25)	Dexneg	CD8
Vacc_07	30d	587	Geometric Mean (CD25)	Dexneg	CD8
Vacc_09	BSL	605	Geometric Mean (CD25)	Dexneg	CD8
Vacc_09	3d	565	Geometric Mean (CD25)	Dexneg	CD8
Vacc_09	10d	527	Geometric Mean (CD25)	Dexneg	CD8
Vacc_09	30d	654	Geometric Mean (CD25)	Dexneg	CD8
Vacc_08	BSL	732	Geometric Mean (CD25)	Dexneg	CD8
Vacc_02	BSL	614	Geometric Mean (CD38)	Dexneg	CD8
Vacc_02	3d	776	Geometric Mean (CD38)	Dexneg	CD8
Vacc_02	10d	604	Geometric Mean (CD38)	Dexneg	CD8
Vacc_02	30d	687	Geometric Mean (CD38)	Dexneg	CD8
Vacc_03	BSL	818	Geometric Mean (CD38)	Dexneg	CD8
Vacc_10	3d	719	Geometric Mean (CD38)	Dexneg	CD8
Vacc_10	10d	696	Geometric Mean (CD38)	Dexneg	CD8
Vacc_10	30d	643	Geometric Mean (CD38)	Dexneg	CD8
Vacc_03	3d	1124	Geometric Mean (CD38)	Dexneg	CD8
Vacc_03	10d	1208	Geometric Mean (CD38)	Dexneg	CD8
Vacc_03	30d	1763	Geometric Mean (CD38)	Dexneg	CD8
Vacc_04	BSL	706	Geometric Mean (CD38)	Dexneg	CD8
Vacc_04	3d	1559	Geometric Mean (CD38)	Dexneg	CD8
Vacc_04	10d	1520	Geometric Mean (CD38)	Dexneg	CD8
Vacc_04	30d	869	Geometric Mean (CD38)	Dexneg	CD8
Vacc_10	BSL	798	Geometric Mean (CD38)	Dexneg	CD8
Vacc_07	BSL	776	Geometric Mean (CD38)	Dexneg	CD8
Vacc_08	3d	803	Geometric Mean (CD38)	Dexneg	CD8
Vacc_08	10d	590	Geometric Mean (CD38)	Dexneg	CD8
Vacc_08	30d	423	Geometric Mean (CD38)	Dexneg	CD8
Vacc_07	3d	818	Geometric Mean (CD38)	Dexneg	CD8
Vacc_07	10d	777	Geometric Mean (CD38)	Dexneg	CD8
Vacc_07	30d	1016	Geometric Mean (CD38)	Dexneg	CD8
Vacc_09	BSL	-36.1	Geometric Mean (CD38)	Dexneg	CD8
Vacc_09	3d	173	Geometric Mean (CD38)	Dexneg	CD8
Vacc_09	10d	277	Geometric Mean (CD38)	Dexneg	CD8
Vacc_09	30d	66.7	Geometric Mean (CD38)	Dexneg	CD8
Vacc_08	BSL	469	Geometric Mean (CD38)	Dexneg	CD8
Vacc_02	BSL	118	Geometric Mean (HLA-DR)	Dexneg	CD8
Vacc_02	3d	-0.11	Geometric Mean (HLA-DR)	Dexneg	CD8
Vacc_02	10d	129	Geometric Mean (HLA-DR)	Dexneg	CD8
Vacc_02	30d	5.94	Geometric Mean (HLA-DR)	Dexneg	CD8
Vacc_03	BSL	615	Geometric Mean (HLA-DR)	Dexneg	CD8
Vacc_10	3d	457	Geometric Mean (HLA-DR)	Dexneg	CD8
Vacc_10	10d	334	Geometric Mean (HLA-DR)	Dexneg	CD8
Vacc_10	30d	225	Geometric Mean (HLA-DR)	Dexneg	CD8
Vacc_03	3d	682	Geometric Mean (HLA-DR)	Dexneg	CD8
Vacc_03	10d	574	Geometric Mean (HLA-DR)	Dexneg	CD8
Vacc_03	30d	1322	Geometric Mean (HLA-DR)	Dexneg	CD8
Vacc_04	BSL	677	Geometric Mean (HLA-DR)	Dexneg	CD8
Vacc_04	3d	750	Geometric Mean (HLA-DR)	Dexneg	CD8
Vacc_04	10d	750	Geometric Mean (HLA-DR)	Dexneg	CD8
Vacc_04	30d	658	Geometric Mean (HLA-DR)	Dexneg	CD8
Vacc_10	BSL	445	Geometric Mean (HLA-DR)	Dexneg	CD8
Vacc_07	BSL	182	Geometric Mean (HLA-DR)	Dexneg	CD8
Vacc_08	3d	585	Geometric Mean (HLA-DR)	Dexneg	CD8
Vacc_08	10d	455	Geometric Mean (HLA-DR)	Dexneg	CD8
Vacc_08	30d	434	Geometric Mean (HLA-DR)	Dexneg	CD8
Vacc_07	3d	348	Geometric Mean (HLA-DR)	Dexneg	CD8
Vacc_07	10d	202	Geometric Mean (HLA-DR)	Dexneg	CD8
Vacc_07	30d	418	Geometric Mean (HLA-DR)	Dexneg	CD8
Vacc_09	BSL	821	Geometric Mean (HLA-DR)	Dexneg	CD8
Vacc_09	3d	728	Geometric Mean (HLA-DR)	Dexneg	CD8
Vacc_09	10d	698	Geometric Mean (HLA-DR)	Dexneg	CD8
Vacc_09	30d	1033	Geometric Mean (HLA-DR)	Dexneg	CD8
Vacc_08	BSL	310	Geometric Mean (HLA-DR)	Dexneg	CD8
Vacc_02	BSL	384	Geometric Mean (Ki-67)	Dexneg	CD8
Vacc_02	3d	414	Geometric Mean (Ki-67)	Dexneg	CD8
Vacc_02	10d	407	Geometric Mean (Ki-67)	Dexneg	CD8
Vacc_02	30d	413	Geometric Mean (Ki-67)	Dexneg	CD8
Vacc_03	BSL	513	Geometric Mean (Ki-67)	Dexneg	CD8
Vacc_10	3d	271	Geometric Mean (Ki-67)	Dexneg	CD8
Vacc_10	10d	309	Geometric Mean (Ki-67)	Dexneg	CD8
Vacc_10	30d	393	Geometric Mean (Ki-67)	Dexneg	CD8
Vacc_03	3d	477	Geometric Mean (Ki-67)	Dexneg	CD8
Vacc_03	10d	622	Geometric Mean (Ki-67)	Dexneg	CD8
Vacc_03	30d	1335	Geometric Mean (Ki-67)	Dexneg	CD8
Vacc_04	BSL	426	Geometric Mean (Ki-67)	Dexneg	CD8
Vacc_04	3d	676	Geometric Mean (Ki-67)	Dexneg	CD8
Vacc_04	10d	673	Geometric Mean (Ki-67)	Dexneg	CD8
Vacc_04	30d	401	Geometric Mean (Ki-67)	Dexneg	CD8
Vacc_10	BSL	270	Geometric Mean (Ki-67)	Dexneg	CD8
Vacc_07	BSL	200	Geometric Mean (Ki-67)	Dexneg	CD8
Vacc_08	3d	315	Geometric Mean (Ki-67)	Dexneg	CD8
Vacc_08	10d	318	Geometric Mean (Ki-67)	Dexneg	CD8
Vacc_08	30d	281	Geometric Mean (Ki-67)	Dexneg	CD8
Vacc_07	3d	225	Geometric Mean (Ki-67)	Dexneg	CD8
Vacc_07	10d	274	Geometric Mean (Ki-67)	Dexneg	CD8
Vacc_07	30d	662	Geometric Mean (Ki-67)	Dexneg	CD8
Vacc_09	BSL	307	Geometric Mean (Ki-67)	Dexneg	CD8
Vacc_09	3d	336	Geometric Mean (Ki-67)	Dexneg	CD8
Vacc_09	10d	469	Geometric Mean (Ki-67)	Dexneg	CD8
Vacc_09	30d	400	Geometric Mean (Ki-67)	Dexneg	CD8
Vacc_08	BSL	265	Geometric Mean (Ki-67)	Dexneg	CD8
Vacc_02	BSL	739	Geometric Mean (PD-1)	Dexneg	CD8
Vacc_02	3d	605	Geometric Mean (PD-1)	Dexneg	CD8
Vacc_02	10d	751	Geometric Mean (PD-1)	Dexneg	CD8
Vacc_02	30d	732	Geometric Mean (PD-1)	Dexneg	CD8
Vacc_03	BSL	1954	Geometric Mean (PD-1)	Dexneg	CD8
Vacc_10	3d	1038	Geometric Mean (PD-1)	Dexneg	CD8
Vacc_10	10d	1165	Geometric Mean (PD-1)	Dexneg	CD8
Vacc_10	30d	1191	Geometric Mean (PD-1)	Dexneg	CD8
Vacc_03	3d	1846	Geometric Mean (PD-1)	Dexneg	CD8
Vacc_03	10d	1840	Geometric Mean (PD-1)	Dexneg	CD8
Vacc_03	30d	2205	Geometric Mean (PD-1)	Dexneg	CD8
Vacc_04	BSL	1768	Geometric Mean (PD-1)	Dexneg	CD8
Vacc_04	3d	1713	Geometric Mean (PD-1)	Dexneg	CD8
Vacc_04	10d	2144	Geometric Mean (PD-1)	Dexneg	CD8
Vacc_04	30d	1935	Geometric Mean (PD-1)	Dexneg	CD8
Vacc_10	BSL	926	Geometric Mean (PD-1)	Dexneg	CD8
Vacc_07	BSL	820	Geometric Mean (PD-1)	Dexneg	CD8
Vacc_08	3d	1726	Geometric Mean (PD-1)	Dexneg	CD8
Vacc_08	10d	1869	Geometric Mean (PD-1)	Dexneg	CD8
Vacc_08	30d	1791	Geometric Mean (PD-1)	Dexneg	CD8
Vacc_07	3d	748	Geometric Mean (PD-1)	Dexneg	CD8
Vacc_07	10d	881	Geometric Mean (PD-1)	Dexneg	CD8
Vacc_07	30d	1015	Geometric Mean (PD-1)	Dexneg	CD8
Vacc_09	BSL	2872	Geometric Mean (PD-1)	Dexneg	CD8
Vacc_09	3d	2642	Geometric Mean (PD-1)	Dexneg	CD8
Vacc_09	10d	2656	Geometric Mean (PD-1)	Dexneg	CD8
Vacc_09	30d	3176	Geometric Mean (PD-1)	Dexneg	CD8
Vacc_08	BSL	1798	Geometric Mean (PD-1)	Dexneg	CD8
Vacc_02	BSL	1593	Geometric Mean (T-bet)	Dexneg	CD8
Vacc_02	3d	1550	Geometric Mean (T-bet)	Dexneg	CD8
Vacc_02	10d	1624	Geometric Mean (T-bet)	Dexneg	CD8
Vacc_02	30d	1653	Geometric Mean (T-bet)	Dexneg	CD8
Vacc_03	BSL	2591	Geometric Mean (T-bet)	Dexneg	CD8
Vacc_10	3d	1535	Geometric Mean (T-bet)	Dexneg	CD8
Vacc_10	10d	1520	Geometric Mean (T-bet)	Dexneg	CD8
Vacc_10	30d	1555	Geometric Mean (T-bet)	Dexneg	CD8
Vacc_03	3d	2283	Geometric Mean (T-bet)	Dexneg	CD8
Vacc_03	10d	2251	Geometric Mean (T-bet)	Dexneg	CD8
Vacc_03	30d	2707	Geometric Mean (T-bet)	Dexneg	CD8
Vacc_04	BSL	2285	Geometric Mean (T-bet)	Dexneg	CD8
Vacc_04	3d	2325	Geometric Mean (T-bet)	Dexneg	CD8
Vacc_04	10d	2256	Geometric Mean (T-bet)	Dexneg	CD8
Vacc_04	30d	2146	Geometric Mean (T-bet)	Dexneg	CD8
Vacc_10	BSL	1533	Geometric Mean (T-bet)	Dexneg	CD8
Vacc_07	BSL	1624	Geometric Mean (T-bet)	Dexneg	CD8
Vacc_08	3d	1563	Geometric Mean (T-bet)	Dexneg	CD8
Vacc_08	10d	1511	Geometric Mean (T-bet)	Dexneg	CD8
Vacc_08	30d	1552	Geometric Mean (T-bet)	Dexneg	CD8
Vacc_07	3d	1546	Geometric Mean (T-bet)	Dexneg	CD8
Vacc_07	10d	1553	Geometric Mean (T-bet)	Dexneg	CD8
Vacc_07	30d	1641	Geometric Mean (T-bet)	Dexneg	CD8
Vacc_09	BSL	1911	Geometric Mean (T-bet)	Dexneg	CD8
Vacc_09	3d	1674	Geometric Mean (T-bet)	Dexneg	CD8
Vacc_09	10d	1682	Geometric Mean (T-bet)	Dexneg	CD8
Vacc_09	30d	1899	Geometric Mean (T-bet)	Dexneg	CD8
Vacc_08	BSL	1660	Geometric Mean (T-bet)	Dexneg	CD8
Vacc_02	BSL	472	Geometric Mean_Corr (CD122)	Dexneg	CD8
Vacc_02	3d	385	Geometric Mean_Corr (CD122)	Dexneg	CD8
Vacc_02	10d	369	Geometric Mean_Corr (CD122)	Dexneg	CD8
Vacc_02	30d	434	Geometric Mean_Corr (CD122)	Dexneg	CD8
Vacc_03	BSL	922	Geometric Mean_Corr (CD122)	Dexneg	CD8
Vacc_10	3d	251	Geometric Mean_Corr (CD122)	Dexneg	CD8
Vacc_10	10d	355	Geometric Mean_Corr (CD122)	Dexneg	CD8
Vacc_10	30d	391	Geometric Mean_Corr (CD122)	Dexneg	CD8
Vacc_03	3d	921	Geometric Mean_Corr (CD122)	Dexneg	CD8
Vacc_03	10d	780	Geometric Mean_Corr (CD122)	Dexneg	CD8
Vacc_03	30d	1016	Geometric Mean_Corr (CD122)	Dexneg	CD8
Vacc_04	BSL	685	Geometric Mean_Corr (CD122)	Dexneg	CD8
Vacc_04	3d	634	Geometric Mean_Corr (CD122)	Dexneg	CD8
Vacc_04	10d	762	Geometric Mean_Corr (CD122)	Dexneg	CD8
Vacc_04	30d	476	Geometric Mean_Corr (CD122)	Dexneg	CD8
Vacc_10	BSL	162	Geometric Mean_Corr (CD122)	Dexneg	CD8
Vacc_07	BSL	503	Geometric Mean_Corr (CD122)	Dexneg	CD8
Vacc_08	3d	460	Geometric Mean_Corr (CD122)	Dexneg	CD8
Vacc_08	10d	440	Geometric Mean_Corr (CD122)	Dexneg	CD8
Vacc_08	30d	488	Geometric Mean_Corr (CD122)	Dexneg	CD8
Vacc_07	3d	418	Geometric Mean_Corr (CD122)	Dexneg	CD8
Vacc_07	10d	421	Geometric Mean_Corr (CD122)	Dexneg	CD8
Vacc_07	30d	564	Geometric Mean_Corr (CD122)	Dexneg	CD8
Vacc_09	BSL	664	Geometric Mean_Corr (CD122)	Dexneg	CD8
Vacc_09	3d	615	Geometric Mean_Corr (CD122)	Dexneg	CD8
Vacc_09	10d	555	Geometric Mean_Corr (CD122)	Dexneg	CD8
Vacc_09	30d	827	Geometric Mean_Corr (CD122)	Dexneg	CD8
Vacc_08	BSL	479	Geometric Mean_Corr (CD122)	Dexneg	CD8
Vacc_02	BSL	13142	Geometric Mean_Corr (CD127)	Dexneg	CD8
Vacc_02	3d	15971	Geometric Mean_Corr (CD127)	Dexneg	CD8
Vacc_02	10d	14479	Geometric Mean_Corr (CD127)	Dexneg	CD8
Vacc_02	30d	15447	Geometric Mean_Corr (CD127)	Dexneg	CD8
Vacc_03	BSL	12267	Geometric Mean_Corr (CD127)	Dexneg	CD8
Vacc_10	3d	17594	Geometric Mean_Corr (CD127)	Dexneg	CD8
Vacc_10	10d	17114	Geometric Mean_Corr (CD127)	Dexneg	CD8
Vacc_10	30d	18552	Geometric Mean_Corr (CD127)	Dexneg	CD8
Vacc_03	3d	16213	Geometric Mean_Corr (CD127)	Dexneg	CD8
Vacc_03	10d	15062	Geometric Mean_Corr (CD127)	Dexneg	CD8
Vacc_03	30d	11747	Geometric Mean_Corr (CD127)	Dexneg	CD8
Vacc_04	BSL	9913	Geometric Mean_Corr (CD127)	Dexneg	CD8
Vacc_04	3d	13409	Geometric Mean_Corr (CD127)	Dexneg	CD8
Vacc_04	10d	12003	Geometric Mean_Corr (CD127)	Dexneg	CD8
Vacc_04	30d	8754	Geometric Mean_Corr (CD127)	Dexneg	CD8
Vacc_10	BSL	18510	Geometric Mean_Corr (CD127)	Dexneg	CD8
Vacc_07	BSL	12064	Geometric Mean_Corr (CD127)	Dexneg	CD8
Vacc_08	3d	14961	Geometric Mean_Corr (CD127)	Dexneg	CD8
Vacc_08	10d	14628	Geometric Mean_Corr (CD127)	Dexneg	CD8
Vacc_08	30d	13652	Geometric Mean_Corr (CD127)	Dexneg	CD8
Vacc_07	3d	13171	Geometric Mean_Corr (CD127)	Dexneg	CD8
Vacc_07	10d	12934	Geometric Mean_Corr (CD127)	Dexneg	CD8
Vacc_07	30d	12871	Geometric Mean_Corr (CD127)	Dexneg	CD8
Vacc_09	BSL	7345	Geometric Mean_Corr (CD127)	Dexneg	CD8
Vacc_09	3d	8499	Geometric Mean_Corr (CD127)	Dexneg	CD8
Vacc_09	10d	9532	Geometric Mean_Corr (CD127)	Dexneg	CD8
Vacc_09	30d	7122	Geometric Mean_Corr (CD127)	Dexneg	CD8
Vacc_08	BSL	16089	Geometric Mean_Corr (CD127)	Dexneg	CD8
Vacc_02	BSL	2381	Geometric Mean_Corr (CD132)	Dexneg	CD8
Vacc_02	3d	1782	Geometric Mean_Corr (CD132)	Dexneg	CD8
Vacc_02	10d	1768	Geometric Mean_Corr (CD132)	Dexneg	CD8
Vacc_02	30d	1424	Geometric Mean_Corr (CD132)	Dexneg	CD8
Vacc_03	BSL	2099	Geometric Mean_Corr (CD132)	Dexneg	CD8
Vacc_10	3d	1860	Geometric Mean_Corr (CD132)	Dexneg	CD8
Vacc_10	10d	1893	Geometric Mean_Corr (CD132)	Dexneg	CD8
Vacc_10	30d	1888	Geometric Mean_Corr (CD132)	Dexneg	CD8
Vacc_03	3d	2326	Geometric Mean_Corr (CD132)	Dexneg	CD8
Vacc_03	10d	1898	Geometric Mean_Corr (CD132)	Dexneg	CD8
Vacc_03	30d	1634	Geometric Mean_Corr (CD132)	Dexneg	CD8
Vacc_04	BSL	2499	Geometric Mean_Corr (CD132)	Dexneg	CD8
Vacc_04	3d	2578	Geometric Mean_Corr (CD132)	Dexneg	CD8
Vacc_04	10d	2175	Geometric Mean_Corr (CD132)	Dexneg	CD8
Vacc_04	30d	2619	Geometric Mean_Corr (CD132)	Dexneg	CD8
Vacc_10	BSL	1822	Geometric Mean_Corr (CD132)	Dexneg	CD8
Vacc_07	BSL	1668	Geometric Mean_Corr (CD132)	Dexneg	CD8
Vacc_08	3d	2499	Geometric Mean_Corr (CD132)	Dexneg	CD8
Vacc_08	10d	2111	Geometric Mean_Corr (CD132)	Dexneg	CD8
Vacc_08	30d	1979	Geometric Mean_Corr (CD132)	Dexneg	CD8
Vacc_07	3d	1780	Geometric Mean_Corr (CD132)	Dexneg	CD8
Vacc_07	10d	1436	Geometric Mean_Corr (CD132)	Dexneg	CD8
Vacc_07	30d	1475	Geometric Mean_Corr (CD132)	Dexneg	CD8
Vacc_09	BSL	1743	Geometric Mean_Corr (CD132)	Dexneg	CD8
Vacc_09	3d	1914	Geometric Mean_Corr (CD132)	Dexneg	CD8
Vacc_09	10d	1884	Geometric Mean_Corr (CD132)	Dexneg	CD8
Vacc_09	30d	1636	Geometric Mean_Corr (CD132)	Dexneg	CD8
Vacc_08	BSL	2108	Geometric Mean_Corr (CD132)	Dexneg	CD8
Vacc_02	BSL	-406	Geometric Mean_Corr (CD25)	Dexneg	CD8
Vacc_02	3d	-467	Geometric Mean_Corr (CD25)	Dexneg	CD8
Vacc_02	10d	-506	Geometric Mean_Corr (CD25)	Dexneg	CD8
Vacc_02	30d	-462	Geometric Mean_Corr (CD25)	Dexneg	CD8
Vacc_03	BSL	-221	Geometric Mean_Corr (CD25)	Dexneg	CD8
Vacc_10	3d	-107	Geometric Mean_Corr (CD25)	Dexneg	CD8
Vacc_10	10d	-157	Geometric Mean_Corr (CD25)	Dexneg	CD8
Vacc_10	30d	-495	Geometric Mean_Corr (CD25)	Dexneg	CD8
Vacc_03	3d	-405	Geometric Mean_Corr (CD25)	Dexneg	CD8
Vacc_03	10d	-390	Geometric Mean_Corr (CD25)	Dexneg	CD8
Vacc_03	30d	-499	Geometric Mean_Corr (CD25)	Dexneg	CD8
Vacc_04	BSL	-151	Geometric Mean_Corr (CD25)	Dexneg	CD8
Vacc_04	3d	-440	Geometric Mean_Corr (CD25)	Dexneg	CD8
Vacc_04	10d	-534	Geometric Mean_Corr (CD25)	Dexneg	CD8
Vacc_04	30d	-303	Geometric Mean_Corr (CD25)	Dexneg	CD8
Vacc_10	BSL	2	Geometric Mean_Corr (CD25)	Dexneg	CD8
Vacc_07	BSL	-541	Geometric Mean_Corr (CD25)	Dexneg	CD8
Vacc_08	3d	-338	Geometric Mean_Corr (CD25)	Dexneg	CD8
Vacc_08	10d	-642	Geometric Mean_Corr (CD25)	Dexneg	CD8
Vacc_08	30d	-716	Geometric Mean_Corr (CD25)	Dexneg	CD8
Vacc_07	3d	-460	Geometric Mean_Corr (CD25)	Dexneg	CD8
Vacc_07	10d	-497	Geometric Mean_Corr (CD25)	Dexneg	CD8
Vacc_07	30d	-660	Geometric Mean_Corr (CD25)	Dexneg	CD8
Vacc_09	BSL	-749	Geometric Mean_Corr (CD25)	Dexneg	CD8
Vacc_09	3d	-485	Geometric Mean_Corr (CD25)	Dexneg	CD8
Vacc_09	10d	-391	Geometric Mean_Corr (CD25)	Dexneg	CD8
Vacc_09	30d	-395	Geometric Mean_Corr (CD25)	Dexneg	CD8
Vacc_08	BSL	-676	Geometric Mean_Corr (CD25)	Dexneg	CD8
Vacc_02	BSL	0.00735	Freq. of Parent	Spike	CD8
Vacc_02	3d	0.00526	Freq. of Parent	Spike	CD8
Vacc_02	10d	0.015	Freq. of Parent	Spike	CD8
Vacc_02	30d	0.00583	Freq. of Parent	Spike	CD8
Vacc_03	BSL	0.12	Freq. of Parent	Spike	CD8
Vacc_10	3d	0.064	Freq. of Parent	Spike	CD8
Vacc_10	10d	0.26	Freq. of Parent	Spike	CD8
Vacc_10	30d	0.15	Freq. of Parent	Spike	CD8
Vacc_03	3d	0.046	Freq. of Parent	Spike	CD8
Vacc_03	10d	0.45	Freq. of Parent	Spike	CD8
Vacc_03	30d	0.29	Freq. of Parent	Spike	CD8
Vacc_04	BSL	0.13	Freq. of Parent	Spike	CD8
Vacc_04	3d	0.1	Freq. of Parent	Spike	CD8
Vacc_04	10d	0.94	Freq. of Parent	Spike	CD8
Vacc_04	30d	0.75	Freq. of Parent	Spike	CD8
Vacc_10	BSL	0.046	Freq. of Parent	Spike	CD8
Vacc_07	BSL	0.011	Freq. of Parent	Spike	CD8
Vacc_08	3d	0.07	Freq. of Parent	Spike	CD8
Vacc_08	10d	0.44	Freq. of Parent	Spike	CD8
Vacc_08	30d	0.24	Freq. of Parent	Spike	CD8
Vacc_07	3d	0.02	Freq. of Parent	Spike	CD8
Vacc_07	10d	0.04	Freq. of Parent	Spike	CD8
Vacc_07	30d	0.033	Freq. of Parent	Spike	CD8
Vacc_09	BSL	0	Freq. of Parent	Spike	CD8
Vacc_09	3d	0	Freq. of Parent	Spike	CD8
Vacc_09	10d	0.012	Freq. of Parent	Spike	CD8
Vacc_09	30d	0.00886	Freq. of Parent	Spike	CD8
Vacc_08	BSL	0.1	Freq. of Parent	Spike	CD8
Vacc_02	BSL	3390	Geometric Mean (CD122)	Spike	CD8
Vacc_02	3d	4829	Geometric Mean (CD122)	Spike	CD8
Vacc_02	10d	4202	Geometric Mean (CD122)	Spike	CD8
Vacc_02	30d	3842	Geometric Mean (CD122)	Spike	CD8
Vacc_03	BSL	4355	Geometric Mean (CD122)	Spike	CD8
Vacc_10	3d	6502	Geometric Mean (CD122)	Spike	CD8
Vacc_10	10d	4414	Geometric Mean (CD122)	Spike	CD8
Vacc_10	30d	3855	Geometric Mean (CD122)	Spike	CD8
Vacc_03	3d	5057	Geometric Mean (CD122)	Spike	CD8
Vacc_03	10d	5111	Geometric Mean (CD122)	Spike	CD8
Vacc_03	30d	4559	Geometric Mean (CD122)	Spike	CD8
Vacc_04	BSL	3818	Geometric Mean (CD122)	Spike	CD8
Vacc_04	3d	6285	Geometric Mean (CD122)	Spike	CD8
Vacc_04	10d	4891	Geometric Mean (CD122)	Spike	CD8
Vacc_04	30d	3853	Geometric Mean (CD122)	Spike	CD8
Vacc_10	BSL	3576	Geometric Mean (CD122)	Spike	CD8
Vacc_07	BSL	4057	Geometric Mean (CD122)	Spike	CD8
Vacc_08	3d	5735	Geometric Mean (CD122)	Spike	CD8
Vacc_08	10d	5090	Geometric Mean (CD122)	Spike	CD8
Vacc_08	30d	4058	Geometric Mean (CD122)	Spike	CD8
Vacc_07	3d	5069	Geometric Mean (CD122)	Spike	CD8
Vacc_07	10d	4489	Geometric Mean (CD122)	Spike	CD8
Vacc_07	30d	4399	Geometric Mean (CD122)	Spike	CD8
Vacc_09	10d	4147	Geometric Mean (CD122)	Spike	CD8
Vacc_09	30d	3997	Geometric Mean (CD122)	Spike	CD8
Vacc_08	BSL	4474	Geometric Mean (CD122)	Spike	CD8
Vacc_02	BSL	7799	Geometric Mean (CD127)	Spike	CD8
Vacc_02	3d	9344	Geometric Mean (CD127)	Spike	CD8
Vacc_02	10d	7768	Geometric Mean (CD127)	Spike	CD8
Vacc_02	30d	6831	Geometric Mean (CD127)	Spike	CD8
Vacc_03	BSL	12968	Geometric Mean (CD127)	Spike	CD8
Vacc_10	3d	4600	Geometric Mean (CD127)	Spike	CD8
Vacc_10	10d	4259	Geometric Mean (CD127)	Spike	CD8
Vacc_10	30d	6637	Geometric Mean (CD127)	Spike	CD8
Vacc_03	3d	11220	Geometric Mean (CD127)	Spike	CD8
Vacc_03	10d	4174	Geometric Mean (CD127)	Spike	CD8
Vacc_03	30d	5931	Geometric Mean (CD127)	Spike	CD8
Vacc_04	BSL	12314	Geometric Mean (CD127)	Spike	CD8
Vacc_04	3d	5133	Geometric Mean (CD127)	Spike	CD8
Vacc_04	10d	3433	Geometric Mean (CD127)	Spike	CD8
Vacc_04	30d	3551	Geometric Mean (CD127)	Spike	CD8
Vacc_10	BSL	14646	Geometric Mean (CD127)	Spike	CD8
Vacc_07	BSL	21317	Geometric Mean (CD127)	Spike	CD8
Vacc_08	3d	6845	Geometric Mean (CD127)	Spike	CD8
Vacc_08	10d	4243	Geometric Mean (CD127)	Spike	CD8
Vacc_08	30d	8231	Geometric Mean (CD127)	Spike	CD8
Vacc_07	3d	15006	Geometric Mean (CD127)	Spike	CD8
Vacc_07	10d	8072	Geometric Mean (CD127)	Spike	CD8
Vacc_07	30d	15724	Geometric Mean (CD127)	Spike	CD8
Vacc_09	10d	7181	Geometric Mean (CD127)	Spike	CD8
Vacc_09	30d	6802	Geometric Mean (CD127)	Spike	CD8
Vacc_08	BSL	22663	Geometric Mean (CD127)	Spike	CD8
Vacc_02	BSL	3211	Geometric Mean (CD132)	Spike	CD8
Vacc_02	3d	3974	Geometric Mean (CD132)	Spike	CD8
Vacc_02	10d	4302	Geometric Mean (CD132)	Spike	CD8
Vacc_02	30d	4518	Geometric Mean (CD132)	Spike	CD8
Vacc_03	BSL	4760	Geometric Mean (CD132)	Spike	CD8
Vacc_10	3d	6317	Geometric Mean (CD132)	Spike	CD8
Vacc_10	10d	4336	Geometric Mean (CD132)	Spike	CD8
Vacc_10	30d	4082	Geometric Mean (CD132)	Spike	CD8
Vacc_03	3d	5948	Geometric Mean (CD132)	Spike	CD8
Vacc_03	10d	4609	Geometric Mean (CD132)	Spike	CD8
Vacc_03	30d	4049	Geometric Mean (CD132)	Spike	CD8
Vacc_04	BSL	4966	Geometric Mean (CD132)	Spike	CD8
Vacc_04	3d	6739	Geometric Mean (CD132)	Spike	CD8
Vacc_04	10d	4793	Geometric Mean (CD132)	Spike	CD8
Vacc_04	30d	4960	Geometric Mean (CD132)	Spike	CD8
Vacc_10	BSL	4208	Geometric Mean (CD132)	Spike	CD8
Vacc_07	BSL	3596	Geometric Mean (CD132)	Spike	CD8
Vacc_08	3d	5101	Geometric Mean (CD132)	Spike	CD8
Vacc_08	10d	4790	Geometric Mean (CD132)	Spike	CD8
Vacc_08	30d	4597	Geometric Mean (CD132)	Spike	CD8
Vacc_07	3d	4699	Geometric Mean (CD132)	Spike	CD8
Vacc_07	10d	4441	Geometric Mean (CD132)	Spike	CD8
Vacc_07	30d	3338	Geometric Mean (CD132)	Spike	CD8
Vacc_09	10d	4146	Geometric Mean (CD132)	Spike	CD8
Vacc_09	30d	3753	Geometric Mean (CD132)	Spike	CD8
Vacc_08	BSL	4702	Geometric Mean (CD132)	Spike	CD8
Vacc_02	BSL	1104	Geometric Mean (CD25)	Spike	CD8
Vacc_02	3d	3551	Geometric Mean (CD25)	Spike	CD8
Vacc_02	10d	2229	Geometric Mean (CD25)	Spike	CD8
Vacc_02	30d	2407	Geometric Mean (CD25)	Spike	CD8
Vacc_03	BSL	1593	Geometric Mean (CD25)	Spike	CD8
Vacc_10	3d	5797	Geometric Mean (CD25)	Spike	CD8
Vacc_10	10d	1616	Geometric Mean (CD25)	Spike	CD8
Vacc_10	30d	1385	Geometric Mean (CD25)	Spike	CD8
Vacc_03	3d	2385	Geometric Mean (CD25)	Spike	CD8
Vacc_03	10d	1581	Geometric Mean (CD25)	Spike	CD8
Vacc_03	30d	1537	Geometric Mean (CD25)	Spike	CD8
Vacc_04	BSL	1363	Geometric Mean (CD25)	Spike	CD8
Vacc_04	3d	3190	Geometric Mean (CD25)	Spike	CD8
Vacc_04	10d	1502	Geometric Mean (CD25)	Spike	CD8
Vacc_04	30d	1506	Geometric Mean (CD25)	Spike	CD8
Vacc_10	BSL	1568	Geometric Mean (CD25)	Spike	CD8
Vacc_07	BSL	1337	Geometric Mean (CD25)	Spike	CD8
Vacc_08	3d	2956	Geometric Mean (CD25)	Spike	CD8
Vacc_08	10d	1471	Geometric Mean (CD25)	Spike	CD8
Vacc_08	30d	1642	Geometric Mean (CD25)	Spike	CD8
Vacc_07	3d	1779	Geometric Mean (CD25)	Spike	CD8
Vacc_07	10d	1347	Geometric Mean (CD25)	Spike	CD8
Vacc_07	30d	1225	Geometric Mean (CD25)	Spike	CD8
Vacc_09	10d	1351	Geometric Mean (CD25)	Spike	CD8
Vacc_09	30d	335	Geometric Mean (CD25)	Spike	CD8
Vacc_08	BSL	1601	Geometric Mean (CD25)	Spike	CD8
Vacc_02	BSL	379	Geometric Mean (CD38)	Spike	CD8
Vacc_02	3d	3233	Geometric Mean (CD38)	Spike	CD8
Vacc_02	10d	4108	Geometric Mean (CD38)	Spike	CD8
Vacc_02	30d	611	Geometric Mean (CD38)	Spike	CD8
Vacc_03	BSL	233	Geometric Mean (CD38)	Spike	CD8
Vacc_10	3d	22475	Geometric Mean (CD38)	Spike	CD8
Vacc_10	10d	11348	Geometric Mean (CD38)	Spike	CD8
Vacc_10	30d	889	Geometric Mean (CD38)	Spike	CD8
Vacc_03	3d	2076	Geometric Mean (CD38)	Spike	CD8
Vacc_03	10d	9795	Geometric Mean (CD38)	Spike	CD8
Vacc_03	30d	1189	Geometric Mean (CD38)	Spike	CD8
Vacc_04	BSL	90.2	Geometric Mean (CD38)	Spike	CD8
Vacc_04	3d	22507	Geometric Mean (CD38)	Spike	CD8
Vacc_04	10d	14940	Geometric Mean (CD38)	Spike	CD8
Vacc_04	30d	1694	Geometric Mean (CD38)	Spike	CD8
Vacc_10	BSL	378	Geometric Mean (CD38)	Spike	CD8
Vacc_07	BSL	170	Geometric Mean (CD38)	Spike	CD8
Vacc_08	3d	12170	Geometric Mean (CD38)	Spike	CD8
Vacc_08	10d	12826	Geometric Mean (CD38)	Spike	CD8
Vacc_08	30d	1188	Geometric Mean (CD38)	Spike	CD8
Vacc_07	3d	2900	Geometric Mean (CD38)	Spike	CD8
Vacc_07	10d	6426	Geometric Mean (CD38)	Spike	CD8
Vacc_07	30d	983	Geometric Mean (CD38)	Spike	CD8
Vacc_09	10d	10053	Geometric Mean (CD38)	Spike	CD8
Vacc_09	30d	2112	Geometric Mean (CD38)	Spike	CD8
Vacc_08	BSL	384	Geometric Mean (CD38)	Spike	CD8
Vacc_02	BSL	961	Geometric Mean (HLA-DR)	Spike	CD8
Vacc_02	3d	941	Geometric Mean (HLA-DR)	Spike	CD8
Vacc_02	10d	2093	Geometric Mean (HLA-DR)	Spike	CD8
Vacc_02	30d	314	Geometric Mean (HLA-DR)	Spike	CD8
Vacc_03	BSL	782	Geometric Mean (HLA-DR)	Spike	CD8
Vacc_10	3d	1643	Geometric Mean (HLA-DR)	Spike	CD8
Vacc_10	10d	3809	Geometric Mean (HLA-DR)	Spike	CD8
Vacc_10	30d	850	Geometric Mean (HLA-DR)	Spike	CD8
Vacc_03	3d	1682	Geometric Mean (HLA-DR)	Spike	CD8
Vacc_03	10d	5070	Geometric Mean (HLA-DR)	Spike	CD8
Vacc_03	30d	1012	Geometric Mean (HLA-DR)	Spike	CD8
Vacc_04	BSL	141	Geometric Mean (HLA-DR)	Spike	CD8
Vacc_04	3d	826	Geometric Mean (HLA-DR)	Spike	CD8
Vacc_04	10d	5436	Geometric Mean (HLA-DR)	Spike	CD8
Vacc_04	30d	1012	Geometric Mean (HLA-DR)	Spike	CD8
Vacc_10	BSL	517	Geometric Mean (HLA-DR)	Spike	CD8
Vacc_07	BSL	291	Geometric Mean (HLA-DR)	Spike	CD8
Vacc_08	3d	654	Geometric Mean (HLA-DR)	Spike	CD8
Vacc_08	10d	6696	Geometric Mean (HLA-DR)	Spike	CD8
Vacc_08	30d	1110	Geometric Mean (HLA-DR)	Spike	CD8
Vacc_07	3d	343	Geometric Mean (HLA-DR)	Spike	CD8
Vacc_07	10d	820	Geometric Mean (HLA-DR)	Spike	CD8
Vacc_07	30d	-96.8	Geometric Mean (HLA-DR)	Spike	CD8
Vacc_09	10d	2729	Geometric Mean (HLA-DR)	Spike	CD8
Vacc_09	30d	3914	Geometric Mean (HLA-DR)	Spike	CD8
Vacc_08	BSL	237	Geometric Mean (HLA-DR)	Spike	CD8
Vacc_02	BSL	470	Geometric Mean (Ki-67)	Spike	CD8
Vacc_02	3d	4124	Geometric Mean (Ki-67)	Spike	CD8
Vacc_02	10d	1838	Geometric Mean (Ki-67)	Spike	CD8
Vacc_02	30d	306	Geometric Mean (Ki-67)	Spike	CD8
Vacc_03	BSL	399	Geometric Mean (Ki-67)	Spike	CD8
Vacc_10	3d	31289	Geometric Mean (Ki-67)	Spike	CD8
Vacc_10	10d	3262	Geometric Mean (Ki-67)	Spike	CD8
Vacc_10	30d	256	Geometric Mean (Ki-67)	Spike	CD8
Vacc_03	3d	2434	Geometric Mean (Ki-67)	Spike	CD8
Vacc_03	10d	4509	Geometric Mean (Ki-67)	Spike	CD8
Vacc_03	30d	496	Geometric Mean (Ki-67)	Spike	CD8
Vacc_04	BSL	324	Geometric Mean (Ki-67)	Spike	CD8
Vacc_04	3d	25097	Geometric Mean (Ki-67)	Spike	CD8
Vacc_04	10d	3890	Geometric Mean (Ki-67)	Spike	CD8
Vacc_04	30d	356	Geometric Mean (Ki-67)	Spike	CD8
Vacc_10	BSL	147	Geometric Mean (Ki-67)	Spike	CD8
Vacc_07	BSL	-169	Geometric Mean (Ki-67)	Spike	CD8
Vacc_08	3d	12810	Geometric Mean (Ki-67)	Spike	CD8
Vacc_08	10d	6491	Geometric Mean (Ki-67)	Spike	CD8
Vacc_08	30d	255	Geometric Mean (Ki-67)	Spike	CD8
Vacc_07	3d	2785	Geometric Mean (Ki-67)	Spike	CD8
Vacc_07	10d	1272	Geometric Mean (Ki-67)	Spike	CD8
Vacc_07	30d	117	Geometric Mean (Ki-67)	Spike	CD8
Vacc_09	10d	3257	Geometric Mean (Ki-67)	Spike	CD8
Vacc_09	30d	2830	Geometric Mean (Ki-67)	Spike	CD8
Vacc_08	BSL	98.9	Geometric Mean (Ki-67)	Spike	CD8
Vacc_02	BSL	5531	Geometric Mean (PD-1)	Spike	CD8
Vacc_02	3d	13675	Geometric Mean (PD-1)	Spike	CD8
Vacc_02	10d	9133	Geometric Mean (PD-1)	Spike	CD8
Vacc_02	30d	4773	Geometric Mean (PD-1)	Spike	CD8
Vacc_03	BSL	4890	Geometric Mean (PD-1)	Spike	CD8
Vacc_10	3d	10014	Geometric Mean (PD-1)	Spike	CD8
Vacc_10	10d	10052	Geometric Mean (PD-1)	Spike	CD8
Vacc_10	30d	6206	Geometric Mean (PD-1)	Spike	CD8
Vacc_03	3d	6956	Geometric Mean (PD-1)	Spike	CD8
Vacc_03	10d	14718	Geometric Mean (PD-1)	Spike	CD8
Vacc_03	30d	8896	Geometric Mean (PD-1)	Spike	CD8
Vacc_04	BSL	3784	Geometric Mean (PD-1)	Spike	CD8
Vacc_04	3d	14999	Geometric Mean (PD-1)	Spike	CD8
Vacc_04	10d	12621	Geometric Mean (PD-1)	Spike	CD8
Vacc_04	30d	6925	Geometric Mean (PD-1)	Spike	CD8
Vacc_10	BSL	2478	Geometric Mean (PD-1)	Spike	CD8
Vacc_07	BSL	2226	Geometric Mean (PD-1)	Spike	CD8
Vacc_08	3d	9867	Geometric Mean (PD-1)	Spike	CD8
Vacc_08	10d	13206	Geometric Mean (PD-1)	Spike	CD8
Vacc_08	30d	7838	Geometric Mean (PD-1)	Spike	CD8
Vacc_07	3d	3462	Geometric Mean (PD-1)	Spike	CD8
Vacc_07	10d	5682	Geometric Mean (PD-1)	Spike	CD8
Vacc_07	30d	4175	Geometric Mean (PD-1)	Spike	CD8
Vacc_09	10d	5471	Geometric Mean (PD-1)	Spike	CD8
Vacc_09	30d	2798	Geometric Mean (PD-1)	Spike	CD8
Vacc_08	BSL	4433	Geometric Mean (PD-1)	Spike	CD8
Vacc_02	BSL	1966	Geometric Mean (T-bet)	Spike	CD8
Vacc_02	3d	2303	Geometric Mean (T-bet)	Spike	CD8
Vacc_02	10d	1796	Geometric Mean (T-bet)	Spike	CD8
Vacc_02	30d	1972	Geometric Mean (T-bet)	Spike	CD8
Vacc_03	BSL	2822	Geometric Mean (T-bet)	Spike	CD8
Vacc_10	3d	2789	Geometric Mean (T-bet)	Spike	CD8
Vacc_10	10d	2104	Geometric Mean (T-bet)	Spike	CD8
Vacc_10	30d	1823	Geometric Mean (T-bet)	Spike	CD8
Vacc_03	3d	3393	Geometric Mean (T-bet)	Spike	CD8
Vacc_03	10d	5014	Geometric Mean (T-bet)	Spike	CD8
Vacc_03	30d	4240	Geometric Mean (T-bet)	Spike	CD8
Vacc_04	BSL	2813	Geometric Mean (T-bet)	Spike	CD8
Vacc_04	3d	5539	Geometric Mean (T-bet)	Spike	CD8
Vacc_04	10d	3995	Geometric Mean (T-bet)	Spike	CD8
Vacc_04	30d	3424	Geometric Mean (T-bet)	Spike	CD8
Vacc_10	BSL	1530	Geometric Mean (T-bet)	Spike	CD8
Vacc_07	BSL	1900	Geometric Mean (T-bet)	Spike	CD8
Vacc_08	3d	2041	Geometric Mean (T-bet)	Spike	CD8
Vacc_08	10d	1920	Geometric Mean (T-bet)	Spike	CD8
Vacc_08	30d	1903	Geometric Mean (T-bet)	Spike	CD8
Vacc_07	3d	1999	Geometric Mean (T-bet)	Spike	CD8
Vacc_07	10d	2042	Geometric Mean (T-bet)	Spike	CD8
Vacc_07	30d	1701	Geometric Mean (T-bet)	Spike	CD8
Vacc_09	10d	1739	Geometric Mean (T-bet)	Spike	CD8
Vacc_09	30d	1382	Geometric Mean (T-bet)	Spike	CD8
Vacc_08	BSL	1647	Geometric Mean (T-bet)	Spike	CD8
Vacc_02	BSL	897	Geometric Mean_Corr (CD122)	Spike	CD8
Vacc_02	3d	1849	Geometric Mean_Corr (CD122)	Spike	CD8
Vacc_02	10d	987	Geometric Mean_Corr (CD122)	Spike	CD8
Vacc_02	30d	1069	Geometric Mean_Corr (CD122)	Spike	CD8
Vacc_03	BSL	977	Geometric Mean_Corr (CD122)	Spike	CD8
Vacc_10	3d	2709	Geometric Mean_Corr (CD122)	Spike	CD8
Vacc_10	10d	1109	Geometric Mean_Corr (CD122)	Spike	CD8
Vacc_10	30d	634	Geometric Mean_Corr (CD122)	Spike	CD8
Vacc_03	3d	1682	Geometric Mean_Corr (CD122)	Spike	CD8
Vacc_03	10d	1611	Geometric Mean_Corr (CD122)	Spike	CD8
Vacc_03	30d	1037	Geometric Mean_Corr (CD122)	Spike	CD8
Vacc_04	BSL	634	Geometric Mean_Corr (CD122)	Spike	CD8
Vacc_04	3d	2787	Geometric Mean_Corr (CD122)	Spike	CD8
Vacc_04	10d	1507	Geometric Mean_Corr (CD122)	Spike	CD8
Vacc_04	30d	512	Geometric Mean_Corr (CD122)	Spike	CD8
Vacc_10	BSL	233	Geometric Mean_Corr (CD122)	Spike	CD8
Vacc_07	BSL	785	Geometric Mean_Corr (CD122)	Spike	CD8
Vacc_08	3d	2599	Geometric Mean_Corr (CD122)	Spike	CD8
Vacc_08	10d	1854	Geometric Mean_Corr (CD122)	Spike	CD8
Vacc_08	30d	938	Geometric Mean_Corr (CD122)	Spike	CD8
Vacc_07	3d	1519	Geometric Mean_Corr (CD122)	Spike	CD8
Vacc_07	10d	1086	Geometric Mean_Corr (CD122)	Spike	CD8
Vacc_07	30d	1230	Geometric Mean_Corr (CD122)	Spike	CD8
Vacc_09	10d	710	Geometric Mean_Corr (CD122)	Spike	CD8
Vacc_09	30d	1344	Geometric Mean_Corr (CD122)	Spike	CD8
Vacc_08	BSL	1266	Geometric Mean_Corr (CD122)	Spike	CD8
Vacc_02	BSL	7368	Geometric Mean_Corr (CD127)	Spike	CD8
Vacc_02	3d	9017	Geometric Mean_Corr (CD127)	Spike	CD8
Vacc_02	10d	7187	Geometric Mean_Corr (CD127)	Spike	CD8
Vacc_02	30d	6358	Geometric Mean_Corr (CD127)	Spike	CD8
Vacc_03	BSL	12559	Geometric Mean_Corr (CD127)	Spike	CD8
Vacc_10	3d	4221	Geometric Mean_Corr (CD127)	Spike	CD8
Vacc_10	10d	3879	Geometric Mean_Corr (CD127)	Spike	CD8
Vacc_10	30d	6235	Geometric Mean_Corr (CD127)	Spike	CD8
Vacc_03	3d	11060	Geometric Mean_Corr (CD127)	Spike	CD8
Vacc_03	10d	3873	Geometric Mean_Corr (CD127)	Spike	CD8
Vacc_03	30d	5745	Geometric Mean_Corr (CD127)	Spike	CD8
Vacc_04	BSL	11951	Geometric Mean_Corr (CD127)	Spike	CD8
Vacc_04	3d	4810	Geometric Mean_Corr (CD127)	Spike	CD8
Vacc_04	10d	3143	Geometric Mean_Corr (CD127)	Spike	CD8
Vacc_04	30d	3292	Geometric Mean_Corr (CD127)	Spike	CD8
Vacc_10	BSL	14401	Geometric Mean_Corr (CD127)	Spike	CD8
Vacc_07	BSL	21277.1	Geometric Mean_Corr (CD127)	Spike	CD8
Vacc_08	3d	6411	Geometric Mean_Corr (CD127)	Spike	CD8
Vacc_08	10d	3924	Geometric Mean_Corr (CD127)	Spike	CD8
Vacc_08	30d	8000	Geometric Mean_Corr (CD127)	Spike	CD8
Vacc_07	3d	14964.7	Geometric Mean_Corr (CD127)	Spike	CD8
Vacc_07	10d	7698	Geometric Mean_Corr (CD127)	Spike	CD8
Vacc_07	30d	15067	Geometric Mean_Corr (CD127)	Spike	CD8
Vacc_09	10d	7136.2	Geometric Mean_Corr (CD127)	Spike	CD8
Vacc_09	30d	6641	Geometric Mean_Corr (CD127)	Spike	CD8
Vacc_08	BSL	22287	Geometric Mean_Corr (CD127)	Spike	CD8
Vacc_02	BSL	2266	Geometric Mean_Corr (CD132)	Spike	CD8
Vacc_02	3d	2540	Geometric Mean_Corr (CD132)	Spike	CD8
Vacc_02	10d	2939	Geometric Mean_Corr (CD132)	Spike	CD8
Vacc_02	30d	3157	Geometric Mean_Corr (CD132)	Spike	CD8
Vacc_03	BSL	3495	Geometric Mean_Corr (CD132)	Spike	CD8
Vacc_10	3d	5563	Geometric Mean_Corr (CD132)	Spike	CD8
Vacc_10	10d	3304	Geometric Mean_Corr (CD132)	Spike	CD8
Vacc_10	30d	3092	Geometric Mean_Corr (CD132)	Spike	CD8
Vacc_03	3d	4601	Geometric Mean_Corr (CD132)	Spike	CD8
Vacc_03	10d	3492	Geometric Mean_Corr (CD132)	Spike	CD8
Vacc_03	30d	3092	Geometric Mean_Corr (CD132)	Spike	CD8
Vacc_04	BSL	3833	Geometric Mean_Corr (CD132)	Spike	CD8
Vacc_04	3d	5679	Geometric Mean_Corr (CD132)	Spike	CD8
Vacc_04	10d	3739	Geometric Mean_Corr (CD132)	Spike	CD8
Vacc_04	30d	3979	Geometric Mean_Corr (CD132)	Spike	CD8
Vacc_10	BSL	3249	Geometric Mean_Corr (CD132)	Spike	CD8
Vacc_07	BSL	2241	Geometric Mean_Corr (CD132)	Spike	CD8
Vacc_08	3d	3975	Geometric Mean_Corr (CD132)	Spike	CD8
Vacc_08	10d	3719	Geometric Mean_Corr (CD132)	Spike	CD8
Vacc_08	30d	3448	Geometric Mean_Corr (CD132)	Spike	CD8
Vacc_07	3d	3484	Geometric Mean_Corr (CD132)	Spike	CD8
Vacc_07	10d	3608	Geometric Mean_Corr (CD132)	Spike	CD8
Vacc_07	30d	1667	Geometric Mean_Corr (CD132)	Spike	CD8
Vacc_09	10d	3125	Geometric Mean_Corr (CD132)	Spike	CD8
Vacc_09	30d	2800	Geometric Mean_Corr (CD132)	Spike	CD8
Vacc_08	BSL	3764	Geometric Mean_Corr (CD132)	Spike	CD8
Vacc_02	BSL	357	Geometric Mean_Corr (CD25)	Spike	CD8
Vacc_02	3d	1807	Geometric Mean_Corr (CD25)	Spike	CD8
Vacc_02	10d	513	Geometric Mean_Corr (CD25)	Spike	CD8
Vacc_02	30d	460	Geometric Mean_Corr (CD25)	Spike	CD8
Vacc_03	BSL	235	Geometric Mean_Corr (CD25)	Spike	CD8
Vacc_10	3d	4347	Geometric Mean_Corr (CD25)	Spike	CD8
Vacc_10	10d	211	Geometric Mean_Corr (CD25)	Spike	CD8
Vacc_10	30d	-35	Geometric Mean_Corr (CD25)	Spike	CD8
Vacc_03	3d	311	Geometric Mean_Corr (CD25)	Spike	CD8
Vacc_03	10d	-362	Geometric Mean_Corr (CD25)	Spike	CD8
Vacc_03	30d	-179	Geometric Mean_Corr (CD25)	Spike	CD8
Vacc_04	BSL	71	Geometric Mean_Corr (CD25)	Spike	CD8
Vacc_04	3d	1056	Geometric Mean_Corr (CD25)	Spike	CD8
Vacc_04	10d	-552	Geometric Mean_Corr (CD25)	Spike	CD8
Vacc_04	30d	-311	Geometric Mean_Corr (CD25)	Spike	CD8
Vacc_10	BSL	-159	Geometric Mean_Corr (CD25)	Spike	CD8
Vacc_07	BSL	1549	Geometric Mean_Corr (CD25)	Spike	CD8
Vacc_08	3d	594	Geometric Mean_Corr (CD25)	Spike	CD8
Vacc_08	10d	-672	Geometric Mean_Corr (CD25)	Spike	CD8
Vacc_08	30d	-489	Geometric Mean_Corr (CD25)	Spike	CD8
Vacc_07	3d	2640	Geometric Mean_Corr (CD25)	Spike	CD8
Vacc_07	10d	1792	Geometric Mean_Corr (CD25)	Spike	CD8
Vacc_07	30d	1399	Geometric Mean_Corr (CD25)	Spike	CD8
Vacc_09	10d	-859	Geometric Mean_Corr (CD25)	Spike	CD8
Vacc_09	30d	-2110	Geometric Mean_Corr (CD25)	Spike	CD8
Vacc_08	BSL	-679	Geometric Mean_Corr (CD25)	Spike	CD8

## Sheet: Fig2f
CD4+CoVDex+	CD25	CD127	CD122	CD132
CD38posCM	0.12192	0.331724	0.502757	0.407344
CD38posEM	0.140554	0.257643	0.499029	0.389507
CD38posKi67pos	0.553772	0.0890834	0.559366	0.563227
EM	0.199289	0.615288	0.43971	0.439032
naive	0.0997039	0.668954	0.468533	0.295875
CD8+CoVDex+	CD127	CD122	CD132	CD25
restingeffector Memory	0.189473	0.301873	0.427484	0.431511
CD38posCM	0.293734	0.405113	0.473035	0.439408
CD38posEM	0.132386	0.425401	0.466983	0.474941
HLADRposKi67pos	0.123728	0.55261	0.440015	0.470481
Ki67posCD38pos	0.145307	0.713564	0.633346	0.626851
restingcentral Memory	0.647293	0.313372	0.452325	0.428894
TEMRA	0.201866	0.261992	0.448029	0.439953

## Sheet: Fig2h
CD4
pat_id	BSL_CD122	BSL_CD25	3d_CD122	3d_CD25	Fold_CD122	Fold_CD25	BSL_CD132	3d_CD132	Fold_CD132	Freq_D30	Freq_D0	delta_Spike
Vacc_01	2073	298	2794	2710	1.34781	9.09396	2563	2950	1.15099	0.069	0.027	2.55556
Vacc_02	2102	1429	2423	6107	1.15271	4.27362	2349	2951	1.25628	0.051	0.00452	11.2832
Vacc_03	2373	1207	2475	1856	1.04298	1.5377	2824	3078	1.08994	0.05	0.03	1.66667
Vacc_04	1490	414	2982	3171	2.00134	7.65942	2879	3213	1.11601	0.06	0.035	1.71429
Vacc_05	1852	588	2414	1175	1.30346	1.9983	2841	2101	0.739528	0.012	0.00203	5.91133
Vacc_06	2232	938	1962	2359	0.879032	2.51493	1951	2344	1.20144	0.041	0.014	2.92857
Vacc_07	1808	1066	2649	1085	1.46515	1.01782	3209	2216	0.690558	0.016	0.00664	2.40964
