# Supplementary material for: Dysregulation of homeostatic cytokine receptors drives prolonged T cell activation following acute SARS-CoV-2 infection in humans
Source: Nat Commun. 2025 Nov 27;16:11693. doi: 10.1038/s41467-025-66753-1 (PMC12748759; doi:10.1038/s41467-025-66753-1)
Supplement: Supplementary file 19 — Source Data 3 [file 41467_2025_66753_MOESM19_ESM.xlsx]

## Sheet: Fig3b,c
Index	PatID	Sampling_timepoint	Sample_type	Tcells_CD122_Geometric Mean	Tcells_CD25_Geometric Mean	CD4_CD122_Geometric Mean	CD4_CD25_Geometric Mean	CD4_CD127_Geometric Mean	CD8_CD122_Geometric Mean	CD8_CD25_Geometric Mean	CD8_CD127_Geometric Mean	COVID	SevMax2	SevMax6			pvalues	group1	group2	n1	n2	statistic	p	p.adj	.y.	SevMax2
22	PFCL1-154583-1943	ONE	Patient	0.4	1.48	0.4	1.53	1.39	0.42	1.35	1.07	COVID	Severe	Sev Pneu				ONE	SIX	42	42	388	0.773	0.773	Tcons_CD25_Geometric Mean	Mild
22.2	PFCL1-154583-1943	SIX	Patient	0.4	1.31	0.39	1.38	1.21	0.41	1.16	0.8	COVID	Severe	Sev Pneu				ONE	TWELVE	42	42	708	0.001	0.003	Tcons_CD25_Geometric Mean	Mild
22.3	PFCL1-154583-1943	TWELVE	Patient	0.39	1.48	0.39	1.55	1.46	0.41	1.27	1.02	COVID	Severe	Sev Pneu				SIX	TWELVE	42	42	744.5	0.000255	0.00153	Tcons_CD25_Geometric Mean	Mild
25	PFCL1-162736-1992	ONE	Patient	0.39	1.25	0.38	1.32	0.93	0.41	1.06	0.57	COVID	Mild	Mild				ONE	SIX	11	11	62	0.011	0.022	Tcons_CD25_Geometric Mean	Severe
25.2	PFCL1-162736-1992	SIX	Patient	0.38	1.17	0.37	1.24	0.83	0.39	1.02	0.43	COVID	Mild	Mild				ONE	TWELVE	11	11	47	0.053	0.0795	Tcons_CD25_Geometric Mean	Severe
25.3	PFCL1-162736-1992	TWELVE	Patient	0.37	1.15	0.36	1.23	0.95	0.39	0.93	0.57	COVID	Mild	Mild				SIX	TWELVE	11	11	19	0.415	0.498	Tcons_CD25_Geometric Mean	Severe
37	PFCL1-LIM-674950	ONE	Patient	0.37	1.36	0.35	1.51	1.14	0.41	1.12	0.73	COVID	Mild	Mild				ONE	SIX	42	42	362.5	0.268	0.3216	Tcons_CD122_Geometric Mean	Mild
37.2	PFCL1-LIM-674950	SIX	Patient	0.38	1.18	0.36	1.34	1.06	0.4	1.02	0.73	COVID	Mild	Mild				ONE	TWELVE	42	42	640	1.39e-06	6.21e-06	Tcons_CD122_Geometric Mean	Mild
37.3	PFCL1-LIM-674950	TWELVE	Patient	0.36	1.14	0.34	1.33	1.3	0.39	0.83	0.93	COVID	Mild	Mild				SIX	TWELVE	42	42	604.5	2.07e-06	6.21e-06	Tcons_CD122_Geometric Mean	Mild
39	PFCL1-LIM-313000	ONE	Patient	0.37	1.14	0.36	1.23	1.4	0.38	0.9	0.92	COVID	Mild	Mild				ONE	SIX	11	11	34	0.028	0.0495	Tcons_CD122_Geometric Mean	Severe
39.2	PFCL1-LIM-313000	SIX	Patient	0.38	1.25	0.37	1.32	1.12	0.4	1.04	0.79	COVID	Mild	Mild				ONE	TWELVE	11	11	33.5	0.033	0.0495	Tcons_CD122_Geometric Mean	Severe
39.3	PFCL1-LIM-313000	TWELVE	Patient	0.37	1.18	0.36	1.27	1.25	0.39	0.92	1.1	COVID	Mild	Mild				SIX	TWELVE	11	11	19	0.944	0.944	Tcons_CD122_Geometric Mean	Severe
40	PFCL1-LIM-137402	ONE	Patient	0.42	1.5	0.4	1.62	1.4	0.44	1.27	0.55	COVID	Mild	Mild				ONE	SIX	42	42	568.5	0.075	0.09	Tcons_CD127_Geometric Mean	Mild
40.2	PFCL1-LIM-137402	SIX	Patient	0.39	1.45	0.38	1.58	0.97	0.4	1.13	0.48	COVID	Mild	Mild				ONE	TWELVE	42	42	61.5	1.79e-06	5.37e-06	Tcons_CD127_Geometric Mean	Mild
40.3	PFCL1-LIM-137402	TWELVE	Patient	0.39	1.32	0.38	1.43	1.15	0.42	1.06	0.49	COVID	Mild	Mild				SIX	TWELVE	42	42	12.5	4.17e-08	2.502e-07	Tcons_CD127_Geometric Mean	Mild
47	PFCL1-UST-636135	ONE	Patient	0.39	1.35	0.36	1.49	1.22	0.43	1.16	0.55	COVID	Severe	Mod ARDS				ONE	SIX	11	11	54	0.067	0.09	Tcons_CD127_Geometric Mean	Severe
47.3	PFCL1-UST-636135	SIX	Patient	0.34	1.15	0.32	1.29	1.24	0.38	0.89	0.78	COVID	Severe	Mod ARDS				ONE	TWELVE	11	11	33	1	1	Tcons_CD127_Geometric Mean	Severe
47.4	PFCL1-UST-636135	TWELVE	Patient	0.36	1.25	0.35	1.43	1.41	0.39	0.89	0.88	COVID	Severe	Mod ARDS				SIX	TWELVE	11	11	11	0.054	0.09	Tcons_CD127_Geometric Mean	Severe
50	PFCL1-TRI-201622	ONE	Patient	0.39	1.33	0.38	1.38	1.07	0.42	1.08	0.7	COVID	Severe	Mod ARDS				ONE	SIX	42	42	525.5	0.221	0.2652	CD8_CD25_Geometric Mean	Mild
50.2	PFCL1-TRI-201622	SIX	Patient	0.38	1.2	0.37	1.23	1.15	0.4	1.02	0.73	COVID	Severe	Mod ARDS				ONE	TWELVE	42	42	828	2.58e-06	1.548e-05	CD8_CD25_Geometric Mean	Mild
50.3	PFCL1-TRI-201622	TWELVE	Patient	0.39	1.15	0.38	1.23	0.82	0.4	1.06	0.38	COVID	Severe	Mod ARDS				SIX	TWELVE	42	42	809.5	7.81e-06	2.343e-05	CD8_CD25_Geometric Mean	Mild
60	PFCL1-TRI-386990	ONE	Patient	0.41	1.55	0.4	1.63	1.66	0.42	1.24	1.01	COVID	Severe	Sev Pneu				ONE	SIX	11	11	66	0.004	0.008	CD8_CD25_Geometric Mean	Severe
60.2	PFCL1-TRI-386990	SIX	Patient	0.38	1.36	0.37	1.44	1.27	0.42	1.09	0.47	COVID	Severe	Sev Pneu				ONE	TWELVE	11	11	51	0.019	0.0285	CD8_CD25_Geometric Mean	Severe
60.3	PFCL1-TRI-386990	TWELVE	Patient	0.38	1.3	0.37	1.38	1.37	0.41	1.01	0.62	COVID	Severe	Sev Pneu				SIX	TWELVE	11	11	25.5	0.878	0.878	CD8_CD25_Geometric Mean	Severe
66	PFCL1-TRI-180227	ONE	Patient	0.38	1.23	0.37	1.32	1.16	0.4	1.07	0.99	COVID	Mild	Mild				ONE	SIX	42	42	374.5	0.734	0.734	CD8_CD122_Geometric Mean	Mild
66.2	PFCL1-TRI-180227	SIX	Patient	0.39	1.49	0.37	1.72	1.33	0.42	1.13	0.76	COVID	Mild	Mild				ONE	TWELVE	42	42	582	1.17e-06	7.02e-06	CD8_CD122_Geometric Mean	Mild
66.3	PFCL1-TRI-180227	TWELVE	Patient	0.38	1.23	0.36	1.35	1.24	0.4	1	0.97	COVID	Mild	Mild				SIX	TWELVE	42	42	622.5	5.42e-06	1.626e-05	CD8_CD122_Geometric Mean	Mild
72	PFCL1-173465-1977	Healthy	Healthy	0.38	1.04	0.37	1.22	1.39	0.4	0.91	0.69	Healthy	Healthy	Healthy				ONE	SIX	11	11	44.5	0.092	0.1785	CD8_CD122_Geometric Mean	Severe
73	PFCL1-126842-1967	Healthy	Healthy	0.37	1	0.37	1.13	1.48	0.39	0.87	1.08	Healthy	Healthy	Healthy				ONE	TWELVE	11	11	51	0.119	0.1785	CD8_CD122_Geometric Mean	Severe
74	PFCL1-121239-1971	Healthy	Healthy	0.38	0.94	0.37	1.02	1.29	0.39	0.85	0.92	Healthy	Healthy	Healthy				SIX	TWELVE	11	11	11.5	0.734	0.734	CD8_CD122_Geometric Mean	Severe
75	PFCL1-127505-1970	Healthy	Healthy	0.4	1.05	0.38	1.21	1.28	0.42	0.93	0.73	Healthy	Healthy	Healthy				ONE	SIX	42	42	714.5	4.37e-05	8.74e-05	CD8_CD127_Geometric Mean	Mild
78	PFCL1-174005-1993	Healthy	Healthy	0.39	1.02	0.38	1.14	1.36	0.4	0.83	1.11	Healthy	Healthy	Healthy				ONE	TWELVE	42	42	55	3.03e-06	9.09e-06	CD8_CD127_Geometric Mean	Mild
83	PFCL1-130009-1987	Healthy	Healthy	0.4	0.99	0.38	1.14	1.41	0.41	0.89	0.86	Healthy	Healthy	Healthy				SIX	TWELVE	42	42	0	1.71e-08	1.026e-07	CD8_CD127_Geometric Mean	Mild
86	PFCL1-126183-1975	Healthy	Healthy	0.41	1.03	0.39	1.2	1.61	0.43	0.92	0.71	Healthy	Healthy	Healthy				ONE	SIX	11	11	49	0.168	0.2016	CD8_CD127_Geometric Mean	Severe
87	PFCL1-155737-1985	Healthy	Healthy	0.39	1.08	0.37	1.39	1.4	0.41	0.83	0.9	Healthy	Healthy	Healthy				ONE	TWELVE	11	11	37	0.765	0.765	CD8_CD127_Geometric Mean	Severe
90	PFCL1-128567-1991	Healthy	Healthy	0.41	1.04	0.39	1.2	1.33	0.43	0.96	0.69	Healthy	Healthy	Healthy				SIX	TWELVE	11	11	10	0.045	0.0675	CD8_CD127_Geometric Mean	Severe
90.2	PFCL1-128567-1991	ONE	Patient	0.41	1.16	0.39	1.35	1.31	0.42	1.04	0.73	COVID	Mild	Mild
90.3	PFCL1-128567-1991	SIX	Patient	0.39	1.07	0.38	1.27	1.38	0.41	0.94	0.73	COVID	Mild	Mild
90.4	PFCL1-128567-1991	TWELVE	Patient	0.39	1.17	0.38	1.42	1.53	0.41	0.95	0.92	COVID	Mild	Mild
91	PFCL1-192074-1987	Healthy	Healthy	0.38	0.94	0.37	1.08	1.45	0.39	0.85	1.11	Healthy	Healthy	Healthy
94	PFCL1-190716-1979	ONE	Patient	0.38	1.1	0.37	1.25	1.5	0.38	0.86	1.04	COVID	Mild	Mild
94.2	PFCL1-190716-1979	SIX	Patient	0.38	1.25	0.38	1.38	1.25	0.4	0.99	0.7	COVID	Mild	Mild
94.3	PFCL1-190716-1979	TWELVE	Patient	0.36	1.02	0.35	1.15	1.48	0.37	0.75	1.2	COVID	Mild	Mild
106	PFCL1-UST-190762	ONE	Patient	0.36	1.52	0.36	1.56	1.46	0.41	1.06	0.99	COVID	Severe	Sev ARDS
106.2	PFCL1-UST-190762	SIX	Patient	0.38	1.41	0.37	1.51	1.11	0.43	1.05	0.45	COVID	Severe	Sev ARDS
106.3	PFCL1-UST-190762	TWELVE	Patient	0.38	1.39	0.37	1.45	1.45	0.45	0.93	0.7	COVID	Severe	Sev ARDS
112	PFCL1-UST-014327	ONE	Patient	0.37	1.44	0.36	1.48	1.63	0.43	1.21	0.76	COVID	Severe	Sev ARDS
112.2	PFCL1-UST-014327	SIX	Patient	0.37	1.34	0.37	1.38	1.15	0.4	1.18	0.74	COVID	Severe	Sev ARDS
112.3	PFCL1-UST-014327	TWELVE	Patient	0.38	1.38	0.37	1.39	1.34	0.4	1.32	1.13	COVID	Severe	Sev ARDS
116	PFCL1-143020-1986	ONE	Patient	0.38	1.05	0.38	1.2	1.32	0.39	0.88	1.09	COVID	Mild	Mild
116.2	PFCL1-143020-1986	SIX	Patient	0.41	1.14	0.4	1.27	1.19	0.41	0.97	0.92	COVID	Mild	Mild
116.3	PFCL1-143020-1986	TWELVE	Patient	0.39	1.07	0.39	1.28	1.44	0.39	0.84	1.32	COVID	Mild	Mild
117	PFCL1-134210-1969	ONE	Patient	0.48	1.38	0.46	1.49	0.97	0.48	1.31	0.29	COVID	Severe	Mod ARDS
117.2	PFCL1-134210-1969	SIX	Patient	0.4	0.97	0.39	1.24	1.11	0.41	0.76	0.4	COVID	Severe	Mod ARDS
117.3	PFCL1-134210-1969	TWELVE	Patient	0.39	0.98	0.37	1.22	1.28	0.4	0.73	0.52	COVID	Severe	Mod ARDS
119	PFCL1-160737-1983	ONE	Patient	0.39	1.08	0.38	1.19	1.48	0.4	0.86	0.96	COVID	Mild	Mild
119.2	PFCL1-160737-1983	SIX	Patient	0.41	1.2	0.4	1.28	1.43	0.42	1.03	0.72	COVID	Mild	Mild
119.3	PFCL1-160737-1983	TWELVE	Patient	0.39	1.14	0.38	1.31	1.35	0.4	0.78	0.9	COVID	Mild	Mild
120	PFCL1-145677-1995	ONE	Patient	0.41	1.19	0.4	1.25	1.33	0.42	1.07	1.1	COVID	Mild	Mild
120.2	PFCL1-145677-1995	SIX	Patient	0.38	1.16	0.37	1.36	1.35	0.4	0.84	0.63	COVID	Mild	Mild
120.3	PFCL1-145677-1995	TWELVE	Patient	0.37	1.07	0.35	1.23	1.55	0.4	0.82	1.32	COVID	Mild	Mild
121	PFCL1-155780-1998	ONE	Patient	0.43	1.16	0.42	1.15	1.1	0.44	1.15	0.8	COVID	Mild	Mild
121.2	PFCL1-155780-1998	SIX	Patient	0.44	1.21	0.42	1.35	1.04	0.45	1.11	0.49	COVID	Mild	Mild
121.3	PFCL1-155780-1998	TWELVE	Patient	0.37	0.81	0.37	0.85	1.18	0.38	0.75	0.92	COVID	Mild	Mild
125	PFCL1-126266-1977	ONE	Patient	0.42	1.26	0.41	1.41	1.37	0.43	1.1	0.87	COVID	Mild	Mild
125.2	PFCL1-126266-1977	SIX	Patient	0.41	1.25	0.4	1.48	1.24	0.42	1.06	0.64	COVID	Mild	Mild
125.3	PFCL1-126266-1977	TWELVE	Patient	0.41	1.3	0.41	1.52	1.48	0.41	1.07	0.99	COVID	Mild	Mild
127	PFCL1-148181-1985	ONE	Patient	0.47	1.41	0.46	1.45	1.32	0.47	1.35	0.98	COVID	Mild	Mild
127.2	PFCL1-148181-1985	SIX	Patient	0.4	0.97	0.4	1.16	1.34	0.4	0.85	0.7	COVID	Mild	Mild
127.3	PFCL1-148181-1985	TWELVE	Patient	0.39	0.9	0.39	1.07	1.36	0.38	0.78	0.91	COVID	Mild	Mild
129	PFCL1-160034-1987	ONE	Patient	0.45	1.26	0.44	1.32	1.14	0.47	1.16	0.55	COVID	Mild	Mild
129.2	PFCL1-160034-1987	SIX	Patient	0.43	1.22	0.43	1.42	1.06	0.44	1.04	0.34	COVID	Mild	Mild
129.3	PFCL1-160034-1987	TWELVE	Patient	0.39	0.99	0.38	1.15	1.37	0.4	0.75	0.66	COVID	Mild	Mild
131	PFCL1-182563-1982	ONE	Patient	0.41	1.12	0.41	1.23	1.39	0.42	0.94	0.95	COVID	Mild	Mild
131.2	PFCL1-182563-1982	SIX	Patient	0.47	1.35	0.46	1.46	1.29	0.48	1.26	0.66	COVID	Mild	Mild
131.3	PFCL1-182563-1982	TWELVE	Patient	0.38	0.98	0.37	1.17	1.53	0.38	0.69	1.05	COVID	Mild	Mild
133	PFCL1-114666-1984	ONE	Patient	0.38	1.02	0.38	1.14	1.51	0.37	0.77	1	COVID	Mild	Mild
133.2	PFCL1-114666-1984	SIX	Patient	0.37	0.97	0.38	1.13	1.46	0.36	0.7	0.93	COVID	Mild	Mild
133.3	PFCL1-114666-1984	TWELVE	Patient	0.38	1.14	0.39	1.33	1.6	0.38	0.79	0.95	COVID	Mild	Mild
134	PFCL1-127584-1986	ONE	Patient	0.38	0.98	0.38	1.15	1.3	0.38	0.77	0.75	COVID	Mild	Mild
134.2	PFCL1-127584-1986	SIX	Patient	0.4	1.11	0.4	1.29	1.25	0.4	0.92	0.65	COVID	Mild	Mild
134.3	PFCL1-127584-1986	TWELVE	Patient	0.36	0.84	0.35	1.11	1.45	0.36	0.57	0.85	COVID	Mild	Mild
135	PFCL1-126232-1988	ONE	Patient	0.41	1.13	0.4	1.17	1.29	0.42	1.03	0.96	COVID	Mild	Mild
135.2	PFCL1-126232-1988	SIX	Patient	0.41	1.11	0.4	1.19	1.22	0.42	1	0.72	COVID	Mild	Mild
135.3	PFCL1-126232-1988	TWELVE	Patient	0.36	0.91	0.36	1.02	1.47	0.37	0.73	1.13	COVID	Mild	Mild
140	PFCL1-125035-1983	ONE	Patient	0.39	1	0.39	1.03	1.29	0.41	0.88	1.05	COVID	Mild	Mild
140.2	PFCL1-125035-1983	SIX	Patient	0.41	1.1	0.4	1.14	1.18	0.44	0.99	0.6	COVID	Mild	Mild
140.3	PFCL1-125035-1983	TWELVE	Patient	0.36	0.8	0.35	0.86	1.39	0.38	0.62	0.99	COVID	Mild	Mild
141	PFCL1-147824-1995	ONE	Patient	0.41	0.94	0.4	0.98	1.28	0.43	0.88	0.8	COVID	Mild	Mild
141.2	PFCL1-147824-1995	SIX	Patient	0.4	0.86	0.38	0.93	1.15	0.42	0.79	0.66	COVID	Mild	Mild
141.3	PFCL1-147824-1995	TWELVE	Patient	0.38	0.83	0.36	0.93	1.37	0.4	0.69	0.91	COVID	Mild	Mild
142	PFCL1-148108-1998	ONE	Patient	0.42	1.2	0.41	1.25	1.29	0.43	1.13	1.14	COVID	Mild	Mild
142.2	PFCL1-148108-1998	SIX	Patient	0.39	1.02	0.38	1.13	1.35	0.41	0.86	0.9	COVID	Mild	Mild
142.3	PFCL1-148108-1998	TWELVE	Patient	0.36	0.83	0.35	0.93	1.44	0.37	0.69	1.09	COVID	Mild	Mild
146	PFCL1-166699-1962	ONE	Patient	0.43	1.27	0.42	1.35	1.09	0.45	1.1	0.61	COVID	Mild	Mild
146.2	PFCL1-166699-1962	SIX	Patient	0.43	1.04	0.42	1.03	0.95	0.44	1.05	0.49	COVID	Mild	Mild
146.3	PFCL1-166699-1962	TWELVE	Patient	0.38	1.03	0.38	1.16	1.33	0.4	0.76	0.71	COVID	Mild	Mild
147	PFCL1-128248-1987	ONE	Patient	0.44	1.36	0.43	1.41	1.29	0.45	1.3	1.01	COVID	Mild	Mild
147.2	PFCL1-128248-1987	SIX	Patient	0.43	1.24	0.42	1.33	1.12	0.45	1.1	0.73	COVID	Mild	Mild
147.3	PFCL1-128248-1987	TWELVE	Patient	0.38	0.93	0.37	1.03	1.52	0.4	0.73	1.12	COVID	Mild	Mild
148	PFCL1-179308-1988	ONE	Patient	0.41	1.15	0.41	1.19	1.23	0.42	1.08	0.92	COVID	Mild	Mild
148.2	PFCL1-179308-1988	SIX	Patient	0.38	1.04	0.37	1.15	1.34	0.39	0.83	1.03	COVID	Mild	Mild
148.3	PFCL1-179308-1988	TWELVE	Patient	0.35	0.81	0.34	0.92	1.46	0.37	0.61	1.15	COVID	Mild	Mild
149	PFCL1-197267-1990	ONE	Patient	0.41	1.03	0.4	1.09	1.23	0.42	0.97	0.9	COVID	Mild	Mild
149.2	PFCL1-197267-1990	SIX	Patient	0.41	1	0.39	1.08	1.33	0.42	0.93	0.87	COVID	Mild	Mild
149.3	PFCL1-197267-1990	TWELVE	Patient	0.37	0.78	0.36	0.89	1.42	0.39	0.65	0.96	COVID	Mild	Mild
150	PFCL1-189641-1992	ONE	Patient	0.42	1.1	0.41	1.13	1.24	0.43	1.07	0.87	COVID	Mild	Mild
150.2	PFCL1-189641-1992	SIX	Patient	0.4	1.03	0.39	1.15	1.24	0.4	0.94	1.03	COVID	Mild	Mild
150.3	PFCL1-189641-1992	TWELVE	Patient	0.36	0.66	0.35	0.74	1.32	0.37	0.55	1.07	COVID	Mild	Mild
151	PFCL1-149717-1996	ONE	Patient	0.4	1.09	0.39	1.14	1.21	0.41	0.97	1.09	COVID	Mild	Mild
151.2	PFCL1-149717-1996	SIX	Patient	0.44	1.2	0.41	1.4	1.24	0.45	1.1	0.43	COVID	Mild	Mild
151.3	PFCL1-149717-1996	TWELVE	Patient	0.39	1.14	0.38	1.25	1.32	0.4	0.91	1.17	COVID	Mild	Mild
152	PFCL1-176862-1991	ONE	Patient	0.42	0.98	0.4	0.99	1.12	0.44	0.95	0.76	COVID	Mild	Mild
152.2	PFCL1-176862-1991	SIX	Patient	0.43	0.99	0.41	1.03	1.05	0.45	0.95	0.47	COVID	Mild	Mild
152.3	PFCL1-176862-1991	TWELVE	Patient	0.38	0.79	0.36	0.83	1.22	0.4	0.71	0.76	COVID	Mild	Mild
154	PFCL1-187404-1989	ONE	Patient	0.39	1.1	0.38	1.16	1.31	0.41	0.92	1.03	COVID	Mild	Mild
154.2	PFCL1-187404-1989	SIX	Patient	0.38	1.08	0.38	1.18	1.47	0.4	0.89	0.92	COVID	Mild	Mild
154.3	PFCL1-187404-1989	TWELVE	Patient	0.39	1.14	0.38	1.25	1.54	0.41	0.91	1.01	COVID	Mild	Mild
155	PFCL1-152839-1986	ONE	Patient	0.45	1.32	0.45	1.36	1.08	0.47	1.26	0.77	COVID	Mild	Mild
155.2	PFCL1-152839-1986	SIX	Patient	0.45	1.3	0.44	1.43	1.17	0.46	1.16	0.67	COVID	Mild	Mild
155.3	PFCL1-152839-1986	TWELVE	Patient	0.38	0.78	0.37	0.92	1.34	0.4	0.61	0.88	COVID	Mild	Mild
156	PFCL1-140370-1952	ONE	Patient	0.39	0.78	0.38	0.88	1.05	0.4	0.72	0.4	COVID	Mild	Mild
156.2	PFCL1-140370-1952	SIX	Patient	0.42	1.05	0.41	1.16	1.08	0.43	0.98	0.43	COVID	Mild	Mild
156.3	PFCL1-140370-1952	TWELVE	Patient	0.39	0.93	0.38	0.98	1.26	0.41	0.85	0.62	COVID	Mild	Mild
157	PFCL1-154613-1988	ONE	Patient	0.4	1.04	0.39	1.13	1.16	0.41	0.91	0.61	COVID	Mild	Mild
157.2	PFCL1-154613-1988	SIX	Patient	0.42	1.26	0.41	1.42	1.14	0.43	1.12	0.5	COVID	Mild	Mild
157.3	PFCL1-154613-1988	TWELVE	Patient	0.37	1.04	0.37	1.14	1.5	0.39	0.8	0.9	COVID	Mild	Mild
163	PFCL1-124560-1971	ONE	Patient	0.39	1.1	0.39	1.16	1.21	0.41	0.96	0.69	COVID	Mild	Mild
163.2	PFCL1-124560-1971	SIX	Patient	0.42	1.35	0.42	1.44	1.05	0.44	1.15	0.73	COVID	Mild	Mild
163.3	PFCL1-124560-1971	TWELVE	Patient	0.39	1.17	0.38	1.26	1.35	0.4	0.93	0.97	COVID	Mild	Mild
165	PFCL1-110586-1987	ONE	Patient	0.42	0.99	0.4	1.15	1.29	0.43	0.9	0.38	COVID	Mild	Mild
165.2	PFCL1-110586-1987	SIX	Patient	0.42	1.05	0.4	1.26	1.28	0.44	0.93	0.39	COVID	Mild	Mild
165.3	PFCL1-110586-1987	TWELVE	Patient	0.39	0.94	0.38	1.14	1.44	0.41	0.77	0.45	COVID	Mild	Mild
167	PFCL1-111960-1996	ONE	Patient	0.45	1.4	0.45	1.45	1.37	0.47	1.28	0.8	COVID	Mild	Mild
167.2	PFCL1-111960-1996	SIX	Patient	0.4	1.09	0.39	1.19	1.42	0.42	0.9	0.84	COVID	Mild	Mild
167.3	PFCL1-111960-1996	TWELVE	Patient	0.38	0.98	0.38	1.09	1.48	0.4	0.75	1.08	COVID	Mild	Mild
170	PFCL1-LIM-828246	ONE	Patient	0.41	1.19	0.41	1.25	1.47	0.43	1.07	0.92	COVID	Mild	Mild
170.2	PFCL1-LIM-828246	SIX	Patient	0.39	0.9	0.38	0.95	1.31	0.4	0.82	0.76	COVID	Mild	Mild
170.3	PFCL1-LIM-828246	TWELVE	Patient	0.42	1.37	0.42	1.44	1.54	0.43	1.21	1.01	COVID	Mild	Mild
174	PFCL1-TRI-778908	ONE	Patient	0.43	1.39	0.41	1.38	1.03	0.44	1.39	0.9	COVID	Severe	Sev Pneu
174.2	PFCL1-TRI-778908	SIX	Patient	0.41	1.21	0.39	1.22	1.15	0.41	1.22	0.98	COVID	Severe	Sev Pneu
175	PFCL1-TRI-625476	ONE	Patient	0.44	1.42	0.43	1.48	1.37	0.46	1.32	0.77	COVID	Severe	Sev Pneu
175.2	PFCL1-TRI-625476	SIX	Patient	0.39	1.08	0.39	1.15	1.25	0.41	0.98	0.78	COVID	Severe	Sev Pneu
175.3	PFCL1-TRI-625476	TWELVE	Patient	0.38	0.97	0.37	1.06	1.38	0.4	0.86	0.8	COVID	Severe	Sev Pneu
177	PFCL1-199474-1994	ONE	Patient	0.43	1.22	0.42	1.34	1.16	0.44	1.12	0.5	COVID	Mild	Mild
177.2	PFCL1-199474-1994	SIX	Patient	0.42	1.07	0.41	1.15	1.21	0.44	1	0.48	COVID	Mild	Mild
177.3	PFCL1-199474-1994	TWELVE	Patient	0.39	0.85	0.38	0.88	1.36	0.4	0.77	0.96	COVID	Mild	Mild
178	PFCL1-LIM-929040	ONE	Patient	0.45	1.62	0.44	1.79	1.47	0.47	1.44	0.75	COVID	Severe	Mild ARDS
178.2	PFCL1-LIM-929040	SIX	Patient	0.4	1.12	0.4	1.51	1.31	0.41	0.98	0.55	COVID	Severe	Mild ARDS
178.3	PFCL1-LIM-929040	TWELVE	Patient	0.44	1.62	0.43	1.86	1.36	0.45	1.41	0.61	COVID	Severe	Mild ARDS
179	PFCL1-LIM-733617	ONE	Patient	0.45	1.66	0.45	1.72	1.22	0.47	1.44	0.84	COVID	Mild	Pneu
179.2	PFCL1-LIM-733617	SIX	Patient	0.4	1.26	0.4	1.32	1.12	0.43	1.08	0.78	COVID	Mild	Pneu
179.3	PFCL1-LIM-733617	TWELVE	Patient	0.4	1.41	0.4	1.49	1.2	0.43	1.17	0.84	COVID	Mild	Pneu
180	PFCL1-LIM-192743	ONE	Patient	0.43	1.7	0.42	1.72	1.5	0.45	1.66	1.31	COVID	Mild	Pneu
180.2	PFCL1-LIM-192743	SIX	Patient	0.39	1.34	0.38	1.34	1.2	0.41	1.36	1.3	COVID	Mild	Pneu
180.3	PFCL1-LIM-192743	TWELVE	Patient	0.39	1.44	0.38	1.45	1.37	0.41	1.44	1.34	COVID	Mild	Pneu
181	PFCL1-188862-1993	Healthy	Healthy	0.43	1.12	0.4	1.43	1.19	0.44	1.02	0.7	Healthy	Healthy	Healthy
181.2	PFCL1-188862-1993	ONE	Patient	0.39	0.97	0.37	1.15	1.4	0.42	0.81	1.05	COVID	Mild	Mild
181.4	PFCL1-188862-1993	SIX	Patient	0.39	1.03	0.37	1.21	1.29	0.41	0.85	0.94	COVID	Mild	Mild
181.5	PFCL1-188862-1993	TWELVE	Patient	0.4	1.19	0.39	1.47	1.45	0.42	1	1.02	COVID	Mild	Mild
182	PFCL1-131839-1986	Healthy	Healthy	0.4	1.05	0.39	1.18	1.24	0.41	0.89	0.9	Healthy	Healthy	Healthy
185	PFCL1-121291-1995	Healthy	Healthy	0.39	0.94	0.38	1.08	1.25	0.4	0.8	0.97	Healthy	Healthy	Healthy
185.3	PFCL1-121291-1995	ONE	Patient	0.38	0.93	0.37	1.12	1.23	0.39	0.77	1	COVID	Mild	Mild
185.4	PFCL1-121291-1995	SIX	Patient	0.38	0.84	0.36	1.03	1.44	0.39	0.69	1.24	COVID	Mild	Mild
185.6	PFCL1-121291-1995	TWELVE	Patient	0.38	0.85	0.37	1.09	1.48	0.39	0.66	1.31	COVID	Mild	Mild
186	PFCL1-141625-1996	Healthy	Healthy	0.37	0.9	0.36	0.99	1.4	0.39	0.81	0.99	Healthy	Healthy	Healthy
189	PFCL1-143962-1991	Healthy	Healthy	0.39	1.12	0.38	1.44	1.74	0.42	0.86	0.62	Healthy	Healthy	Healthy
193	PFCL1-110528-1981	ONE	Patient	0.38	0.88	0.37	0.95	1.43	0.4	0.78	0.79	COVID	Mild	Mild
193.2	PFCL1-110528-1981	SIX	Patient	0.41	1.16	0.4	1.23	1.45	0.43	1.07	0.93	COVID	Mild	Mild
193.3	PFCL1-110528-1981	TWELVE	Patient	0.39	1.07	0.38	1.05	1.57	0.4	0.98	1.07	COVID	Mild	Mild
195	PFCL1-122904-1993	Healthy	Healthy	0.38	1.07	0.37	1.25	1.56	0.4	0.89	1.11	Healthy	Healthy	Healthy
196	PFCL1-173552-1993	Healthy	Healthy	0.39	1.09	0.38	1.26	1.47	0.4	0.91	0.89	Healthy	Healthy	Healthy
197	PFCL1-152256-1946	Healthy	Healthy	0.42	1.12	0.4	1.33	1.01	0.43	1.01	0.54	Healthy	Healthy	Healthy
197.2	PFCL1-152256-1946	ONE	Patient	0.39	1.17	0.38	1.32	1.12	0.41	1.04	0.58	COVID	Severe	Sev Pneu
197.4	PFCL1-152256-1946	SIX	Patient	0.4	1.26	0.38	1.47	1.15	0.43	1.01	0.56	COVID	Severe	Sev Pneu
197.5	PFCL1-152256-1946	TWELVE	Patient	0.39	1.35	0.38	1.52	1.28	0.43	1.04	0.78	COVID	Severe	Sev Pneu
198	PFCL1-140120-1942	Healthy	Healthy	0.41	1.2	0.39	1.28	1.25	0.42	1.2	1.04	Healthy	Healthy	Healthy
198.2	PFCL1-140120-1942	ONE	Patient	0.38	1.35	0.38	1.41	1.56	0.41	1.25	1.34	COVID	Severe	Sev Pneu
198.4	PFCL1-140120-1942	SIX	Patient	0.39	1.21	0.38	1.28	1.27	0.42	1.11	0.88	COVID	Severe	Sev Pneu
198.5	PFCL1-140120-1942	TWELVE	Patient	0.37	1.18	0.36	1.25	1.47	0.4	1.01	1.06	COVID	Severe	Sev Pneu
200	PFCL1-184245-1941	Healthy	Healthy	0.38	1.2	0.37	1.4	1.37	0.41	0.98	0.67	Healthy	Healthy	Healthy
201	PFCL1-173864-1948	Healthy	Healthy	0.38	1.3	0.37	1.42	1.31	0.39	1.1	1.07	Healthy	Healthy	Healthy
213	PFCL1-193201-1971	Healthy	Healthy	0.38	1.14	0.38	1.28	1.18	0.39	1.04	0.68	Healthy	Healthy	Healthy
215	PFCL1-152047-1993	Healthy	Healthy	0.4	1.18	0.4	1.47	1.38	0.41	0.99	1.08	Healthy	Healthy	Healthy
216	PFCL1-151584-1955	Healthy	Healthy	0.39	1.08	0.38	1.22	1.41	0.4	0.99	1.02	Healthy	Healthy	Healthy
217	PFCL1-191149-1959	Healthy	Healthy	0.39	1.24	0.39	1.37	1.65	0.4	1.12	1.15	Healthy	Healthy	Healthy

## Sheet: Fig3d
TNFa	IFNg	IL1B	IL6	IL10	CRP	CD8_HLADR_Geometric.Mean	Tcons_HLADR_Geometric.Mean	Tcons_CD25_Geometric.Mean	CD8_CD25_Geometric.Mean	Tcons_CD122_Geometric.Mean	CD8_CD122_Geometric.Mean	Tcons_CD127_Geometric.Mean	CD8_CD127_Geometric.Mean				pvalues
17.4	2.4	0	8.4	2.7	117	0.28	0.11	1.41	1.19	0.36	0.45	1.71	0.64					TNFa	IFNg	IL1B	IL6	IL10	CRP	CD8_HLADR_Geometric.Mean	Tcons_HLADR_Geometric.Mean
24	2.9	1.7	31.9	4.2	249	0.16	0.11	1.51	1.06	0.37	0.42	1.5	0.96					0.00071005	0.698144	0.00691857	1.80693e-06	3.08345e-05	6.35998e-07	1.59135e-14	9.14331e-16
7.7	0	10.7	9.3	0.1	1	0.15	0.13	1.41	1.11	0.35	0.4	1.22	0.73					0.00822018	0.536396	0.00997986	0.000495287	0.00119051	5.98097e-05	1.14043e-12	2.53054e-18
12.1	0	0	6.6	2	2.4	0.13	0.13	1.25	1.07	0.37	0.4	1.23	0.99					0.594349	0.56394	0.0965938	0.702	0.76469	0.809692	0.000337638	2.10352e-06
5.2	0.9	0	93.6	2.8	120	0.22	0.13	1.38	1.17	0.37	0.44	1.31	0.54					0.141344	0.885022	0.0509747	0.10713	0.0900581	0.0730546	2.97873e-10	1.90809e-09
15.8	9.7	0	16.3	7	37	0.18	0.18	1.55	1.3	0.41	0.44	1.48	0.58					0.325502	0.494841	0.66327	0.422664	0.278507	0.240317	0.427973	0.245307
12.6	0	0	5.3	0.9	1	0.12	0.11	1.18	0.93	0.36	0.39	1.46	0.93					0.485741	0.124196	0.932398	0.387254	0.528993	0.350784	8.18387e-05	0.111016
22.1	0	3	11.5	3.1	180	0.15	0.12	1.25	1.13	0.38	0.42	1.17	0.66
8.6	0	0	14.9	23.5	18	0.15	0.19	1.56	1.25	0.4	0.43	1.79	1.01
15.8	7.7	0	34	7.1	12	0.16	0.18	1.18	1.14	0.4	0.44	0.8	0.42
16.6	15.5	2.3	4.7	1.8	5	0.15	0.18	1.25	1.08	0.39	0.41	0.98	0.59
14.9	15.4	0	20.7	11.2	38	0.14	0.12	1.17	1.02	0.37	0.39	1.4	0.84
11.4	0	0	0.7	0.7	119	0.17	0.12	1.42	1.16	0.39	0.42	1.52	0.64
11.1	1.1	0	7.3	1.9	7.1	0.19	0.15	1.43	1.32	0.46	0.48	1	0.31
3.2	0	0	0	1.1	0.3	0.12	0.1	1.11	0.9	0.37	0.39	1.4	1.1
9.5	0	3	0	0.8	1.6	0.13	0.11	1.2	1.09	0.4	0.43	1.37	1.12
10.2	11.9	0	0	2	0.6	0.13	0.098	1.12	0.87	0.37	0.4	1.55	0.98
10.8	27	5	9.6	4.1	0.7	0.12	0.1	1.16	0.87	0.37	0.39	1.6	1.07
30.6	0	0	300	29.1	69	0.24	0.12	1.37	1.08	0.39	0.45	1.3	0.45
15.8	0.7	0	95.1	4.9	294	0.21	0.13	1.25	1.07	0.41	0.44	1.07	0.36
14.4	0	0	2	0.8	1.7	0.13	0.092	1.07	0.77	0.38	0.36	1.59	1.03
6.5	0	0	1.9	0	5.5	0.13	0.11	1.13	1.04	0.39	0.42	1.38	0.98
11.1	0	2.5	1	0.9	0.4	0.15	0.12	1.35	1.1	0.41	0.43	1.45	0.89
5.1	0.7	0	1.5	0	1.3	0.13	0.098	1.05	0.78	0.37	0.38	1.4	0.76
11.7	0	0	0	1.1	1.2	0.17	0.14	1.37	1.35	0.45	0.48	1.43	0.97
9.2	0	0	0	0.7	1.1	0.14	0.11	1.09	1.16	0.41	0.45	1.17	0.8
8.6	0	4	0	0.8	0.3	0.15	0.12	1.26	1.16	0.43	0.47	1.21	0.56
10.3	0	0	1.3	0.1	0.4	0.12	0.098	1.16	0.95	0.4	0.43	1.48	0.97
20.1	2.5	0	4.1	3.6	63.8	0.25	0.15	1.5	1.24	0.4	0.43	1.22	0.5
4.9	30.7	0	2	2.2	203	0.17	0.12	1.31	1.09	0.39	0.43	1.25	0.43
18.7	0	0.6	42.1	1.1	24.9	0.15	0.12	1.18	1.06	0.38	0.42	1.18	0.69
8.3	0	0	1.1	0.2	1.3	0.12	0.1	0.96	0.87	0.39	0.4	1.33	1.04
9.9	3.1	2.1	5.2	0	2.6	0.16	0.14	1.36	1.29	0.43	0.45	1.32	1.04
9.2	0	0	0.1	0.1	0.3	0.13	0.1	0.92	0.87	0.4	0.42	1.32	0.79
5.1	0	0	0.8	0.6	3	0.13	0.12	1.18	1.13	0.41	0.42	1.33	1.15
14.3	4.7	0	1.6	0.1	0.5	0.12	0.1	1.1	0.96	0.39	0.4	1.23	1.11
9.1	3.1	2.4	0.6	0.7	0.3	0.17	0.14	1.32	1.26	0.45	0.46	1.09	0.77
8	5.2	0	2.2	0.6	1.5	0.15	0.13	1.25	1.09	0.42	0.44	1.16	0.58
10.5	3.4	0	1.9	0.9	0.3	0.14	0.11	0.92	0.95	0.4	0.43	1.16	0.73
3.8	7.2	0	1.6	1.4	7.3	0.13	0.11	1.14	1.07	0.4	0.42	1.26	0.93
5.7	3.5	0	0.4	0	0.7	0.13	0.11	1.09	0.92	0.38	0.4	1.37	1.02
13.9	5.7	0	3.6	2.4	1.6	0.12	0.1	1.06	1.07	0.41	0.43	1.26	0.88
8.6	2.8	1.3	0.4	0	3.6	0.12	0.1	1.03	0.97	0.4	0.42	1.27	0.88
15.5	90.3	0	136.2	16.9	143	0.19	0.15	1.64	1.73	0.42	0.45	1.58	1.3
5	0	3.4	216.1	3	18	0.2	0.15	1.65	1.44	0.45	0.47	1.29	0.82
10.5	0	0	13.8	5.4	51	0.14	0.11	1.18	1.07	0.41	0.43	1.51	0.91
28.3	3.2	52.7	300	2.8	39	0.19	0.15	1.73	1.45	0.44	0.45	1.52	0.73
49.4	9.8	54.8	139.9	4.9	433	0.25	0.16	1.77	1.47	0.44	0.47	1.53	0.78
8.6	5.3	3.1	60.5	1	70.9	0.17	0.13	1.43	1.33	0.43	0.45	1.41	0.77
15.3	9.9	2.6	29.1	8.3	9.1	0.18	0.13	1.28	1.41	0.41	0.43	1.09	0.89
9.3	2	0	0.6	1	0.7	0.11	0.08	0.9	0.77	0.37	0.39	1.47	0.77
11	3.6	0	11.3	0.5	0.5	0.14	0.1	1.1	0.88	0.4	0.42	1.32	0.37
9	4.2	0	0	0.2	0.3	0.16	0.14	1.39	1.29	0.44	0.46	1.41	0.78
7.6	4	0	0	0	3.1	0.13	0.11	1.06	0.95	0.39	0.4	1.29	0.67
24.1	2	0	43.2	5	86	0.17	0.16	1.68	1.45	0.43	0.45	1.4	1.04
7.6	3.7	0	0.8	1	1.3	0.16	0.096	0.8	0.71	0.38	0.39	1.1	0.39
15.1	0	0	22.5	1.7	56	0.19	0.14	1.42	1.35	0.4	0.41	1.49	1.05
7.4	3.6	0	0.1	0.4	0.3	0.13	0.088	1.02	0.9	0.39	0.41	1.23	0.6
10.3	75.9	0	0	0	0.3	0.16	0.12	1.28	1.11	0.42	0.44	1.21	0.5
6	0	0	1.3	0.9	1.6	0.091	0.088	1	0.77	0.38	0.38	1.31	1
17.5	6.9	0	101	4.7	85	0.13	0.1	1.36	1.25	0.38	0.39	1.59	1.24
14.1	9.9	0	15.5	3.9	9.1	0.16	0.11	1.28	1.07	0.39	0.4	1.15	0.43
10.2	4	0	1.4	0.7	0.6	0.13	0.092	0.99	0.81	0.37	0.4	1.48	0.91

## Sheet: Fig3e
SevSamp2	Sampling_month	Tcons_HLADR_Geometric.Mean	CD8_HLADR_Geometric.Mean	Index	trunced_Index	Sampling_timepoint					pvalues
Severe	SIX	0.15	0.16	112.2	112	SIX						group1	group2	n1	n2	padj	Subset
Severe	TWELVE	0.1	0.15	112.3	112	TWELVE						ONE	SIX	63	63	0.038	CD4
Severe	ONE	0.11	0.28	112	112	ONE						SIX	TWELVE	59	59	1.89e-06	CD4
Severe	SIX	0.14	0.16	106.2	106	SIX						ONE	TWELVE	54	54	1.15e-07	CD4
Severe	TWELVE	0.085	0.13	106.3	106	TWELVE						ONE	SIX	63	63	0.038	CD8
Severe	ONE	0.11	0.16	106	106	ONE						SIX	TWELVE	59	59	1.79e-07	CD8
Mild	SIX	0.13	0.14	37.2	37	SIX						ONE	TWELVE	54	54	1.84e-07	CD8
Mild	TWELVE	0.09	0.1	37.3	37	TWELVE
Mild	ONE	0.13	0.15	37	37	ONE
Mild	SIX	0.14	0.15	66.2	66	SIX
Mild	TWELVE	0.12	0.13	66.3	66	TWELVE
Mild	ONE	0.13	0.13	66	66	ONE
Severe	SIX	0.096	0.13	47.3	47	SIX
Severe	TWELVE	0.086	0.11	47.4	47	TWELVE
Severe	ONE	0.13	0.22	47	47	ONE
Mild	SIX	0.15	0.15	40.2	40	SIX
Mild	TWELVE	0.13	0.2	40.3	40	TWELVE
Mild	ONE	0.18	0.18	40	40	ONE
Mild	SIX	0.12	0.13	39.2	39	SIX
Mild	TWELVE	0.1	0.1	39.3	39	TWELVE
Mild	ONE	0.11	0.12	39	39	ONE
Severe	SIX	0.11	0.14	50.2	50	SIX
Severe	TWELVE	0.16	0.16	50.3	50	TWELVE
Severe	ONE	0.12	0.15	50	50	ONE
Mild	SIX	0.14	0.14	60.2	60	SIX
Mild	TWELVE	0.12	0.13	60.3	60	TWELVE
Mild	ONE	0.19	0.15	60	60	ONE
Mild	TWELVE	0.15	0.16	32.2	32	TWELVE
Mild	ONE	0.18	0.16	32	32	ONE
Mild	SIX	0.15	0.14	25.2	25	SIX
Mild	TWELVE	0.12	0.12	25.3	25	TWELVE
Mild	ONE	0.18	0.15	25	25	ONE
Mild	SIX	0.14	0.17	26.2	26	SIX
Mild	TWELVE	0.099	0.13	26.3	26	TWELVE
Severe	SIX	0.11	0.13	5.2	5	SIX
Severe	TWELVE	0.1	0.11	5.3	5	TWELVE
Severe	SIX	0.12	0.15	1.2	1	SIX
Severe	TWELVE	0.092	0.13	1.3	1	TWELVE
Mild	SIX	0.12	0.14	21.2	21	SIX
Mild	TWELVE	0.11	0.13	21.3	21	TWELVE
Severe	SIX	0.17	0.18	24.2	24	SIX
Severe	ONE	0.12	0.14	24	24	ONE
Mild	SIX	0.12	0.17	36.2	36	SIX
Mild	ONE	0.12	0.17	36	36	ONE
Mild	SIX	0.092	0.12	117.2	117	SIX
Mild	TWELVE	0.094	0.12	117.3	117	TWELVE
Mild	ONE	0.15	0.19	117	117	ONE
Mild	SIX	0.11	0.12	116.2	116	SIX
Mild	TWELVE	0.095	0.1	116.3	116	TWELVE
Mild	ONE	0.1	0.12	116	116	ONE
Mild	SIX	0.1	0.13	120.2	120	SIX
Mild	TWELVE	0.08	0.1	120.3	120	TWELVE
Mild	ONE	0.11	0.13	120	120	ONE
Mild	SIX	0.11	0.14	119.2	119	SIX
Mild	TWELVE	0.092	0.12	119.3	119	TWELVE
Mild	ONE	0.098	0.13	119	119	ONE
Severe	SIX	0.12	0.15	31.2	31	SIX
Severe	TWELVE	0.093	0.13	31.3	31	TWELVE
Mild	SIX	0.11	0.13	94.2	94	SIX
Mild	TWELVE	0.087	0.1	94.3	94	TWELVE
Mild	ONE	0.1	0.12	94	94	ONE
Severe	SIX	0.11	0.15	44.2	44	SIX
Severe	TWELVE	0.1	0.15	44.3	44	TWELVE
Severe	SIX	0.11	0.16	41.2	41	SIX
Severe	ONE	0.12	0.24	41	41	ONE
Severe	SIX	0.13	0.16	45.2	45	SIX
Severe	ONE	0.13	0.21	45	45	ONE
Mild	SIX	0.092	0.13	133.2	133	SIX
Mild	TWELVE	0.11	0.14	133.3	133	TWELVE
Mild	ONE	0.092	0.13	133	133	ONE
Mild	SIX	0.11	0.14	135.2	135	SIX
Mild	TWELVE	0.075	0.096	135.3	135	TWELVE
Mild	ONE	0.11	0.13	135	135	ONE
Mild	SIX	0.11	0.14	125.2	125	SIX
Mild	TWELVE	0.11	0.15	125.3	125	TWELVE
Mild	ONE	0.12	0.15	125	125	ONE
Mild	SIX	0.11	0.14	134.2	134	SIX
Mild	TWELVE	0.08	0.11	134.3	134	TWELVE
Mild	ONE	0.098	0.13	134	134	ONE
Mild	SIX	0.099	0.15	127.2	127	SIX
Mild	TWELVE	0.088	0.13	127.3	127	TWELVE
Mild	ONE	0.14	0.17	127	127	ONE
Mild	SIX	0.11	0.15	121.2	121	SIX
Mild	TWELVE	0.068	0.099	121.3	121	TWELVE
Mild	ONE	0.11	0.14	121	121	ONE
Mild	SIX	0.11	0.15	129.2	129	SIX
Mild	TWELVE	0.082	0.11	129.3	129	TWELVE
Mild	ONE	0.12	0.15	129	129	ONE
Mild	SIX	0.13	0.17	131.2	131	SIX
Mild	TWELVE	0.08	0.1	131.3	131	TWELVE
Mild	ONE	0.098	0.12	131	131	ONE
Severe	ONE	0.15	0.25	63	63	ONE
Severe	SIX	0.12	0.16	57.2	57	SIX
Severe	ONE	0.12	0.17	57	57	ONE
Severe	SIX	0.13	0.17	63.2	63	SIX
Severe	SIX	0.11	0.15	52.2	52	SIX
Severe	ONE	0.12	0.15	52	52	ONE
Mild	SIX	0.11	0.16	140.2	140	SIX
Mild	TWELVE	0.068	0.098	140.3	140	TWELVE
Mild	ONE	0.1	0.12	140	140	ONE
Mild	SIX	0.13	0.17	147.2	147	SIX
Mild	TWELVE	0.096	0.12	147.3	147	TWELVE
Mild	ONE	0.14	0.16	147	147	ONE
Mild	SIX	0.088	0.12	141.2	141	SIX
Mild	TWELVE	0.073	0.1	141.3	141	TWELVE
Mild	ONE	0.1	0.13	141	141	ONE
Mild	SIX	0.088	0.11	142.2	142	SIX
Mild	TWELVE	0.074	0.093	142.3	142	TWELVE
Mild	ONE	0.12	0.13	142	142	ONE
Mild	SIX	0.13	0.16	151.2	151	SIX
Mild	TWELVE	0.11	0.12	151.3	151	TWELVE
Mild	ONE	0.1	0.12	151	151	ONE
Mild	SIX	0.13	0.16	155.2	155	SIX
Mild	TWELVE	0.078	0.11	155.3	155	TWELVE
Mild	ONE	0.14	0.17	155	155	ONE
Mild	SIX	0.13	0.15	146.2	146	SIX
Mild	TWELVE	0.1	0.12	146.3	146	TWELVE
Mild	ONE	0.13	0.15	146	146	ONE
Mild	SIX	0.12	0.17	152.2	152	SIX
Mild	TWELVE	0.08	0.12	152.3	152	TWELVE
Mild	ONE	0.11	0.14	152	152	ONE
Mild	SIX	0.087	0.12	148.2	148	SIX
Mild	TWELVE	0.071	0.089	148.3	148	TWELVE
Mild	ONE	0.11	0.13	148	148	ONE
Mild	SIX	0.11	0.14	154.2	154	SIX
Mild	TWELVE	0.1	0.14	154.3	154	TWELVE
Mild	ONE	0.11	0.13	154	154	ONE
Mild	SIX	0.11	0.11	150.2	150	SIX
Mild	TWELVE	0.061	0.068	150.3	150	TWELVE
Mild	ONE	0.1	0.12	150	150	ONE
Mild	SIX	0.097	0.12	149.2	149	SIX
Mild	TWELVE	0.07	0.089	149.3	149	TWELVE
Mild	ONE	0.1	0.12	149	149	ONE
Mild	SIX	0.1	0.15	180.2	180	SIX
Mild	TWELVE	0.1	0.16	180.3	180	TWELVE
Mild	ONE	0.15	0.19	180	180	ONE
Mild	SIX	0.11	0.17	179.2	179	SIX
Mild	TWELVE	0.11	0.17	179.3	179	TWELVE
Mild	ONE	0.15	0.2	179	179	ONE
Mild	SIX	0.09	0.12	170.2	170	SIX
Mild	TWELVE	0.13	0.16	170.3	170	TWELVE
Mild	ONE	0.11	0.14	170	170	ONE
Severe	SIX	0.11	0.15	178.2	178	SIX
Severe	TWELVE	0.14	0.18	178.3	178	TWELVE
Severe	ONE	0.15	0.19	178	178	ONE
Severe	SIX	0.12	0.16	107.2	107	SIX
Severe	ONE	0.16	0.25	107	107	ONE
Severe	SIX	0.1	0.13	175.2	175	SIX
Severe	TWELVE	0.09	0.12	175.3	175	TWELVE
Severe	ONE	0.13	0.17	175	175	ONE
Severe	SIX	0.12	0.16	174.2	174	SIX
Severe	ONE	0.13	0.18	174	174	ONE
Mild	SIX	0.11	0.14	193.2	193	SIX
Mild	TWELVE	0.08	0.1	193.3	193	TWELVE
Mild	ONE	0.08	0.11	193	193	ONE
Mild	SIX	0.11	0.15	165.2	165	SIX
Mild	TWELVE	0.098	0.14	165.3	165	TWELVE
Mild	ONE	0.1	0.14	165	165	ONE
Mild	SIX	0.1	0.14	167.2	167	SIX
Mild	TWELVE	0.093	0.11	167.3	167	TWELVE
Mild	ONE	0.14	0.16	167	167	ONE
Mild	SIX	0.13	0.14	163.2	163	SIX
Mild	TWELVE	0.11	0.12	163.3	163	TWELVE
Mild	ONE	0.11	0.13	163	163	ONE
Severe	SIX	0.11	0.16	33.3	33	SIX
Severe	TWO	0.16	0.17	33.2	33	ONE
Mild	SIX	0.12	0.18	156.2	156	SIX
Mild	TWELVE	0.093	0.16	156.3	156	TWELVE
Mild	ONE	0.096	0.16	156	156	ONE
Severe	SIX	0.13	0.17	22.2	22	SIX
Severe	TWELVE	0.12	0.18	22.3	22	TWELVE
Severe	ONE	0.14	0.19	22	22	ONE
Mild	SIX	0.12	0.16	157.2	157	SIX
Mild	TWELVE	0.082	0.12	157.3	157	TWELVE
Mild	ONE	0.088	0.13	157	157	ONE
Mild	SIX	0.1	0.16	177.2	177	SIX
Mild	TWELVE	0.077	0.11	177.3	177	TWELVE
Mild	ONE	0.12	0.16	177	177	ONE
Mild	SIX	0.085	0.08	185.4	185	SIX
Mild	TWELVE	0.084	0.078	185.6	185	TWELVE
Mild	ONE	0.088	0.091	185.3	185	ONE
Mild	SIX	0.087	0.13	90.3	90	SIX
Mild	TWELVE	0.1	0.13	90.4	90	TWELVE
Mild	ONE	0.098	0.14	90.2	90	ONE
Severe	SIX	0.093	0.13	198.4	198	SIX
Severe	TWELVE	0.087	0.11	198.5	198	TWELVE
Severe	ONE	0.1	0.13	198.2	198	ONE
Severe	SIX	0.096	0.14	197.4	197	SIX
Severe	TWELVE	0.097	0.14	197.5	197	TWELVE
Mild	ONE	0.11	0.16	197.2	197	ONE
Mild	SIX	0.093	0.12	181.4	181	SIX
Mild	TWELVE	0.12	0.15	181.5	181	TWELVE
Mild	ONE	0.092	0.13	181.2	181	ONE

## Sheet: Fig3f,g
Index	Sampling_month	SevMax2	Population	type	stat	measurement
1.2	SIX	Severe	non specific CD8	Ki67	Geometric Mean	501
1.2	SIX	Severe	non specific CD8	HLA-DR	Geometric Mean	109
1.2	SIX	Severe	non specific CD8	TCF1	Geometric Mean	1530
1.2	SIX	Severe	non specific CD8	CXCR3	Geometric Mean	9108
1.2	SIX	Severe	non specific CD8	Tbet	Geometric Mean	3434
1.2	SIX	Severe	non specific CD8	TOX	Geometric Mean	2258
1.2	SIX	Severe	non specific CD8	CD69	Geometric Mean	4943
1.2	SIX	Severe	non specific CD8	GranzymeB	Geometric Mean	16135
1.2	SIX	Severe	non specific CD8	EOMES	Geometric Mean	2874
1.2	SIX	Severe	SARSCoV2 specific	Count	Count	14
1.2	SIX	Severe	SARSCoV2 specific	Ki67	Geometric Mean	155
1.2	SIX	Severe	SARSCoV2 specific	HLA-DR	Geometric Mean	-688
1.2	SIX	Severe	SARSCoV2 specific	TCF1	Geometric Mean	931
1.2	SIX	Severe	SARSCoV2 specific	CXCR3	Geometric Mean	8280
1.2	SIX	Severe	SARSCoV2 specific	Tbet	Geometric Mean	7716
1.2	SIX	Severe	SARSCoV2 specific	TOX	Geometric Mean	614
1.2	SIX	Severe	SARSCoV2 specific	CD69	Geometric Mean	4651
1.2	SIX	Severe	SARSCoV2 specific	GranzymeB	Geometric Mean	38215
1.2	SIX	Severe	SARSCoV2 specific	EOMES	Geometric Mean	674
1.2	SIX	Severe	nonnaiveCD8	EOMES	Geometric Mean	2924
1.2	SIX	Severe	nonnaiveCD8	GranzymeB	Geometric Mean	17011
1.2	SIX	Severe	nonnaiveCD8	CD69	Geometric Mean	4927
1.2	SIX	Severe	nonnaiveCD8	TOX	Geometric Mean	2276
1.2	SIX	Severe	nonnaiveCD8	Tbet	Geometric Mean	3531
1.2	SIX	Severe	nonnaiveCD8	CXCR3	Geometric Mean	9107
1.2	SIX	Severe	nonnaiveCD8	TCF1	Geometric Mean	1496
1.2	SIX	Severe	nonnaiveCD8	HLA-DR	Geometric Mean	120
1.2	SIX	Severe	nonnaiveCD8	Ki67	Geometric Mean	497
1.3	TWELVE	Severe	non specific CD8	Ki67	Geometric Mean	459
1.3	TWELVE	Severe	non specific CD8	HLA-DR	Geometric Mean	5121
1.3	TWELVE	Severe	non specific CD8	TCF1	Geometric Mean	2322
1.3	TWELVE	Severe	non specific CD8	CXCR3	Geometric Mean	2189
1.3	TWELVE	Severe	non specific CD8	Tbet	Geometric Mean	3438
1.3	TWELVE	Severe	non specific CD8	TOX	Geometric Mean	674
1.3	TWELVE	Severe	non specific CD8	CD69	Geometric Mean	2219
1.3	TWELVE	Severe	non specific CD8	GranzymeB	Geometric Mean	15643
1.3	TWELVE	Severe	non specific CD8	EOMES	Geometric Mean	6755
1.3	TWELVE	Severe	SARSCoV2 specific	Count	Count	11
1.3	TWELVE	Severe	SARSCoV2 specific	Ki67	Geometric Mean	-183
1.3	TWELVE	Severe	SARSCoV2 specific	HLA-DR	Geometric Mean	3075
1.3	TWELVE	Severe	SARSCoV2 specific	TCF1	Geometric Mean	882
1.3	TWELVE	Severe	SARSCoV2 specific	CXCR3	Geometric Mean	1328
1.3	TWELVE	Severe	SARSCoV2 specific	Tbet	Geometric Mean	8442
1.3	TWELVE	Severe	SARSCoV2 specific	TOX	Geometric Mean	-1836
1.3	TWELVE	Severe	SARSCoV2 specific	CD69	Geometric Mean	1295
1.3	TWELVE	Severe	SARSCoV2 specific	GranzymeB	Geometric Mean	61992
1.3	TWELVE	Severe	SARSCoV2 specific	EOMES	Geometric Mean	1261
1.3	TWELVE	Severe	nonnaiveCD8	EOMES	Geometric Mean	7597
1.3	TWELVE	Severe	nonnaiveCD8	GranzymeB	Geometric Mean	19654
1.3	TWELVE	Severe	nonnaiveCD8	CD69	Geometric Mean	2135
1.3	TWELVE	Severe	nonnaiveCD8	TOX	Geometric Mean	1061
1.3	TWELVE	Severe	nonnaiveCD8	Tbet	Geometric Mean	3967
1.3	TWELVE	Severe	nonnaiveCD8	CXCR3	Geometric Mean	2075
1.3	TWELVE	Severe	nonnaiveCD8	TCF1	Geometric Mean	1909
1.3	TWELVE	Severe	nonnaiveCD8	HLA-DR	Geometric Mean	5323
1.3	TWELVE	Severe	nonnaiveCD8	Ki67	Geometric Mean	518
1	ONE	Severe	non specific CD8	Ki67	Geometric Mean	1894
1	ONE	Severe	non specific CD8	HLA-DR	Geometric Mean	1415
1	ONE	Severe	non specific CD8	TCF1	Geometric Mean	2303
1	ONE	Severe	non specific CD8	CXCR3	Geometric Mean	5714
1	ONE	Severe	non specific CD8	Tbet	Geometric Mean	1770
1	ONE	Severe	non specific CD8	TOX	Geometric Mean	169
1	ONE	Severe	non specific CD8	CD69	Geometric Mean	3347
1	ONE	Severe	non specific CD8	GranzymeB	Geometric Mean	7687
1	ONE	Severe	non specific CD8	EOMES	Geometric Mean	2948
1	ONE	Severe	SARSCoV2 specific	Count	Count	31
1	ONE	Severe	SARSCoV2 specific	Ki67	Geometric Mean	66320
1	ONE	Severe	SARSCoV2 specific	HLA-DR	Geometric Mean	39613
1	ONE	Severe	SARSCoV2 specific	TCF1	Geometric Mean	1069
1	ONE	Severe	SARSCoV2 specific	CXCR3	Geometric Mean	8911
1	ONE	Severe	SARSCoV2 specific	Tbet	Geometric Mean	7864
1	ONE	Severe	SARSCoV2 specific	TOX	Geometric Mean	1214
1	ONE	Severe	SARSCoV2 specific	CD69	Geometric Mean	663
1	ONE	Severe	SARSCoV2 specific	GranzymeB	Geometric Mean	82548
1	ONE	Severe	SARSCoV2 specific	EOMES	Geometric Mean	2969
1	ONE	Severe	nonnaiveCD8	EOMES	Geometric Mean	3985
1	ONE	Severe	nonnaiveCD8	GranzymeB	Geometric Mean	16085
1	ONE	Severe	nonnaiveCD8	CD69	Geometric Mean	3138
1	ONE	Severe	nonnaiveCD8	TOX	Geometric Mean	825
1	ONE	Severe	nonnaiveCD8	Tbet	Geometric Mean	2909
1	ONE	Severe	nonnaiveCD8	CXCR3	Geometric Mean	5759
1	ONE	Severe	nonnaiveCD8	TCF1	Geometric Mean	1684
1	ONE	Severe	nonnaiveCD8	HLA-DR	Geometric Mean	2160
1	ONE	Severe	nonnaiveCD8	Ki67	Geometric Mean	2073
103.2	SIX	Severe	non specific CD8	Ki67	Geometric Mean	860
103.2	SIX	Severe	non specific CD8	HLA-DR	Geometric Mean	2362
103.2	SIX	Severe	non specific CD8	TCF1	Geometric Mean	2985
103.2	SIX	Severe	non specific CD8	CXCR3	Geometric Mean	4763
103.2	SIX	Severe	non specific CD8	Tbet	Geometric Mean	478
103.2	SIX	Severe	non specific CD8	TOX	Geometric Mean	-921
103.2	SIX	Severe	non specific CD8	CD69	Geometric Mean	4234
103.2	SIX	Severe	non specific CD8	GranzymeB	Geometric Mean	1946
103.2	SIX	Severe	non specific CD8	EOMES	Geometric Mean	1674
103.2	SIX	Severe	SARSCoV2 specific	Count	Count	38
103.2	SIX	Severe	SARSCoV2 specific	Ki67	Geometric Mean	989
103.2	SIX	Severe	SARSCoV2 specific	HLA-DR	Geometric Mean	1758
103.2	SIX	Severe	SARSCoV2 specific	TCF1	Geometric Mean	1888
103.2	SIX	Severe	SARSCoV2 specific	CXCR3	Geometric Mean	4494
103.2	SIX	Severe	SARSCoV2 specific	Tbet	Geometric Mean	3422
103.2	SIX	Severe	SARSCoV2 specific	TOX	Geometric Mean	-2688
103.2	SIX	Severe	SARSCoV2 specific	CD69	Geometric Mean	3337
103.2	SIX	Severe	SARSCoV2 specific	GranzymeB	Geometric Mean	15434
103.2	SIX	Severe	SARSCoV2 specific	EOMES	Geometric Mean	1237
103.2	SIX	Severe	nonnaiveCD8	EOMES	Geometric Mean	2072
103.2	SIX	Severe	nonnaiveCD8	GranzymeB	Geometric Mean	2713
103.2	SIX	Severe	nonnaiveCD8	CD69	Geometric Mean	4238
103.2	SIX	Severe	nonnaiveCD8	TOX	Geometric Mean	-746
103.2	SIX	Severe	nonnaiveCD8	Tbet	Geometric Mean	721
103.2	SIX	Severe	nonnaiveCD8	CXCR3	Geometric Mean	4824
103.2	SIX	Severe	nonnaiveCD8	TCF1	Geometric Mean	2660
103.2	SIX	Severe	nonnaiveCD8	HLA-DR	Geometric Mean	3148
103.2	SIX	Severe	nonnaiveCD8	Ki67	Geometric Mean	935
103	ONE	Severe	non specific CD8	Ki67	Geometric Mean	2905
103	ONE	Severe	non specific CD8	HLA-DR	Geometric Mean	6579
103	ONE	Severe	non specific CD8	TCF1	Geometric Mean	2552
103	ONE	Severe	non specific CD8	CXCR3	Geometric Mean	5535
103	ONE	Severe	non specific CD8	Tbet	Geometric Mean	888
103	ONE	Severe	non specific CD8	TOX	Geometric Mean	1532
103	ONE	Severe	non specific CD8	CD69	Geometric Mean	5295
103	ONE	Severe	non specific CD8	GranzymeB	Geometric Mean	5180
103	ONE	Severe	non specific CD8	EOMES	Geometric Mean	2349
103	ONE	Severe	SARSCoV2 specific	Count	Count	88
103	ONE	Severe	SARSCoV2 specific	Ki67	Geometric Mean	79755
103	ONE	Severe	SARSCoV2 specific	HLA-DR	Geometric Mean	18030
103	ONE	Severe	SARSCoV2 specific	TCF1	Geometric Mean	1635
103	ONE	Severe	SARSCoV2 specific	CXCR3	Geometric Mean	10131
103	ONE	Severe	SARSCoV2 specific	Tbet	Geometric Mean	5995
103	ONE	Severe	SARSCoV2 specific	TOX	Geometric Mean	2009
103	ONE	Severe	SARSCoV2 specific	CD69	Geometric Mean	2001
103	ONE	Severe	SARSCoV2 specific	GranzymeB	Geometric Mean	86623
103	ONE	Severe	SARSCoV2 specific	EOMES	Geometric Mean	1805
103	ONE	Severe	nonnaiveCD8	EOMES	Geometric Mean	2904
103	ONE	Severe	nonnaiveCD8	GranzymeB	Geometric Mean	7679
103	ONE	Severe	nonnaiveCD8	CD69	Geometric Mean	5404
103	ONE	Severe	nonnaiveCD8	TOX	Geometric Mean	1860
103	ONE	Severe	nonnaiveCD8	Tbet	Geometric Mean	1321
103	ONE	Severe	nonnaiveCD8	CXCR3	Geometric Mean	5632
103	ONE	Severe	nonnaiveCD8	TCF1	Geometric Mean	2181
103	ONE	Severe	nonnaiveCD8	HLA-DR	Geometric Mean	8674
103	ONE	Severe	nonnaiveCD8	Ki67	Geometric Mean	3837
106	ONE	Severe	non specific CD8	Ki67	Geometric Mean	2802
106	ONE	Severe	non specific CD8	HLA-DR	Geometric Mean	5727
106	ONE	Severe	non specific CD8	TCF1	Geometric Mean	2671
106	ONE	Severe	non specific CD8	CXCR3	Geometric Mean	4546
106	ONE	Severe	non specific CD8	Tbet	Geometric Mean	881
106	ONE	Severe	non specific CD8	TOX	Geometric Mean	31.2
106	ONE	Severe	non specific CD8	CD69	Geometric Mean	4091
106	ONE	Severe	non specific CD8	GranzymeB	Geometric Mean	3726
106	ONE	Severe	non specific CD8	EOMES	Geometric Mean	3234
106	ONE	Severe	SARSCoV2 specific	Count	Count	213
106	ONE	Severe	SARSCoV2 specific	Ki67	Geometric Mean	40088
106	ONE	Severe	SARSCoV2 specific	HLA-DR	Geometric Mean	21344
106	ONE	Severe	SARSCoV2 specific	TCF1	Geometric Mean	2115
106	ONE	Severe	SARSCoV2 specific	CXCR3	Geometric Mean	6530
106	ONE	Severe	SARSCoV2 specific	Tbet	Geometric Mean	3033
106	ONE	Severe	SARSCoV2 specific	TOX	Geometric Mean	-399
106	ONE	Severe	SARSCoV2 specific	CD69	Geometric Mean	4104
106	ONE	Severe	SARSCoV2 specific	GranzymeB	Geometric Mean	15424
106	ONE	Severe	SARSCoV2 specific	EOMES	Geometric Mean	3698
106	ONE	Severe	nonnaiveCD8	EOMES	Geometric Mean	3488
106	ONE	Severe	nonnaiveCD8	GranzymeB	Geometric Mean	4166
106	ONE	Severe	nonnaiveCD8	CD69	Geometric Mean	4105
106	ONE	Severe	nonnaiveCD8	TOX	Geometric Mean	118
106	ONE	Severe	nonnaiveCD8	Tbet	Geometric Mean	1005
106	ONE	Severe	nonnaiveCD8	CXCR3	Geometric Mean	4556
106	ONE	Severe	nonnaiveCD8	TCF1	Geometric Mean	2566
106	ONE	Severe	nonnaiveCD8	HLA-DR	Geometric Mean	6246
106	ONE	Severe	nonnaiveCD8	Ki67	Geometric Mean	3078
112	ONE	Severe	non specific CD8	Ki67	Geometric Mean	4952
112	ONE	Severe	non specific CD8	HLA-DR	Geometric Mean	10261
112	ONE	Severe	non specific CD8	TCF1	Geometric Mean	2593
112	ONE	Severe	non specific CD8	CXCR3	Geometric Mean	5926
112	ONE	Severe	non specific CD8	Tbet	Geometric Mean	798
112	ONE	Severe	non specific CD8	TOX	Geometric Mean	-617
112	ONE	Severe	non specific CD8	CD69	Geometric Mean	4535
112	ONE	Severe	non specific CD8	GranzymeB	Geometric Mean	3345
112	ONE	Severe	non specific CD8	EOMES	Geometric Mean	2165
112	ONE	Severe	SARSCoV2 specific	Count	Count	1351
112	ONE	Severe	SARSCoV2 specific	Ki67	Geometric Mean	65340
112	ONE	Severe	SARSCoV2 specific	HLA-DR	Geometric Mean	40920
112	ONE	Severe	SARSCoV2 specific	TCF1	Geometric Mean	1934
112	ONE	Severe	SARSCoV2 specific	CXCR3	Geometric Mean	8800
112	ONE	Severe	SARSCoV2 specific	Tbet	Geometric Mean	3845
112	ONE	Severe	SARSCoV2 specific	TOX	Geometric Mean	-296
112	ONE	Severe	SARSCoV2 specific	CD69	Geometric Mean	4005
112	ONE	Severe	SARSCoV2 specific	GranzymeB	Geometric Mean	17409
112	ONE	Severe	SARSCoV2 specific	EOMES	Geometric Mean	3265
112	ONE	Severe	nonnaiveCD8	EOMES	Geometric Mean	2309
112	ONE	Severe	nonnaiveCD8	GranzymeB	Geometric Mean	3787
112	ONE	Severe	nonnaiveCD8	CD69	Geometric Mean	4556
112	ONE	Severe	nonnaiveCD8	TOX	Geometric Mean	-518
112	ONE	Severe	nonnaiveCD8	Tbet	Geometric Mean	947
112	ONE	Severe	nonnaiveCD8	CXCR3	Geometric Mean	6017
112	ONE	Severe	nonnaiveCD8	TCF1	Geometric Mean	2477
112	ONE	Severe	nonnaiveCD8	HLA-DR	Geometric Mean	11516
112	ONE	Severe	nonnaiveCD8	Ki67	Geometric Mean	5687
120.2	SIX	Mild	non specific CD8	Ki67	Geometric Mean	697
120.2	SIX	Mild	non specific CD8	HLA-DR	Geometric Mean	1449
120.2	SIX	Mild	non specific CD8	TCF1	Geometric Mean	2184
120.2	SIX	Mild	non specific CD8	CXCR3	Geometric Mean	6655
120.2	SIX	Mild	non specific CD8	Tbet	Geometric Mean	1491
120.2	SIX	Mild	non specific CD8	TOX	Geometric Mean	-813
120.2	SIX	Mild	non specific CD8	CD69	Geometric Mean	3636
120.2	SIX	Mild	non specific CD8	GranzymeB	Geometric Mean	5739
120.2	SIX	Mild	non specific CD8	EOMES	Geometric Mean	2934
120.2	SIX	Mild	SARSCoV2 specific	Count	Count	12
120.2	SIX	Mild	SARSCoV2 specific	Ki67	Geometric Mean	1613
120.2	SIX	Mild	SARSCoV2 specific	HLA-DR	Geometric Mean	2564
120.2	SIX	Mild	SARSCoV2 specific	TCF1	Geometric Mean	1920
120.2	SIX	Mild	SARSCoV2 specific	CXCR3	Geometric Mean	6714
120.2	SIX	Mild	SARSCoV2 specific	Tbet	Geometric Mean	2824
120.2	SIX	Mild	SARSCoV2 specific	TOX	Geometric Mean	-697
120.2	SIX	Mild	SARSCoV2 specific	CD69	Geometric Mean	3569
120.2	SIX	Mild	SARSCoV2 specific	GranzymeB	Geometric Mean	13361
120.2	SIX	Mild	SARSCoV2 specific	EOMES	Geometric Mean	3585
120.2	SIX	Mild	nonnaiveCD8	EOMES	Geometric Mean	3107
120.2	SIX	Mild	nonnaiveCD8	GranzymeB	Geometric Mean	6299
120.2	SIX	Mild	nonnaiveCD8	CD69	Geometric Mean	3588
120.2	SIX	Mild	nonnaiveCD8	TOX	Geometric Mean	-746
120.2	SIX	Mild	nonnaiveCD8	Tbet	Geometric Mean	1579
120.2	SIX	Mild	nonnaiveCD8	CXCR3	Geometric Mean	6742
120.2	SIX	Mild	nonnaiveCD8	TCF1	Geometric Mean	2099
120.2	SIX	Mild	nonnaiveCD8	HLA-DR	Geometric Mean	1470
120.2	SIX	Mild	nonnaiveCD8	Ki67	Geometric Mean	675
120	ONE	Mild	non specific CD8	Ki67	Geometric Mean	823
120	ONE	Mild	non specific CD8	HLA-DR	Geometric Mean	1031
120	ONE	Mild	non specific CD8	TCF1	Geometric Mean	2061
120	ONE	Mild	non specific CD8	CXCR3	Geometric Mean	6397
120	ONE	Mild	non specific CD8	Tbet	Geometric Mean	769
120	ONE	Mild	non specific CD8	TOX	Geometric Mean	5262
120	ONE	Mild	non specific CD8	CD69	Geometric Mean	5102
120	ONE	Mild	non specific CD8	GranzymeB	Geometric Mean	2573
120	ONE	Mild	non specific CD8	EOMES	Geometric Mean	2431
120	ONE	Mild	SARSCoV2 specific	Count	Count	75
120	ONE	Mild	SARSCoV2 specific	Ki67	Geometric Mean	75034
120	ONE	Mild	SARSCoV2 specific	HLA-DR	Geometric Mean	12400
120	ONE	Mild	SARSCoV2 specific	TCF1	Geometric Mean	2172
120	ONE	Mild	SARSCoV2 specific	CXCR3	Geometric Mean	9890
120	ONE	Mild	SARSCoV2 specific	Tbet	Geometric Mean	2278
120	ONE	Mild	SARSCoV2 specific	TOX	Geometric Mean	5177
120	ONE	Mild	SARSCoV2 specific	CD69	Geometric Mean	4667
120	ONE	Mild	SARSCoV2 specific	GranzymeB	Geometric Mean	11067
120	ONE	Mild	SARSCoV2 specific	EOMES	Geometric Mean	3171
120	ONE	Mild	nonnaiveCD8	EOMES	Geometric Mean	2978
120	ONE	Mild	nonnaiveCD8	GranzymeB	Geometric Mean	3296
120	ONE	Mild	nonnaiveCD8	CD69	Geometric Mean	5147
120	ONE	Mild	nonnaiveCD8	TOX	Geometric Mean	5531
120	ONE	Mild	nonnaiveCD8	Tbet	Geometric Mean	1023
120	ONE	Mild	nonnaiveCD8	CXCR3	Geometric Mean	6749
120	ONE	Mild	nonnaiveCD8	TCF1	Geometric Mean	1827
120	ONE	Mild	nonnaiveCD8	HLA-DR	Geometric Mean	1130
120	ONE	Mild	nonnaiveCD8	Ki67	Geometric Mean	905
133	ONE	Mild	non specific CD8	Ki67	Geometric Mean	724
133	ONE	Mild	non specific CD8	HLA-DR	Geometric Mean	3300
133	ONE	Mild	non specific CD8	TCF1	Geometric Mean	2543
133	ONE	Mild	non specific CD8	CXCR3	Geometric Mean	3749
133	ONE	Mild	non specific CD8	Tbet	Geometric Mean	658
133	ONE	Mild	non specific CD8	TOX	Geometric Mean	599
133	ONE	Mild	non specific CD8	CD69	Geometric Mean	3319
133	ONE	Mild	non specific CD8	GranzymeB	Geometric Mean	5916
133	ONE	Mild	non specific CD8	EOMES	Geometric Mean	4369
133	ONE	Mild	SARSCoV2 specific	Count	Count	18
133	ONE	Mild	SARSCoV2 specific	Ki67	Geometric Mean	39682
133	ONE	Mild	SARSCoV2 specific	HLA-DR	Geometric Mean	20072
133	ONE	Mild	SARSCoV2 specific	TCF1	Geometric Mean	2618
133	ONE	Mild	SARSCoV2 specific	CXCR3	Geometric Mean	6471
133	ONE	Mild	SARSCoV2 specific	Tbet	Geometric Mean	1436
133	ONE	Mild	SARSCoV2 specific	TOX	Geometric Mean	-874
133	ONE	Mild	SARSCoV2 specific	CD69	Geometric Mean	3480
133	ONE	Mild	SARSCoV2 specific	GranzymeB	Geometric Mean	8247
133	ONE	Mild	SARSCoV2 specific	EOMES	Geometric Mean	2477
133	ONE	Mild	nonnaiveCD8	EOMES	Geometric Mean	4874
133	ONE	Mild	nonnaiveCD8	GranzymeB	Geometric Mean	6830
133	ONE	Mild	nonnaiveCD8	CD69	Geometric Mean	3301
133	ONE	Mild	nonnaiveCD8	TOX	Geometric Mean	772
133	ONE	Mild	nonnaiveCD8	Tbet	Geometric Mean	803
133	ONE	Mild	nonnaiveCD8	CXCR3	Geometric Mean	3757
133	ONE	Mild	nonnaiveCD8	TCF1	Geometric Mean	2411
133	ONE	Mild	nonnaiveCD8	HLA-DR	Geometric Mean	3534
133	ONE	Mild	nonnaiveCD8	Ki67	Geometric Mean	743
31.3	TWELVE	Severe	non specific CD8	Ki67	Geometric Mean	772
31.3	TWELVE	Severe	non specific CD8	HLA-DR	Geometric Mean	4559
31.3	TWELVE	Severe	non specific CD8	TCF1	Geometric Mean	3922
31.3	TWELVE	Severe	non specific CD8	CXCR3	Geometric Mean	878
31.3	TWELVE	Severe	non specific CD8	Tbet	Geometric Mean	220
31.3	TWELVE	Severe	non specific CD8	TOX	Geometric Mean	-2359
31.3	TWELVE	Severe	non specific CD8	CD69	Geometric Mean	1944
31.3	TWELVE	Severe	non specific CD8	GranzymeB	Geometric Mean	4205
31.3	TWELVE	Severe	non specific CD8	EOMES	Geometric Mean	3100
31.3	TWELVE	Severe	SARSCoV2 specific	Count	Count	544
31.3	TWELVE	Severe	SARSCoV2 specific	Ki67	Geometric Mean	232
31.3	TWELVE	Severe	SARSCoV2 specific	HLA-DR	Geometric Mean	3609
31.3	TWELVE	Severe	SARSCoV2 specific	TCF1	Geometric Mean	2030
31.3	TWELVE	Severe	SARSCoV2 specific	CXCR3	Geometric Mean	-712
31.3	TWELVE	Severe	SARSCoV2 specific	Tbet	Geometric Mean	2790
31.3	TWELVE	Severe	SARSCoV2 specific	TOX	Geometric Mean	-3403
31.3	TWELVE	Severe	SARSCoV2 specific	CD69	Geometric Mean	1765
31.3	TWELVE	Severe	SARSCoV2 specific	GranzymeB	Geometric Mean	21971
31.3	TWELVE	Severe	SARSCoV2 specific	EOMES	Geometric Mean	2406
31.3	TWELVE	Severe	nonnaiveCD8	EOMES	Geometric Mean	4284
31.3	TWELVE	Severe	nonnaiveCD8	GranzymeB	Geometric Mean	6350
31.3	TWELVE	Severe	nonnaiveCD8	CD69	Geometric Mean	1787
31.3	TWELVE	Severe	nonnaiveCD8	TOX	Geometric Mean	-1581
31.3	TWELVE	Severe	nonnaiveCD8	Tbet	Geometric Mean	633
31.3	TWELVE	Severe	nonnaiveCD8	CXCR3	Geometric Mean	746
31.3	TWELVE	Severe	nonnaiveCD8	TCF1	Geometric Mean	3290
31.3	TWELVE	Severe	nonnaiveCD8	HLA-DR	Geometric Mean	5210
31.3	TWELVE	Severe	nonnaiveCD8	Ki67	Geometric Mean	1185
41.2	SIX	Severe	non specific CD8	Ki67	Geometric Mean	626
41.2	SIX	Severe	non specific CD8	HLA-DR	Geometric Mean	1075
41.2	SIX	Severe	non specific CD8	TCF1	Geometric Mean	1716
41.2	SIX	Severe	non specific CD8	CXCR3	Geometric Mean	8803
41.2	SIX	Severe	non specific CD8	Tbet	Geometric Mean	1704
41.2	SIX	Severe	non specific CD8	TOX	Geometric Mean	2614
41.2	SIX	Severe	non specific CD8	CD69	Geometric Mean	5237
41.2	SIX	Severe	non specific CD8	GranzymeB	Geometric Mean	6691
41.2	SIX	Severe	non specific CD8	EOMES	Geometric Mean	2258
41.2	SIX	Severe	SARSCoV2 specific	Count	Count	6
41.2	SIX	Severe	SARSCoV2 specific	Ki67	Geometric Mean	612
41.2	SIX	Severe	SARSCoV2 specific	HLA-DR	Geometric Mean	-706
41.2	SIX	Severe	SARSCoV2 specific	TCF1	Geometric Mean	981
41.2	SIX	Severe	SARSCoV2 specific	CXCR3	Geometric Mean	6861
41.2	SIX	Severe	SARSCoV2 specific	Tbet	Geometric Mean	3981
41.2	SIX	Severe	SARSCoV2 specific	TOX	Geometric Mean	937
41.2	SIX	Severe	SARSCoV2 specific	CD69	Geometric Mean	4486
41.2	SIX	Severe	SARSCoV2 specific	GranzymeB	Geometric Mean	38368
41.2	SIX	Severe	SARSCoV2 specific	EOMES	Geometric Mean	612
41.2	SIX	Severe	nonnaiveCD8	EOMES	Geometric Mean	2294
41.2	SIX	Severe	nonnaiveCD8	GranzymeB	Geometric Mean	6889
41.2	SIX	Severe	nonnaiveCD8	CD69	Geometric Mean	5226
41.2	SIX	Severe	nonnaiveCD8	TOX	Geometric Mean	2640
41.2	SIX	Severe	nonnaiveCD8	Tbet	Geometric Mean	1730
41.2	SIX	Severe	nonnaiveCD8	CXCR3	Geometric Mean	8794
41.2	SIX	Severe	nonnaiveCD8	TCF1	Geometric Mean	1692
41.2	SIX	Severe	nonnaiveCD8	HLA-DR	Geometric Mean	1113
41.2	SIX	Severe	nonnaiveCD8	Ki67	Geometric Mean	625
41	ONE	Severe	non specific CD8	Ki67	Geometric Mean	9599
41	ONE	Severe	non specific CD8	HLA-DR	Geometric Mean	8526
41	ONE	Severe	non specific CD8	TCF1	Geometric Mean	1830
41	ONE	Severe	non specific CD8	CXCR3	Geometric Mean	9129
41	ONE	Severe	non specific CD8	Tbet	Geometric Mean	2142
41	ONE	Severe	non specific CD8	TOX	Geometric Mean	868
41	ONE	Severe	non specific CD8	CD69	Geometric Mean	4539
41	ONE	Severe	non specific CD8	GranzymeB	Geometric Mean	8464
41	ONE	Severe	non specific CD8	EOMES	Geometric Mean	3321
41	ONE	Severe	SARSCoV2 specific	Count	Count	36
41	ONE	Severe	SARSCoV2 specific	Ki67	Geometric Mean	2438
41	ONE	Severe	SARSCoV2 specific	HLA-DR	Geometric Mean	1085
41	ONE	Severe	SARSCoV2 specific	TCF1	Geometric Mean	957
41	ONE	Severe	SARSCoV2 specific	CXCR3	Geometric Mean	7272
41	ONE	Severe	SARSCoV2 specific	Tbet	Geometric Mean	5782
41	ONE	Severe	SARSCoV2 specific	TOX	Geometric Mean	397
41	ONE	Severe	SARSCoV2 specific	CD69	Geometric Mean	3265
41	ONE	Severe	SARSCoV2 specific	GranzymeB	Geometric Mean	40804
41	ONE	Severe	SARSCoV2 specific	EOMES	Geometric Mean	842
41	ONE	Severe	nonnaiveCD8	EOMES	Geometric Mean	3479
41	ONE	Severe	nonnaiveCD8	GranzymeB	Geometric Mean	9100
41	ONE	Severe	nonnaiveCD8	CD69	Geometric Mean	4513
41	ONE	Severe	nonnaiveCD8	TOX	Geometric Mean	950
41	ONE	Severe	nonnaiveCD8	Tbet	Geometric Mean	2254
41	ONE	Severe	nonnaiveCD8	CXCR3	Geometric Mean	9195
41	ONE	Severe	nonnaiveCD8	TCF1	Geometric Mean	1767
41	ONE	Severe	nonnaiveCD8	HLA-DR	Geometric Mean	9023
41	ONE	Severe	nonnaiveCD8	Ki67	Geometric Mean	10457
45.2	SIX	Severe	non specific CD8	Ki67	Geometric Mean	684
45.2	SIX	Severe	non specific CD8	HLA-DR	Geometric Mean	1181
45.2	SIX	Severe	non specific CD8	TCF1	Geometric Mean	1383
45.2	SIX	Severe	non specific CD8	CXCR3	Geometric Mean	8139
45.2	SIX	Severe	non specific CD8	Tbet	Geometric Mean	2332
45.2	SIX	Severe	non specific CD8	TOX	Geometric Mean	2363
45.2	SIX	Severe	non specific CD8	CD69	Geometric Mean	4196
45.2	SIX	Severe	non specific CD8	GranzymeB	Geometric Mean	18088
45.2	SIX	Severe	non specific CD8	EOMES	Geometric Mean	2374
45.2	SIX	Severe	SARSCoV2 specific	Count	Count	23
45.2	SIX	Severe	SARSCoV2 specific	Ki67	Geometric Mean	1722
45.2	SIX	Severe	SARSCoV2 specific	HLA-DR	Geometric Mean	5360
45.2	SIX	Severe	SARSCoV2 specific	TCF1	Geometric Mean	1541
45.2	SIX	Severe	SARSCoV2 specific	CXCR3	Geometric Mean	8497
45.2	SIX	Severe	SARSCoV2 specific	Tbet	Geometric Mean	2001
45.2	SIX	Severe	SARSCoV2 specific	TOX	Geometric Mean	1720
45.2	SIX	Severe	SARSCoV2 specific	CD69	Geometric Mean	5015
45.2	SIX	Severe	SARSCoV2 specific	GranzymeB	Geometric Mean	10835
45.2	SIX	Severe	SARSCoV2 specific	EOMES	Geometric Mean	3633
45.2	SIX	Severe	nonnaiveCD8	EOMES	Geometric Mean	2406
45.2	SIX	Severe	nonnaiveCD8	GranzymeB	Geometric Mean	18828
45.2	SIX	Severe	nonnaiveCD8	CD69	Geometric Mean	4183
45.2	SIX	Severe	nonnaiveCD8	TOX	Geometric Mean	2350
45.2	SIX	Severe	nonnaiveCD8	Tbet	Geometric Mean	2371
45.2	SIX	Severe	nonnaiveCD8	CXCR3	Geometric Mean	8135
45.2	SIX	Severe	nonnaiveCD8	TCF1	Geometric Mean	1363
45.2	SIX	Severe	nonnaiveCD8	HLA-DR	Geometric Mean	1203
45.2	SIX	Severe	nonnaiveCD8	Ki67	Geometric Mean	684
45	ONE	Severe	non specific CD8	Ki67	Geometric Mean	3154
45	ONE	Severe	non specific CD8	HLA-DR	Geometric Mean	6094
45	ONE	Severe	non specific CD8	TCF1	Geometric Mean	1418
45	ONE	Severe	non specific CD8	CXCR3	Geometric Mean	7929
45	ONE	Severe	non specific CD8	Tbet	Geometric Mean	1889
45	ONE	Severe	non specific CD8	TOX	Geometric Mean	1662
45	ONE	Severe	non specific CD8	CD69	Geometric Mean	4356
45	ONE	Severe	non specific CD8	GranzymeB	Geometric Mean	13363
45	ONE	Severe	non specific CD8	EOMES	Geometric Mean	4124
45	ONE	Severe	SARSCoV2 specific	Count	Count	9
45	ONE	Severe	SARSCoV2 specific	Ki67	Geometric Mean	3315
45	ONE	Severe	SARSCoV2 specific	HLA-DR	Geometric Mean	6160
45	ONE	Severe	SARSCoV2 specific	TCF1	Geometric Mean	1793
45	ONE	Severe	SARSCoV2 specific	CXCR3	Geometric Mean	7979
45	ONE	Severe	SARSCoV2 specific	Tbet	Geometric Mean	2210
45	ONE	Severe	SARSCoV2 specific	TOX	Geometric Mean	1487
45	ONE	Severe	SARSCoV2 specific	CD69	Geometric Mean	4806
45	ONE	Severe	SARSCoV2 specific	GranzymeB	Geometric Mean	16445
45	ONE	Severe	SARSCoV2 specific	EOMES	Geometric Mean	3656
45	ONE	Severe	nonnaiveCD8	EOMES	Geometric Mean	4186
45	ONE	Severe	nonnaiveCD8	GranzymeB	Geometric Mean	13786
45	ONE	Severe	nonnaiveCD8	CD69	Geometric Mean	4346
45	ONE	Severe	nonnaiveCD8	TOX	Geometric Mean	1696
45	ONE	Severe	nonnaiveCD8	Tbet	Geometric Mean	1912
45	ONE	Severe	nonnaiveCD8	CXCR3	Geometric Mean	7928
45	ONE	Severe	nonnaiveCD8	TCF1	Geometric Mean	1397
45	ONE	Severe	nonnaiveCD8	HLA-DR	Geometric Mean	6198
45	ONE	Severe	nonnaiveCD8	Ki67	Geometric Mean	3197
48	ONE	Severe	non specific CD8	Ki67	Geometric Mean	1936
48	ONE	Severe	non specific CD8	HLA-DR	Geometric Mean	4935
48	ONE	Severe	non specific CD8	TCF1	Geometric Mean	2448
48	ONE	Severe	non specific CD8	CXCR3	Geometric Mean	6729
48	ONE	Severe	non specific CD8	Tbet	Geometric Mean	1560
48	ONE	Severe	non specific CD8	TOX	Geometric Mean	744
48	ONE	Severe	non specific CD8	CD69	Geometric Mean	5255
48	ONE	Severe	non specific CD8	GranzymeB	Geometric Mean	5632
48	ONE	Severe	non specific CD8	EOMES	Geometric Mean	3283
48	ONE	Severe	SARSCoV2 specific	Count	Count	22
48	ONE	Severe	SARSCoV2 specific	Ki67	Geometric Mean	2950
48	ONE	Severe	SARSCoV2 specific	HLA-DR	Geometric Mean	7767
48	ONE	Severe	SARSCoV2 specific	TCF1	Geometric Mean	1913
48	ONE	Severe	SARSCoV2 specific	CXCR3	Geometric Mean	6541
48	ONE	Severe	SARSCoV2 specific	Tbet	Geometric Mean	4381
48	ONE	Severe	SARSCoV2 specific	TOX	Geometric Mean	31.9
48	ONE	Severe	SARSCoV2 specific	CD69	Geometric Mean	4260
48	ONE	Severe	SARSCoV2 specific	GranzymeB	Geometric Mean	20423
48	ONE	Severe	SARSCoV2 specific	EOMES	Geometric Mean	2539
48	ONE	Severe	nonnaiveCD8	EOMES	Geometric Mean	3283
48	ONE	Severe	nonnaiveCD8	GranzymeB	Geometric Mean	5632
48	ONE	Severe	nonnaiveCD8	CD69	Geometric Mean	5255
48	ONE	Severe	nonnaiveCD8	TOX	Geometric Mean	744
48	ONE	Severe	nonnaiveCD8	Tbet	Geometric Mean	1560
48	ONE	Severe	nonnaiveCD8	CXCR3	Geometric Mean	6729
48	ONE	Severe	nonnaiveCD8	TCF1	Geometric Mean	2448
48	ONE	Severe	nonnaiveCD8	HLA-DR	Geometric Mean	4935
48	ONE	Severe	nonnaiveCD8	Ki67	Geometric Mean	1936
63.2	SIX	Severe	non specific CD8	Ki67	Geometric Mean	497
63.2	SIX	Severe	non specific CD8	HLA-DR	Geometric Mean	3382
63.2	SIX	Severe	non specific CD8	TCF1	Geometric Mean	2159
63.2	SIX	Severe	non specific CD8	CXCR3	Geometric Mean	4307
63.2	SIX	Severe	non specific CD8	Tbet	Geometric Mean	1550
63.2	SIX	Severe	non specific CD8	TOX	Geometric Mean	-2214
63.2	SIX	Severe	non specific CD8	CD69	Geometric Mean	3027
63.2	SIX	Severe	non specific CD8	GranzymeB	Geometric Mean	7704
63.2	SIX	Severe	non specific CD8	EOMES	Geometric Mean	2372
63.2	SIX	Severe	SARSCoV2 specific	Count	Count	12
63.2	SIX	Severe	SARSCoV2 specific	Ki67	Geometric Mean	378
63.2	SIX	Severe	SARSCoV2 specific	HLA-DR	Geometric Mean	4459
63.2	SIX	Severe	SARSCoV2 specific	TCF1	Geometric Mean	2399
63.2	SIX	Severe	SARSCoV2 specific	CXCR3	Geometric Mean	4165
63.2	SIX	Severe	SARSCoV2 specific	Tbet	Geometric Mean	1898
63.2	SIX	Severe	SARSCoV2 specific	TOX	Geometric Mean	-4634
63.2	SIX	Severe	SARSCoV2 specific	CD69	Geometric Mean	4002
63.2	SIX	Severe	SARSCoV2 specific	GranzymeB	Geometric Mean	7721
63.2	SIX	Severe	SARSCoV2 specific	EOMES	Geometric Mean	2705
63.2	SIX	Severe	nonnaiveCD8	EOMES	Geometric Mean	2389
63.2	SIX	Severe	nonnaiveCD8	GranzymeB	Geometric Mean	7859
63.2	SIX	Severe	nonnaiveCD8	CD69	Geometric Mean	3014
63.2	SIX	Severe	nonnaiveCD8	TOX	Geometric Mean	-2212
63.2	SIX	Severe	nonnaiveCD8	Tbet	Geometric Mean	1569
63.2	SIX	Severe	nonnaiveCD8	CXCR3	Geometric Mean	4297
63.2	SIX	Severe	nonnaiveCD8	TCF1	Geometric Mean	2144
63.2	SIX	Severe	nonnaiveCD8	HLA-DR	Geometric Mean	3418
63.2	SIX	Severe	nonnaiveCD8	Ki67	Geometric Mean	501
63	ONE	Severe	non specific CD8	Ki67	Geometric Mean	4467
63	ONE	Severe	non specific CD8	HLA-DR	Geometric Mean	11012
63	ONE	Severe	non specific CD8	TCF1	Geometric Mean	2260
63	ONE	Severe	non specific CD8	CXCR3	Geometric Mean	6277
63	ONE	Severe	non specific CD8	Tbet	Geometric Mean	1666
63	ONE	Severe	non specific CD8	TOX	Geometric Mean	615
63	ONE	Severe	non specific CD8	CD69	Geometric Mean	4327
63	ONE	Severe	non specific CD8	GranzymeB	Geometric Mean	8002
63	ONE	Severe	non specific CD8	EOMES	Geometric Mean	4235
63	ONE	Severe	SARSCoV2 specific	Count	Count	75
63	ONE	Severe	SARSCoV2 specific	Ki67	Geometric Mean	1003
63	ONE	Severe	SARSCoV2 specific	HLA-DR	Geometric Mean	3956
63	ONE	Severe	SARSCoV2 specific	TCF1	Geometric Mean	1481
63	ONE	Severe	SARSCoV2 specific	CXCR3	Geometric Mean	5174
63	ONE	Severe	SARSCoV2 specific	Tbet	Geometric Mean	4285
63	ONE	Severe	SARSCoV2 specific	TOX	Geometric Mean	-366
63	ONE	Severe	SARSCoV2 specific	CD69	Geometric Mean	2697
63	ONE	Severe	SARSCoV2 specific	GranzymeB	Geometric Mean	35087
63	ONE	Severe	SARSCoV2 specific	EOMES	Geometric Mean	1463
63	ONE	Severe	nonnaiveCD8	EOMES	Geometric Mean	4298
63	ONE	Severe	nonnaiveCD8	GranzymeB	Geometric Mean	8208
63	ONE	Severe	nonnaiveCD8	CD69	Geometric Mean	4315
63	ONE	Severe	nonnaiveCD8	TOX	Geometric Mean	639
63	ONE	Severe	nonnaiveCD8	Tbet	Geometric Mean	1696
63	ONE	Severe	nonnaiveCD8	CXCR3	Geometric Mean	6280
63	ONE	Severe	nonnaiveCD8	TCF1	Geometric Mean	2242
63	ONE	Severe	nonnaiveCD8	HLA-DR	Geometric Mean	11202
63	ONE	Severe	nonnaiveCD8	Ki67	Geometric Mean	4539
72	ONE	Healthy	non specific CD8	Ki67	Geometric Mean	333
72	ONE	Healthy	non specific CD8	HLA-DR	Geometric Mean	1754
72	ONE	Healthy	non specific CD8	TCF1	Geometric Mean	2130
72	ONE	Healthy	non specific CD8	CXCR3	Geometric Mean	3280
72	ONE	Healthy	non specific CD8	Tbet	Geometric Mean	2220
72	ONE	Healthy	non specific CD8	TOX	Geometric Mean	1553
72	ONE	Healthy	non specific CD8	CD69	Geometric Mean	2371
72	ONE	Healthy	non specific CD8	GranzymeB	Geometric Mean	15855
72	ONE	Healthy	non specific CD8	EOMES	Geometric Mean	4472
72	ONE	Healthy	SARSCoV2 specific	Count	Count	7
72	ONE	Healthy	SARSCoV2 specific	Ki67	Geometric Mean	98.7
72	ONE	Healthy	SARSCoV2 specific	HLA-DR	Geometric Mean	1717
72	ONE	Healthy	SARSCoV2 specific	TCF1	Geometric Mean	1282
72	ONE	Healthy	SARSCoV2 specific	CXCR3	Geometric Mean	2778
72	ONE	Healthy	SARSCoV2 specific	Tbet	Geometric Mean	4618
72	ONE	Healthy	SARSCoV2 specific	TOX	Geometric Mean	984
72	ONE	Healthy	SARSCoV2 specific	CD69	Geometric Mean	3562
72	ONE	Healthy	SARSCoV2 specific	GranzymeB	Geometric Mean	32848
72	ONE	Healthy	SARSCoV2 specific	EOMES	Geometric Mean	3705
72	ONE	Healthy	nonnaiveCD8	EOMES	Geometric Mean	5194
72	ONE	Healthy	nonnaiveCD8	GranzymeB	Geometric Mean	22948
72	ONE	Healthy	nonnaiveCD8	CD69	Geometric Mean	2236
72	ONE	Healthy	nonnaiveCD8	TOX	Geometric Mean	2227
72	ONE	Healthy	nonnaiveCD8	Tbet	Geometric Mean	2693
72	ONE	Healthy	nonnaiveCD8	CXCR3	Geometric Mean	3202
72	ONE	Healthy	nonnaiveCD8	TCF1	Geometric Mean	1596
72	ONE	Healthy	nonnaiveCD8	HLA-DR	Geometric Mean	1711
72	ONE	Healthy	nonnaiveCD8	Ki67	Geometric Mean	405
80	ONE	Healthy	non specific CD8	Ki67	Geometric Mean	143
80	ONE	Healthy	non specific CD8	HLA-DR	Geometric Mean	3487
80	ONE	Healthy	non specific CD8	TCF1	Geometric Mean	3881
80	ONE	Healthy	non specific CD8	CXCR3	Geometric Mean	2462
80	ONE	Healthy	non specific CD8	Tbet	Geometric Mean	2068
80	ONE	Healthy	non specific CD8	TOX	Geometric Mean	446
80	ONE	Healthy	non specific CD8	CD69	Geometric Mean	2455
80	ONE	Healthy	non specific CD8	GranzymeB	Geometric Mean	6341
80	ONE	Healthy	non specific CD8	EOMES	Geometric Mean	5308
80	ONE	Healthy	SARSCoV2 specific	Count	Count	47
80	ONE	Healthy	SARSCoV2 specific	Ki67	Geometric Mean	259
80	ONE	Healthy	SARSCoV2 specific	HLA-DR	Geometric Mean	4979
80	ONE	Healthy	SARSCoV2 specific	TCF1	Geometric Mean	3128
80	ONE	Healthy	SARSCoV2 specific	CXCR3	Geometric Mean	-946
80	ONE	Healthy	SARSCoV2 specific	Tbet	Geometric Mean	4079
80	ONE	Healthy	SARSCoV2 specific	TOX	Geometric Mean	1150
80	ONE	Healthy	SARSCoV2 specific	CD69	Geometric Mean	2416
80	ONE	Healthy	SARSCoV2 specific	GranzymeB	Geometric Mean	26418
80	ONE	Healthy	SARSCoV2 specific	EOMES	Geometric Mean	7636
80	ONE	Healthy	nonnaiveCD8	EOMES	Geometric Mean	6977
80	ONE	Healthy	nonnaiveCD8	GranzymeB	Geometric Mean	8289
80	ONE	Healthy	nonnaiveCD8	CD69	Geometric Mean	2390
80	ONE	Healthy	nonnaiveCD8	TOX	Geometric Mean	1169
80	ONE	Healthy	nonnaiveCD8	Tbet	Geometric Mean	2527
80	ONE	Healthy	nonnaiveCD8	CXCR3	Geometric Mean	2237
80	ONE	Healthy	nonnaiveCD8	TCF1	Geometric Mean	3423
80	ONE	Healthy	nonnaiveCD8	HLA-DR	Geometric Mean	3726
80	ONE	Healthy	nonnaiveCD8	Ki67	Geometric Mean	208
82	ONE	Healthy	non specific CD8	Ki67	Geometric Mean	108
82	ONE	Healthy	non specific CD8	HLA-DR	Geometric Mean	4560
82	ONE	Healthy	non specific CD8	TCF1	Geometric Mean	2979
82	ONE	Healthy	non specific CD8	CXCR3	Geometric Mean	2029
82	ONE	Healthy	non specific CD8	Tbet	Geometric Mean	2947
82	ONE	Healthy	non specific CD8	TOX	Geometric Mean	423
82	ONE	Healthy	non specific CD8	CD69	Geometric Mean	2324
82	ONE	Healthy	non specific CD8	GranzymeB	Geometric Mean	11761
82	ONE	Healthy	non specific CD8	EOMES	Geometric Mean	7222
82	ONE	Healthy	SARSCoV2 specific	Count	Count	331
82	ONE	Healthy	SARSCoV2 specific	Ki67	Geometric Mean	101
82	ONE	Healthy	SARSCoV2 specific	HLA-DR	Geometric Mean	4943
82	ONE	Healthy	SARSCoV2 specific	TCF1	Geometric Mean	3231
82	ONE	Healthy	SARSCoV2 specific	CXCR3	Geometric Mean	1617
82	ONE	Healthy	SARSCoV2 specific	Tbet	Geometric Mean	3028
82	ONE	Healthy	SARSCoV2 specific	TOX	Geometric Mean	-33.8
82	ONE	Healthy	SARSCoV2 specific	CD69	Geometric Mean	2876
82	ONE	Healthy	SARSCoV2 specific	GranzymeB	Geometric Mean	11913
82	ONE	Healthy	SARSCoV2 specific	EOMES	Geometric Mean	6659
82	ONE	Healthy	nonnaiveCD8	EOMES	Geometric Mean	7689
82	ONE	Healthy	nonnaiveCD8	GranzymeB	Geometric Mean	12662
82	ONE	Healthy	nonnaiveCD8	CD69	Geometric Mean	2328
82	ONE	Healthy	nonnaiveCD8	TOX	Geometric Mean	585
82	ONE	Healthy	nonnaiveCD8	Tbet	Geometric Mean	3101
82	ONE	Healthy	nonnaiveCD8	CXCR3	Geometric Mean	2036
82	ONE	Healthy	nonnaiveCD8	TCF1	Geometric Mean	2860
82	ONE	Healthy	nonnaiveCD8	HLA-DR	Geometric Mean	4632
82	ONE	Healthy	nonnaiveCD8	Ki67	Geometric Mean	117
90	ONE	Healthy	non specific CD8	Ki67	Geometric Mean	305
90	ONE	Healthy	non specific CD8	HLA-DR	Geometric Mean	3276
90	ONE	Healthy	non specific CD8	TCF1	Geometric Mean	1555
90	ONE	Healthy	non specific CD8	CXCR3	Geometric Mean	1625
90	ONE	Healthy	non specific CD8	Tbet	Geometric Mean	1344
90	ONE	Healthy	non specific CD8	TOX	Geometric Mean	863
90	ONE	Healthy	non specific CD8	CD69	Geometric Mean	1752
90	ONE	Healthy	non specific CD8	GranzymeB	Geometric Mean	16967
90	ONE	Healthy	non specific CD8	EOMES	Geometric Mean	4459
90	ONE	Healthy	SARSCoV2 specific	Count	Count	13
90	ONE	Healthy	SARSCoV2 specific	Ki67	Geometric Mean	-80.9
90	ONE	Healthy	SARSCoV2 specific	HLA-DR	Geometric Mean	2806
90	ONE	Healthy	SARSCoV2 specific	TCF1	Geometric Mean	1654
90	ONE	Healthy	SARSCoV2 specific	CXCR3	Geometric Mean	1759
90	ONE	Healthy	SARSCoV2 specific	Tbet	Geometric Mean	807
90	ONE	Healthy	SARSCoV2 specific	TOX	Geometric Mean	353
90	ONE	Healthy	SARSCoV2 specific	CD69	Geometric Mean	3500
90	ONE	Healthy	SARSCoV2 specific	GranzymeB	Geometric Mean	13975
90	ONE	Healthy	SARSCoV2 specific	EOMES	Geometric Mean	3431
90	ONE	Healthy	nonnaiveCD8	EOMES	Geometric Mean	4622
90	ONE	Healthy	nonnaiveCD8	GranzymeB	Geometric Mean	18380
90	ONE	Healthy	nonnaiveCD8	CD69	Geometric Mean	1698
90	ONE	Healthy	nonnaiveCD8	TOX	Geometric Mean	1005
90	ONE	Healthy	nonnaiveCD8	Tbet	Geometric Mean	1423
90	ONE	Healthy	nonnaiveCD8	CXCR3	Geometric Mean	1595
90	ONE	Healthy	nonnaiveCD8	TCF1	Geometric Mean	1458
90	ONE	Healthy	nonnaiveCD8	HLA-DR	Geometric Mean	3309
90	ONE	Healthy	nonnaiveCD8	Ki67	Geometric Mean	322
167	ONE	Mild	non specific CD8	Ki67	Geometric Mean	383
167	ONE	Mild	non specific CD8	HLA-DR	Geometric Mean	51.5
167	ONE	Mild	non specific CD8	TCF1	Geometric Mean	4240
167	ONE	Mild	non specific CD8	CXCR3	Geometric Mean	7012
167	ONE	Mild	non specific CD8	Tbet	Geometric Mean	144
167	ONE	Mild	non specific CD8	TOX	Geometric Mean	2841
167	ONE	Mild	non specific CD8	CD69	Geometric Mean	4105
167	ONE	Mild	non specific CD8	GranzymeB	Geometric Mean	4824
167	ONE	Mild	non specific CD8	EOMES	Geometric Mean	2194
167	ONE	Mild	SARSCoV2 specific	Count	Count	6
167	ONE	Mild	SARSCoV2 specific	Ki67	Geometric Mean	12485
167	ONE	Mild	SARSCoV2 specific	HLA-DR	Geometric Mean	4408
167	ONE	Mild	SARSCoV2 specific	TCF1	Geometric Mean	3241
167	ONE	Mild	SARSCoV2 specific	CXCR3	Geometric Mean	6410
167	ONE	Mild	SARSCoV2 specific	Tbet	Geometric Mean	1641
167	ONE	Mild	SARSCoV2 specific	TOX	Geometric Mean	4234
167	ONE	Mild	SARSCoV2 specific	CD69	Geometric Mean	4297
167	ONE	Mild	SARSCoV2 specific	GranzymeB	Geometric Mean	6920
167	ONE	Mild	SARSCoV2 specific	EOMES	Geometric Mean	1796
167	ONE	Mild	nonnaiveCD8	EOMES	Geometric Mean	2688
167	ONE	Mild	nonnaiveCD8	GranzymeB	Geometric Mean	6944
167	ONE	Mild	nonnaiveCD8	CD69	Geometric Mean	4032
167	ONE	Mild	nonnaiveCD8	TOX	Geometric Mean	4247
167	ONE	Mild	nonnaiveCD8	Tbet	Geometric Mean	611
167	ONE	Mild	nonnaiveCD8	CXCR3	Geometric Mean	7097
167	ONE	Mild	nonnaiveCD8	TCF1	Geometric Mean	3873
167	ONE	Mild	nonnaiveCD8	HLA-DR	Geometric Mean	562
167	ONE	Mild	nonnaiveCD8	Ki67	Geometric Mean	390
121	ONE	Mild	non specific CD8	Ki67	Geometric Mean	741
121	ONE	Mild	non specific CD8	HLA-DR	Geometric Mean	236
121	ONE	Mild	non specific CD8	TCF1	Geometric Mean	4879
121	ONE	Mild	non specific CD8	CXCR3	Geometric Mean	5787
121	ONE	Mild	non specific CD8	Tbet	Geometric Mean	426
121	ONE	Mild	non specific CD8	TOX	Geometric Mean	2028
121	ONE	Mild	non specific CD8	CD69	Geometric Mean	3639
121	ONE	Mild	non specific CD8	GranzymeB	Geometric Mean	5265
121	ONE	Mild	non specific CD8	EOMES	Geometric Mean	3131
121	ONE	Mild	SARSCoV2 specific	Count	Count	6
121	ONE	Mild	SARSCoV2 specific	Ki67	Geometric Mean	72103
121	ONE	Mild	SARSCoV2 specific	HLA-DR	Geometric Mean	9582
121	ONE	Mild	SARSCoV2 specific	TCF1	Geometric Mean	5463
121	ONE	Mild	SARSCoV2 specific	CXCR3	Geometric Mean	6275
121	ONE	Mild	SARSCoV2 specific	Tbet	Geometric Mean	3085
121	ONE	Mild	SARSCoV2 specific	TOX	Geometric Mean	3992
121	ONE	Mild	SARSCoV2 specific	CD69	Geometric Mean	4750
121	ONE	Mild	SARSCoV2 specific	GranzymeB	Geometric Mean	7383
121	ONE	Mild	SARSCoV2 specific	EOMES	Geometric Mean	4997
121	ONE	Mild	nonnaiveCD8	EOMES	Geometric Mean	4026
121	ONE	Mild	nonnaiveCD8	GranzymeB	Geometric Mean	7472
121	ONE	Mild	nonnaiveCD8	CD69	Geometric Mean	3627
121	ONE	Mild	nonnaiveCD8	TOX	Geometric Mean	2906
121	ONE	Mild	nonnaiveCD8	Tbet	Geometric Mean	1012
121	ONE	Mild	nonnaiveCD8	CXCR3	Geometric Mean	5887
121	ONE	Mild	nonnaiveCD8	TCF1	Geometric Mean	4364
121	ONE	Mild	nonnaiveCD8	HLA-DR	Geometric Mean	732
121	ONE	Mild	nonnaiveCD8	Ki67	Geometric Mean	831
153	ONE	Mild	non specific CD8	Ki67	Geometric Mean	777
153	ONE	Mild	non specific CD8	HLA-DR	Geometric Mean	396
153	ONE	Mild	non specific CD8	TCF1	Geometric Mean	4661
153	ONE	Mild	non specific CD8	CXCR3	Geometric Mean	6357
153	ONE	Mild	non specific CD8	Tbet	Geometric Mean	479
153	ONE	Mild	non specific CD8	TOX	Geometric Mean	3530
153	ONE	Mild	non specific CD8	CD69	Geometric Mean	3697
153	ONE	Mild	non specific CD8	GranzymeB	Geometric Mean	7030
153	ONE	Mild	non specific CD8	EOMES	Geometric Mean	2221
153	ONE	Mild	SARSCoV2 specific	Count	Count	6
153	ONE	Mild	SARSCoV2 specific	Ki67	Geometric Mean	39661
153	ONE	Mild	SARSCoV2 specific	HLA-DR	Geometric Mean	2182
153	ONE	Mild	SARSCoV2 specific	TCF1	Geometric Mean	3606
153	ONE	Mild	SARSCoV2 specific	CXCR3	Geometric Mean	4933
153	ONE	Mild	SARSCoV2 specific	Tbet	Geometric Mean	2520
153	ONE	Mild	SARSCoV2 specific	TOX	Geometric Mean	3983
153	ONE	Mild	SARSCoV2 specific	CD69	Geometric Mean	5274
153	ONE	Mild	SARSCoV2 specific	GranzymeB	Geometric Mean	17723
153	ONE	Mild	SARSCoV2 specific	EOMES	Geometric Mean	2705
153	ONE	Mild	nonnaiveCD8	EOMES	Geometric Mean	3134
153	ONE	Mild	nonnaiveCD8	GranzymeB	Geometric Mean	15744
153	ONE	Mild	nonnaiveCD8	CD69	Geometric Mean	3671
153	ONE	Mild	nonnaiveCD8	TOX	Geometric Mean	6658
153	ONE	Mild	nonnaiveCD8	Tbet	Geometric Mean	1787
153	ONE	Mild	nonnaiveCD8	CXCR3	Geometric Mean	6380
153	ONE	Mild	nonnaiveCD8	TCF1	Geometric Mean	3881
153	ONE	Mild	nonnaiveCD8	HLA-DR	Geometric Mean	1660
153	ONE	Mild	nonnaiveCD8	Ki67	Geometric Mean	945
124	ONE	Mild	non specific CD8	Ki67	Geometric Mean	839
124	ONE	Mild	non specific CD8	HLA-DR	Geometric Mean	54.2
124	ONE	Mild	non specific CD8	TCF1	Geometric Mean	5067
124	ONE	Mild	non specific CD8	CXCR3	Geometric Mean	6267
124	ONE	Mild	non specific CD8	Tbet	Geometric Mean	210
124	ONE	Mild	non specific CD8	TOX	Geometric Mean	1616
124	ONE	Mild	non specific CD8	CD69	Geometric Mean	4116
124	ONE	Mild	non specific CD8	GranzymeB	Geometric Mean	4692
124	ONE	Mild	non specific CD8	EOMES	Geometric Mean	2623
124	ONE	Mild	SARSCoV2 specific	Count	Count	28
124	ONE	Mild	SARSCoV2 specific	Ki67	Geometric Mean	31427
124	ONE	Mild	SARSCoV2 specific	HLA-DR	Geometric Mean	15036
124	ONE	Mild	SARSCoV2 specific	TCF1	Geometric Mean	3526
124	ONE	Mild	SARSCoV2 specific	CXCR3	Geometric Mean	5914
124	ONE	Mild	SARSCoV2 specific	Tbet	Geometric Mean	3063
124	ONE	Mild	SARSCoV2 specific	TOX	Geometric Mean	-382
124	ONE	Mild	SARSCoV2 specific	CD69	Geometric Mean	4188
124	ONE	Mild	SARSCoV2 specific	GranzymeB	Geometric Mean	11116
124	ONE	Mild	SARSCoV2 specific	EOMES	Geometric Mean	4256
124	ONE	Mild	nonnaiveCD8	EOMES	Geometric Mean	3407
124	ONE	Mild	nonnaiveCD8	GranzymeB	Geometric Mean	7168
124	ONE	Mild	nonnaiveCD8	CD69	Geometric Mean	4067
124	ONE	Mild	nonnaiveCD8	TOX	Geometric Mean	2533
124	ONE	Mild	nonnaiveCD8	Tbet	Geometric Mean	822
124	ONE	Mild	nonnaiveCD8	CXCR3	Geometric Mean	6261
124	ONE	Mild	nonnaiveCD8	TCF1	Geometric Mean	4405
124	ONE	Mild	nonnaiveCD8	HLA-DR	Geometric Mean	644
124	ONE	Mild	nonnaiveCD8	Ki67	Geometric Mean	936
142	ONE	Mild	non specific CD8	Ki67	Geometric Mean	454
142	ONE	Mild	non specific CD8	HLA-DR	Geometric Mean	-467
142	ONE	Mild	non specific CD8	TCF1	Geometric Mean	4912
142	ONE	Mild	non specific CD8	CXCR3	Geometric Mean	6098
142	ONE	Mild	non specific CD8	Tbet	Geometric Mean	-327
142	ONE	Mild	non specific CD8	TOX	Geometric Mean	487
142	ONE	Mild	non specific CD8	CD69	Geometric Mean	3727
142	ONE	Mild	non specific CD8	GranzymeB	Geometric Mean	1732
142	ONE	Mild	non specific CD8	EOMES	Geometric Mean	1547
142	ONE	Mild	SARSCoV2 specific	Count	Count	5
142	ONE	Mild	SARSCoV2 specific	Ki67	Geometric Mean	4353
142	ONE	Mild	SARSCoV2 specific	HLA-DR	Geometric Mean	5849
142	ONE	Mild	SARSCoV2 specific	TCF1	Geometric Mean	3405
142	ONE	Mild	SARSCoV2 specific	CXCR3	Geometric Mean	5142
142	ONE	Mild	SARSCoV2 specific	Tbet	Geometric Mean	1638
142	ONE	Mild	SARSCoV2 specific	TOX	Geometric Mean	1552
142	ONE	Mild	SARSCoV2 specific	CD69	Geometric Mean	3698
142	ONE	Mild	SARSCoV2 specific	GranzymeB	Geometric Mean	13612
142	ONE	Mild	SARSCoV2 specific	EOMES	Geometric Mean	2439
142	ONE	Mild	nonnaiveCD8	EOMES	Geometric Mean	2013
142	ONE	Mild	nonnaiveCD8	GranzymeB	Geometric Mean	2471
142	ONE	Mild	nonnaiveCD8	CD69	Geometric Mean	3710
142	ONE	Mild	nonnaiveCD8	TOX	Geometric Mean	1106
142	ONE	Mild	nonnaiveCD8	Tbet	Geometric Mean	138
142	ONE	Mild	nonnaiveCD8	CXCR3	Geometric Mean	6277
142	ONE	Mild	nonnaiveCD8	TCF1	Geometric Mean	4450
142	ONE	Mild	nonnaiveCD8	HLA-DR	Geometric Mean	-19.6
142	ONE	Mild	nonnaiveCD8	Ki67	Geometric Mean	461
151	ONE	Mild	non specific CD8	Ki67	Geometric Mean	839
151	ONE	Mild	non specific CD8	HLA-DR	Geometric Mean	43.2
151	ONE	Mild	non specific CD8	TCF1	Geometric Mean	5020
151	ONE	Mild	non specific CD8	CXCR3	Geometric Mean	6717
151	ONE	Mild	non specific CD8	Tbet	Geometric Mean	-258
151	ONE	Mild	non specific CD8	TOX	Geometric Mean	812
151	ONE	Mild	non specific CD8	CD69	Geometric Mean	3230
151	ONE	Mild	non specific CD8	GranzymeB	Geometric Mean	2279
151	ONE	Mild	non specific CD8	EOMES	Geometric Mean	2418
151	ONE	Mild	SARSCoV2 specific	Count	Count	13
151	ONE	Mild	SARSCoV2 specific	Ki67	Geometric Mean	89109
151	ONE	Mild	SARSCoV2 specific	HLA-DR	Geometric Mean	9389
151	ONE	Mild	SARSCoV2 specific	TCF1	Geometric Mean	5750
151	ONE	Mild	SARSCoV2 specific	CXCR3	Geometric Mean	10636
151	ONE	Mild	SARSCoV2 specific	Tbet	Geometric Mean	3035
151	ONE	Mild	SARSCoV2 specific	TOX	Geometric Mean	2536
151	ONE	Mild	SARSCoV2 specific	CD69	Geometric Mean	4634
151	ONE	Mild	SARSCoV2 specific	GranzymeB	Geometric Mean	3380
151	ONE	Mild	SARSCoV2 specific	EOMES	Geometric Mean	3454
151	ONE	Mild	nonnaiveCD8	EOMES	Geometric Mean	3252
151	ONE	Mild	nonnaiveCD8	GranzymeB	Geometric Mean	3258
151	ONE	Mild	nonnaiveCD8	CD69	Geometric Mean	3202
151	ONE	Mild	nonnaiveCD8	TOX	Geometric Mean	1455
151	ONE	Mild	nonnaiveCD8	Tbet	Geometric Mean	254
151	ONE	Mild	nonnaiveCD8	CXCR3	Geometric Mean	6889
151	ONE	Mild	nonnaiveCD8	TCF1	Geometric Mean	4492
151	ONE	Mild	nonnaiveCD8	HLA-DR	Geometric Mean	500
151	ONE	Mild	nonnaiveCD8	Ki67	Geometric Mean	1076
178	ONE	Severe	non specific CD8	Ki67	Geometric Mean	676
178	ONE	Severe	non specific CD8	HLA-DR	Geometric Mean	486
178	ONE	Severe	non specific CD8	TCF1	Geometric Mean	4259
178	ONE	Severe	non specific CD8	CXCR3	Geometric Mean	7270
178	ONE	Severe	non specific CD8	Tbet	Geometric Mean	-411
178	ONE	Severe	non specific CD8	TOX	Geometric Mean	1708
178	ONE	Severe	non specific CD8	CD69	Geometric Mean	4417
178	ONE	Severe	non specific CD8	GranzymeB	Geometric Mean	4374
178	ONE	Severe	non specific CD8	EOMES	Geometric Mean	2902
178	ONE	Severe	SARSCoV2 specific	Count	Count	44
178	ONE	Severe	SARSCoV2 specific	Ki67	Geometric Mean	32334
178	ONE	Severe	SARSCoV2 specific	HLA-DR	Geometric Mean	24807
178	ONE	Severe	SARSCoV2 specific	TCF1	Geometric Mean	3305
178	ONE	Severe	SARSCoV2 specific	CXCR3	Geometric Mean	7537
178	ONE	Severe	SARSCoV2 specific	Tbet	Geometric Mean	1229
178	ONE	Severe	SARSCoV2 specific	TOX	Geometric Mean	-1725
178	ONE	Severe	SARSCoV2 specific	CD69	Geometric Mean	4530
178	ONE	Severe	SARSCoV2 specific	GranzymeB	Geometric Mean	6838
178	ONE	Severe	SARSCoV2 specific	EOMES	Geometric Mean	2908
178	ONE	Severe	nonnaiveCD8	EOMES	Geometric Mean	3080
178	ONE	Severe	nonnaiveCD8	GranzymeB	Geometric Mean	4792
178	ONE	Severe	nonnaiveCD8	CD69	Geometric Mean	4426
178	ONE	Severe	nonnaiveCD8	TOX	Geometric Mean	1882
178	ONE	Severe	nonnaiveCD8	Tbet	Geometric Mean	-318
178	ONE	Severe	nonnaiveCD8	CXCR3	Geometric Mean	7272
178	ONE	Severe	nonnaiveCD8	TCF1	Geometric Mean	4145
178	ONE	Severe	nonnaiveCD8	HLA-DR	Geometric Mean	648
178	ONE	Severe	nonnaiveCD8	Ki67	Geometric Mean	706
143	ONE	Mild	non specific CD8	Ki67	Geometric Mean	942
143	ONE	Mild	non specific CD8	HLA-DR	Geometric Mean	601
143	ONE	Mild	non specific CD8	TCF1	Geometric Mean	2874
143	ONE	Mild	non specific CD8	CXCR3	Geometric Mean	4612
143	ONE	Mild	non specific CD8	Tbet	Geometric Mean	497
143	ONE	Mild	non specific CD8	TOX	Geometric Mean	1965
143	ONE	Mild	non specific CD8	CD69	Geometric Mean	2664
143	ONE	Mild	non specific CD8	GranzymeB	Geometric Mean	15417
143	ONE	Mild	non specific CD8	EOMES	Geometric Mean	3265
143	ONE	Mild	SARSCoV2 specific	Count	Count	58
143	ONE	Mild	SARSCoV2 specific	Ki67	Geometric Mean	62359
143	ONE	Mild	SARSCoV2 specific	HLA-DR	Geometric Mean	5271
143	ONE	Mild	SARSCoV2 specific	TCF1	Geometric Mean	2934
143	ONE	Mild	SARSCoV2 specific	CXCR3	Geometric Mean	7363
143	ONE	Mild	SARSCoV2 specific	Tbet	Geometric Mean	1700
143	ONE	Mild	SARSCoV2 specific	TOX	Geometric Mean	1285
143	ONE	Mild	SARSCoV2 specific	CD69	Geometric Mean	2987
143	ONE	Mild	SARSCoV2 specific	GranzymeB	Geometric Mean	15853
143	ONE	Mild	SARSCoV2 specific	EOMES	Geometric Mean	1861
143	ONE	Mild	nonnaiveCD8	EOMES	Geometric Mean	3596
143	ONE	Mild	nonnaiveCD8	GranzymeB	Geometric Mean	20381
143	ONE	Mild	nonnaiveCD8	CD69	Geometric Mean	2659
143	ONE	Mild	nonnaiveCD8	TOX	Geometric Mean	2252
143	ONE	Mild	nonnaiveCD8	Tbet	Geometric Mean	730
143	ONE	Mild	nonnaiveCD8	CXCR3	Geometric Mean	4526
143	ONE	Mild	nonnaiveCD8	TCF1	Geometric Mean	2622
143	ONE	Mild	nonnaiveCD8	HLA-DR	Geometric Mean	774
143	ONE	Mild	nonnaiveCD8	Ki67	Geometric Mean	1025
176	ONE	Mild	non specific CD8	Ki67	Geometric Mean	313
176	ONE	Mild	non specific CD8	HLA-DR	Geometric Mean	-0.49
176	ONE	Mild	non specific CD8	TCF1	Geometric Mean	3459
176	ONE	Mild	non specific CD8	CXCR3	Geometric Mean	5820
176	ONE	Mild	non specific CD8	Tbet	Geometric Mean	-553
176	ONE	Mild	non specific CD8	TOX	Geometric Mean	660
176	ONE	Mild	non specific CD8	CD69	Geometric Mean	2749
176	ONE	Mild	non specific CD8	GranzymeB	Geometric Mean	4407
176	ONE	Mild	non specific CD8	EOMES	Geometric Mean	2667
176	ONE	Mild	SARSCoV2 specific	Count	Count	31
176	ONE	Mild	SARSCoV2 specific	Ki67	Geometric Mean	6270
176	ONE	Mild	SARSCoV2 specific	HLA-DR	Geometric Mean	3574
176	ONE	Mild	SARSCoV2 specific	TCF1	Geometric Mean	2689
176	ONE	Mild	SARSCoV2 specific	CXCR3	Geometric Mean	4958
176	ONE	Mild	SARSCoV2 specific	Tbet	Geometric Mean	426
176	ONE	Mild	SARSCoV2 specific	TOX	Geometric Mean	3288
176	ONE	Mild	SARSCoV2 specific	CD69	Geometric Mean	3213
176	ONE	Mild	SARSCoV2 specific	GranzymeB	Geometric Mean	12025
176	ONE	Mild	SARSCoV2 specific	EOMES	Geometric Mean	2319
176	ONE	Mild	nonnaiveCD8	EOMES	Geometric Mean	2864
176	ONE	Mild	nonnaiveCD8	GranzymeB	Geometric Mean	4947
176	ONE	Mild	nonnaiveCD8	CD69	Geometric Mean	2752
176	ONE	Mild	nonnaiveCD8	TOX	Geometric Mean	664
176	ONE	Mild	nonnaiveCD8	Tbet	Geometric Mean	-430
176	ONE	Mild	nonnaiveCD8	CXCR3	Geometric Mean	5776
176	ONE	Mild	nonnaiveCD8	TCF1	Geometric Mean	3280
176	ONE	Mild	nonnaiveCD8	HLA-DR	Geometric Mean	86.1
176	ONE	Mild	nonnaiveCD8	Ki67	Geometric Mean	330
167.2	SIX	Mild	non specific CD8	Ki67	Geometric Mean	123
167.2	SIX	Mild	non specific CD8	HLA-DR	Geometric Mean	1405
167.2	SIX	Mild	non specific CD8	TCF1	Geometric Mean	2968
167.2	SIX	Mild	non specific CD8	CXCR3	Geometric Mean	5230
167.2	SIX	Mild	non specific CD8	Tbet	Geometric Mean	-763
167.2	SIX	Mild	non specific CD8	TOX	Geometric Mean	1409
167.2	SIX	Mild	non specific CD8	CD69	Geometric Mean	2257
167.2	SIX	Mild	non specific CD8	GranzymeB	Geometric Mean	4486
167.2	SIX	Mild	non specific CD8	EOMES	Geometric Mean	2380
167.2	SIX	Mild	SARSCoV2 specific	Count	Count	25
167.2	SIX	Mild	SARSCoV2 specific	Ki67	Geometric Mean	-14.7
167.2	SIX	Mild	SARSCoV2 specific	HLA-DR	Geometric Mean	1978
167.2	SIX	Mild	SARSCoV2 specific	TCF1	Geometric Mean	2837
167.2	SIX	Mild	SARSCoV2 specific	CXCR3	Geometric Mean	5197
167.2	SIX	Mild	SARSCoV2 specific	Tbet	Geometric Mean	-669
167.2	SIX	Mild	SARSCoV2 specific	TOX	Geometric Mean	-1496
167.2	SIX	Mild	SARSCoV2 specific	CD69	Geometric Mean	3947
167.2	SIX	Mild	SARSCoV2 specific	GranzymeB	Geometric Mean	4158
167.2	SIX	Mild	SARSCoV2 specific	EOMES	Geometric Mean	1977
167.2	SIX	Mild	nonnaiveCD8	EOMES	Geometric Mean	2679
167.2	SIX	Mild	nonnaiveCD8	GranzymeB	Geometric Mean	5442
167.2	SIX	Mild	nonnaiveCD8	CD69	Geometric Mean	2180
167.2	SIX	Mild	nonnaiveCD8	TOX	Geometric Mean	1794
167.2	SIX	Mild	nonnaiveCD8	Tbet	Geometric Mean	-626
167.2	SIX	Mild	nonnaiveCD8	CXCR3	Geometric Mean	5230
167.2	SIX	Mild	nonnaiveCD8	TCF1	Geometric Mean	2797
167.2	SIX	Mild	nonnaiveCD8	HLA-DR	Geometric Mean	1755
167.2	SIX	Mild	nonnaiveCD8	Ki67	Geometric Mean	137
175.2	SIX	Severe	non specific CD8	Ki67	Geometric Mean	177
175.2	SIX	Severe	non specific CD8	HLA-DR	Geometric Mean	804
175.2	SIX	Severe	non specific CD8	TCF1	Geometric Mean	2725
175.2	SIX	Severe	non specific CD8	CXCR3	Geometric Mean	5176
175.2	SIX	Severe	non specific CD8	Tbet	Geometric Mean	-663
175.2	SIX	Severe	non specific CD8	TOX	Geometric Mean	851
175.2	SIX	Severe	non specific CD8	CD69	Geometric Mean	2105
175.2	SIX	Severe	non specific CD8	GranzymeB	Geometric Mean	4927
175.2	SIX	Severe	non specific CD8	EOMES	Geometric Mean	1972
175.2	SIX	Severe	SARSCoV2 specific	Count	Count	183
175.2	SIX	Severe	SARSCoV2 specific	Ki67	Geometric Mean	-88.2
175.2	SIX	Severe	SARSCoV2 specific	HLA-DR	Geometric Mean	902
175.2	SIX	Severe	SARSCoV2 specific	TCF1	Geometric Mean	2138
175.2	SIX	Severe	SARSCoV2 specific	CXCR3	Geometric Mean	5096
175.2	SIX	Severe	SARSCoV2 specific	Tbet	Geometric Mean	-456
175.2	SIX	Severe	SARSCoV2 specific	TOX	Geometric Mean	-106
175.2	SIX	Severe	SARSCoV2 specific	CD69	Geometric Mean	2222
175.2	SIX	Severe	SARSCoV2 specific	GranzymeB	Geometric Mean	5229
175.2	SIX	Severe	SARSCoV2 specific	EOMES	Geometric Mean	1593
175.2	SIX	Severe	nonnaiveCD8	EOMES	Geometric Mean	2101
175.2	SIX	Severe	nonnaiveCD8	GranzymeB	Geometric Mean	5415
175.2	SIX	Severe	nonnaiveCD8	CD69	Geometric Mean	2085
175.2	SIX	Severe	nonnaiveCD8	TOX	Geometric Mean	951
175.2	SIX	Severe	nonnaiveCD8	Tbet	Geometric Mean	-606
175.2	SIX	Severe	nonnaiveCD8	CXCR3	Geometric Mean	5220
175.2	SIX	Severe	nonnaiveCD8	TCF1	Geometric Mean	2614
175.2	SIX	Severe	nonnaiveCD8	HLA-DR	Geometric Mean	914
175.2	SIX	Severe	nonnaiveCD8	Ki67	Geometric Mean	181
117.2	SIX	Severe	non specific CD8	Ki67	Geometric Mean	259
117.2	SIX	Severe	non specific CD8	HLA-DR	Geometric Mean	1013
117.2	SIX	Severe	non specific CD8	TCF1	Geometric Mean	2147
117.2	SIX	Severe	non specific CD8	CXCR3	Geometric Mean	4025
117.2	SIX	Severe	non specific CD8	Tbet	Geometric Mean	445
117.2	SIX	Severe	non specific CD8	TOX	Geometric Mean	3108
117.2	SIX	Severe	non specific CD8	CD69	Geometric Mean	2139
117.2	SIX	Severe	non specific CD8	GranzymeB	Geometric Mean	17412
117.2	SIX	Severe	non specific CD8	EOMES	Geometric Mean	2884
117.2	SIX	Severe	SARSCoV2 specific	Count	Count	23
117.2	SIX	Severe	SARSCoV2 specific	Ki67	Geometric Mean	-195
117.2	SIX	Severe	SARSCoV2 specific	HLA-DR	Geometric Mean	1073
117.2	SIX	Severe	SARSCoV2 specific	TCF1	Geometric Mean	1689
117.2	SIX	Severe	SARSCoV2 specific	CXCR3	Geometric Mean	3440
117.2	SIX	Severe	SARSCoV2 specific	Tbet	Geometric Mean	939
117.2	SIX	Severe	SARSCoV2 specific	TOX	Geometric Mean	2380
117.2	SIX	Severe	SARSCoV2 specific	CD69	Geometric Mean	2436
117.2	SIX	Severe	SARSCoV2 specific	GranzymeB	Geometric Mean	35355
117.2	SIX	Severe	SARSCoV2 specific	EOMES	Geometric Mean	2147
117.2	SIX	Severe	nonnaiveCD8	EOMES	Geometric Mean	3084
117.2	SIX	Severe	nonnaiveCD8	GranzymeB	Geometric Mean	21054
117.2	SIX	Severe	nonnaiveCD8	CD69	Geometric Mean	2115
117.2	SIX	Severe	nonnaiveCD8	TOX	Geometric Mean	3355
117.2	SIX	Severe	nonnaiveCD8	Tbet	Geometric Mean	595
117.2	SIX	Severe	nonnaiveCD8	CXCR3	Geometric Mean	3940
117.2	SIX	Severe	nonnaiveCD8	TCF1	Geometric Mean	1938
117.2	SIX	Severe	nonnaiveCD8	HLA-DR	Geometric Mean	1147
117.2	SIX	Severe	nonnaiveCD8	Ki67	Geometric Mean	273
121.2	SIX	Mild	non specific CD8	Ki67	Geometric Mean	73.1
121.2	SIX	Mild	non specific CD8	HLA-DR	Geometric Mean	1166
121.2	SIX	Mild	non specific CD8	TCF1	Geometric Mean	2801
121.2	SIX	Mild	non specific CD8	CXCR3	Geometric Mean	5885
121.2	SIX	Mild	non specific CD8	Tbet	Geometric Mean	-268
121.2	SIX	Mild	non specific CD8	TOX	Geometric Mean	1883
121.2	SIX	Mild	non specific CD8	CD69	Geometric Mean	2436
121.2	SIX	Mild	non specific CD8	GranzymeB	Geometric Mean	7079
121.2	SIX	Mild	non specific CD8	EOMES	Geometric Mean	3071
121.2	SIX	Mild	SARSCoV2 specific	Count	Count	12
121.2	SIX	Mild	SARSCoV2 specific	Ki67	Geometric Mean	-58.8
121.2	SIX	Mild	SARSCoV2 specific	HLA-DR	Geometric Mean	-271
121.2	SIX	Mild	SARSCoV2 specific	TCF1	Geometric Mean	3458
121.2	SIX	Mild	SARSCoV2 specific	CXCR3	Geometric Mean	8309
121.2	SIX	Mild	SARSCoV2 specific	Tbet	Geometric Mean	-946
121.2	SIX	Mild	SARSCoV2 specific	TOX	Geometric Mean	810
121.2	SIX	Mild	SARSCoV2 specific	CD69	Geometric Mean	2428
121.2	SIX	Mild	SARSCoV2 specific	GranzymeB	Geometric Mean	2826
121.2	SIX	Mild	SARSCoV2 specific	EOMES	Geometric Mean	1252
121.2	SIX	Mild	nonnaiveCD8	EOMES	Geometric Mean	3117
121.2	SIX	Mild	nonnaiveCD8	GranzymeB	Geometric Mean	7281
121.2	SIX	Mild	nonnaiveCD8	CD69	Geometric Mean	2432
121.2	SIX	Mild	nonnaiveCD8	TOX	Geometric Mean	1931
121.2	SIX	Mild	nonnaiveCD8	Tbet	Geometric Mean	-242
121.2	SIX	Mild	nonnaiveCD8	CXCR3	Geometric Mean	5891
121.2	SIX	Mild	nonnaiveCD8	TCF1	Geometric Mean	2766
121.2	SIX	Mild	nonnaiveCD8	HLA-DR	Geometric Mean	1200
121.2	SIX	Mild	nonnaiveCD8	Ki67	Geometric Mean	72.2
153.2	SIX	Mild	non specific CD8	Ki67	Geometric Mean	452
153.2	SIX	Mild	non specific CD8	HLA-DR	Geometric Mean	1689
153.2	SIX	Mild	non specific CD8	TCF1	Geometric Mean	2489
153.2	SIX	Mild	non specific CD8	CXCR3	Geometric Mean	5559
153.2	SIX	Mild	non specific CD8	Tbet	Geometric Mean	384
153.2	SIX	Mild	non specific CD8	TOX	Geometric Mean	3145
153.2	SIX	Mild	non specific CD8	CD69	Geometric Mean	2675
153.2	SIX	Mild	non specific CD8	GranzymeB	Geometric Mean	15917
153.2	SIX	Mild	non specific CD8	EOMES	Geometric Mean	2265
153.2	SIX	Mild	SARSCoV2 specific	Count	Count	5
153.2	SIX	Mild	SARSCoV2 specific	Ki67	Geometric Mean	292
153.2	SIX	Mild	SARSCoV2 specific	HLA-DR	Geometric Mean	2323
153.2	SIX	Mild	SARSCoV2 specific	TCF1	Geometric Mean	1914
153.2	SIX	Mild	SARSCoV2 specific	CXCR3	Geometric Mean	4277
153.2	SIX	Mild	SARSCoV2 specific	Tbet	Geometric Mean	591
153.2	SIX	Mild	SARSCoV2 specific	TOX	Geometric Mean	3362
153.2	SIX	Mild	SARSCoV2 specific	CD69	Geometric Mean	5111
153.2	SIX	Mild	SARSCoV2 specific	GranzymeB	Geometric Mean	18775
153.2	SIX	Mild	SARSCoV2 specific	EOMES	Geometric Mean	2511
153.2	SIX	Mild	nonnaiveCD8	EOMES	Geometric Mean	2455
153.2	SIX	Mild	nonnaiveCD8	GranzymeB	Geometric Mean	20151
153.2	SIX	Mild	nonnaiveCD8	CD69	Geometric Mean	2660
153.2	SIX	Mild	nonnaiveCD8	TOX	Geometric Mean	3577
153.2	SIX	Mild	nonnaiveCD8	Tbet	Geometric Mean	581
153.2	SIX	Mild	nonnaiveCD8	CXCR3	Geometric Mean	5551
153.2	SIX	Mild	nonnaiveCD8	TCF1	Geometric Mean	2297
153.2	SIX	Mild	nonnaiveCD8	HLA-DR	Geometric Mean	1989
153.2	SIX	Mild	nonnaiveCD8	Ki67	Geometric Mean	482
124.2	SIX	Mild	non specific CD8	Ki67	Geometric Mean	616
124.2	SIX	Mild	non specific CD8	HLA-DR	Geometric Mean	1341
124.2	SIX	Mild	non specific CD8	TCF1	Geometric Mean	2430
124.2	SIX	Mild	non specific CD8	CXCR3	Geometric Mean	5694
124.2	SIX	Mild	non specific CD8	Tbet	Geometric Mean	515
124.2	SIX	Mild	non specific CD8	TOX	Geometric Mean	1861
124.2	SIX	Mild	non specific CD8	CD69	Geometric Mean	2876
124.2	SIX	Mild	non specific CD8	GranzymeB	Geometric Mean	12322
124.2	SIX	Mild	non specific CD8	EOMES	Geometric Mean	2600
124.2	SIX	Mild	SARSCoV2 specific	Count	Count	10
124.2	SIX	Mild	SARSCoV2 specific	Ki67	Geometric Mean	135
124.2	SIX	Mild	SARSCoV2 specific	HLA-DR	Geometric Mean	156
124.2	SIX	Mild	SARSCoV2 specific	TCF1	Geometric Mean	2169
124.2	SIX	Mild	SARSCoV2 specific	CXCR3	Geometric Mean	4381
124.2	SIX	Mild	SARSCoV2 specific	Tbet	Geometric Mean	1800
124.2	SIX	Mild	SARSCoV2 specific	TOX	Geometric Mean	-424
124.2	SIX	Mild	SARSCoV2 specific	CD69	Geometric Mean	2714
124.2	SIX	Mild	SARSCoV2 specific	GranzymeB	Geometric Mean	15759
124.2	SIX	Mild	SARSCoV2 specific	EOMES	Geometric Mean	1082
124.2	SIX	Mild	nonnaiveCD8	EOMES	Geometric Mean	2624
124.2	SIX	Mild	nonnaiveCD8	GranzymeB	Geometric Mean	12609
124.2	SIX	Mild	nonnaiveCD8	CD69	Geometric Mean	2875
124.2	SIX	Mild	nonnaiveCD8	TOX	Geometric Mean	1902
124.2	SIX	Mild	nonnaiveCD8	Tbet	Geometric Mean	539
124.2	SIX	Mild	nonnaiveCD8	CXCR3	Geometric Mean	5696
124.2	SIX	Mild	nonnaiveCD8	TCF1	Geometric Mean	2404
124.2	SIX	Mild	nonnaiveCD8	HLA-DR	Geometric Mean	1362
124.2	SIX	Mild	nonnaiveCD8	Ki67	Geometric Mean	620
142.2	SIX	Mild	non specific CD8	Ki67	Geometric Mean	6.63
142.2	SIX	Mild	non specific CD8	HLA-DR	Geometric Mean	423
142.2	SIX	Mild	non specific CD8	TCF1	Geometric Mean	2997
142.2	SIX	Mild	non specific CD8	CXCR3	Geometric Mean	5780
142.2	SIX	Mild	non specific CD8	Tbet	Geometric Mean	-928
142.2	SIX	Mild	non specific CD8	TOX	Geometric Mean	1402
142.2	SIX	Mild	non specific CD8	CD69	Geometric Mean	2098
142.2	SIX	Mild	non specific CD8	GranzymeB	Geometric Mean	4145
142.2	SIX	Mild	non specific CD8	EOMES	Geometric Mean	1738
142.2	SIX	Mild	SARSCoV2 specific	Count	Count	23
142.2	SIX	Mild	SARSCoV2 specific	Ki67	Geometric Mean	-202
142.2	SIX	Mild	SARSCoV2 specific	HLA-DR	Geometric Mean	541
142.2	SIX	Mild	SARSCoV2 specific	TCF1	Geometric Mean	2894
142.2	SIX	Mild	SARSCoV2 specific	CXCR3	Geometric Mean	6695
142.2	SIX	Mild	SARSCoV2 specific	Tbet	Geometric Mean	-805
142.2	SIX	Mild	SARSCoV2 specific	TOX	Geometric Mean	793
142.2	SIX	Mild	SARSCoV2 specific	CD69	Geometric Mean	2159
142.2	SIX	Mild	SARSCoV2 specific	GranzymeB	Geometric Mean	2901
142.2	SIX	Mild	SARSCoV2 specific	EOMES	Geometric Mean	1415
142.2	SIX	Mild	nonnaiveCD8	EOMES	Geometric Mean	2047
142.2	SIX	Mild	nonnaiveCD8	GranzymeB	Geometric Mean	5405
142.2	SIX	Mild	nonnaiveCD8	CD69	Geometric Mean	2024
142.2	SIX	Mild	nonnaiveCD8	TOX	Geometric Mean	1857
142.2	SIX	Mild	nonnaiveCD8	Tbet	Geometric Mean	-777
142.2	SIX	Mild	nonnaiveCD8	CXCR3	Geometric Mean	5969
142.2	SIX	Mild	nonnaiveCD8	TCF1	Geometric Mean	2716
142.2	SIX	Mild	nonnaiveCD8	HLA-DR	Geometric Mean	753
142.2	SIX	Mild	nonnaiveCD8	Ki67	Geometric Mean	0.53
149.2	SIX	Mild	non specific CD8	Ki67	Geometric Mean	51.5
149.2	SIX	Mild	non specific CD8	HLA-DR	Geometric Mean	234
149.2	SIX	Mild	non specific CD8	TCF1	Geometric Mean	2946
149.2	SIX	Mild	non specific CD8	CXCR3	Geometric Mean	5303
149.2	SIX	Mild	non specific CD8	Tbet	Geometric Mean	-440
149.2	SIX	Mild	non specific CD8	TOX	Geometric Mean	996
149.2	SIX	Mild	non specific CD8	CD69	Geometric Mean	2256
149.2	SIX	Mild	non specific CD8	GranzymeB	Geometric Mean	7209
149.2	SIX	Mild	non specific CD8	EOMES	Geometric Mean	2755
149.2	SIX	Mild	SARSCoV2 specific	Count	Count	34
149.2	SIX	Mild	SARSCoV2 specific	Ki67	Geometric Mean	-214
149.2	SIX	Mild	SARSCoV2 specific	HLA-DR	Geometric Mean	335
149.2	SIX	Mild	SARSCoV2 specific	TCF1	Geometric Mean	2954
149.2	SIX	Mild	SARSCoV2 specific	CXCR3	Geometric Mean	4907
149.2	SIX	Mild	SARSCoV2 specific	Tbet	Geometric Mean	-475
149.2	SIX	Mild	SARSCoV2 specific	TOX	Geometric Mean	1981
149.2	SIX	Mild	SARSCoV2 specific	CD69	Geometric Mean	4709
149.2	SIX	Mild	SARSCoV2 specific	GranzymeB	Geometric Mean	8040
149.2	SIX	Mild	SARSCoV2 specific	EOMES	Geometric Mean	2681
149.2	SIX	Mild	nonnaiveCD8	EOMES	Geometric Mean	2986
149.2	SIX	Mild	nonnaiveCD8	GranzymeB	Geometric Mean	8061
149.2	SIX	Mild	nonnaiveCD8	CD69	Geometric Mean	2237
149.2	SIX	Mild	nonnaiveCD8	TOX	Geometric Mean	1126
149.2	SIX	Mild	nonnaiveCD8	Tbet	Geometric Mean	-363
149.2	SIX	Mild	nonnaiveCD8	CXCR3	Geometric Mean	5351
149.2	SIX	Mild	nonnaiveCD8	TCF1	Geometric Mean	2798
149.2	SIX	Mild	nonnaiveCD8	HLA-DR	Geometric Mean	327
149.2	SIX	Mild	nonnaiveCD8	Ki67	Geometric Mean	52.3
178.2	SIX	Severe	non specific CD8	Ki67	Geometric Mean	135
178.2	SIX	Severe	non specific CD8	HLA-DR	Geometric Mean	1041
178.2	SIX	Severe	non specific CD8	TCF1	Geometric Mean	2356
178.2	SIX	Severe	non specific CD8	CXCR3	Geometric Mean	4717
178.2	SIX	Severe	non specific CD8	Tbet	Geometric Mean	-541
178.2	SIX	Severe	non specific CD8	TOX	Geometric Mean	1157
178.2	SIX	Severe	non specific CD8	CD69	Geometric Mean	2545
178.2	SIX	Severe	non specific CD8	GranzymeB	Geometric Mean	8055
178.2	SIX	Severe	non specific CD8	EOMES	Geometric Mean	3140
178.2	SIX	Severe	SARSCoV2 specific	Count	Count	189
178.2	SIX	Severe	SARSCoV2 specific	Ki67	Geometric Mean	-52.3
178.2	SIX	Severe	SARSCoV2 specific	HLA-DR	Geometric Mean	759
178.2	SIX	Severe	SARSCoV2 specific	TCF1	Geometric Mean	2214
178.2	SIX	Severe	SARSCoV2 specific	CXCR3	Geometric Mean	4305
178.2	SIX	Severe	SARSCoV2 specific	Tbet	Geometric Mean	-618
178.2	SIX	Severe	SARSCoV2 specific	TOX	Geometric Mean	-633
178.2	SIX	Severe	SARSCoV2 specific	CD69	Geometric Mean	2320
178.2	SIX	Severe	SARSCoV2 specific	GranzymeB	Geometric Mean	6753
178.2	SIX	Severe	SARSCoV2 specific	EOMES	Geometric Mean	1587
178.2	SIX	Severe	nonnaiveCD8	EOMES	Geometric Mean	3165
178.2	SIX	Severe	nonnaiveCD8	GranzymeB	Geometric Mean	8211
178.2	SIX	Severe	nonnaiveCD8	CD69	Geometric Mean	2547
178.2	SIX	Severe	nonnaiveCD8	TOX	Geometric Mean	1166
178.2	SIX	Severe	nonnaiveCD8	Tbet	Geometric Mean	-516
178.2	SIX	Severe	nonnaiveCD8	CXCR3	Geometric Mean	4706
178.2	SIX	Severe	nonnaiveCD8	TCF1	Geometric Mean	2329
178.2	SIX	Severe	nonnaiveCD8	HLA-DR	Geometric Mean	1058
178.2	SIX	Severe	nonnaiveCD8	Ki67	Geometric Mean	137
94.3	TWELVE	Mild	non specific CD8	Ki67	Geometric Mean	317
94.3	TWELVE	Mild	non specific CD8	HLA-DR	Geometric Mean	297
94.3	TWELVE	Mild	non specific CD8	TCF1	Geometric Mean	3057
94.3	TWELVE	Mild	non specific CD8	CXCR3	Geometric Mean	6621
94.3	TWELVE	Mild	non specific CD8	Tbet	Geometric Mean	-1480
94.3	TWELVE	Mild	non specific CD8	TOX	Geometric Mean	105
94.3	TWELVE	Mild	non specific CD8	CD69	Geometric Mean	2111
94.3	TWELVE	Mild	non specific CD8	GranzymeB	Geometric Mean	3126
94.3	TWELVE	Mild	non specific CD8	EOMES	Geometric Mean	2010
94.3	TWELVE	Mild	SARSCoV2 specific	Count	Count	25
94.3	TWELVE	Mild	SARSCoV2 specific	Ki67	Geometric Mean	0.86
94.3	TWELVE	Mild	SARSCoV2 specific	HLA-DR	Geometric Mean	-62.5
94.3	TWELVE	Mild	SARSCoV2 specific	TCF1	Geometric Mean	2632
94.3	TWELVE	Mild	SARSCoV2 specific	CXCR3	Geometric Mean	6642
94.3	TWELVE	Mild	SARSCoV2 specific	Tbet	Geometric Mean	-1207
94.3	TWELVE	Mild	SARSCoV2 specific	TOX	Geometric Mean	1560
94.3	TWELVE	Mild	SARSCoV2 specific	CD69	Geometric Mean	2534
94.3	TWELVE	Mild	SARSCoV2 specific	GranzymeB	Geometric Mean	4606
94.3	TWELVE	Mild	SARSCoV2 specific	EOMES	Geometric Mean	2152
94.3	TWELVE	Mild	nonnaiveCD8	EOMES	Geometric Mean	2626
94.3	TWELVE	Mild	nonnaiveCD8	GranzymeB	Geometric Mean	4506
94.3	TWELVE	Mild	nonnaiveCD8	CD69	Geometric Mean	2070
94.3	TWELVE	Mild	nonnaiveCD8	TOX	Geometric Mean	502
94.3	TWELVE	Mild	nonnaiveCD8	Tbet	Geometric Mean	-1204
94.3	TWELVE	Mild	nonnaiveCD8	CXCR3	Geometric Mean	7017
94.3	TWELVE	Mild	nonnaiveCD8	TCF1	Geometric Mean	2688
94.3	TWELVE	Mild	nonnaiveCD8	HLA-DR	Geometric Mean	831
94.3	TWELVE	Mild	nonnaiveCD8	Ki67	Geometric Mean	455
149.3	TWELVE	Mild	non specific CD8	Ki67	Geometric Mean	-47.7
149.3	TWELVE	Mild	non specific CD8	HLA-DR	Geometric Mean	315
149.3	TWELVE	Mild	non specific CD8	TCF1	Geometric Mean	2891
149.3	TWELVE	Mild	non specific CD8	CXCR3	Geometric Mean	4962
149.3	TWELVE	Mild	non specific CD8	Tbet	Geometric Mean	-1222
149.3	TWELVE	Mild	non specific CD8	TOX	Geometric Mean	391
149.3	TWELVE	Mild	non specific CD8	CD69	Geometric Mean	1755
149.3	TWELVE	Mild	non specific CD8	GranzymeB	Geometric Mean	5505
149.3	TWELVE	Mild	non specific CD8	EOMES	Geometric Mean	2272
149.3	TWELVE	Mild	SARSCoV2 specific	Count	Count	677
149.3	TWELVE	Mild	SARSCoV2 specific	Ki67	Geometric Mean	233
149.3	TWELVE	Mild	SARSCoV2 specific	HLA-DR	Geometric Mean	1029
149.3	TWELVE	Mild	SARSCoV2 specific	TCF1	Geometric Mean	2210
149.3	TWELVE	Mild	SARSCoV2 specific	CXCR3	Geometric Mean	4681
149.3	TWELVE	Mild	SARSCoV2 specific	Tbet	Geometric Mean	-710
149.3	TWELVE	Mild	SARSCoV2 specific	TOX	Geometric Mean	1208
149.3	TWELVE	Mild	SARSCoV2 specific	CD69	Geometric Mean	1630
149.3	TWELVE	Mild	SARSCoV2 specific	GranzymeB	Geometric Mean	9335
149.3	TWELVE	Mild	SARSCoV2 specific	EOMES	Geometric Mean	2641
149.3	TWELVE	Mild	nonnaiveCD8	EOMES	Geometric Mean	2807
149.3	TWELVE	Mild	nonnaiveCD8	GranzymeB	Geometric Mean	7010
149.3	TWELVE	Mild	nonnaiveCD8	CD69	Geometric Mean	1692
149.3	TWELVE	Mild	nonnaiveCD8	TOX	Geometric Mean	525
149.3	TWELVE	Mild	nonnaiveCD8	Tbet	Geometric Mean	-1106
149.3	TWELVE	Mild	nonnaiveCD8	CXCR3	Geometric Mean	5127
149.3	TWELVE	Mild	nonnaiveCD8	TCF1	Geometric Mean	2586
149.3	TWELVE	Mild	nonnaiveCD8	HLA-DR	Geometric Mean	571
149.3	TWELVE	Mild	nonnaiveCD8	Ki67	Geometric Mean	-30.1
151.3	TWELVE	Mild	non specific CD8	Ki67	Geometric Mean	216
151.3	TWELVE	Mild	non specific CD8	HLA-DR	Geometric Mean	174
151.3	TWELVE	Mild	non specific CD8	TCF1	Geometric Mean	3606
151.3	TWELVE	Mild	non specific CD8	CXCR3	Geometric Mean	7141
151.3	TWELVE	Mild	non specific CD8	Tbet	Geometric Mean	-1840
151.3	TWELVE	Mild	non specific CD8	TOX	Geometric Mean	93.6
151.3	TWELVE	Mild	non specific CD8	CD69	Geometric Mean	2666
151.3	TWELVE	Mild	non specific CD8	GranzymeB	Geometric Mean	1157
151.3	TWELVE	Mild	non specific CD8	EOMES	Geometric Mean	1825
151.3	TWELVE	Mild	SARSCoV2 specific	Count	Count	10
151.3	TWELVE	Mild	SARSCoV2 specific	Ki67	Geometric Mean	-205
151.3	TWELVE	Mild	SARSCoV2 specific	HLA-DR	Geometric Mean	-512
151.3	TWELVE	Mild	SARSCoV2 specific	TCF1	Geometric Mean	3587
151.3	TWELVE	Mild	SARSCoV2 specific	CXCR3	Geometric Mean	9983
151.3	TWELVE	Mild	SARSCoV2 specific	Tbet	Geometric Mean	-2160
151.3	TWELVE	Mild	SARSCoV2 specific	TOX	Geometric Mean	-1270
151.3	TWELVE	Mild	SARSCoV2 specific	CD69	Geometric Mean	2666
151.3	TWELVE	Mild	SARSCoV2 specific	GranzymeB	Geometric Mean	590
151.3	TWELVE	Mild	SARSCoV2 specific	EOMES	Geometric Mean	1456
151.3	TWELVE	Mild	nonnaiveCD8	EOMES	Geometric Mean	2530
151.3	TWELVE	Mild	nonnaiveCD8	GranzymeB	Geometric Mean	1931
151.3	TWELVE	Mild	nonnaiveCD8	CD69	Geometric Mean	2550
151.3	TWELVE	Mild	nonnaiveCD8	TOX	Geometric Mean	850
151.3	TWELVE	Mild	nonnaiveCD8	Tbet	Geometric Mean	-1539
151.3	TWELVE	Mild	nonnaiveCD8	CXCR3	Geometric Mean	7300
151.3	TWELVE	Mild	nonnaiveCD8	TCF1	Geometric Mean	3238
151.3	TWELVE	Mild	nonnaiveCD8	HLA-DR	Geometric Mean	862
151.3	TWELVE	Mild	nonnaiveCD8	Ki67	Geometric Mean	288
155.3	TWELVE	Mild	non specific CD8	Ki67	Geometric Mean	64.9
155.3	TWELVE	Mild	non specific CD8	HLA-DR	Geometric Mean	1094
155.3	TWELVE	Mild	non specific CD8	TCF1	Geometric Mean	2672
155.3	TWELVE	Mild	non specific CD8	CXCR3	Geometric Mean	6014
155.3	TWELVE	Mild	non specific CD8	Tbet	Geometric Mean	-932
155.3	TWELVE	Mild	non specific CD8	TOX	Geometric Mean	2070
155.3	TWELVE	Mild	non specific CD8	CD69	Geometric Mean	2186
155.3	TWELVE	Mild	non specific CD8	GranzymeB	Geometric Mean	6806
155.3	TWELVE	Mild	non specific CD8	EOMES	Geometric Mean	2303
155.3	TWELVE	Mild	SARSCoV2 specific	Count	Count	28
155.3	TWELVE	Mild	SARSCoV2 specific	Ki67	Geometric Mean	-377
155.3	TWELVE	Mild	SARSCoV2 specific	HLA-DR	Geometric Mean	-342
155.3	TWELVE	Mild	SARSCoV2 specific	TCF1	Geometric Mean	2292
155.3	TWELVE	Mild	SARSCoV2 specific	CXCR3	Geometric Mean	6488
155.3	TWELVE	Mild	SARSCoV2 specific	Tbet	Geometric Mean	-1037
155.3	TWELVE	Mild	SARSCoV2 specific	TOX	Geometric Mean	935
155.3	TWELVE	Mild	SARSCoV2 specific	CD69	Geometric Mean	2100
155.3	TWELVE	Mild	SARSCoV2 specific	GranzymeB	Geometric Mean	5448
155.3	TWELVE	Mild	SARSCoV2 specific	EOMES	Geometric Mean	1123
155.3	TWELVE	Mild	nonnaiveCD8	EOMES	Geometric Mean	2763
155.3	TWELVE	Mild	nonnaiveCD8	GranzymeB	Geometric Mean	9227
155.3	TWELVE	Mild	nonnaiveCD8	CD69	Geometric Mean	2046
155.3	TWELVE	Mild	nonnaiveCD8	TOX	Geometric Mean	2673
155.3	TWELVE	Mild	nonnaiveCD8	Tbet	Geometric Mean	-812
155.3	TWELVE	Mild	nonnaiveCD8	CXCR3	Geometric Mean	6162
155.3	TWELVE	Mild	nonnaiveCD8	TCF1	Geometric Mean	2429
155.3	TWELVE	Mild	nonnaiveCD8	HLA-DR	Geometric Mean	1626
155.3	TWELVE	Mild	nonnaiveCD8	Ki67	Geometric Mean	73.5
117.3	TWELVE	Severe	non specific CD8	Ki67	Geometric Mean	235
117.3	TWELVE	Severe	non specific CD8	HLA-DR	Geometric Mean	925
117.3	TWELVE	Severe	non specific CD8	TCF1	Geometric Mean	1987
117.3	TWELVE	Severe	non specific CD8	CXCR3	Geometric Mean	4780
117.3	TWELVE	Severe	non specific CD8	Tbet	Geometric Mean	-138
117.3	TWELVE	Severe	non specific CD8	TOX	Geometric Mean	4067
117.3	TWELVE	Severe	non specific CD8	CD69	Geometric Mean	2238
117.3	TWELVE	Severe	non specific CD8	GranzymeB	Geometric Mean	14754
117.3	TWELVE	Severe	non specific CD8	EOMES	Geometric Mean	2696
117.3	TWELVE	Severe	SARSCoV2 specific	Count	Count	6
117.3	TWELVE	Severe	SARSCoV2 specific	Ki67	Geometric Mean	568
117.3	TWELVE	Severe	SARSCoV2 specific	HLA-DR	Geometric Mean	1815
117.3	TWELVE	Severe	SARSCoV2 specific	TCF1	Geometric Mean	550
117.3	TWELVE	Severe	SARSCoV2 specific	CXCR3	Geometric Mean	2789
117.3	TWELVE	Severe	SARSCoV2 specific	Tbet	Geometric Mean	246
117.3	TWELVE	Severe	SARSCoV2 specific	TOX	Geometric Mean	-2964
117.3	TWELVE	Severe	SARSCoV2 specific	CD69	Geometric Mean	2559
117.3	TWELVE	Severe	SARSCoV2 specific	GranzymeB	Geometric Mean	24692
117.3	TWELVE	Severe	SARSCoV2 specific	EOMES	Geometric Mean	1406
117.3	TWELVE	Severe	nonnaiveCD8	EOMES	Geometric Mean	2881
117.3	TWELVE	Severe	nonnaiveCD8	GranzymeB	Geometric Mean	18120
117.3	TWELVE	Severe	nonnaiveCD8	CD69	Geometric Mean	2212
117.3	TWELVE	Severe	nonnaiveCD8	TOX	Geometric Mean	4451
117.3	TWELVE	Severe	nonnaiveCD8	Tbet	Geometric Mean	2.12
117.3	TWELVE	Severe	nonnaiveCD8	CXCR3	Geometric Mean	4674
117.3	TWELVE	Severe	nonnaiveCD8	TCF1	Geometric Mean	1815
117.3	TWELVE	Severe	nonnaiveCD8	HLA-DR	Geometric Mean	1082
117.3	TWELVE	Severe	nonnaiveCD8	Ki67	Geometric Mean	253
121.3	TWELVE	Mild	non specific CD8	Ki67	Geometric Mean	121
121.3	TWELVE	Mild	non specific CD8	HLA-DR	Geometric Mean	477
121.3	TWELVE	Mild	non specific CD8	TCF1	Geometric Mean	2729
121.3	TWELVE	Mild	non specific CD8	CXCR3	Geometric Mean	4227
121.3	TWELVE	Mild	non specific CD8	Tbet	Geometric Mean	-1236
121.3	TWELVE	Mild	non specific CD8	TOX	Geometric Mean	1544
121.3	TWELVE	Mild	non specific CD8	CD69	Geometric Mean	1960
121.3	TWELVE	Mild	non specific CD8	GranzymeB	Geometric Mean	2863
121.3	TWELVE	Mild	non specific CD8	EOMES	Geometric Mean	1885
121.3	TWELVE	Mild	SARSCoV2 specific	Count	Count	17
121.3	TWELVE	Mild	SARSCoV2 specific	Ki67	Geometric Mean	-174
121.3	TWELVE	Mild	SARSCoV2 specific	HLA-DR	Geometric Mean	1763
121.3	TWELVE	Mild	SARSCoV2 specific	TCF1	Geometric Mean	2527
121.3	TWELVE	Mild	SARSCoV2 specific	CXCR3	Geometric Mean	6295
121.3	TWELVE	Mild	SARSCoV2 specific	Tbet	Geometric Mean	-958
121.3	TWELVE	Mild	SARSCoV2 specific	TOX	Geometric Mean	331
121.3	TWELVE	Mild	SARSCoV2 specific	CD69	Geometric Mean	1942
121.3	TWELVE	Mild	SARSCoV2 specific	GranzymeB	Geometric Mean	1754
121.3	TWELVE	Mild	SARSCoV2 specific	EOMES	Geometric Mean	1339
121.3	TWELVE	Mild	nonnaiveCD8	EOMES	Geometric Mean	2560
121.3	TWELVE	Mild	nonnaiveCD8	GranzymeB	Geometric Mean	4233
121.3	TWELVE	Mild	nonnaiveCD8	CD69	Geometric Mean	1941
121.3	TWELVE	Mild	nonnaiveCD8	TOX	Geometric Mean	2150
121.3	TWELVE	Mild	nonnaiveCD8	Tbet	Geometric Mean	-926
121.3	TWELVE	Mild	nonnaiveCD8	CXCR3	Geometric Mean	4538
121.3	TWELVE	Mild	nonnaiveCD8	TCF1	Geometric Mean	2356
121.3	TWELVE	Mild	nonnaiveCD8	HLA-DR	Geometric Mean	970
121.3	TWELVE	Mild	nonnaiveCD8	Ki67	Geometric Mean	203
128.3	TWELVE	Mild	non specific CD8	Ki67	Geometric Mean	-88
128.3	TWELVE	Mild	non specific CD8	HLA-DR	Geometric Mean	301
128.3	TWELVE	Mild	non specific CD8	TCF1	Geometric Mean	3448
128.3	TWELVE	Mild	non specific CD8	CXCR3	Geometric Mean	6822
128.3	TWELVE	Mild	non specific CD8	Tbet	Geometric Mean	-1889
128.3	TWELVE	Mild	non specific CD8	TOX	Geometric Mean	1659
128.3	TWELVE	Mild	non specific CD8	CD69	Geometric Mean	2134
128.3	TWELVE	Mild	non specific CD8	GranzymeB	Geometric Mean	1171
128.3	TWELVE	Mild	non specific CD8	EOMES	Geometric Mean	1912
128.3	TWELVE	Mild	SARSCoV2 specific	Count	Count	14
128.3	TWELVE	Mild	SARSCoV2 specific	Ki67	Geometric Mean	-312
128.3	TWELVE	Mild	SARSCoV2 specific	HLA-DR	Geometric Mean	924
128.3	TWELVE	Mild	SARSCoV2 specific	TCF1	Geometric Mean	3380
128.3	TWELVE	Mild	SARSCoV2 specific	CXCR3	Geometric Mean	8313
128.3	TWELVE	Mild	SARSCoV2 specific	Tbet	Geometric Mean	-1824
128.3	TWELVE	Mild	SARSCoV2 specific	TOX	Geometric Mean	1602
128.3	TWELVE	Mild	SARSCoV2 specific	CD69	Geometric Mean	2719
128.3	TWELVE	Mild	SARSCoV2 specific	GranzymeB	Geometric Mean	394
128.3	TWELVE	Mild	SARSCoV2 specific	EOMES	Geometric Mean	1349
128.3	TWELVE	Mild	nonnaiveCD8	EOMES	Geometric Mean	2486
128.3	TWELVE	Mild	nonnaiveCD8	GranzymeB	Geometric Mean	1886
128.3	TWELVE	Mild	nonnaiveCD8	CD69	Geometric Mean	2005
128.3	TWELVE	Mild	nonnaiveCD8	TOX	Geometric Mean	2623
128.3	TWELVE	Mild	nonnaiveCD8	Tbet	Geometric Mean	-1662
128.3	TWELVE	Mild	nonnaiveCD8	CXCR3	Geometric Mean	7305
128.3	TWELVE	Mild	nonnaiveCD8	TCF1	Geometric Mean	3184
128.3	TWELVE	Mild	nonnaiveCD8	HLA-DR	Geometric Mean	922
128.3	TWELVE	Mild	nonnaiveCD8	Ki67	Geometric Mean	-103
153.3	TWELVE	Mild	non specific CD8	Ki67	Geometric Mean	130
153.3	TWELVE	Mild	non specific CD8	HLA-DR	Geometric Mean	752
153.3	TWELVE	Mild	non specific CD8	TCF1	Geometric Mean	3411
153.3	TWELVE	Mild	non specific CD8	CXCR3	Geometric Mean	7117
153.3	TWELVE	Mild	non specific CD8	Tbet	Geometric Mean	-1193
153.3	TWELVE	Mild	non specific CD8	TOX	Geometric Mean	221
153.3	TWELVE	Mild	non specific CD8	CD69	Geometric Mean	2591
153.3	TWELVE	Mild	non specific CD8	GranzymeB	Geometric Mean	3798
153.3	TWELVE	Mild	non specific CD8	EOMES	Geometric Mean	1622
153.3	TWELVE	Mild	SARSCoV2 specific	Count	Count	10
153.3	TWELVE	Mild	SARSCoV2 specific	Ki67	Geometric Mean	-223
153.3	TWELVE	Mild	SARSCoV2 specific	HLA-DR	Geometric Mean	1756
153.3	TWELVE	Mild	SARSCoV2 specific	TCF1	Geometric Mean	3354
153.3	TWELVE	Mild	SARSCoV2 specific	CXCR3	Geometric Mean	10223
153.3	TWELVE	Mild	SARSCoV2 specific	Tbet	Geometric Mean	-1315
153.3	TWELVE	Mild	SARSCoV2 specific	TOX	Geometric Mean	-343
153.3	TWELVE	Mild	SARSCoV2 specific	CD69	Geometric Mean	2472
153.3	TWELVE	Mild	SARSCoV2 specific	GranzymeB	Geometric Mean	2677
153.3	TWELVE	Mild	SARSCoV2 specific	EOMES	Geometric Mean	1719
153.3	TWELVE	Mild	nonnaiveCD8	EOMES	Geometric Mean	2536
153.3	TWELVE	Mild	nonnaiveCD8	GranzymeB	Geometric Mean	8157
153.3	TWELVE	Mild	nonnaiveCD8	CD69	Geometric Mean	2528
153.3	TWELVE	Mild	nonnaiveCD8	TOX	Geometric Mean	1903
153.3	TWELVE	Mild	nonnaiveCD8	Tbet	Geometric Mean	-540
153.3	TWELVE	Mild	nonnaiveCD8	CXCR3	Geometric Mean	7712
153.3	TWELVE	Mild	nonnaiveCD8	TCF1	Geometric Mean	2698
153.3	TWELVE	Mild	nonnaiveCD8	HLA-DR	Geometric Mean	2357
153.3	TWELVE	Mild	nonnaiveCD8	Ki67	Geometric Mean	156
150.3	TWELVE	Mild	non specific CD8	Ki67	Geometric Mean	10.8
150.3	TWELVE	Mild	non specific CD8	HLA-DR	Geometric Mean	70.1
150.3	TWELVE	Mild	non specific CD8	TCF1	Geometric Mean	3042
150.3	TWELVE	Mild	non specific CD8	CXCR3	Geometric Mean	5435
150.3	TWELVE	Mild	non specific CD8	Tbet	Geometric Mean	-1293
150.3	TWELVE	Mild	non specific CD8	TOX	Geometric Mean	1762
150.3	TWELVE	Mild	non specific CD8	CD69	Geometric Mean	2283
150.3	TWELVE	Mild	non specific CD8	GranzymeB	Geometric Mean	1800
150.3	TWELVE	Mild	non specific CD8	EOMES	Geometric Mean	1042
150.3	TWELVE	Mild	SARSCoV2 specific	Count	Count	7
150.3	TWELVE	Mild	SARSCoV2 specific	Ki67	Geometric Mean	-329
150.3	TWELVE	Mild	SARSCoV2 specific	HLA-DR	Geometric Mean	274
150.3	TWELVE	Mild	SARSCoV2 specific	TCF1	Geometric Mean	2133
150.3	TWELVE	Mild	SARSCoV2 specific	CXCR3	Geometric Mean	10339
150.3	TWELVE	Mild	SARSCoV2 specific	Tbet	Geometric Mean	-942
150.3	TWELVE	Mild	SARSCoV2 specific	TOX	Geometric Mean	3286
150.3	TWELVE	Mild	SARSCoV2 specific	CD69	Geometric Mean	3197
150.3	TWELVE	Mild	SARSCoV2 specific	GranzymeB	Geometric Mean	966
150.3	TWELVE	Mild	SARSCoV2 specific	EOMES	Geometric Mean	1189
150.3	TWELVE	Mild	nonnaiveCD8	EOMES	Geometric Mean	1671
150.3	TWELVE	Mild	nonnaiveCD8	GranzymeB	Geometric Mean	4201
150.3	TWELVE	Mild	nonnaiveCD8	CD69	Geometric Mean	2179
150.3	TWELVE	Mild	nonnaiveCD8	TOX	Geometric Mean	2933
150.3	TWELVE	Mild	nonnaiveCD8	Tbet	Geometric Mean	-818
150.3	TWELVE	Mild	nonnaiveCD8	CXCR3	Geometric Mean	6305
150.3	TWELVE	Mild	nonnaiveCD8	TCF1	Geometric Mean	2472
150.3	TWELVE	Mild	nonnaiveCD8	HLA-DR	Geometric Mean	1058
150.3	TWELVE	Mild	nonnaiveCD8	Ki67	Geometric Mean	27.5
124.3	TWELVE	Mild	non specific CD8	Ki67	Geometric Mean	774
124.3	TWELVE	Mild	non specific CD8	HLA-DR	Geometric Mean	1501
124.3	TWELVE	Mild	non specific CD8	TCF1	Geometric Mean	2567
124.3	TWELVE	Mild	non specific CD8	CXCR3	Geometric Mean	5885
124.3	TWELVE	Mild	non specific CD8	Tbet	Geometric Mean	-767
124.3	TWELVE	Mild	non specific CD8	TOX	Geometric Mean	1994
124.3	TWELVE	Mild	non specific CD8	CD69	Geometric Mean	2439
124.3	TWELVE	Mild	non specific CD8	GranzymeB	Geometric Mean	11025
124.3	TWELVE	Mild	non specific CD8	EOMES	Geometric Mean	3126
124.3	TWELVE	Mild	SARSCoV2 specific	Count	Count	146
124.3	TWELVE	Mild	SARSCoV2 specific	Ki67	Geometric Mean	76.2
124.3	TWELVE	Mild	SARSCoV2 specific	HLA-DR	Geometric Mean	-108
124.3	TWELVE	Mild	SARSCoV2 specific	TCF1	Geometric Mean	2077
124.3	TWELVE	Mild	SARSCoV2 specific	CXCR3	Geometric Mean	5364
124.3	TWELVE	Mild	SARSCoV2 specific	Tbet	Geometric Mean	-633
124.3	TWELVE	Mild	SARSCoV2 specific	TOX	Geometric Mean	1028
124.3	TWELVE	Mild	SARSCoV2 specific	CD69	Geometric Mean	2428
124.3	TWELVE	Mild	SARSCoV2 specific	GranzymeB	Geometric Mean	10888
124.3	TWELVE	Mild	SARSCoV2 specific	EOMES	Geometric Mean	1594
124.3	TWELVE	Mild	nonnaiveCD8	EOMES	Geometric Mean	3377
124.3	TWELVE	Mild	nonnaiveCD8	GranzymeB	Geometric Mean	13131
124.3	TWELVE	Mild	nonnaiveCD8	CD69	Geometric Mean	2443
124.3	TWELVE	Mild	nonnaiveCD8	TOX	Geometric Mean	2272
124.3	TWELVE	Mild	nonnaiveCD8	Tbet	Geometric Mean	-630
124.3	TWELVE	Mild	nonnaiveCD8	CXCR3	Geometric Mean	5886
124.3	TWELVE	Mild	nonnaiveCD8	TCF1	Geometric Mean	2385
124.3	TWELVE	Mild	nonnaiveCD8	HLA-DR	Geometric Mean	1763
124.3	TWELVE	Mild	nonnaiveCD8	Ki67	Geometric Mean	853
142.3	TWELVE	Mild	non specific CD8	Ki67	Geometric Mean	77.7
142.3	TWELVE	Mild	non specific CD8	HLA-DR	Geometric Mean	411
142.3	TWELVE	Mild	non specific CD8	TCF1	Geometric Mean	2827
142.3	TWELVE	Mild	non specific CD8	CXCR3	Geometric Mean	5394
142.3	TWELVE	Mild	non specific CD8	Tbet	Geometric Mean	-1207
142.3	TWELVE	Mild	non specific CD8	TOX	Geometric Mean	962
142.3	TWELVE	Mild	non specific CD8	CD69	Geometric Mean	2002
142.3	TWELVE	Mild	non specific CD8	GranzymeB	Geometric Mean	3505
142.3	TWELVE	Mild	non specific CD8	EOMES	Geometric Mean	1570
142.3	TWELVE	Mild	SARSCoV2 specific	Count	Count	84
142.3	TWELVE	Mild	SARSCoV2 specific	Ki67	Geometric Mean	-255
142.3	TWELVE	Mild	SARSCoV2 specific	HLA-DR	Geometric Mean	559
142.3	TWELVE	Mild	SARSCoV2 specific	TCF1	Geometric Mean	2346
142.3	TWELVE	Mild	SARSCoV2 specific	CXCR3	Geometric Mean	5560
142.3	TWELVE	Mild	SARSCoV2 specific	Tbet	Geometric Mean	-882
142.3	TWELVE	Mild	SARSCoV2 specific	TOX	Geometric Mean	1646
142.3	TWELVE	Mild	SARSCoV2 specific	CD69	Geometric Mean	2006
142.3	TWELVE	Mild	SARSCoV2 specific	GranzymeB	Geometric Mean	5926
142.3	TWELVE	Mild	SARSCoV2 specific	EOMES	Geometric Mean	1551
142.3	TWELVE	Mild	nonnaiveCD8	EOMES	Geometric Mean	1946
142.3	TWELVE	Mild	nonnaiveCD8	GranzymeB	Geometric Mean	4796
142.3	TWELVE	Mild	nonnaiveCD8	CD69	Geometric Mean	1912
142.3	TWELVE	Mild	nonnaiveCD8	TOX	Geometric Mean	1362
142.3	TWELVE	Mild	nonnaiveCD8	Tbet	Geometric Mean	-1035
142.3	TWELVE	Mild	nonnaiveCD8	CXCR3	Geometric Mean	5569
142.3	TWELVE	Mild	nonnaiveCD8	TCF1	Geometric Mean	2544
142.3	TWELVE	Mild	nonnaiveCD8	HLA-DR	Geometric Mean	809
142.3	TWELVE	Mild	nonnaiveCD8	Ki67	Geometric Mean	114
167.3	TWELVE	Mild	non specific CD8	Ki67	Geometric Mean	38.8
167.3	TWELVE	Mild	non specific CD8	HLA-DR	Geometric Mean	206
167.3	TWELVE	Mild	non specific CD8	TCF1	Geometric Mean	3289
167.3	TWELVE	Mild	non specific CD8	CXCR3	Geometric Mean	6457
167.3	TWELVE	Mild	non specific CD8	Tbet	Geometric Mean	-1706
167.3	TWELVE	Mild	non specific CD8	TOX	Geometric Mean	344
167.3	TWELVE	Mild	non specific CD8	CD69	Geometric Mean	2711
167.3	TWELVE	Mild	non specific CD8	GranzymeB	Geometric Mean	2144
167.3	TWELVE	Mild	non specific CD8	EOMES	Geometric Mean	1600
167.3	TWELVE	Mild	SARSCoV2 specific	Count	Count	19
167.3	TWELVE	Mild	SARSCoV2 specific	Ki67	Geometric Mean	-108
167.3	TWELVE	Mild	SARSCoV2 specific	HLA-DR	Geometric Mean	692
167.3	TWELVE	Mild	SARSCoV2 specific	TCF1	Geometric Mean	2699
167.3	TWELVE	Mild	SARSCoV2 specific	CXCR3	Geometric Mean	6091
167.3	TWELVE	Mild	SARSCoV2 specific	Tbet	Geometric Mean	-1501
167.3	TWELVE	Mild	SARSCoV2 specific	TOX	Geometric Mean	1287
167.3	TWELVE	Mild	SARSCoV2 specific	CD69	Geometric Mean	3050
167.3	TWELVE	Mild	SARSCoV2 specific	GranzymeB	Geometric Mean	1620
167.3	TWELVE	Mild	SARSCoV2 specific	EOMES	Geometric Mean	1343
167.3	TWELVE	Mild	nonnaiveCD8	EOMES	Geometric Mean	2235
167.3	TWELVE	Mild	nonnaiveCD8	GranzymeB	Geometric Mean	4459
167.3	TWELVE	Mild	nonnaiveCD8	CD69	Geometric Mean	2562
167.3	TWELVE	Mild	nonnaiveCD8	TOX	Geometric Mean	1828
167.3	TWELVE	Mild	nonnaiveCD8	Tbet	Geometric Mean	-1051
167.3	TWELVE	Mild	nonnaiveCD8	CXCR3	Geometric Mean	6698
167.3	TWELVE	Mild	nonnaiveCD8	TCF1	Geometric Mean	2746
167.3	TWELVE	Mild	nonnaiveCD8	HLA-DR	Geometric Mean	1176
167.3	TWELVE	Mild	nonnaiveCD8	Ki67	Geometric Mean	105
140.3	TWELVE	Mild	non specific CD8	Ki67	Geometric Mean	-26.7
140.3	TWELVE	Mild	non specific CD8	HLA-DR	Geometric Mean	313
140.3	TWELVE	Mild	non specific CD8	TCF1	Geometric Mean	2838
140.3	TWELVE	Mild	non specific CD8	CXCR3	Geometric Mean	5391
140.3	TWELVE	Mild	non specific CD8	Tbet	Geometric Mean	-1313
140.3	TWELVE	Mild	non specific CD8	TOX	Geometric Mean	1408
140.3	TWELVE	Mild	non specific CD8	CD69	Geometric Mean	2037
140.3	TWELVE	Mild	non specific CD8	GranzymeB	Geometric Mean	5206
140.3	TWELVE	Mild	non specific CD8	EOMES	Geometric Mean	2228
140.3	TWELVE	Mild	SARSCoV2 specific	Count	Count	40
140.3	TWELVE	Mild	SARSCoV2 specific	Ki67	Geometric Mean	238
140.3	TWELVE	Mild	SARSCoV2 specific	HLA-DR	Geometric Mean	1054
140.3	TWELVE	Mild	SARSCoV2 specific	TCF1	Geometric Mean	2173
140.3	TWELVE	Mild	SARSCoV2 specific	CXCR3	Geometric Mean	4627
140.3	TWELVE	Mild	SARSCoV2 specific	Tbet	Geometric Mean	-961
140.3	TWELVE	Mild	SARSCoV2 specific	TOX	Geometric Mean	1628
140.3	TWELVE	Mild	SARSCoV2 specific	CD69	Geometric Mean	2270
140.3	TWELVE	Mild	SARSCoV2 specific	GranzymeB	Geometric Mean	10196
140.3	TWELVE	Mild	SARSCoV2 specific	EOMES	Geometric Mean	1857
140.3	TWELVE	Mild	nonnaiveCD8	EOMES	Geometric Mean	2869
140.3	TWELVE	Mild	nonnaiveCD8	GranzymeB	Geometric Mean	7485
140.3	TWELVE	Mild	nonnaiveCD8	CD69	Geometric Mean	2048
140.3	TWELVE	Mild	nonnaiveCD8	TOX	Geometric Mean	1892
140.3	TWELVE	Mild	nonnaiveCD8	Tbet	Geometric Mean	-1056
140.3	TWELVE	Mild	nonnaiveCD8	CXCR3	Geometric Mean	5647
140.3	TWELVE	Mild	nonnaiveCD8	TCF1	Geometric Mean	2495
140.3	TWELVE	Mild	nonnaiveCD8	HLA-DR	Geometric Mean	841
140.3	TWELVE	Mild	nonnaiveCD8	Ki67	Geometric Mean	-13.6
120.3	TWELVE	Mild	non specific CD8	Ki67	Geometric Mean	90.5
120.3	TWELVE	Mild	non specific CD8	HLA-DR	Geometric Mean	-246
120.3	TWELVE	Mild	non specific CD8	TCF1	Geometric Mean	2254
120.3	TWELVE	Mild	non specific CD8	CXCR3	Geometric Mean	5989
120.3	TWELVE	Mild	non specific CD8	Tbet	Geometric Mean	-756
120.3	TWELVE	Mild	non specific CD8	TOX	Geometric Mean	1153
120.3	TWELVE	Mild	non specific CD8	CD69	Geometric Mean	2403
120.3	TWELVE	Mild	non specific CD8	GranzymeB	Geometric Mean	3790
120.3	TWELVE	Mild	non specific CD8	EOMES	Geometric Mean	2276
120.3	TWELVE	Mild	SARSCoV2 specific	Count	Count	83
120.3	TWELVE	Mild	SARSCoV2 specific	Ki67	Geometric Mean	-79.7
120.3	TWELVE	Mild	SARSCoV2 specific	HLA-DR	Geometric Mean	261
120.3	TWELVE	Mild	SARSCoV2 specific	TCF1	Geometric Mean	2050
120.3	TWELVE	Mild	SARSCoV2 specific	CXCR3	Geometric Mean	6662
120.3	TWELVE	Mild	SARSCoV2 specific	Tbet	Geometric Mean	-516
120.3	TWELVE	Mild	SARSCoV2 specific	TOX	Geometric Mean	2142
120.3	TWELVE	Mild	SARSCoV2 specific	CD69	Geometric Mean	2533
120.3	TWELVE	Mild	SARSCoV2 specific	GranzymeB	Geometric Mean	7837
120.3	TWELVE	Mild	SARSCoV2 specific	EOMES	Geometric Mean	2238
120.3	TWELVE	Mild	nonnaiveCD8	EOMES	Geometric Mean	2616
120.3	TWELVE	Mild	nonnaiveCD8	GranzymeB	Geometric Mean	4471
120.3	TWELVE	Mild	nonnaiveCD8	CD69	Geometric Mean	2397
120.3	TWELVE	Mild	nonnaiveCD8	TOX	Geometric Mean	1404
120.3	TWELVE	Mild	nonnaiveCD8	Tbet	Geometric Mean	-597
120.3	TWELVE	Mild	nonnaiveCD8	CXCR3	Geometric Mean	6134
120.3	TWELVE	Mild	nonnaiveCD8	TCF1	Geometric Mean	2067
120.3	TWELVE	Mild	nonnaiveCD8	HLA-DR	Geometric Mean	-72
120.3	TWELVE	Mild	nonnaiveCD8	Ki67	Geometric Mean	101
152.3	TWELVE	Mild	non specific CD8	Ki67	Geometric Mean	-34.8
152.3	TWELVE	Mild	non specific CD8	HLA-DR	Geometric Mean	713
152.3	TWELVE	Mild	non specific CD8	TCF1	Geometric Mean	2284
152.3	TWELVE	Mild	non specific CD8	CXCR3	Geometric Mean	4467
152.3	TWELVE	Mild	non specific CD8	Tbet	Geometric Mean	-716
152.3	TWELVE	Mild	non specific CD8	TOX	Geometric Mean	1868
152.3	TWELVE	Mild	non specific CD8	CD69	Geometric Mean	2028
152.3	TWELVE	Mild	non specific CD8	GranzymeB	Geometric Mean	7537
152.3	TWELVE	Mild	non specific CD8	EOMES	Geometric Mean	2058
152.3	TWELVE	Mild	SARSCoV2 specific	Count	Count	50
152.3	TWELVE	Mild	SARSCoV2 specific	Ki67	Geometric Mean	-86.4
152.3	TWELVE	Mild	SARSCoV2 specific	HLA-DR	Geometric Mean	943
152.3	TWELVE	Mild	SARSCoV2 specific	TCF1	Geometric Mean	2115
152.3	TWELVE	Mild	SARSCoV2 specific	CXCR3	Geometric Mean	4735
152.3	TWELVE	Mild	SARSCoV2 specific	Tbet	Geometric Mean	-426
152.3	TWELVE	Mild	SARSCoV2 specific	TOX	Geometric Mean	2217
152.3	TWELVE	Mild	SARSCoV2 specific	CD69	Geometric Mean	2147
152.3	TWELVE	Mild	SARSCoV2 specific	GranzymeB	Geometric Mean	10981
152.3	TWELVE	Mild	SARSCoV2 specific	EOMES	Geometric Mean	1724
152.3	TWELVE	Mild	nonnaiveCD8	EOMES	Geometric Mean	2574
152.3	TWELVE	Mild	nonnaiveCD8	GranzymeB	Geometric Mean	11730
152.3	TWELVE	Mild	nonnaiveCD8	CD69	Geometric Mean	1990
152.3	TWELVE	Mild	nonnaiveCD8	TOX	Geometric Mean	2499
152.3	TWELVE	Mild	nonnaiveCD8	Tbet	Geometric Mean	-418
152.3	TWELVE	Mild	nonnaiveCD8	CXCR3	Geometric Mean	4468
152.3	TWELVE	Mild	nonnaiveCD8	TCF1	Geometric Mean	1990
152.3	TWELVE	Mild	nonnaiveCD8	HLA-DR	Geometric Mean	1302
152.3	TWELVE	Mild	nonnaiveCD8	Ki67	Geometric Mean	9.95
175.3	TWELVE	Severe	non specific CD8	Ki67	Geometric Mean	48.8
175.3	TWELVE	Severe	non specific CD8	HLA-DR	Geometric Mean	649
175.3	TWELVE	Severe	non specific CD8	TCF1	Geometric Mean	2301
175.3	TWELVE	Severe	non specific CD8	CXCR3	Geometric Mean	4925
175.3	TWELVE	Severe	non specific CD8	Tbet	Geometric Mean	-1101
175.3	TWELVE	Severe	non specific CD8	TOX	Geometric Mean	1107
175.3	TWELVE	Severe	non specific CD8	CD69	Geometric Mean	1853
175.3	TWELVE	Severe	non specific CD8	GranzymeB	Geometric Mean	7249
175.3	TWELVE	Severe	non specific CD8	EOMES	Geometric Mean	2064
175.3	TWELVE	Severe	SARSCoV2 specific	Count	Count	784
175.3	TWELVE	Severe	SARSCoV2 specific	Ki67	Geometric Mean	-146
175.3	TWELVE	Severe	SARSCoV2 specific	HLA-DR	Geometric Mean	480
175.3	TWELVE	Severe	SARSCoV2 specific	TCF1	Geometric Mean	1810
175.3	TWELVE	Severe	SARSCoV2 specific	CXCR3	Geometric Mean	4983
175.3	TWELVE	Severe	SARSCoV2 specific	Tbet	Geometric Mean	-931
175.3	TWELVE	Severe	SARSCoV2 specific	TOX	Geometric Mean	740
175.3	TWELVE	Severe	SARSCoV2 specific	CD69	Geometric Mean	1856
175.3	TWELVE	Severe	SARSCoV2 specific	GranzymeB	Geometric Mean	7399
175.3	TWELVE	Severe	SARSCoV2 specific	EOMES	Geometric Mean	1702
175.3	TWELVE	Severe	nonnaiveCD8	EOMES	Geometric Mean	2191
175.3	TWELVE	Severe	nonnaiveCD8	GranzymeB	Geometric Mean	8005
175.3	TWELVE	Severe	nonnaiveCD8	CD69	Geometric Mean	1831
175.3	TWELVE	Severe	nonnaiveCD8	TOX	Geometric Mean	1213
175.3	TWELVE	Severe	nonnaiveCD8	Tbet	Geometric Mean	-1047
175.3	TWELVE	Severe	nonnaiveCD8	CXCR3	Geometric Mean	4948
175.3	TWELVE	Severe	nonnaiveCD8	TCF1	Geometric Mean	2218
175.3	TWELVE	Severe	nonnaiveCD8	HLA-DR	Geometric Mean	747
175.3	TWELVE	Severe	nonnaiveCD8	Ki67	Geometric Mean	50.3
178.3	TWELVE	Severe	non specific CD8	Ki67	Geometric Mean	201
178.3	TWELVE	Severe	non specific CD8	HLA-DR	Geometric Mean	726
178.3	TWELVE	Severe	non specific CD8	TCF1	Geometric Mean	2334
178.3	TWELVE	Severe	non specific CD8	CXCR3	Geometric Mean	5418
178.3	TWELVE	Severe	non specific CD8	Tbet	Geometric Mean	-830
178.3	TWELVE	Severe	non specific CD8	TOX	Geometric Mean	2152
178.3	TWELVE	Severe	non specific CD8	CD69	Geometric Mean	3113
178.3	TWELVE	Severe	non specific CD8	GranzymeB	Geometric Mean	7255
178.3	TWELVE	Severe	non specific CD8	EOMES	Geometric Mean	2619
178.3	TWELVE	Severe	SARSCoV2 specific	Count	Count	75
178.3	TWELVE	Severe	SARSCoV2 specific	Ki67	Geometric Mean	-128
178.3	TWELVE	Severe	SARSCoV2 specific	HLA-DR	Geometric Mean	371
178.3	TWELVE	Severe	SARSCoV2 specific	TCF1	Geometric Mean	2249
178.3	TWELVE	Severe	SARSCoV2 specific	CXCR3	Geometric Mean	5131
178.3	TWELVE	Severe	SARSCoV2 specific	Tbet	Geometric Mean	-1506
178.3	TWELVE	Severe	SARSCoV2 specific	TOX	Geometric Mean	-897
178.3	TWELVE	Severe	SARSCoV2 specific	CD69	Geometric Mean	2533
178.3	TWELVE	Severe	SARSCoV2 specific	GranzymeB	Geometric Mean	3676
178.3	TWELVE	Severe	SARSCoV2 specific	EOMES	Geometric Mean	1413
178.3	TWELVE	Severe	nonnaiveCD8	EOMES	Geometric Mean	2674
178.3	TWELVE	Severe	nonnaiveCD8	GranzymeB	Geometric Mean	7664
178.3	TWELVE	Severe	nonnaiveCD8	CD69	Geometric Mean	3132
178.3	TWELVE	Severe	nonnaiveCD8	TOX	Geometric Mean	2195
178.3	TWELVE	Severe	nonnaiveCD8	Tbet	Geometric Mean	-769
178.3	TWELVE	Severe	nonnaiveCD8	CXCR3	Geometric Mean	5402
178.3	TWELVE	Severe	nonnaiveCD8	TCF1	Geometric Mean	2281
178.3	TWELVE	Severe	nonnaiveCD8	HLA-DR	Geometric Mean	783
178.3	TWELVE	Severe	nonnaiveCD8	Ki67	Geometric Mean	210
112.3	TWELVE	Severe	non specific CD8	Ki67	Geometric Mean	726
112.3	TWELVE	Severe	non specific CD8	HLA-DR	Geometric Mean	489
112.3	TWELVE	Severe	non specific CD8	TCF1	Geometric Mean	2934
112.3	TWELVE	Severe	non specific CD8	CXCR3	Geometric Mean	6091
112.3	TWELVE	Severe	non specific CD8	Tbet	Geometric Mean	-1614
112.3	TWELVE	Severe	non specific CD8	TOX	Geometric Mean	305
112.3	TWELVE	Severe	non specific CD8	CD69	Geometric Mean	2501
112.3	TWELVE	Severe	non specific CD8	GranzymeB	Geometric Mean	975
112.3	TWELVE	Severe	non specific CD8	EOMES	Geometric Mean	1567
112.3	TWELVE	Severe	SARSCoV2 specific	Count	Count	283
112.3	TWELVE	Severe	SARSCoV2 specific	Ki67	Geometric Mean	-123
112.3	TWELVE	Severe	SARSCoV2 specific	HLA-DR	Geometric Mean	-81.7
112.3	TWELVE	Severe	SARSCoV2 specific	TCF1	Geometric Mean	1585
112.3	TWELVE	Severe	SARSCoV2 specific	CXCR3	Geometric Mean	4123
112.3	TWELVE	Severe	SARSCoV2 specific	Tbet	Geometric Mean	-207
112.3	TWELVE	Severe	SARSCoV2 specific	TOX	Geometric Mean	-82.2
112.3	TWELVE	Severe	SARSCoV2 specific	CD69	Geometric Mean	2429
112.3	TWELVE	Severe	SARSCoV2 specific	GranzymeB	Geometric Mean	8000
112.3	TWELVE	Severe	SARSCoV2 specific	EOMES	Geometric Mean	1137
112.3	TWELVE	Severe	nonnaiveCD8	EOMES	Geometric Mean	1609
112.3	TWELVE	Severe	nonnaiveCD8	GranzymeB	Geometric Mean	1014
112.3	TWELVE	Severe	nonnaiveCD8	CD69	Geometric Mean	2505
112.3	TWELVE	Severe	nonnaiveCD8	TOX	Geometric Mean	323
112.3	TWELVE	Severe	nonnaiveCD8	Tbet	Geometric Mean	-1593
112.3	TWELVE	Severe	nonnaiveCD8	CXCR3	Geometric Mean	6076
112.3	TWELVE	Severe	nonnaiveCD8	TCF1	Geometric Mean	2906
112.3	TWELVE	Severe	nonnaiveCD8	HLA-DR	Geometric Mean	577
112.3	TWELVE	Severe	nonnaiveCD8	Ki67	Geometric Mean	771
106.3	TWELVE	Severe	non specific CD8	Ki67	Geometric Mean	256
106.3	TWELVE	Severe	non specific CD8	HLA-DR	Geometric Mean	52.4
106.3	TWELVE	Severe	non specific CD8	TCF1	Geometric Mean	2466
106.3	TWELVE	Severe	non specific CD8	CXCR3	Geometric Mean	5474
106.3	TWELVE	Severe	non specific CD8	Tbet	Geometric Mean	-1037
106.3	TWELVE	Severe	non specific CD8	TOX	Geometric Mean	1721
106.3	TWELVE	Severe	non specific CD8	CD69	Geometric Mean	2290
106.3	TWELVE	Severe	non specific CD8	GranzymeB	Geometric Mean	2490
106.3	TWELVE	Severe	non specific CD8	EOMES	Geometric Mean	2418
106.3	TWELVE	Severe	SARSCoV2 specific	Count	Count	36
106.3	TWELVE	Severe	SARSCoV2 specific	Ki67	Geometric Mean	-161
106.3	TWELVE	Severe	SARSCoV2 specific	HLA-DR	Geometric Mean	-67.6
106.3	TWELVE	Severe	SARSCoV2 specific	TCF1	Geometric Mean	1818
106.3	TWELVE	Severe	SARSCoV2 specific	CXCR3	Geometric Mean	3762
106.3	TWELVE	Severe	SARSCoV2 specific	Tbet	Geometric Mean	-674
106.3	TWELVE	Severe	SARSCoV2 specific	TOX	Geometric Mean	1730
106.3	TWELVE	Severe	SARSCoV2 specific	CD69	Geometric Mean	2408
106.3	TWELVE	Severe	SARSCoV2 specific	GranzymeB	Geometric Mean	3184
106.3	TWELVE	Severe	SARSCoV2 specific	EOMES	Geometric Mean	1822
106.3	TWELVE	Severe	nonnaiveCD8	EOMES	Geometric Mean	2490
106.3	TWELVE	Severe	nonnaiveCD8	GranzymeB	Geometric Mean	2616
106.3	TWELVE	Severe	nonnaiveCD8	CD69	Geometric Mean	2289
106.3	TWELVE	Severe	nonnaiveCD8	TOX	Geometric Mean	1770
106.3	TWELVE	Severe	nonnaiveCD8	Tbet	Geometric Mean	-1001
106.3	TWELVE	Severe	nonnaiveCD8	CXCR3	Geometric Mean	5419
106.3	TWELVE	Severe	nonnaiveCD8	TCF1	Geometric Mean	2433
106.3	TWELVE	Severe	nonnaiveCD8	HLA-DR	Geometric Mean	109
106.3	TWELVE	Severe	nonnaiveCD8	Ki67	Geometric Mean	273
180.3	TWELVE	Mild	non specific CD8	Ki67	Geometric Mean	59.2
180.3	TWELVE	Mild	non specific CD8	HLA-DR	Geometric Mean	-280
180.3	TWELVE	Mild	non specific CD8	TCF1	Geometric Mean	2906
180.3	TWELVE	Mild	non specific CD8	CXCR3	Geometric Mean	5845
180.3	TWELVE	Mild	non specific CD8	Tbet	Geometric Mean	-1647
180.3	TWELVE	Mild	non specific CD8	TOX	Geometric Mean	1214
180.3	TWELVE	Mild	non specific CD8	CD69	Geometric Mean	2506
180.3	TWELVE	Mild	non specific CD8	GranzymeB	Geometric Mean	1334
180.3	TWELVE	Mild	non specific CD8	EOMES	Geometric Mean	1464
180.3	TWELVE	Mild	SARSCoV2 specific	Count	Count	352
180.3	TWELVE	Mild	SARSCoV2 specific	Ki67	Geometric Mean	-111
180.3	TWELVE	Mild	SARSCoV2 specific	HLA-DR	Geometric Mean	-362
180.3	TWELVE	Mild	SARSCoV2 specific	TCF1	Geometric Mean	1830
180.3	TWELVE	Mild	SARSCoV2 specific	CXCR3	Geometric Mean	4763
180.3	TWELVE	Mild	SARSCoV2 specific	Tbet	Geometric Mean	-667
180.3	TWELVE	Mild	SARSCoV2 specific	TOX	Geometric Mean	719
180.3	TWELVE	Mild	SARSCoV2 specific	CD69	Geometric Mean	2567
180.3	TWELVE	Mild	SARSCoV2 specific	GranzymeB	Geometric Mean	3883
180.3	TWELVE	Mild	SARSCoV2 specific	EOMES	Geometric Mean	1689
180.3	TWELVE	Mild	nonnaiveCD8	EOMES	Geometric Mean	1510
180.3	TWELVE	Mild	nonnaiveCD8	GranzymeB	Geometric Mean	1388
180.3	TWELVE	Mild	nonnaiveCD8	CD69	Geometric Mean	2501
180.3	TWELVE	Mild	nonnaiveCD8	TOX	Geometric Mean	1260
180.3	TWELVE	Mild	nonnaiveCD8	Tbet	Geometric Mean	-1630
180.3	TWELVE	Mild	nonnaiveCD8	CXCR3	Geometric Mean	5825
180.3	TWELVE	Mild	nonnaiveCD8	TCF1	Geometric Mean	2873
180.3	TWELVE	Mild	nonnaiveCD8	HLA-DR	Geometric Mean	-229
180.3	TWELVE	Mild	nonnaiveCD8	Ki67	Geometric Mean	60.8
