# Supplementary material for: Dysregulation of homeostatic cytokine receptors drives prolonged T cell activation following acute SARS-CoV-2 infection in humans
Source: Nat Commun. 2025 Nov 27;16:11693. doi: 10.1038/s41467-025-66753-1 (PMC12748759; doi:10.1038/s41467-025-66753-1)
Supplement: Supplementary file 20 — Source Data 4 [file 41467_2025_66753_MOESM20_ESM.xlsx]

## Sheet: Fig4b-d
ID	timepoint	measurement	type	short	Subpopulation
193	Acute	16	Count	Dex-BV421	Dex-BV421_CD8+
165	Acute	17	Count	Dex-BV421	Dex-BV421_CD8+			Dex-BV421_CD8+		denotes Influenza virus A peptide loaded MHC-BV421 dextramer binding cells
165	6M	21	Count	Dex-BV421	Dex-BV421_CD8+			Pe-Dex		denotes SARS-CoV2 peptide loaded MHC-PE dextramer binding cells
165	12M	103	Count	Dex-BV421	Dex-BV421_CD8+			APC-Dex		denotes Epstein Barr virus peptide loaded MHC-APC dextramer binding cells
193	6M	22	Count	Dex-BV421	Dex-BV421_CD8+
193	12M	18	Count	Dex-BV421	Dex-BV421_CD8+
29	6M	30	Count	Dex-BV421	Dex-BV421_CD8+			pvalues	CD25
29	12M	121	Count	Dex-BV421	Dex-BV421_CD8+					group1	group2	n1	n2	statistic	p	p.adj	Population
160	Acute	8	Count	Dex-BV421	Dex-BV421_CD8+				1	ONE	SIX	27	20	297	0.572	0.572	Dex+
160	6M	11	Count	Dex-BV421	Dex-BV421_CD8+				2	ONE	TWELVE	27	24	443.5	0.025	0.075	Dex+
120	12M	86	Count	Dex-BV421	Dex-BV421_CD8+				3	SIX	TWELVE	20	24	278.5	0.37	0.444	Dex+
167	6M	10	Count	Dex-BV421	Dex-BV421_CD8+				4	ONE	SIX	29	24	401.5	0.344	0.444	Dex-
167	12M	26	Count	Dex-BV421	Dex-BV421_CD8+				5	ONE	TWELVE	29	24	478.5	0.02	0.075	Dex-
180	12M	12	Count	Dex-BV421	Dex-BV421_CD8+				6	SIX	TWELVE	24	24	371	0.089	0.178	Dex-
106	12M	80	Count	Dex-BV421	Dex-BV421_CD8+
145	Acute	12	Count	Dex-BV421	Dex-BV421_CD8+
145	12M	168	Count	Dex-BV421	Dex-BV421_CD8+
124	6M	323	Count	Dex-BV421	Dex-BV421_CD8+				CD127	group1	group2	n1	n2	statistic	p	p.adj	Population
124	12M	1278	Count	Dex-BV421	Dex-BV421_CD8+				1	ONE	SIX	34	20	129	8.58e-05	2.574e-04	Dex+
140	12M	42	Count	Dex-BV421	Dex-BV421_CD8+				2	ONE	TWELVE	34	24	69	3.59e-09	2.154e-08	Dex+
142	6M	7	Count	Dex-BV421	Dex-BV421_CD8+				3	SIX	TWELVE	20	24	126	0.007	8.400e-03	Dex+
142	12M	174	Count	Dex-BV421	Dex-BV421_CD8+				4	ONE	SIX	39	24	665	0.005	7.500e-03	Dex-
152	12M	14	Count	Dex-BV421	Dex-BV421_CD8+				5	ONE	TWELVE	39	24	389	0.269	2.690e-01	Dex-
155	12M	30	Count	Dex-BV421	Dex-BV421_CD8+				6	SIX	TWELVE	24	24	119	0.000512	1.024e-03	Dex-
125	Acute	104	Count	Dex-BV421	Dex-BV421_CD8+
146	6M	18	Count	Dex-BV421	Dex-BV421_CD8+			Frequency Dex+	group1	group2	n1	n2	statistic	p	p.adj	Subpopulation
146	12M	117	Count	Dex-BV421	Dex-BV421_CD8+			1	Acute	6M	23	21	305.5	0.136	0.224	Pe-Dex_CD8+
125	6M	131	Count	Dex-BV421	Dex-BV421_CD8+			2	Acute	12M	23	25	414	0.009	0.028	Pe-Dex_CD8+
125	12M	286	Count	Dex-BV421	Dex-BV421_CD8+			3	6M	12M	21	25	335	0.112	0.224	Pe-Dex_CD8+
127	6M	22	Count	Dex-BV421	Dex-BV421_CD8+			4	Healthy	Acute	12	23	9	7.96e-06	3.18e-05	Pe-Dex_CD8+
127	12M	13	Count	Dex-BV421	Dex-BV421_CD8+			5	Acute	6M	10	10	26	0.076	0.302	APC-Dex_CD8+
131	Acute	111	Count	Dex-BV421	Dex-BV421_CD8+			6	Acute	12M	10	10	44.5	0.705	0.705	APC-Dex_CD8+
131	6M	11	Count	Dex-BV421	Dex-BV421_CD8+			7	6M	12M	10	10	68	0.186	0.546	APC-Dex_CD8+
131	12M	160	Count	Dex-BV421	Dex-BV421_CD8+			8	Healthy	Acute	2	10	3	0.182	0.546	APC-Dex_CD8+
50	Acute	67	Count	Dex-BV421	Dex-BV421_CD8+			9	Acute	6M	17	17	161	0.582	1	Dex-BV421_CD8+
50	6M	29	Count	Dex-BV421	Dex-BV421_CD8+			10	Acute	12M	17	25	266.5	0.17	0.68	Dex-BV421_CD8+
50	12M	75	Count	Dex-BV421	Dex-BV421_CD8+			11	6M	12M	17	25	242.5	0.45	1	Dex-BV421_CD8+
147	6M	272	Count	Dex-BV421	Dex-BV421_CD8+			12	Healthy	Acute	12	17	87.5	0.535	1	Dex-BV421_CD8+
147	12M	72	Count	Dex-BV421	Dex-BV421_CD8+
157	Acute	75	Count	Dex-BV421	Dex-BV421_CD8+
157	6M	30	Count	Dex-BV421	Dex-BV421_CD8+
157	12M	167	Count	Dex-BV421	Dex-BV421_CD8+
27	Acute	98	Count	Dex-BV421	Dex-BV421_CD8+
27	6M	124	Count	Dex-BV421	Dex-BV421_CD8+
27	12M	616	Count	Dex-BV421	Dex-BV421_CD8+
25	Acute	16	Count	Dex-BV421	Dex-BV421_CD8+
81	Healthy	133	Count	Dex-BV421	Dex-BV421_CD8+
199	Healthy	108	Count	Dex-BV421	Dex-BV421_CD8+
25	12M	79	Count	Dex-BV421	Dex-BV421_CD8+
129	Acute	13	Count	Dex-BV421	Dex-BV421_CD8+
129	6M	10	Count	Dex-BV421	Dex-BV421_CD8+
129	12M	421	Count	Dex-BV421	Dex-BV421_CD8+
47	Acute	5	Count	Dex-BV421	Dex-BV421_CD8+
47	6M	157	Count	Dex-BV421	Dex-BV421_CD8+
47	12M	95	Count	Dex-BV421	Dex-BV421_CD8+
71	Healthy	41	Count	Dex-BV421	Dex-BV421_CD8+
84	Healthy	89	Count	Dex-BV421	Dex-BV421_CD8+
86	Healthy	46	Count	Dex-BV421	Dex-BV421_CD8+
200	Healthy	83	Count	Dex-BV421	Dex-BV421_CD8+
78	Healthy	624	Count	Dex-BV421	Dex-BV421_CD8+
85	Healthy	238	Count	Dex-BV421	Dex-BV421_CD8+
1	Healthy	233	Count	Dex-BV421	Dex-BV421_CD8+
213	Healthy	60	Count	Dex-BV421	Dex-BV421_CD8+
89	Healthy	77	Count	Dex-BV421	Dex-BV421_CD8+
79	Healthy	28	Count	Dex-BV421	Dex-BV421_CD8+
193	Acute	0.00816	Freq. of Parent	Dex-BV421	Dex-BV421_CD8+
165	Acute	0.023	Freq. of Parent	Dex-BV421	Dex-BV421_CD8+
165	6M	0.028	Freq. of Parent	Dex-BV421	Dex-BV421_CD8+
165	12M	0.038	Freq. of Parent	Dex-BV421	Dex-BV421_CD8+
193	6M	0.019	Freq. of Parent	Dex-BV421	Dex-BV421_CD8+
193	12M	0.00808	Freq. of Parent	Dex-BV421	Dex-BV421_CD8+
29	6M	0.037	Freq. of Parent	Dex-BV421	Dex-BV421_CD8+
29	12M	0.042	Freq. of Parent	Dex-BV421	Dex-BV421_CD8+
160	Acute	0.00853	Freq. of Parent	Dex-BV421	Dex-BV421_CD8+
160	6M	0.013	Freq. of Parent	Dex-BV421	Dex-BV421_CD8+
120	12M	0.049	Freq. of Parent	Dex-BV421	Dex-BV421_CD8+
167	6M	0.03	Freq. of Parent	Dex-BV421	Dex-BV421_CD8+
167	12M	0.015	Freq. of Parent	Dex-BV421	Dex-BV421_CD8+
180	12M	0.016	Freq. of Parent	Dex-BV421	Dex-BV421_CD8+
106	12M	0.11	Freq. of Parent	Dex-BV421	Dex-BV421_CD8+
145	Acute	0.016	Freq. of Parent	Dex-BV421	Dex-BV421_CD8+
145	12M	0.098	Freq. of Parent	Dex-BV421	Dex-BV421_CD8+
124	6M	0.59	Freq. of Parent	Dex-BV421	Dex-BV421_CD8+
124	12M	0.41	Freq. of Parent	Dex-BV421	Dex-BV421_CD8+
140	12M	0.022	Freq. of Parent	Dex-BV421	Dex-BV421_CD8+
142	6M	0.0071	Freq. of Parent	Dex-BV421	Dex-BV421_CD8+
142	12M	0.059	Freq. of Parent	Dex-BV421	Dex-BV421_CD8+
152	12M	0.00614	Freq. of Parent	Dex-BV421	Dex-BV421_CD8+
155	12M	0.017	Freq. of Parent	Dex-BV421	Dex-BV421_CD8+
125	Acute	0.13	Freq. of Parent	Dex-BV421	Dex-BV421_CD8+
146	6M	0.068	Freq. of Parent	Dex-BV421	Dex-BV421_CD8+
146	12M	0.089	Freq. of Parent	Dex-BV421	Dex-BV421_CD8+
125	6M	0.21	Freq. of Parent	Dex-BV421	Dex-BV421_CD8+
125	12M	0.19	Freq. of Parent	Dex-BV421	Dex-BV421_CD8+
127	6M	0.048	Freq. of Parent	Dex-BV421	Dex-BV421_CD8+
127	12M	0.00676	Freq. of Parent	Dex-BV421	Dex-BV421_CD8+
131	Acute	0.11	Freq. of Parent	Dex-BV421	Dex-BV421_CD8+
131	6M	0.64	Freq. of Parent	Dex-BV421	Dex-BV421_CD8+
131	12M	0.12	Freq. of Parent	Dex-BV421	Dex-BV421_CD8+
50	Acute	0.61	Freq. of Parent	Dex-BV421	Dex-BV421_CD8+
50	6M	0.16	Freq. of Parent	Dex-BV421	Dex-BV421_CD8+
50	12M	0.036	Freq. of Parent	Dex-BV421	Dex-BV421_CD8+
147	6M	0.52	Freq. of Parent	Dex-BV421	Dex-BV421_CD8+
147	12M	0.32	Freq. of Parent	Dex-BV421	Dex-BV421_CD8+
157	Acute	0.17	Freq. of Parent	Dex-BV421	Dex-BV421_CD8+
157	6M	0.097	Freq. of Parent	Dex-BV421	Dex-BV421_CD8+
157	12M	0.12	Freq. of Parent	Dex-BV421	Dex-BV421_CD8+
27	Acute	0.15	Freq. of Parent	Dex-BV421	Dex-BV421_CD8+
27	6M	0.18	Freq. of Parent	Dex-BV421	Dex-BV421_CD8+
27	12M	0.17	Freq. of Parent	Dex-BV421	Dex-BV421_CD8+
25	Acute	0.043	Freq. of Parent	Dex-BV421	Dex-BV421_CD8+
81	Healthy	0.18	Freq. of Parent	Dex-BV421	Dex-BV421_CD8+
199	Healthy	0.11	Freq. of Parent	Dex-BV421	Dex-BV421_CD8+
25	12M	0.035	Freq. of Parent	Dex-BV421	Dex-BV421_CD8+
129	Acute	0.023	Freq. of Parent	Dex-BV421	Dex-BV421_CD8+
129	6M	0.025	Freq. of Parent	Dex-BV421	Dex-BV421_CD8+
129	12M	0.13	Freq. of Parent	Dex-BV421	Dex-BV421_CD8+
47	Acute	0.015	Freq. of Parent	Dex-BV421	Dex-BV421_CD8+
47	6M	0.12	Freq. of Parent	Dex-BV421	Dex-BV421_CD8+
47	12M	0.074	Freq. of Parent	Dex-BV421	Dex-BV421_CD8+
71	Healthy	0.038	Freq. of Parent	Dex-BV421	Dex-BV421_CD8+
84	Healthy	0.043	Freq. of Parent	Dex-BV421	Dex-BV421_CD8+
86	Healthy	0.021	Freq. of Parent	Dex-BV421	Dex-BV421_CD8+
200	Healthy	0.056	Freq. of Parent	Dex-BV421	Dex-BV421_CD8+
78	Healthy	0.62	Freq. of Parent	Dex-BV421	Dex-BV421_CD8+
85	Healthy	0.08	Freq. of Parent	Dex-BV421	Dex-BV421_CD8+
1	Healthy	0.091	Freq. of Parent	Dex-BV421	Dex-BV421_CD8+
213	Healthy	0.053	Freq. of Parent	Dex-BV421	Dex-BV421_CD8+
89	Healthy	0.032	Freq. of Parent	Dex-BV421	Dex-BV421_CD8+
79	Healthy	0.016	Freq. of Parent	Dex-BV421	Dex-BV421_CD8+
193	Acute	3205	Geometric Mean (CD122)	Dex-BV421	Dex-BV421_CD8+
165	Acute	4188	Geometric Mean (CD122)	Dex-BV421	Dex-BV421_CD8+
165	6M	4400	Geometric Mean (CD122)	Dex-BV421	Dex-BV421_CD8+
165	12M	3923	Geometric Mean (CD122)	Dex-BV421	Dex-BV421_CD8+
193	6M	3258	Geometric Mean (CD122)	Dex-BV421	Dex-BV421_CD8+
193	12M	3221	Geometric Mean (CD122)	Dex-BV421	Dex-BV421_CD8+
29	6M	2889	Geometric Mean (CD122)	Dex-BV421	Dex-BV421_CD8+
29	12M	2887	Geometric Mean (CD122)	Dex-BV421	Dex-BV421_CD8+
160	Acute	3331	Geometric Mean (CD122)	Dex-BV421	Dex-BV421_CD8+
160	6M	3818	Geometric Mean (CD122)	Dex-BV421	Dex-BV421_CD8+
120	12M	3124	Geometric Mean (CD122)	Dex-BV421	Dex-BV421_CD8+
167	6M	3402	Geometric Mean (CD122)	Dex-BV421	Dex-BV421_CD8+
167	12M	3516	Geometric Mean (CD122)	Dex-BV421	Dex-BV421_CD8+
180	12M	2889	Geometric Mean (CD122)	Dex-BV421	Dex-BV421_CD8+
106	12M	2728	Geometric Mean (CD122)	Dex-BV421	Dex-BV421_CD8+
145	Acute	3072	Geometric Mean (CD122)	Dex-BV421	Dex-BV421_CD8+
145	12M	2963	Geometric Mean (CD122)	Dex-BV421	Dex-BV421_CD8+
124	6M	2583	Geometric Mean (CD122)	Dex-BV421	Dex-BV421_CD8+
124	12M	2592	Geometric Mean (CD122)	Dex-BV421	Dex-BV421_CD8+
140	12M	2612	Geometric Mean (CD122)	Dex-BV421	Dex-BV421_CD8+
142	6M	2577	Geometric Mean (CD122)	Dex-BV421	Dex-BV421_CD8+
142	12M	2837	Geometric Mean (CD122)	Dex-BV421	Dex-BV421_CD8+
152	12M	3073	Geometric Mean (CD122)	Dex-BV421	Dex-BV421_CD8+
155	12M	3114	Geometric Mean (CD122)	Dex-BV421	Dex-BV421_CD8+
125	Acute	3351	Geometric Mean (CD122)	Dex-BV421	Dex-BV421_CD8+
146	6M	2360	Geometric Mean (CD122)	Dex-BV421	Dex-BV421_CD8+
146	12M	2671	Geometric Mean (CD122)	Dex-BV421	Dex-BV421_CD8+
125	6M	3224	Geometric Mean (CD122)	Dex-BV421	Dex-BV421_CD8+
125	12M	3696	Geometric Mean (CD122)	Dex-BV421	Dex-BV421_CD8+
127	6M	4389	Geometric Mean (CD122)	Dex-BV421	Dex-BV421_CD8+
127	12M	3132	Geometric Mean (CD122)	Dex-BV421	Dex-BV421_CD8+
131	Acute	3605	Geometric Mean (CD122)	Dex-BV421	Dex-BV421_CD8+
131	6M	3197	Geometric Mean (CD122)	Dex-BV421	Dex-BV421_CD8+
131	12M	3252	Geometric Mean (CD122)	Dex-BV421	Dex-BV421_CD8+
50	Acute	2827	Geometric Mean (CD122)	Dex-BV421	Dex-BV421_CD8+
50	6M	2712	Geometric Mean (CD122)	Dex-BV421	Dex-BV421_CD8+
50	12M	2939	Geometric Mean (CD122)	Dex-BV421	Dex-BV421_CD8+
147	6M	4471	Geometric Mean (CD122)	Dex-BV421	Dex-BV421_CD8+
147	12M	4040	Geometric Mean (CD122)	Dex-BV421	Dex-BV421_CD8+
157	Acute	4011	Geometric Mean (CD122)	Dex-BV421	Dex-BV421_CD8+
157	6M	3472	Geometric Mean (CD122)	Dex-BV421	Dex-BV421_CD8+
157	12M	3571	Geometric Mean (CD122)	Dex-BV421	Dex-BV421_CD8+
27	Acute	3133	Geometric Mean (CD122)	Dex-BV421	Dex-BV421_CD8+
27	6M	2807	Geometric Mean (CD122)	Dex-BV421	Dex-BV421_CD8+
27	12M	2693	Geometric Mean (CD122)	Dex-BV421	Dex-BV421_CD8+
25	Acute	3258	Geometric Mean (CD122)	Dex-BV421	Dex-BV421_CD8+
81	Healthy	3491	Geometric Mean (CD122)	Dex-BV421	Dex-BV421_CD8+
199	Healthy	3622	Geometric Mean (CD122)	Dex-BV421	Dex-BV421_CD8+
25	12M	4071	Geometric Mean (CD122)	Dex-BV421	Dex-BV421_CD8+
129	Acute	3381	Geometric Mean (CD122)	Dex-BV421	Dex-BV421_CD8+
129	6M	3424	Geometric Mean (CD122)	Dex-BV421	Dex-BV421_CD8+
129	12M	3183	Geometric Mean (CD122)	Dex-BV421	Dex-BV421_CD8+
47	Acute	3310	Geometric Mean (CD122)	Dex-BV421	Dex-BV421_CD8+
47	6M	3088	Geometric Mean (CD122)	Dex-BV421	Dex-BV421_CD8+
47	12M	3268	Geometric Mean (CD122)	Dex-BV421	Dex-BV421_CD8+
71	Healthy	3781	Geometric Mean (CD122)	Dex-BV421	Dex-BV421_CD8+
84	Healthy	3097	Geometric Mean (CD122)	Dex-BV421	Dex-BV421_CD8+
86	Healthy	3564	Geometric Mean (CD122)	Dex-BV421	Dex-BV421_CD8+
200	Healthy	2809	Geometric Mean (CD122)	Dex-BV421	Dex-BV421_CD8+
78	Healthy	4020	Geometric Mean (CD122)	Dex-BV421	Dex-BV421_CD8+
85	Healthy	3197	Geometric Mean (CD122)	Dex-BV421	Dex-BV421_CD8+
1	Healthy	3555	Geometric Mean (CD122)	Dex-BV421	Dex-BV421_CD8+
213	Healthy	4021	Geometric Mean (CD122)	Dex-BV421	Dex-BV421_CD8+
89	Healthy	3301	Geometric Mean (CD122)	Dex-BV421	Dex-BV421_CD8+
79	Healthy	3533	Geometric Mean (CD122)	Dex-BV421	Dex-BV421_CD8+
193	Acute	38496	Geometric Mean (CD127)	Dex-BV421	Dex-BV421_CD8+
165	Acute	13748	Geometric Mean (CD127)	Dex-BV421	Dex-BV421_CD8+
165	6M	6900	Geometric Mean (CD127)	Dex-BV421	Dex-BV421_CD8+
165	12M	8720	Geometric Mean (CD127)	Dex-BV421	Dex-BV421_CD8+
193	6M	29291	Geometric Mean (CD127)	Dex-BV421	Dex-BV421_CD8+
193	12M	32652	Geometric Mean (CD127)	Dex-BV421	Dex-BV421_CD8+
29	6M	8341	Geometric Mean (CD127)	Dex-BV421	Dex-BV421_CD8+
29	12M	21817	Geometric Mean (CD127)	Dex-BV421	Dex-BV421_CD8+
160	Acute	3404	Geometric Mean (CD127)	Dex-BV421	Dex-BV421_CD8+
160	6M	6324	Geometric Mean (CD127)	Dex-BV421	Dex-BV421_CD8+
120	12M	15045	Geometric Mean (CD127)	Dex-BV421	Dex-BV421_CD8+
167	6M	18506	Geometric Mean (CD127)	Dex-BV421	Dex-BV421_CD8+
167	12M	28310	Geometric Mean (CD127)	Dex-BV421	Dex-BV421_CD8+
180	12M	33909	Geometric Mean (CD127)	Dex-BV421	Dex-BV421_CD8+
106	12M	13091	Geometric Mean (CD127)	Dex-BV421	Dex-BV421_CD8+
145	Acute	16094	Geometric Mean (CD127)	Dex-BV421	Dex-BV421_CD8+
145	12M	15292	Geometric Mean (CD127)	Dex-BV421	Dex-BV421_CD8+
124	6M	6850	Geometric Mean (CD127)	Dex-BV421	Dex-BV421_CD8+
124	12M	11200	Geometric Mean (CD127)	Dex-BV421	Dex-BV421_CD8+
140	12M	13794	Geometric Mean (CD127)	Dex-BV421	Dex-BV421_CD8+
142	6M	10708	Geometric Mean (CD127)	Dex-BV421	Dex-BV421_CD8+
142	12M	9316	Geometric Mean (CD127)	Dex-BV421	Dex-BV421_CD8+
152	12M	29022	Geometric Mean (CD127)	Dex-BV421	Dex-BV421_CD8+
155	12M	23770	Geometric Mean (CD127)	Dex-BV421	Dex-BV421_CD8+
125	Acute	8295	Geometric Mean (CD127)	Dex-BV421	Dex-BV421_CD8+
146	6M	3107	Geometric Mean (CD127)	Dex-BV421	Dex-BV421_CD8+
146	12M	5802	Geometric Mean (CD127)	Dex-BV421	Dex-BV421_CD8+
125	6M	6005	Geometric Mean (CD127)	Dex-BV421	Dex-BV421_CD8+
125	12M	11218	Geometric Mean (CD127)	Dex-BV421	Dex-BV421_CD8+
127	6M	4291	Geometric Mean (CD127)	Dex-BV421	Dex-BV421_CD8+
127	12M	3736	Geometric Mean (CD127)	Dex-BV421	Dex-BV421_CD8+
131	Acute	8686	Geometric Mean (CD127)	Dex-BV421	Dex-BV421_CD8+
131	6M	6707	Geometric Mean (CD127)	Dex-BV421	Dex-BV421_CD8+
131	12M	11771	Geometric Mean (CD127)	Dex-BV421	Dex-BV421_CD8+
50	Acute	3295	Geometric Mean (CD127)	Dex-BV421	Dex-BV421_CD8+
50	6M	3520	Geometric Mean (CD127)	Dex-BV421	Dex-BV421_CD8+
50	12M	2123	Geometric Mean (CD127)	Dex-BV421	Dex-BV421_CD8+
147	6M	11608	Geometric Mean (CD127)	Dex-BV421	Dex-BV421_CD8+
147	12M	17310	Geometric Mean (CD127)	Dex-BV421	Dex-BV421_CD8+
157	Acute	4352	Geometric Mean (CD127)	Dex-BV421	Dex-BV421_CD8+
157	6M	6573	Geometric Mean (CD127)	Dex-BV421	Dex-BV421_CD8+
157	12M	11368	Geometric Mean (CD127)	Dex-BV421	Dex-BV421_CD8+
27	Acute	9252	Geometric Mean (CD127)	Dex-BV421	Dex-BV421_CD8+
27	6M	6990	Geometric Mean (CD127)	Dex-BV421	Dex-BV421_CD8+
27	12M	13674	Geometric Mean (CD127)	Dex-BV421	Dex-BV421_CD8+
25	Acute	7870	Geometric Mean (CD127)	Dex-BV421	Dex-BV421_CD8+
81	Healthy	23788	Geometric Mean (CD127)	Dex-BV421	Dex-BV421_CD8+
199	Healthy	9355	Geometric Mean (CD127)	Dex-BV421	Dex-BV421_CD8+
25	12M	3857	Geometric Mean (CD127)	Dex-BV421	Dex-BV421_CD8+
129	Acute	5302	Geometric Mean (CD127)	Dex-BV421	Dex-BV421_CD8+
129	6M	13000	Geometric Mean (CD127)	Dex-BV421	Dex-BV421_CD8+
129	12M	14193	Geometric Mean (CD127)	Dex-BV421	Dex-BV421_CD8+
47	Acute	16098	Geometric Mean (CD127)	Dex-BV421	Dex-BV421_CD8+
47	6M	24433	Geometric Mean (CD127)	Dex-BV421	Dex-BV421_CD8+
47	12M	27582	Geometric Mean (CD127)	Dex-BV421	Dex-BV421_CD8+
71	Healthy	24541	Geometric Mean (CD127)	Dex-BV421	Dex-BV421_CD8+
84	Healthy	11877	Geometric Mean (CD127)	Dex-BV421	Dex-BV421_CD8+
86	Healthy	2283	Geometric Mean (CD127)	Dex-BV421	Dex-BV421_CD8+
200	Healthy	11258	Geometric Mean (CD127)	Dex-BV421	Dex-BV421_CD8+
78	Healthy	6856	Geometric Mean (CD127)	Dex-BV421	Dex-BV421_CD8+
85	Healthy	9203	Geometric Mean (CD127)	Dex-BV421	Dex-BV421_CD8+
1	Healthy	11600	Geometric Mean (CD127)	Dex-BV421	Dex-BV421_CD8+
213	Healthy	6518	Geometric Mean (CD127)	Dex-BV421	Dex-BV421_CD8+
89	Healthy	19866	Geometric Mean (CD127)	Dex-BV421	Dex-BV421_CD8+
79	Healthy	12601	Geometric Mean (CD127)	Dex-BV421	Dex-BV421_CD8+
193	Acute	2699	Geometric Mean (CD132)	Dex-BV421	Dex-BV421_CD8+
165	Acute	3766	Geometric Mean (CD132)	Dex-BV421	Dex-BV421_CD8+
165	6M	3430	Geometric Mean (CD132)	Dex-BV421	Dex-BV421_CD8+
165	12M	3784	Geometric Mean (CD132)	Dex-BV421	Dex-BV421_CD8+
193	6M	3906	Geometric Mean (CD132)	Dex-BV421	Dex-BV421_CD8+
193	12M	2483	Geometric Mean (CD132)	Dex-BV421	Dex-BV421_CD8+
29	6M	1365	Geometric Mean (CD132)	Dex-BV421	Dex-BV421_CD8+
29	12M	3727	Geometric Mean (CD132)	Dex-BV421	Dex-BV421_CD8+
160	Acute	3163	Geometric Mean (CD132)	Dex-BV421	Dex-BV421_CD8+
160	6M	3112	Geometric Mean (CD132)	Dex-BV421	Dex-BV421_CD8+
120	12M	3047	Geometric Mean (CD132)	Dex-BV421	Dex-BV421_CD8+
167	6M	2065	Geometric Mean (CD132)	Dex-BV421	Dex-BV421_CD8+
167	12M	1918	Geometric Mean (CD132)	Dex-BV421	Dex-BV421_CD8+
180	12M	1353	Geometric Mean (CD132)	Dex-BV421	Dex-BV421_CD8+
106	12M	1110	Geometric Mean (CD132)	Dex-BV421	Dex-BV421_CD8+
145	Acute	2410	Geometric Mean (CD132)	Dex-BV421	Dex-BV421_CD8+
145	12M	3841	Geometric Mean (CD132)	Dex-BV421	Dex-BV421_CD8+
124	6M	2074	Geometric Mean (CD132)	Dex-BV421	Dex-BV421_CD8+
124	12M	3295	Geometric Mean (CD132)	Dex-BV421	Dex-BV421_CD8+
140	12M	3522	Geometric Mean (CD132)	Dex-BV421	Dex-BV421_CD8+
142	6M	1816	Geometric Mean (CD132)	Dex-BV421	Dex-BV421_CD8+
142	12M	4127	Geometric Mean (CD132)	Dex-BV421	Dex-BV421_CD8+
152	12M	3004	Geometric Mean (CD132)	Dex-BV421	Dex-BV421_CD8+
155	12M	2979	Geometric Mean (CD132)	Dex-BV421	Dex-BV421_CD8+
125	Acute	1919	Geometric Mean (CD132)	Dex-BV421	Dex-BV421_CD8+
146	6M	1199	Geometric Mean (CD132)	Dex-BV421	Dex-BV421_CD8+
146	12M	3402	Geometric Mean (CD132)	Dex-BV421	Dex-BV421_CD8+
125	6M	1886	Geometric Mean (CD132)	Dex-BV421	Dex-BV421_CD8+
125	12M	2641	Geometric Mean (CD132)	Dex-BV421	Dex-BV421_CD8+
127	6M	2174	Geometric Mean (CD132)	Dex-BV421	Dex-BV421_CD8+
127	12M	3437	Geometric Mean (CD132)	Dex-BV421	Dex-BV421_CD8+
131	Acute	1890	Geometric Mean (CD132)	Dex-BV421	Dex-BV421_CD8+
131	6M	1159	Geometric Mean (CD132)	Dex-BV421	Dex-BV421_CD8+
131	12M	2712	Geometric Mean (CD132)	Dex-BV421	Dex-BV421_CD8+
50	Acute	1842	Geometric Mean (CD132)	Dex-BV421	Dex-BV421_CD8+
50	6M	1822	Geometric Mean (CD132)	Dex-BV421	Dex-BV421_CD8+
50	12M	1597	Geometric Mean (CD132)	Dex-BV421	Dex-BV421_CD8+
147	6M	2209	Geometric Mean (CD132)	Dex-BV421	Dex-BV421_CD8+
147	12M	3146	Geometric Mean (CD132)	Dex-BV421	Dex-BV421_CD8+
157	Acute	1951	Geometric Mean (CD132)	Dex-BV421	Dex-BV421_CD8+
157	6M	2201	Geometric Mean (CD132)	Dex-BV421	Dex-BV421_CD8+
157	12M	3267	Geometric Mean (CD132)	Dex-BV421	Dex-BV421_CD8+
27	Acute	925	Geometric Mean (CD132)	Dex-BV421	Dex-BV421_CD8+
27	6M	2108	Geometric Mean (CD132)	Dex-BV421	Dex-BV421_CD8+
27	12M	3553	Geometric Mean (CD132)	Dex-BV421	Dex-BV421_CD8+
25	Acute	4603	Geometric Mean (CD132)	Dex-BV421	Dex-BV421_CD8+
81	Healthy	3146	Geometric Mean (CD132)	Dex-BV421	Dex-BV421_CD8+
199	Healthy	3963	Geometric Mean (CD132)	Dex-BV421	Dex-BV421_CD8+
25	12M	5482	Geometric Mean (CD132)	Dex-BV421	Dex-BV421_CD8+
129	Acute	1469	Geometric Mean (CD132)	Dex-BV421	Dex-BV421_CD8+
129	6M	3223	Geometric Mean (CD132)	Dex-BV421	Dex-BV421_CD8+
129	12M	3984	Geometric Mean (CD132)	Dex-BV421	Dex-BV421_CD8+
47	Acute	3029	Geometric Mean (CD132)	Dex-BV421	Dex-BV421_CD8+
47	6M	4520	Geometric Mean (CD132)	Dex-BV421	Dex-BV421_CD8+
47	12M	4201	Geometric Mean (CD132)	Dex-BV421	Dex-BV421_CD8+
71	Healthy	3279	Geometric Mean (CD132)	Dex-BV421	Dex-BV421_CD8+
84	Healthy	2625	Geometric Mean (CD132)	Dex-BV421	Dex-BV421_CD8+
86	Healthy	3401	Geometric Mean (CD132)	Dex-BV421	Dex-BV421_CD8+
200	Healthy	2403	Geometric Mean (CD132)	Dex-BV421	Dex-BV421_CD8+
78	Healthy	1835	Geometric Mean (CD132)	Dex-BV421	Dex-BV421_CD8+
85	Healthy	2381	Geometric Mean (CD132)	Dex-BV421	Dex-BV421_CD8+
1	Healthy	2670	Geometric Mean (CD132)	Dex-BV421	Dex-BV421_CD8+
213	Healthy	2079	Geometric Mean (CD132)	Dex-BV421	Dex-BV421_CD8+
89	Healthy	3375	Geometric Mean (CD132)	Dex-BV421	Dex-BV421_CD8+
79	Healthy	3567	Geometric Mean (CD132)	Dex-BV421	Dex-BV421_CD8+
193	Acute	986	Geometric Mean (CD25)	Dex-BV421	Dex-BV421_CD8+
165	Acute	1078	Geometric Mean (CD25)	Dex-BV421	Dex-BV421_CD8+
165	6M	1236	Geometric Mean (CD25)	Dex-BV421	Dex-BV421_CD8+
165	12M	965	Geometric Mean (CD25)	Dex-BV421	Dex-BV421_CD8+
193	6M	978	Geometric Mean (CD25)	Dex-BV421	Dex-BV421_CD8+
193	12M	923	Geometric Mean (CD25)	Dex-BV421	Dex-BV421_CD8+
29	6M	819	Geometric Mean (CD25)	Dex-BV421	Dex-BV421_CD8+
29	12M	697	Geometric Mean (CD25)	Dex-BV421	Dex-BV421_CD8+
160	Acute	947	Geometric Mean (CD25)	Dex-BV421	Dex-BV421_CD8+
160	6M	1324	Geometric Mean (CD25)	Dex-BV421	Dex-BV421_CD8+
120	12M	1033	Geometric Mean (CD25)	Dex-BV421	Dex-BV421_CD8+
167	6M	980	Geometric Mean (CD25)	Dex-BV421	Dex-BV421_CD8+
167	12M	1052	Geometric Mean (CD25)	Dex-BV421	Dex-BV421_CD8+
180	12M	1183	Geometric Mean (CD25)	Dex-BV421	Dex-BV421_CD8+
106	12M	758	Geometric Mean (CD25)	Dex-BV421	Dex-BV421_CD8+
145	Acute	966	Geometric Mean (CD25)	Dex-BV421	Dex-BV421_CD8+
145	12M	992	Geometric Mean (CD25)	Dex-BV421	Dex-BV421_CD8+
124	6M	918	Geometric Mean (CD25)	Dex-BV421	Dex-BV421_CD8+
124	12M	688	Geometric Mean (CD25)	Dex-BV421	Dex-BV421_CD8+
140	12M	804	Geometric Mean (CD25)	Dex-BV421	Dex-BV421_CD8+
142	6M	1051	Geometric Mean (CD25)	Dex-BV421	Dex-BV421_CD8+
142	12M	954	Geometric Mean (CD25)	Dex-BV421	Dex-BV421_CD8+
152	12M	989	Geometric Mean (CD25)	Dex-BV421	Dex-BV421_CD8+
155	12M	974	Geometric Mean (CD25)	Dex-BV421	Dex-BV421_CD8+
125	Acute	1019	Geometric Mean (CD25)	Dex-BV421	Dex-BV421_CD8+
146	6M	881	Geometric Mean (CD25)	Dex-BV421	Dex-BV421_CD8+
146	12M	975	Geometric Mean (CD25)	Dex-BV421	Dex-BV421_CD8+
125	6M	1010	Geometric Mean (CD25)	Dex-BV421	Dex-BV421_CD8+
125	12M	976	Geometric Mean (CD25)	Dex-BV421	Dex-BV421_CD8+
127	6M	812	Geometric Mean (CD25)	Dex-BV421	Dex-BV421_CD8+
127	12M	527	Geometric Mean (CD25)	Dex-BV421	Dex-BV421_CD8+
131	Acute	810	Geometric Mean (CD25)	Dex-BV421	Dex-BV421_CD8+
131	6M	1178	Geometric Mean (CD25)	Dex-BV421	Dex-BV421_CD8+
131	12M	601	Geometric Mean (CD25)	Dex-BV421	Dex-BV421_CD8+
50	Acute	945	Geometric Mean (CD25)	Dex-BV421	Dex-BV421_CD8+
50	6M	1015	Geometric Mean (CD25)	Dex-BV421	Dex-BV421_CD8+
50	12M	653	Geometric Mean (CD25)	Dex-BV421	Dex-BV421_CD8+
147	6M	817	Geometric Mean (CD25)	Dex-BV421	Dex-BV421_CD8+
147	12M	647	Geometric Mean (CD25)	Dex-BV421	Dex-BV421_CD8+
157	Acute	977	Geometric Mean (CD25)	Dex-BV421	Dex-BV421_CD8+
157	6M	794	Geometric Mean (CD25)	Dex-BV421	Dex-BV421_CD8+
157	12M	656	Geometric Mean (CD25)	Dex-BV421	Dex-BV421_CD8+
27	Acute	974	Geometric Mean (CD25)	Dex-BV421	Dex-BV421_CD8+
27	6M	960	Geometric Mean (CD25)	Dex-BV421	Dex-BV421_CD8+
27	12M	609	Geometric Mean (CD25)	Dex-BV421	Dex-BV421_CD8+
25	Acute	1428	Geometric Mean (CD25)	Dex-BV421	Dex-BV421_CD8+
81	Healthy	1169	Geometric Mean (CD25)	Dex-BV421	Dex-BV421_CD8+
199	Healthy	1370	Geometric Mean (CD25)	Dex-BV421	Dex-BV421_CD8+
25	12M	942	Geometric Mean (CD25)	Dex-BV421	Dex-BV421_CD8+
129	Acute	1442	Geometric Mean (CD25)	Dex-BV421	Dex-BV421_CD8+
129	6M	1287	Geometric Mean (CD25)	Dex-BV421	Dex-BV421_CD8+
129	12M	869	Geometric Mean (CD25)	Dex-BV421	Dex-BV421_CD8+
47	Acute	1535	Geometric Mean (CD25)	Dex-BV421	Dex-BV421_CD8+
47	6M	1515	Geometric Mean (CD25)	Dex-BV421	Dex-BV421_CD8+
47	12M	1432	Geometric Mean (CD25)	Dex-BV421	Dex-BV421_CD8+
71	Healthy	1008	Geometric Mean (CD25)	Dex-BV421	Dex-BV421_CD8+
84	Healthy	906	Geometric Mean (CD25)	Dex-BV421	Dex-BV421_CD8+
86	Healthy	670	Geometric Mean (CD25)	Dex-BV421	Dex-BV421_CD8+
200	Healthy	1111	Geometric Mean (CD25)	Dex-BV421	Dex-BV421_CD8+
78	Healthy	769	Geometric Mean (CD25)	Dex-BV421	Dex-BV421_CD8+
85	Healthy	725	Geometric Mean (CD25)	Dex-BV421	Dex-BV421_CD8+
1	Healthy	768	Geometric Mean (CD25)	Dex-BV421	Dex-BV421_CD8+
213	Healthy	626	Geometric Mean (CD25)	Dex-BV421	Dex-BV421_CD8+
89	Healthy	986	Geometric Mean (CD25)	Dex-BV421	Dex-BV421_CD8+
79	Healthy	1165	Geometric Mean (CD25)	Dex-BV421	Dex-BV421_CD8+
193	Acute	525	Geometric Mean (CD38)	Dex-BV421	Dex-BV421_CD8+
165	Acute	1593	Geometric Mean (CD38)	Dex-BV421	Dex-BV421_CD8+
165	6M	1609	Geometric Mean (CD38)	Dex-BV421	Dex-BV421_CD8+
165	12M	2042	Geometric Mean (CD38)	Dex-BV421	Dex-BV421_CD8+
193	6M	337	Geometric Mean (CD38)	Dex-BV421	Dex-BV421_CD8+
193	12M	155	Geometric Mean (CD38)	Dex-BV421	Dex-BV421_CD8+
29	6M	707	Geometric Mean (CD38)	Dex-BV421	Dex-BV421_CD8+
29	12M	553	Geometric Mean (CD38)	Dex-BV421	Dex-BV421_CD8+
160	Acute	1293	Geometric Mean (CD38)	Dex-BV421	Dex-BV421_CD8+
160	6M	1189	Geometric Mean (CD38)	Dex-BV421	Dex-BV421_CD8+
120	12M	1146	Geometric Mean (CD38)	Dex-BV421	Dex-BV421_CD8+
167	6M	259	Geometric Mean (CD38)	Dex-BV421	Dex-BV421_CD8+
167	12M	633	Geometric Mean (CD38)	Dex-BV421	Dex-BV421_CD8+
180	12M	510	Geometric Mean (CD38)	Dex-BV421	Dex-BV421_CD8+
106	12M	605	Geometric Mean (CD38)	Dex-BV421	Dex-BV421_CD8+
145	Acute	707	Geometric Mean (CD38)	Dex-BV421	Dex-BV421_CD8+
145	12M	1230	Geometric Mean (CD38)	Dex-BV421	Dex-BV421_CD8+
124	6M	966	Geometric Mean (CD38)	Dex-BV421	Dex-BV421_CD8+
124	12M	946	Geometric Mean (CD38)	Dex-BV421	Dex-BV421_CD8+
140	12M	1292	Geometric Mean (CD38)	Dex-BV421	Dex-BV421_CD8+
142	6M	192	Geometric Mean (CD38)	Dex-BV421	Dex-BV421_CD8+
142	12M	1145	Geometric Mean (CD38)	Dex-BV421	Dex-BV421_CD8+
152	12M	797	Geometric Mean (CD38)	Dex-BV421	Dex-BV421_CD8+
155	12M	373	Geometric Mean (CD38)	Dex-BV421	Dex-BV421_CD8+
125	Acute	1520	Geometric Mean (CD38)	Dex-BV421	Dex-BV421_CD8+
146	6M	966	Geometric Mean (CD38)	Dex-BV421	Dex-BV421_CD8+
146	12M	1162	Geometric Mean (CD38)	Dex-BV421	Dex-BV421_CD8+
125	6M	794	Geometric Mean (CD38)	Dex-BV421	Dex-BV421_CD8+
125	12M	993	Geometric Mean (CD38)	Dex-BV421	Dex-BV421_CD8+
127	6M	996	Geometric Mean (CD38)	Dex-BV421	Dex-BV421_CD8+
127	12M	1486	Geometric Mean (CD38)	Dex-BV421	Dex-BV421_CD8+
131	Acute	1070	Geometric Mean (CD38)	Dex-BV421	Dex-BV421_CD8+
131	6M	832	Geometric Mean (CD38)	Dex-BV421	Dex-BV421_CD8+
131	12M	522	Geometric Mean (CD38)	Dex-BV421	Dex-BV421_CD8+
50	Acute	2477	Geometric Mean (CD38)	Dex-BV421	Dex-BV421_CD8+
50	6M	1422	Geometric Mean (CD38)	Dex-BV421	Dex-BV421_CD8+
50	12M	1264	Geometric Mean (CD38)	Dex-BV421	Dex-BV421_CD8+
147	6M	371	Geometric Mean (CD38)	Dex-BV421	Dex-BV421_CD8+
147	12M	444	Geometric Mean (CD38)	Dex-BV421	Dex-BV421_CD8+
157	Acute	2414	Geometric Mean (CD38)	Dex-BV421	Dex-BV421_CD8+
157	6M	350	Geometric Mean (CD38)	Dex-BV421	Dex-BV421_CD8+
157	12M	450	Geometric Mean (CD38)	Dex-BV421	Dex-BV421_CD8+
27	Acute	725	Geometric Mean (CD38)	Dex-BV421	Dex-BV421_CD8+
27	6M	1046	Geometric Mean (CD38)	Dex-BV421	Dex-BV421_CD8+
27	12M	840	Geometric Mean (CD38)	Dex-BV421	Dex-BV421_CD8+
25	Acute	2417	Geometric Mean (CD38)	Dex-BV421	Dex-BV421_CD8+
81	Healthy	891	Geometric Mean (CD38)	Dex-BV421	Dex-BV421_CD8+
199	Healthy	1761	Geometric Mean (CD38)	Dex-BV421	Dex-BV421_CD8+
25	12M	5751	Geometric Mean (CD38)	Dex-BV421	Dex-BV421_CD8+
129	Acute	1106	Geometric Mean (CD38)	Dex-BV421	Dex-BV421_CD8+
129	6M	640	Geometric Mean (CD38)	Dex-BV421	Dex-BV421_CD8+
129	12M	839	Geometric Mean (CD38)	Dex-BV421	Dex-BV421_CD8+
47	Acute	1588	Geometric Mean (CD38)	Dex-BV421	Dex-BV421_CD8+
47	6M	733	Geometric Mean (CD38)	Dex-BV421	Dex-BV421_CD8+
47	12M	754	Geometric Mean (CD38)	Dex-BV421	Dex-BV421_CD8+
71	Healthy	510	Geometric Mean (CD38)	Dex-BV421	Dex-BV421_CD8+
84	Healthy	722	Geometric Mean (CD38)	Dex-BV421	Dex-BV421_CD8+
86	Healthy	1775	Geometric Mean (CD38)	Dex-BV421	Dex-BV421_CD8+
200	Healthy	969	Geometric Mean (CD38)	Dex-BV421	Dex-BV421_CD8+
78	Healthy	710	Geometric Mean (CD38)	Dex-BV421	Dex-BV421_CD8+
85	Healthy	815	Geometric Mean (CD38)	Dex-BV421	Dex-BV421_CD8+
1	Healthy	679	Geometric Mean (CD38)	Dex-BV421	Dex-BV421_CD8+
213	Healthy	625	Geometric Mean (CD38)	Dex-BV421	Dex-BV421_CD8+
89	Healthy	662	Geometric Mean (CD38)	Dex-BV421	Dex-BV421_CD8+
79	Healthy	653	Geometric Mean (CD38)	Dex-BV421	Dex-BV421_CD8+
193	Acute	5986	Geometric Mean (GzmB)	Dex-BV421	Dex-BV421_CD8+
165	Acute	9484	Geometric Mean (GzmB)	Dex-BV421	Dex-BV421_CD8+
165	6M	9254	Geometric Mean (GzmB)	Dex-BV421	Dex-BV421_CD8+
165	12M	7390	Geometric Mean (GzmB)	Dex-BV421	Dex-BV421_CD8+
193	6M	6117	Geometric Mean (GzmB)	Dex-BV421	Dex-BV421_CD8+
193	12M	4409	Geometric Mean (GzmB)	Dex-BV421	Dex-BV421_CD8+
29	6M	16120	Geometric Mean (GzmB)	Dex-BV421	Dex-BV421_CD8+
29	12M	7587	Geometric Mean (GzmB)	Dex-BV421	Dex-BV421_CD8+
160	Acute	33892	Geometric Mean (GzmB)	Dex-BV421	Dex-BV421_CD8+
160	6M	15872	Geometric Mean (GzmB)	Dex-BV421	Dex-BV421_CD8+
120	12M	6077	Geometric Mean (GzmB)	Dex-BV421	Dex-BV421_CD8+
167	6M	2904	Geometric Mean (GzmB)	Dex-BV421	Dex-BV421_CD8+
167	12M	3626	Geometric Mean (GzmB)	Dex-BV421	Dex-BV421_CD8+
180	12M	1233	Geometric Mean (GzmB)	Dex-BV421	Dex-BV421_CD8+
106	12M	3746	Geometric Mean (GzmB)	Dex-BV421	Dex-BV421_CD8+
145	Acute	7619	Geometric Mean (GzmB)	Dex-BV421	Dex-BV421_CD8+
145	12M	6202	Geometric Mean (GzmB)	Dex-BV421	Dex-BV421_CD8+
124	6M	36331	Geometric Mean (GzmB)	Dex-BV421	Dex-BV421_CD8+
124	12M	22277	Geometric Mean (GzmB)	Dex-BV421	Dex-BV421_CD8+
140	12M	6645	Geometric Mean (GzmB)	Dex-BV421	Dex-BV421_CD8+
142	6M	4019	Geometric Mean (GzmB)	Dex-BV421	Dex-BV421_CD8+
142	12M	7969	Geometric Mean (GzmB)	Dex-BV421	Dex-BV421_CD8+
152	12M	5618	Geometric Mean (GzmB)	Dex-BV421	Dex-BV421_CD8+
155	12M	7837	Geometric Mean (GzmB)	Dex-BV421	Dex-BV421_CD8+
125	Acute	7316	Geometric Mean (GzmB)	Dex-BV421	Dex-BV421_CD8+
146	6M	20403	Geometric Mean (GzmB)	Dex-BV421	Dex-BV421_CD8+
146	12M	16474	Geometric Mean (GzmB)	Dex-BV421	Dex-BV421_CD8+
125	6M	12939	Geometric Mean (GzmB)	Dex-BV421	Dex-BV421_CD8+
125	12M	10655	Geometric Mean (GzmB)	Dex-BV421	Dex-BV421_CD8+
127	6M	12165	Geometric Mean (GzmB)	Dex-BV421	Dex-BV421_CD8+
127	12M	14274	Geometric Mean (GzmB)	Dex-BV421	Dex-BV421_CD8+
131	Acute	5728	Geometric Mean (GzmB)	Dex-BV421	Dex-BV421_CD8+
131	6M	4370	Geometric Mean (GzmB)	Dex-BV421	Dex-BV421_CD8+
131	12M	6881	Geometric Mean (GzmB)	Dex-BV421	Dex-BV421_CD8+
50	Acute	15870	Geometric Mean (GzmB)	Dex-BV421	Dex-BV421_CD8+
50	6M	12491	Geometric Mean (GzmB)	Dex-BV421	Dex-BV421_CD8+
50	12M	22661	Geometric Mean (GzmB)	Dex-BV421	Dex-BV421_CD8+
147	6M	7238	Geometric Mean (GzmB)	Dex-BV421	Dex-BV421_CD8+
147	12M	7024	Geometric Mean (GzmB)	Dex-BV421	Dex-BV421_CD8+
157	Acute	5392	Geometric Mean (GzmB)	Dex-BV421	Dex-BV421_CD8+
157	6M	5403	Geometric Mean (GzmB)	Dex-BV421	Dex-BV421_CD8+
157	12M	5595	Geometric Mean (GzmB)	Dex-BV421	Dex-BV421_CD8+
27	Acute	7122	Geometric Mean (GzmB)	Dex-BV421	Dex-BV421_CD8+
27	6M	16433	Geometric Mean (GzmB)	Dex-BV421	Dex-BV421_CD8+
27	12M	10277	Geometric Mean (GzmB)	Dex-BV421	Dex-BV421_CD8+
25	Acute	8396	Geometric Mean (GzmB)	Dex-BV421	Dex-BV421_CD8+
81	Healthy	3345	Geometric Mean (GzmB)	Dex-BV421	Dex-BV421_CD8+
199	Healthy	8884	Geometric Mean (GzmB)	Dex-BV421	Dex-BV421_CD8+
25	12M	7687	Geometric Mean (GzmB)	Dex-BV421	Dex-BV421_CD8+
129	Acute	13132	Geometric Mean (GzmB)	Dex-BV421	Dex-BV421_CD8+
129	6M	8534	Geometric Mean (GzmB)	Dex-BV421	Dex-BV421_CD8+
129	12M	7337	Geometric Mean (GzmB)	Dex-BV421	Dex-BV421_CD8+
47	Acute	3926	Geometric Mean (GzmB)	Dex-BV421	Dex-BV421_CD8+
47	6M	3869	Geometric Mean (GzmB)	Dex-BV421	Dex-BV421_CD8+
47	12M	3479	Geometric Mean (GzmB)	Dex-BV421	Dex-BV421_CD8+
71	Healthy	9833	Geometric Mean (GzmB)	Dex-BV421	Dex-BV421_CD8+
84	Healthy	13473	Geometric Mean (GzmB)	Dex-BV421	Dex-BV421_CD8+
86	Healthy	23651	Geometric Mean (GzmB)	Dex-BV421	Dex-BV421_CD8+
200	Healthy	8750	Geometric Mean (GzmB)	Dex-BV421	Dex-BV421_CD8+
78	Healthy	3161	Geometric Mean (GzmB)	Dex-BV421	Dex-BV421_CD8+
85	Healthy	10799	Geometric Mean (GzmB)	Dex-BV421	Dex-BV421_CD8+
1	Healthy	7215	Geometric Mean (GzmB)	Dex-BV421	Dex-BV421_CD8+
213	Healthy	9212	Geometric Mean (GzmB)	Dex-BV421	Dex-BV421_CD8+
89	Healthy	3914	Geometric Mean (GzmB)	Dex-BV421	Dex-BV421_CD8+
79	Healthy	2771	Geometric Mean (GzmB)	Dex-BV421	Dex-BV421_CD8+
193	Acute	900	Geometric Mean (HLA-DR)	Dex-BV421	Dex-BV421_CD8+
165	Acute	2334	Geometric Mean (HLA-DR)	Dex-BV421	Dex-BV421_CD8+
165	6M	4070	Geometric Mean (HLA-DR)	Dex-BV421	Dex-BV421_CD8+
165	12M	4900	Geometric Mean (HLA-DR)	Dex-BV421	Dex-BV421_CD8+
193	6M	941	Geometric Mean (HLA-DR)	Dex-BV421	Dex-BV421_CD8+
193	12M	1215	Geometric Mean (HLA-DR)	Dex-BV421	Dex-BV421_CD8+
29	6M	1212	Geometric Mean (HLA-DR)	Dex-BV421	Dex-BV421_CD8+
29	12M	1241	Geometric Mean (HLA-DR)	Dex-BV421	Dex-BV421_CD8+
160	Acute	1556	Geometric Mean (HLA-DR)	Dex-BV421	Dex-BV421_CD8+
160	6M	3259	Geometric Mean (HLA-DR)	Dex-BV421	Dex-BV421_CD8+
120	12M	1519	Geometric Mean (HLA-DR)	Dex-BV421	Dex-BV421_CD8+
167	6M	1292	Geometric Mean (HLA-DR)	Dex-BV421	Dex-BV421_CD8+
167	12M	1292	Geometric Mean (HLA-DR)	Dex-BV421	Dex-BV421_CD8+
180	12M	1088	Geometric Mean (HLA-DR)	Dex-BV421	Dex-BV421_CD8+
106	12M	1204	Geometric Mean (HLA-DR)	Dex-BV421	Dex-BV421_CD8+
145	Acute	1069	Geometric Mean (HLA-DR)	Dex-BV421	Dex-BV421_CD8+
145	12M	1470	Geometric Mean (HLA-DR)	Dex-BV421	Dex-BV421_CD8+
124	6M	1044	Geometric Mean (HLA-DR)	Dex-BV421	Dex-BV421_CD8+
124	12M	1177	Geometric Mean (HLA-DR)	Dex-BV421	Dex-BV421_CD8+
140	12M	1961	Geometric Mean (HLA-DR)	Dex-BV421	Dex-BV421_CD8+
142	6M	1115	Geometric Mean (HLA-DR)	Dex-BV421	Dex-BV421_CD8+
142	12M	1762	Geometric Mean (HLA-DR)	Dex-BV421	Dex-BV421_CD8+
152	12M	833	Geometric Mean (HLA-DR)	Dex-BV421	Dex-BV421_CD8+
155	12M	1145	Geometric Mean (HLA-DR)	Dex-BV421	Dex-BV421_CD8+
125	Acute	2182	Geometric Mean (HLA-DR)	Dex-BV421	Dex-BV421_CD8+
146	6M	2275	Geometric Mean (HLA-DR)	Dex-BV421	Dex-BV421_CD8+
146	12M	1826	Geometric Mean (HLA-DR)	Dex-BV421	Dex-BV421_CD8+
125	6M	1675	Geometric Mean (HLA-DR)	Dex-BV421	Dex-BV421_CD8+
125	12M	1943	Geometric Mean (HLA-DR)	Dex-BV421	Dex-BV421_CD8+
127	6M	2615	Geometric Mean (HLA-DR)	Dex-BV421	Dex-BV421_CD8+
127	12M	1758	Geometric Mean (HLA-DR)	Dex-BV421	Dex-BV421_CD8+
131	Acute	1606	Geometric Mean (HLA-DR)	Dex-BV421	Dex-BV421_CD8+
131	6M	2413	Geometric Mean (HLA-DR)	Dex-BV421	Dex-BV421_CD8+
131	12M	1271	Geometric Mean (HLA-DR)	Dex-BV421	Dex-BV421_CD8+
50	Acute	3710	Geometric Mean (HLA-DR)	Dex-BV421	Dex-BV421_CD8+
50	6M	2355	Geometric Mean (HLA-DR)	Dex-BV421	Dex-BV421_CD8+
50	12M	2651	Geometric Mean (HLA-DR)	Dex-BV421	Dex-BV421_CD8+
147	6M	1382	Geometric Mean (HLA-DR)	Dex-BV421	Dex-BV421_CD8+
147	12M	1335	Geometric Mean (HLA-DR)	Dex-BV421	Dex-BV421_CD8+
157	Acute	2909	Geometric Mean (HLA-DR)	Dex-BV421	Dex-BV421_CD8+
157	6M	1431	Geometric Mean (HLA-DR)	Dex-BV421	Dex-BV421_CD8+
157	12M	1278	Geometric Mean (HLA-DR)	Dex-BV421	Dex-BV421_CD8+
27	Acute	1487	Geometric Mean (HLA-DR)	Dex-BV421	Dex-BV421_CD8+
27	6M	2168	Geometric Mean (HLA-DR)	Dex-BV421	Dex-BV421_CD8+
27	12M	1732	Geometric Mean (HLA-DR)	Dex-BV421	Dex-BV421_CD8+
25	Acute	3292	Geometric Mean (HLA-DR)	Dex-BV421	Dex-BV421_CD8+
81	Healthy	1403	Geometric Mean (HLA-DR)	Dex-BV421	Dex-BV421_CD8+
199	Healthy	3876	Geometric Mean (HLA-DR)	Dex-BV421	Dex-BV421_CD8+
25	12M	9280	Geometric Mean (HLA-DR)	Dex-BV421	Dex-BV421_CD8+
129	Acute	1886	Geometric Mean (HLA-DR)	Dex-BV421	Dex-BV421_CD8+
129	6M	1429	Geometric Mean (HLA-DR)	Dex-BV421	Dex-BV421_CD8+
129	12M	1515	Geometric Mean (HLA-DR)	Dex-BV421	Dex-BV421_CD8+
47	Acute	3639	Geometric Mean (HLA-DR)	Dex-BV421	Dex-BV421_CD8+
47	6M	1618	Geometric Mean (HLA-DR)	Dex-BV421	Dex-BV421_CD8+
47	12M	1949	Geometric Mean (HLA-DR)	Dex-BV421	Dex-BV421_CD8+
71	Healthy	1032	Geometric Mean (HLA-DR)	Dex-BV421	Dex-BV421_CD8+
84	Healthy	1879	Geometric Mean (HLA-DR)	Dex-BV421	Dex-BV421_CD8+
86	Healthy	1846	Geometric Mean (HLA-DR)	Dex-BV421	Dex-BV421_CD8+
200	Healthy	2378	Geometric Mean (HLA-DR)	Dex-BV421	Dex-BV421_CD8+
78	Healthy	1347	Geometric Mean (HLA-DR)	Dex-BV421	Dex-BV421_CD8+
85	Healthy	1423	Geometric Mean (HLA-DR)	Dex-BV421	Dex-BV421_CD8+
1	Healthy	1315	Geometric Mean (HLA-DR)	Dex-BV421	Dex-BV421_CD8+
213	Healthy	1166	Geometric Mean (HLA-DR)	Dex-BV421	Dex-BV421_CD8+
89	Healthy	1452	Geometric Mean (HLA-DR)	Dex-BV421	Dex-BV421_CD8+
79	Healthy	2077	Geometric Mean (HLA-DR)	Dex-BV421	Dex-BV421_CD8+
193	Acute	717	Geometric Mean (Ki-67)	Dex-BV421	Dex-BV421_CD8+
165	Acute	1461	Geometric Mean (Ki-67)	Dex-BV421	Dex-BV421_CD8+
165	6M	1720	Geometric Mean (Ki-67)	Dex-BV421	Dex-BV421_CD8+
165	12M	1411	Geometric Mean (Ki-67)	Dex-BV421	Dex-BV421_CD8+
193	6M	721	Geometric Mean (Ki-67)	Dex-BV421	Dex-BV421_CD8+
193	12M	678	Geometric Mean (Ki-67)	Dex-BV421	Dex-BV421_CD8+
29	6M	741	Geometric Mean (Ki-67)	Dex-BV421	Dex-BV421_CD8+
29	12M	767	Geometric Mean (Ki-67)	Dex-BV421	Dex-BV421_CD8+
160	Acute	349	Geometric Mean (Ki-67)	Dex-BV421	Dex-BV421_CD8+
160	6M	1270	Geometric Mean (Ki-67)	Dex-BV421	Dex-BV421_CD8+
120	12M	867	Geometric Mean (Ki-67)	Dex-BV421	Dex-BV421_CD8+
167	6M	683	Geometric Mean (Ki-67)	Dex-BV421	Dex-BV421_CD8+
167	12M	821	Geometric Mean (Ki-67)	Dex-BV421	Dex-BV421_CD8+
180	12M	737	Geometric Mean (Ki-67)	Dex-BV421	Dex-BV421_CD8+
106	12M	827	Geometric Mean (Ki-67)	Dex-BV421	Dex-BV421_CD8+
145	Acute	1159	Geometric Mean (Ki-67)	Dex-BV421	Dex-BV421_CD8+
145	12M	784	Geometric Mean (Ki-67)	Dex-BV421	Dex-BV421_CD8+
124	6M	737	Geometric Mean (Ki-67)	Dex-BV421	Dex-BV421_CD8+
124	12M	868	Geometric Mean (Ki-67)	Dex-BV421	Dex-BV421_CD8+
140	12M	681	Geometric Mean (Ki-67)	Dex-BV421	Dex-BV421_CD8+
142	6M	686	Geometric Mean (Ki-67)	Dex-BV421	Dex-BV421_CD8+
142	12M	783	Geometric Mean (Ki-67)	Dex-BV421	Dex-BV421_CD8+
152	12M	630	Geometric Mean (Ki-67)	Dex-BV421	Dex-BV421_CD8+
155	12M	624	Geometric Mean (Ki-67)	Dex-BV421	Dex-BV421_CD8+
125	Acute	1518	Geometric Mean (Ki-67)	Dex-BV421	Dex-BV421_CD8+
146	6M	1401	Geometric Mean (Ki-67)	Dex-BV421	Dex-BV421_CD8+
146	12M	1725	Geometric Mean (Ki-67)	Dex-BV421	Dex-BV421_CD8+
125	6M	949	Geometric Mean (Ki-67)	Dex-BV421	Dex-BV421_CD8+
125	12M	873	Geometric Mean (Ki-67)	Dex-BV421	Dex-BV421_CD8+
127	6M	1754	Geometric Mean (Ki-67)	Dex-BV421	Dex-BV421_CD8+
127	12M	658	Geometric Mean (Ki-67)	Dex-BV421	Dex-BV421_CD8+
131	Acute	1454	Geometric Mean (Ki-67)	Dex-BV421	Dex-BV421_CD8+
131	6M	1080	Geometric Mean (Ki-67)	Dex-BV421	Dex-BV421_CD8+
131	12M	721	Geometric Mean (Ki-67)	Dex-BV421	Dex-BV421_CD8+
50	Acute	2340	Geometric Mean (Ki-67)	Dex-BV421	Dex-BV421_CD8+
50	6M	1531	Geometric Mean (Ki-67)	Dex-BV421	Dex-BV421_CD8+
50	12M	1510	Geometric Mean (Ki-67)	Dex-BV421	Dex-BV421_CD8+
147	6M	771	Geometric Mean (Ki-67)	Dex-BV421	Dex-BV421_CD8+
147	12M	707	Geometric Mean (Ki-67)	Dex-BV421	Dex-BV421_CD8+
157	Acute	4622	Geometric Mean (Ki-67)	Dex-BV421	Dex-BV421_CD8+
157	6M	824	Geometric Mean (Ki-67)	Dex-BV421	Dex-BV421_CD8+
157	12M	617	Geometric Mean (Ki-67)	Dex-BV421	Dex-BV421_CD8+
27	Acute	947	Geometric Mean (Ki-67)	Dex-BV421	Dex-BV421_CD8+
27	6M	1444	Geometric Mean (Ki-67)	Dex-BV421	Dex-BV421_CD8+
27	12M	587	Geometric Mean (Ki-67)	Dex-BV421	Dex-BV421_CD8+
25	Acute	773	Geometric Mean (Ki-67)	Dex-BV421	Dex-BV421_CD8+
81	Healthy	786	Geometric Mean (Ki-67)	Dex-BV421	Dex-BV421_CD8+
199	Healthy	1673	Geometric Mean (Ki-67)	Dex-BV421	Dex-BV421_CD8+
25	12M	4459	Geometric Mean (Ki-67)	Dex-BV421	Dex-BV421_CD8+
129	Acute	1298	Geometric Mean (Ki-67)	Dex-BV421	Dex-BV421_CD8+
129	6M	950	Geometric Mean (Ki-67)	Dex-BV421	Dex-BV421_CD8+
129	12M	633	Geometric Mean (Ki-67)	Dex-BV421	Dex-BV421_CD8+
47	Acute	1616	Geometric Mean (Ki-67)	Dex-BV421	Dex-BV421_CD8+
47	6M	899	Geometric Mean (Ki-67)	Dex-BV421	Dex-BV421_CD8+
47	12M	803	Geometric Mean (Ki-67)	Dex-BV421	Dex-BV421_CD8+
71	Healthy	561	Geometric Mean (Ki-67)	Dex-BV421	Dex-BV421_CD8+
84	Healthy	821	Geometric Mean (Ki-67)	Dex-BV421	Dex-BV421_CD8+
86	Healthy	623	Geometric Mean (Ki-67)	Dex-BV421	Dex-BV421_CD8+
200	Healthy	1303	Geometric Mean (Ki-67)	Dex-BV421	Dex-BV421_CD8+
78	Healthy	786	Geometric Mean (Ki-67)	Dex-BV421	Dex-BV421_CD8+
85	Healthy	610	Geometric Mean (Ki-67)	Dex-BV421	Dex-BV421_CD8+
1	Healthy	698	Geometric Mean (Ki-67)	Dex-BV421	Dex-BV421_CD8+
213	Healthy	575	Geometric Mean (Ki-67)	Dex-BV421	Dex-BV421_CD8+
89	Healthy	707	Geometric Mean (Ki-67)	Dex-BV421	Dex-BV421_CD8+
79	Healthy	884	Geometric Mean (Ki-67)	Dex-BV421	Dex-BV421_CD8+
193	Acute	3078	Geometric Mean (T-bet)	Dex-BV421	Dex-BV421_CD8+
165	Acute	3380	Geometric Mean (T-bet)	Dex-BV421	Dex-BV421_CD8+
165	6M	2828	Geometric Mean (T-bet)	Dex-BV421	Dex-BV421_CD8+
165	12M	2899	Geometric Mean (T-bet)	Dex-BV421	Dex-BV421_CD8+
193	6M	2700	Geometric Mean (T-bet)	Dex-BV421	Dex-BV421_CD8+
193	12M	2309	Geometric Mean (T-bet)	Dex-BV421	Dex-BV421_CD8+
29	6M	4716	Geometric Mean (T-bet)	Dex-BV421	Dex-BV421_CD8+
29	12M	4140	Geometric Mean (T-bet)	Dex-BV421	Dex-BV421_CD8+
160	Acute	4270	Geometric Mean (T-bet)	Dex-BV421	Dex-BV421_CD8+
160	6M	3645	Geometric Mean (T-bet)	Dex-BV421	Dex-BV421_CD8+
120	12M	1492	Geometric Mean (T-bet)	Dex-BV421	Dex-BV421_CD8+
167	6M	2070	Geometric Mean (T-bet)	Dex-BV421	Dex-BV421_CD8+
167	12M	1462	Geometric Mean (T-bet)	Dex-BV421	Dex-BV421_CD8+
180	12M	1320	Geometric Mean (T-bet)	Dex-BV421	Dex-BV421_CD8+
106	12M	1534	Geometric Mean (T-bet)	Dex-BV421	Dex-BV421_CD8+
145	Acute	2103	Geometric Mean (T-bet)	Dex-BV421	Dex-BV421_CD8+
145	12M	1559	Geometric Mean (T-bet)	Dex-BV421	Dex-BV421_CD8+
124	6M	3556	Geometric Mean (T-bet)	Dex-BV421	Dex-BV421_CD8+
124	12M	4060	Geometric Mean (T-bet)	Dex-BV421	Dex-BV421_CD8+
140	12M	1775	Geometric Mean (T-bet)	Dex-BV421	Dex-BV421_CD8+
142	6M	1300	Geometric Mean (T-bet)	Dex-BV421	Dex-BV421_CD8+
142	12M	1763	Geometric Mean (T-bet)	Dex-BV421	Dex-BV421_CD8+
152	12M	1208	Geometric Mean (T-bet)	Dex-BV421	Dex-BV421_CD8+
155	12M	1672	Geometric Mean (T-bet)	Dex-BV421	Dex-BV421_CD8+
125	Acute	1362	Geometric Mean (T-bet)	Dex-BV421	Dex-BV421_CD8+
146	6M	1544	Geometric Mean (T-bet)	Dex-BV421	Dex-BV421_CD8+
146	12M	1506	Geometric Mean (T-bet)	Dex-BV421	Dex-BV421_CD8+
125	6M	1865	Geometric Mean (T-bet)	Dex-BV421	Dex-BV421_CD8+
125	12M	1493	Geometric Mean (T-bet)	Dex-BV421	Dex-BV421_CD8+
127	6M	1848	Geometric Mean (T-bet)	Dex-BV421	Dex-BV421_CD8+
127	12M	2085	Geometric Mean (T-bet)	Dex-BV421	Dex-BV421_CD8+
131	Acute	1719	Geometric Mean (T-bet)	Dex-BV421	Dex-BV421_CD8+
131	6M	1348	Geometric Mean (T-bet)	Dex-BV421	Dex-BV421_CD8+
131	12M	1538	Geometric Mean (T-bet)	Dex-BV421	Dex-BV421_CD8+
50	Acute	1627	Geometric Mean (T-bet)	Dex-BV421	Dex-BV421_CD8+
50	6M	1584	Geometric Mean (T-bet)	Dex-BV421	Dex-BV421_CD8+
50	12M	3245	Geometric Mean (T-bet)	Dex-BV421	Dex-BV421_CD8+
147	6M	1967	Geometric Mean (T-bet)	Dex-BV421	Dex-BV421_CD8+
147	12M	1862	Geometric Mean (T-bet)	Dex-BV421	Dex-BV421_CD8+
157	Acute	2365	Geometric Mean (T-bet)	Dex-BV421	Dex-BV421_CD8+
157	6M	1816	Geometric Mean (T-bet)	Dex-BV421	Dex-BV421_CD8+
157	12M	1556	Geometric Mean (T-bet)	Dex-BV421	Dex-BV421_CD8+
27	Acute	1663	Geometric Mean (T-bet)	Dex-BV421	Dex-BV421_CD8+
27	6M	2098	Geometric Mean (T-bet)	Dex-BV421	Dex-BV421_CD8+
27	12M	1697	Geometric Mean (T-bet)	Dex-BV421	Dex-BV421_CD8+
25	Acute	2092	Geometric Mean (T-bet)	Dex-BV421	Dex-BV421_CD8+
81	Healthy	1544	Geometric Mean (T-bet)	Dex-BV421	Dex-BV421_CD8+
199	Healthy	960	Geometric Mean (T-bet)	Dex-BV421	Dex-BV421_CD8+
25	12M	1519	Geometric Mean (T-bet)	Dex-BV421	Dex-BV421_CD8+
129	Acute	2387	Geometric Mean (T-bet)	Dex-BV421	Dex-BV421_CD8+
129	6M	1512	Geometric Mean (T-bet)	Dex-BV421	Dex-BV421_CD8+
129	12M	1447	Geometric Mean (T-bet)	Dex-BV421	Dex-BV421_CD8+
47	Acute	1968	Geometric Mean (T-bet)	Dex-BV421	Dex-BV421_CD8+
47	6M	985	Geometric Mean (T-bet)	Dex-BV421	Dex-BV421_CD8+
47	12M	1160	Geometric Mean (T-bet)	Dex-BV421	Dex-BV421_CD8+
71	Healthy	1872	Geometric Mean (T-bet)	Dex-BV421	Dex-BV421_CD8+
84	Healthy	1671	Geometric Mean (T-bet)	Dex-BV421	Dex-BV421_CD8+
86	Healthy	2372	Geometric Mean (T-bet)	Dex-BV421	Dex-BV421_CD8+
200	Healthy	1425	Geometric Mean (T-bet)	Dex-BV421	Dex-BV421_CD8+
78	Healthy	1704	Geometric Mean (T-bet)	Dex-BV421	Dex-BV421_CD8+
85	Healthy	1595	Geometric Mean (T-bet)	Dex-BV421	Dex-BV421_CD8+
1	Healthy	1866	Geometric Mean (T-bet)	Dex-BV421	Dex-BV421_CD8+
213	Healthy	1638	Geometric Mean (T-bet)	Dex-BV421	Dex-BV421_CD8+
89	Healthy	1466	Geometric Mean (T-bet)	Dex-BV421	Dex-BV421_CD8+
79	Healthy	1269	Geometric Mean (T-bet)	Dex-BV421	Dex-BV421_CD8+
193	Acute	613	Count	Pe-Dex	Pe-Dex_CD8+
165	Acute	61	Count	Pe-Dex	Pe-Dex_CD8+
165	6M	39	Count	Pe-Dex	Pe-Dex_CD8+
165	12M	81	Count	Pe-Dex	Pe-Dex_CD8+
193	6M	51	Count	Pe-Dex	Pe-Dex_CD8+
193	12M	82	Count	Pe-Dex	Pe-Dex_CD8+
29	Acute	11	Count	Pe-Dex	Pe-Dex_CD8+
29	6M	47	Count	Pe-Dex	Pe-Dex_CD8+
29	12M	169	Count	Pe-Dex	Pe-Dex_CD8+
160	Acute	40	Count	Pe-Dex	Pe-Dex_CD8+
160	6M	32	Count	Pe-Dex	Pe-Dex_CD8+
160	12M	27	Count	Pe-Dex	Pe-Dex_CD8+
167	Acute	71	Count	Pe-Dex	Pe-Dex_CD8+
120	Acute	17	Count	Pe-Dex	Pe-Dex_CD8+
120	6M	17	Count	Pe-Dex	Pe-Dex_CD8+
120	12M	575	Count	Pe-Dex	Pe-Dex_CD8+
167	6M	13	Count	Pe-Dex	Pe-Dex_CD8+
167	12M	104	Count	Pe-Dex	Pe-Dex_CD8+
180	Acute	110	Count	Pe-Dex	Pe-Dex_CD8+
180	6M	110	Count	Pe-Dex	Pe-Dex_CD8+
180	12M	896	Count	Pe-Dex	Pe-Dex_CD8+
106	Acute	23	Count	Pe-Dex	Pe-Dex_CD8+
106	6M	14	Count	Pe-Dex	Pe-Dex_CD8+
106	12M	64	Count	Pe-Dex	Pe-Dex_CD8+
124	Acute	13	Count	Pe-Dex	Pe-Dex_CD8+
145	Acute	833	Count	Pe-Dex	Pe-Dex_CD8+
145	6M	19	Count	Pe-Dex	Pe-Dex_CD8+
145	12M	183	Count	Pe-Dex	Pe-Dex_CD8+
124	6M	142	Count	Pe-Dex	Pe-Dex_CD8+
124	12M	416	Count	Pe-Dex	Pe-Dex_CD8+
140	12M	36	Count	Pe-Dex	Pe-Dex_CD8+
142	Acute	15	Count	Pe-Dex	Pe-Dex_CD8+
142	6M	43	Count	Pe-Dex	Pe-Dex_CD8+
142	12M	180	Count	Pe-Dex	Pe-Dex_CD8+
150	Acute	29	Count	Pe-Dex	Pe-Dex_CD8+
150	6M	21	Count	Pe-Dex	Pe-Dex_CD8+
150	12M	65	Count	Pe-Dex	Pe-Dex_CD8+
152	Acute	23	Count	Pe-Dex	Pe-Dex_CD8+
152	12M	37	Count	Pe-Dex	Pe-Dex_CD8+
155	12M	109	Count	Pe-Dex	Pe-Dex_CD8+
125	Acute	56	Count	Pe-Dex	Pe-Dex_CD8+
146	Acute	10	Count	Pe-Dex	Pe-Dex_CD8+
146	6M	10	Count	Pe-Dex	Pe-Dex_CD8+
146	12M	33	Count	Pe-Dex	Pe-Dex_CD8+
125	6M	24	Count	Pe-Dex	Pe-Dex_CD8+
125	12M	27	Count	Pe-Dex	Pe-Dex_CD8+
127	Acute	34	Count	Pe-Dex	Pe-Dex_CD8+
127	6M	11	Count	Pe-Dex	Pe-Dex_CD8+
127	12M	22	Count	Pe-Dex	Pe-Dex_CD8+
131	Acute	37	Count	Pe-Dex	Pe-Dex_CD8+
131	6M	10	Count	Pe-Dex	Pe-Dex_CD8+
131	12M	10	Count	Pe-Dex	Pe-Dex_CD8+
147	Acute	10	Count	Pe-Dex	Pe-Dex_CD8+
50	Acute	9	Count	Pe-Dex	Pe-Dex_CD8+
50	12M	17	Count	Pe-Dex	Pe-Dex_CD8+
147	6M	11	Count	Pe-Dex	Pe-Dex_CD8+
157	Acute	5	Count	Pe-Dex	Pe-Dex_CD8+
157	12M	20	Count	Pe-Dex	Pe-Dex_CD8+
27	Acute	27	Count	Pe-Dex	Pe-Dex_CD8+
27	6M	15	Count	Pe-Dex	Pe-Dex_CD8+
27	12M	10	Count	Pe-Dex	Pe-Dex_CD8+
25	Acute	7	Count	Pe-Dex	Pe-Dex_CD8+
81	Healthy	24	Count	Pe-Dex	Pe-Dex_CD8+
199	Healthy	22	Count	Pe-Dex	Pe-Dex_CD8+
25	6M	39	Count	Pe-Dex	Pe-Dex_CD8+
25	12M	153	Count	Pe-Dex	Pe-Dex_CD8+
129	Acute	21	Count	Pe-Dex	Pe-Dex_CD8+
129	6M	22	Count	Pe-Dex	Pe-Dex_CD8+
129	12M	63	Count	Pe-Dex	Pe-Dex_CD8+
47	Acute	23	Count	Pe-Dex	Pe-Dex_CD8+
47	6M	30	Count	Pe-Dex	Pe-Dex_CD8+
47	12M	38	Count	Pe-Dex	Pe-Dex_CD8+
71	Healthy	6	Count	Pe-Dex	Pe-Dex_CD8+
84	Healthy	22	Count	Pe-Dex	Pe-Dex_CD8+
86	Healthy	45	Count	Pe-Dex	Pe-Dex_CD8+
214	Healthy	7	Count	Pe-Dex	Pe-Dex_CD8+
200	Healthy	8	Count	Pe-Dex	Pe-Dex_CD8+
85	Healthy	16	Count	Pe-Dex	Pe-Dex_CD8+
1	Healthy	25	Count	Pe-Dex	Pe-Dex_CD8+
213	Healthy	12	Count	Pe-Dex	Pe-Dex_CD8+
89	Healthy	31	Count	Pe-Dex	Pe-Dex_CD8+
79	Healthy	14	Count	Pe-Dex	Pe-Dex_CD8+
193	Acute	0.31	Freq. of Parent	Pe-Dex	Pe-Dex_CD8+
165	Acute	0.083	Freq. of Parent	Pe-Dex	Pe-Dex_CD8+
165	6M	0.052	Freq. of Parent	Pe-Dex	Pe-Dex_CD8+
165	12M	0.03	Freq. of Parent	Pe-Dex	Pe-Dex_CD8+
193	6M	0.043	Freq. of Parent	Pe-Dex	Pe-Dex_CD8+
193	12M	0.037	Freq. of Parent	Pe-Dex	Pe-Dex_CD8+
29	Acute	0.18	Freq. of Parent	Pe-Dex	Pe-Dex_CD8+
29	6M	0.058	Freq. of Parent	Pe-Dex	Pe-Dex_CD8+
29	12M	0.058	Freq. of Parent	Pe-Dex	Pe-Dex_CD8+
160	Acute	0.043	Freq. of Parent	Pe-Dex	Pe-Dex_CD8+
160	6M	0.037	Freq. of Parent	Pe-Dex	Pe-Dex_CD8+
160	12M	0.037	Freq. of Parent	Pe-Dex	Pe-Dex_CD8+
167	Acute	1.78	Freq. of Parent	Pe-Dex	Pe-Dex_CD8+
120	Acute	0.23	Freq. of Parent	Pe-Dex	Pe-Dex_CD8+
120	6M	0.045	Freq. of Parent	Pe-Dex	Pe-Dex_CD8+
120	12M	0.33	Freq. of Parent	Pe-Dex	Pe-Dex_CD8+
167	6M	0.039	Freq. of Parent	Pe-Dex	Pe-Dex_CD8+
167	12M	0.061	Freq. of Parent	Pe-Dex	Pe-Dex_CD8+
180	Acute	39.4	Freq. of Parent	Pe-Dex	Pe-Dex_CD8+
180	6M	0.75	Freq. of Parent	Pe-Dex	Pe-Dex_CD8+
180	12M	1.2	Freq. of Parent	Pe-Dex	Pe-Dex_CD8+
106	Acute	0.85	Freq. of Parent	Pe-Dex	Pe-Dex_CD8+
106	6M	0.15	Freq. of Parent	Pe-Dex	Pe-Dex_CD8+
106	12M	0.087	Freq. of Parent	Pe-Dex	Pe-Dex_CD8+
124	Acute	0.75	Freq. of Parent	Pe-Dex	Pe-Dex_CD8+
145	Acute	1.09	Freq. of Parent	Pe-Dex	Pe-Dex_CD8+
145	6M	0.17	Freq. of Parent	Pe-Dex	Pe-Dex_CD8+
145	12M	0.11	Freq. of Parent	Pe-Dex	Pe-Dex_CD8+
124	6M	0.26	Freq. of Parent	Pe-Dex	Pe-Dex_CD8+
124	12M	0.13	Freq. of Parent	Pe-Dex	Pe-Dex_CD8+
140	12M	0.019	Freq. of Parent	Pe-Dex	Pe-Dex_CD8+
142	Acute	0.045	Freq. of Parent	Pe-Dex	Pe-Dex_CD8+
142	6M	0.044	Freq. of Parent	Pe-Dex	Pe-Dex_CD8+
142	12M	0.061	Freq. of Parent	Pe-Dex	Pe-Dex_CD8+
150	Acute	0.027	Freq. of Parent	Pe-Dex	Pe-Dex_CD8+
150	6M	0.025	Freq. of Parent	Pe-Dex	Pe-Dex_CD8+
150	12M	0.015	Freq. of Parent	Pe-Dex	Pe-Dex_CD8+
152	Acute	0.078	Freq. of Parent	Pe-Dex	Pe-Dex_CD8+
152	12M	0.016	Freq. of Parent	Pe-Dex	Pe-Dex_CD8+
155	12M	0.062	Freq. of Parent	Pe-Dex	Pe-Dex_CD8+
125	Acute	0.069	Freq. of Parent	Pe-Dex	Pe-Dex_CD8+
146	Acute	0.027	Freq. of Parent	Pe-Dex	Pe-Dex_CD8+
146	6M	0.038	Freq. of Parent	Pe-Dex	Pe-Dex_CD8+
146	12M	0.025	Freq. of Parent	Pe-Dex	Pe-Dex_CD8+
125	6M	0.039	Freq. of Parent	Pe-Dex	Pe-Dex_CD8+
125	12M	0.018	Freq. of Parent	Pe-Dex	Pe-Dex_CD8+
127	Acute	2.12	Freq. of Parent	Pe-Dex	Pe-Dex_CD8+
127	6M	0.024	Freq. of Parent	Pe-Dex	Pe-Dex_CD8+
127	12M	0.011	Freq. of Parent	Pe-Dex	Pe-Dex_CD8+
131	Acute	0.038	Freq. of Parent	Pe-Dex	Pe-Dex_CD8+
131	6M	0.58	Freq. of Parent	Pe-Dex	Pe-Dex_CD8+
131	12M	0.00762	Freq. of Parent	Pe-Dex	Pe-Dex_CD8+
147	Acute	0.45	Freq. of Parent	Pe-Dex	Pe-Dex_CD8+
50	Acute	0.082	Freq. of Parent	Pe-Dex	Pe-Dex_CD8+
50	12M	0.00816	Freq. of Parent	Pe-Dex	Pe-Dex_CD8+
147	6M	0.021	Freq. of Parent	Pe-Dex	Pe-Dex_CD8+
157	Acute	0.012	Freq. of Parent	Pe-Dex	Pe-Dex_CD8+
157	12M	0.014	Freq. of Parent	Pe-Dex	Pe-Dex_CD8+
27	Acute	0.04	Freq. of Parent	Pe-Dex	Pe-Dex_CD8+
27	6M	0.021	Freq. of Parent	Pe-Dex	Pe-Dex_CD8+
27	12M	0.0027	Freq. of Parent	Pe-Dex	Pe-Dex_CD8+
25	Acute	0.019	Freq. of Parent	Pe-Dex	Pe-Dex_CD8+
81	Healthy	0.032	Freq. of Parent	Pe-Dex	Pe-Dex_CD8+
199	Healthy	0.023	Freq. of Parent	Pe-Dex	Pe-Dex_CD8+
25	6M	0.18	Freq. of Parent	Pe-Dex	Pe-Dex_CD8+
25	12M	0.067	Freq. of Parent	Pe-Dex	Pe-Dex_CD8+
129	Acute	0.038	Freq. of Parent	Pe-Dex	Pe-Dex_CD8+
129	6M	0.055	Freq. of Parent	Pe-Dex	Pe-Dex_CD8+
129	12M	0.019	Freq. of Parent	Pe-Dex	Pe-Dex_CD8+
47	Acute	0.071	Freq. of Parent	Pe-Dex	Pe-Dex_CD8+
47	6M	0.024	Freq. of Parent	Pe-Dex	Pe-Dex_CD8+
47	12M	0.029	Freq. of Parent	Pe-Dex	Pe-Dex_CD8+
71	Healthy	0.0056	Freq. of Parent	Pe-Dex	Pe-Dex_CD8+
84	Healthy	0.011	Freq. of Parent	Pe-Dex	Pe-Dex_CD8+
86	Healthy	0.021	Freq. of Parent	Pe-Dex	Pe-Dex_CD8+
214	Healthy	0.0087	Freq. of Parent	Pe-Dex	Pe-Dex_CD8+
200	Healthy	0.00541	Freq. of Parent	Pe-Dex	Pe-Dex_CD8+
85	Healthy	0.00539	Freq. of Parent	Pe-Dex	Pe-Dex_CD8+
1	Healthy	0.0098	Freq. of Parent	Pe-Dex	Pe-Dex_CD8+
213	Healthy	0.011	Freq. of Parent	Pe-Dex	Pe-Dex_CD8+
89	Healthy	0.013	Freq. of Parent	Pe-Dex	Pe-Dex_CD8+
79	Healthy	0.00818	Freq. of Parent	Pe-Dex	Pe-Dex_CD8+
193	Acute	4687	Geometric Mean (CD122)	Pe-Dex	Pe-Dex_CD8+
165	Acute	3066	Geometric Mean (CD122)	Pe-Dex	Pe-Dex_CD8+
165	6M	2923	Geometric Mean (CD122)	Pe-Dex	Pe-Dex_CD8+
165	12M	3245	Geometric Mean (CD122)	Pe-Dex	Pe-Dex_CD8+
193	6M	3214	Geometric Mean (CD122)	Pe-Dex	Pe-Dex_CD8+
193	12M	2878	Geometric Mean (CD122)	Pe-Dex	Pe-Dex_CD8+
29	Acute	2971	Geometric Mean (CD122)	Pe-Dex	Pe-Dex_CD8+
29	6M	2788	Geometric Mean (CD122)	Pe-Dex	Pe-Dex_CD8+
29	12M	2533	Geometric Mean (CD122)	Pe-Dex	Pe-Dex_CD8+
160	Acute	2297	Geometric Mean (CD122)	Pe-Dex	Pe-Dex_CD8+
160	6M	2683	Geometric Mean (CD122)	Pe-Dex	Pe-Dex_CD8+
160	12M	2641	Geometric Mean (CD122)	Pe-Dex	Pe-Dex_CD8+
167	Acute	3704	Geometric Mean (CD122)	Pe-Dex	Pe-Dex_CD8+
120	Acute	4506	Geometric Mean (CD122)	Pe-Dex	Pe-Dex_CD8+
120	6M	2910	Geometric Mean (CD122)	Pe-Dex	Pe-Dex_CD8+
120	12M	2719	Geometric Mean (CD122)	Pe-Dex	Pe-Dex_CD8+
167	6M	3226	Geometric Mean (CD122)	Pe-Dex	Pe-Dex_CD8+
167	12M	3317	Geometric Mean (CD122)	Pe-Dex	Pe-Dex_CD8+
180	Acute	2800	Geometric Mean (CD122)	Pe-Dex	Pe-Dex_CD8+
180	6M	3110	Geometric Mean (CD122)	Pe-Dex	Pe-Dex_CD8+
180	12M	3046	Geometric Mean (CD122)	Pe-Dex	Pe-Dex_CD8+
106	Acute	3863	Geometric Mean (CD122)	Pe-Dex	Pe-Dex_CD8+
106	6M	2940	Geometric Mean (CD122)	Pe-Dex	Pe-Dex_CD8+
106	12M	3037	Geometric Mean (CD122)	Pe-Dex	Pe-Dex_CD8+
124	Acute	3506	Geometric Mean (CD122)	Pe-Dex	Pe-Dex_CD8+
145	Acute	3543	Geometric Mean (CD122)	Pe-Dex	Pe-Dex_CD8+
145	6M	2864	Geometric Mean (CD122)	Pe-Dex	Pe-Dex_CD8+
145	12M	2750	Geometric Mean (CD122)	Pe-Dex	Pe-Dex_CD8+
124	6M	2576	Geometric Mean (CD122)	Pe-Dex	Pe-Dex_CD8+
124	12M	2904	Geometric Mean (CD122)	Pe-Dex	Pe-Dex_CD8+
140	12M	2729	Geometric Mean (CD122)	Pe-Dex	Pe-Dex_CD8+
142	Acute	3205	Geometric Mean (CD122)	Pe-Dex	Pe-Dex_CD8+
142	6M	2747	Geometric Mean (CD122)	Pe-Dex	Pe-Dex_CD8+
142	12M	2747	Geometric Mean (CD122)	Pe-Dex	Pe-Dex_CD8+
150	Acute	5077	Geometric Mean (CD122)	Pe-Dex	Pe-Dex_CD8+
150	6M	2670	Geometric Mean (CD122)	Pe-Dex	Pe-Dex_CD8+
150	12M	2418	Geometric Mean (CD122)	Pe-Dex	Pe-Dex_CD8+
152	Acute	4796	Geometric Mean (CD122)	Pe-Dex	Pe-Dex_CD8+
152	12M	3182	Geometric Mean (CD122)	Pe-Dex	Pe-Dex_CD8+
155	12M	3268	Geometric Mean (CD122)	Pe-Dex	Pe-Dex_CD8+
125	Acute	2998	Geometric Mean (CD122)	Pe-Dex	Pe-Dex_CD8+
146	Acute	2804	Geometric Mean (CD122)	Pe-Dex	Pe-Dex_CD8+
146	6M	2303	Geometric Mean (CD122)	Pe-Dex	Pe-Dex_CD8+
146	12M	2547	Geometric Mean (CD122)	Pe-Dex	Pe-Dex_CD8+
125	6M	2540	Geometric Mean (CD122)	Pe-Dex	Pe-Dex_CD8+
125	12M	2892	Geometric Mean (CD122)	Pe-Dex	Pe-Dex_CD8+
127	Acute	2630	Geometric Mean (CD122)	Pe-Dex	Pe-Dex_CD8+
127	6M	2710	Geometric Mean (CD122)	Pe-Dex	Pe-Dex_CD8+
127	12M	2244	Geometric Mean (CD122)	Pe-Dex	Pe-Dex_CD8+
131	Acute	2446	Geometric Mean (CD122)	Pe-Dex	Pe-Dex_CD8+
131	6M	2491	Geometric Mean (CD122)	Pe-Dex	Pe-Dex_CD8+
131	12M	2319	Geometric Mean (CD122)	Pe-Dex	Pe-Dex_CD8+
147	Acute	2385	Geometric Mean (CD122)	Pe-Dex	Pe-Dex_CD8+
50	Acute	2108	Geometric Mean (CD122)	Pe-Dex	Pe-Dex_CD8+
50	12M	1937	Geometric Mean (CD122)	Pe-Dex	Pe-Dex_CD8+
147	6M	2403	Geometric Mean (CD122)	Pe-Dex	Pe-Dex_CD8+
157	Acute	2028	Geometric Mean (CD122)	Pe-Dex	Pe-Dex_CD8+
157	12M	2454	Geometric Mean (CD122)	Pe-Dex	Pe-Dex_CD8+
27	Acute	2620	Geometric Mean (CD122)	Pe-Dex	Pe-Dex_CD8+
27	6M	2175	Geometric Mean (CD122)	Pe-Dex	Pe-Dex_CD8+
27	12M	1803	Geometric Mean (CD122)	Pe-Dex	Pe-Dex_CD8+
25	Acute	1779	Geometric Mean (CD122)	Pe-Dex	Pe-Dex_CD8+
81	Healthy	2379	Geometric Mean (CD122)	Pe-Dex	Pe-Dex_CD8+
199	Healthy	2165	Geometric Mean (CD122)	Pe-Dex	Pe-Dex_CD8+
25	6M	2639	Geometric Mean (CD122)	Pe-Dex	Pe-Dex_CD8+
25	12M	2302	Geometric Mean (CD122)	Pe-Dex	Pe-Dex_CD8+
129	Acute	3063	Geometric Mean (CD122)	Pe-Dex	Pe-Dex_CD8+
129	6M	2558	Geometric Mean (CD122)	Pe-Dex	Pe-Dex_CD8+
129	12M	2587	Geometric Mean (CD122)	Pe-Dex	Pe-Dex_CD8+
47	Acute	2820	Geometric Mean (CD122)	Pe-Dex	Pe-Dex_CD8+
47	6M	2729	Geometric Mean (CD122)	Pe-Dex	Pe-Dex_CD8+
47	12M	2541	Geometric Mean (CD122)	Pe-Dex	Pe-Dex_CD8+
71	Healthy	2154	Geometric Mean (CD122)	Pe-Dex	Pe-Dex_CD8+
84	Healthy	2469	Geometric Mean (CD122)	Pe-Dex	Pe-Dex_CD8+
86	Healthy	2241	Geometric Mean (CD122)	Pe-Dex	Pe-Dex_CD8+
214	Healthy	2713	Geometric Mean (CD122)	Pe-Dex	Pe-Dex_CD8+
200	Healthy	2549	Geometric Mean (CD122)	Pe-Dex	Pe-Dex_CD8+
85	Healthy	2743	Geometric Mean (CD122)	Pe-Dex	Pe-Dex_CD8+
1	Healthy	2860	Geometric Mean (CD122)	Pe-Dex	Pe-Dex_CD8+
213	Healthy	2666	Geometric Mean (CD122)	Pe-Dex	Pe-Dex_CD8+
89	Healthy	2572	Geometric Mean (CD122)	Pe-Dex	Pe-Dex_CD8+
79	Healthy	2424	Geometric Mean (CD122)	Pe-Dex	Pe-Dex_CD8+
193	Acute	3508	Geometric Mean (CD127)	Pe-Dex	Pe-Dex_CD8+
165	Acute	2542	Geometric Mean (CD127)	Pe-Dex	Pe-Dex_CD8+
165	6M	3011	Geometric Mean (CD127)	Pe-Dex	Pe-Dex_CD8+
165	12M	5306	Geometric Mean (CD127)	Pe-Dex	Pe-Dex_CD8+
193	6M	20519	Geometric Mean (CD127)	Pe-Dex	Pe-Dex_CD8+
193	12M	19601	Geometric Mean (CD127)	Pe-Dex	Pe-Dex_CD8+
29	Acute	4550	Geometric Mean (CD127)	Pe-Dex	Pe-Dex_CD8+
29	6M	6714	Geometric Mean (CD127)	Pe-Dex	Pe-Dex_CD8+
29	12M	15447	Geometric Mean (CD127)	Pe-Dex	Pe-Dex_CD8+
160	Acute	9194	Geometric Mean (CD127)	Pe-Dex	Pe-Dex_CD8+
160	6M	4244	Geometric Mean (CD127)	Pe-Dex	Pe-Dex_CD8+
160	12M	11001	Geometric Mean (CD127)	Pe-Dex	Pe-Dex_CD8+
167	Acute	8673	Geometric Mean (CD127)	Pe-Dex	Pe-Dex_CD8+
120	Acute	3914	Geometric Mean (CD127)	Pe-Dex	Pe-Dex_CD8+
120	6M	13673	Geometric Mean (CD127)	Pe-Dex	Pe-Dex_CD8+
120	12M	4077	Geometric Mean (CD127)	Pe-Dex	Pe-Dex_CD8+
167	6M	11359	Geometric Mean (CD127)	Pe-Dex	Pe-Dex_CD8+
167	12M	23966	Geometric Mean (CD127)	Pe-Dex	Pe-Dex_CD8+
180	Acute	11705	Geometric Mean (CD127)	Pe-Dex	Pe-Dex_CD8+
180	6M	7163	Geometric Mean (CD127)	Pe-Dex	Pe-Dex_CD8+
180	12M	13277	Geometric Mean (CD127)	Pe-Dex	Pe-Dex_CD8+
106	Acute	5144	Geometric Mean (CD127)	Pe-Dex	Pe-Dex_CD8+
106	6M	2322	Geometric Mean (CD127)	Pe-Dex	Pe-Dex_CD8+
106	12M	7284	Geometric Mean (CD127)	Pe-Dex	Pe-Dex_CD8+
124	Acute	4312	Geometric Mean (CD127)	Pe-Dex	Pe-Dex_CD8+
145	Acute	2511	Geometric Mean (CD127)	Pe-Dex	Pe-Dex_CD8+
145	6M	2602	Geometric Mean (CD127)	Pe-Dex	Pe-Dex_CD8+
145	12M	6220	Geometric Mean (CD127)	Pe-Dex	Pe-Dex_CD8+
124	6M	4901	Geometric Mean (CD127)	Pe-Dex	Pe-Dex_CD8+
124	12M	10986	Geometric Mean (CD127)	Pe-Dex	Pe-Dex_CD8+
140	12M	16336	Geometric Mean (CD127)	Pe-Dex	Pe-Dex_CD8+
142	Acute	12568	Geometric Mean (CD127)	Pe-Dex	Pe-Dex_CD8+
142	6M	14143	Geometric Mean (CD127)	Pe-Dex	Pe-Dex_CD8+
142	12M	10288	Geometric Mean (CD127)	Pe-Dex	Pe-Dex_CD8+
150	Acute	4578	Geometric Mean (CD127)	Pe-Dex	Pe-Dex_CD8+
150	6M	16445	Geometric Mean (CD127)	Pe-Dex	Pe-Dex_CD8+
150	12M	20983	Geometric Mean (CD127)	Pe-Dex	Pe-Dex_CD8+
152	Acute	2168	Geometric Mean (CD127)	Pe-Dex	Pe-Dex_CD8+
152	12M	11639	Geometric Mean (CD127)	Pe-Dex	Pe-Dex_CD8+
155	12M	9336	Geometric Mean (CD127)	Pe-Dex	Pe-Dex_CD8+
125	Acute	6116	Geometric Mean (CD127)	Pe-Dex	Pe-Dex_CD8+
146	Acute	5477	Geometric Mean (CD127)	Pe-Dex	Pe-Dex_CD8+
146	6M	1373	Geometric Mean (CD127)	Pe-Dex	Pe-Dex_CD8+
146	12M	12468	Geometric Mean (CD127)	Pe-Dex	Pe-Dex_CD8+
125	6M	5576	Geometric Mean (CD127)	Pe-Dex	Pe-Dex_CD8+
125	12M	8469	Geometric Mean (CD127)	Pe-Dex	Pe-Dex_CD8+
127	Acute	8425	Geometric Mean (CD127)	Pe-Dex	Pe-Dex_CD8+
127	6M	3541	Geometric Mean (CD127)	Pe-Dex	Pe-Dex_CD8+
127	12M	17355	Geometric Mean (CD127)	Pe-Dex	Pe-Dex_CD8+
131	Acute	13977	Geometric Mean (CD127)	Pe-Dex	Pe-Dex_CD8+
131	6M	10137	Geometric Mean (CD127)	Pe-Dex	Pe-Dex_CD8+
131	12M	12072	Geometric Mean (CD127)	Pe-Dex	Pe-Dex_CD8+
147	Acute	9535	Geometric Mean (CD127)	Pe-Dex	Pe-Dex_CD8+
50	Acute	26792	Geometric Mean (CD127)	Pe-Dex	Pe-Dex_CD8+
50	12M	4813	Geometric Mean (CD127)	Pe-Dex	Pe-Dex_CD8+
147	6M	12673	Geometric Mean (CD127)	Pe-Dex	Pe-Dex_CD8+
157	Acute	11460	Geometric Mean (CD127)	Pe-Dex	Pe-Dex_CD8+
157	12M	15722	Geometric Mean (CD127)	Pe-Dex	Pe-Dex_CD8+
27	Acute	17180	Geometric Mean (CD127)	Pe-Dex	Pe-Dex_CD8+
27	6M	9857	Geometric Mean (CD127)	Pe-Dex	Pe-Dex_CD8+
27	12M	17578	Geometric Mean (CD127)	Pe-Dex	Pe-Dex_CD8+
25	Acute	7985	Geometric Mean (CD127)	Pe-Dex	Pe-Dex_CD8+
81	Healthy	15282	Geometric Mean (CD127)	Pe-Dex	Pe-Dex_CD8+
199	Healthy	22483	Geometric Mean (CD127)	Pe-Dex	Pe-Dex_CD8+
25	6M	7201	Geometric Mean (CD127)	Pe-Dex	Pe-Dex_CD8+
25	12M	11779	Geometric Mean (CD127)	Pe-Dex	Pe-Dex_CD8+
129	Acute	2843	Geometric Mean (CD127)	Pe-Dex	Pe-Dex_CD8+
129	6M	4805	Geometric Mean (CD127)	Pe-Dex	Pe-Dex_CD8+
129	12M	16509	Geometric Mean (CD127)	Pe-Dex	Pe-Dex_CD8+
47	Acute	16681	Geometric Mean (CD127)	Pe-Dex	Pe-Dex_CD8+
47	6M	20507	Geometric Mean (CD127)	Pe-Dex	Pe-Dex_CD8+
47	12M	14499	Geometric Mean (CD127)	Pe-Dex	Pe-Dex_CD8+
71	Healthy	2387	Geometric Mean (CD127)	Pe-Dex	Pe-Dex_CD8+
84	Healthy	13288	Geometric Mean (CD127)	Pe-Dex	Pe-Dex_CD8+
86	Healthy	13036	Geometric Mean (CD127)	Pe-Dex	Pe-Dex_CD8+
214	Healthy	22438	Geometric Mean (CD127)	Pe-Dex	Pe-Dex_CD8+
200	Healthy	6564	Geometric Mean (CD127)	Pe-Dex	Pe-Dex_CD8+
85	Healthy	7829	Geometric Mean (CD127)	Pe-Dex	Pe-Dex_CD8+
1	Healthy	19577	Geometric Mean (CD127)	Pe-Dex	Pe-Dex_CD8+
213	Healthy	7443	Geometric Mean (CD127)	Pe-Dex	Pe-Dex_CD8+
89	Healthy	19568	Geometric Mean (CD127)	Pe-Dex	Pe-Dex_CD8+
79	Healthy	30650	Geometric Mean (CD127)	Pe-Dex	Pe-Dex_CD8+
193	Acute	2078	Geometric Mean (CD132)	Pe-Dex	Pe-Dex_CD8+
165	Acute	1296	Geometric Mean (CD132)	Pe-Dex	Pe-Dex_CD8+
165	6M	1465	Geometric Mean (CD132)	Pe-Dex	Pe-Dex_CD8+
165	12M	2513	Geometric Mean (CD132)	Pe-Dex	Pe-Dex_CD8+
193	6M	3063	Geometric Mean (CD132)	Pe-Dex	Pe-Dex_CD8+
193	12M	2653	Geometric Mean (CD132)	Pe-Dex	Pe-Dex_CD8+
29	Acute	1874	Geometric Mean (CD132)	Pe-Dex	Pe-Dex_CD8+
29	6M	966	Geometric Mean (CD132)	Pe-Dex	Pe-Dex_CD8+
29	12M	2521	Geometric Mean (CD132)	Pe-Dex	Pe-Dex_CD8+
160	Acute	1799	Geometric Mean (CD132)	Pe-Dex	Pe-Dex_CD8+
160	6M	1669	Geometric Mean (CD132)	Pe-Dex	Pe-Dex_CD8+
160	12M	2067	Geometric Mean (CD132)	Pe-Dex	Pe-Dex_CD8+
167	Acute	1797	Geometric Mean (CD132)	Pe-Dex	Pe-Dex_CD8+
120	Acute	677	Geometric Mean (CD132)	Pe-Dex	Pe-Dex_CD8+
120	6M	1934	Geometric Mean (CD132)	Pe-Dex	Pe-Dex_CD8+
120	12M	1938	Geometric Mean (CD132)	Pe-Dex	Pe-Dex_CD8+
167	6M	2361	Geometric Mean (CD132)	Pe-Dex	Pe-Dex_CD8+
167	12M	2584	Geometric Mean (CD132)	Pe-Dex	Pe-Dex_CD8+
180	Acute	2381	Geometric Mean (CD132)	Pe-Dex	Pe-Dex_CD8+
180	6M	742	Geometric Mean (CD132)	Pe-Dex	Pe-Dex_CD8+
180	12M	996	Geometric Mean (CD132)	Pe-Dex	Pe-Dex_CD8+
106	Acute	1731	Geometric Mean (CD132)	Pe-Dex	Pe-Dex_CD8+
106	6M	1076	Geometric Mean (CD132)	Pe-Dex	Pe-Dex_CD8+
106	12M	1057	Geometric Mean (CD132)	Pe-Dex	Pe-Dex_CD8+
124	Acute	2346	Geometric Mean (CD132)	Pe-Dex	Pe-Dex_CD8+
145	Acute	1740	Geometric Mean (CD132)	Pe-Dex	Pe-Dex_CD8+
145	6M	1109	Geometric Mean (CD132)	Pe-Dex	Pe-Dex_CD8+
145	12M	3111	Geometric Mean (CD132)	Pe-Dex	Pe-Dex_CD8+
124	6M	1227	Geometric Mean (CD132)	Pe-Dex	Pe-Dex_CD8+
124	12M	2439	Geometric Mean (CD132)	Pe-Dex	Pe-Dex_CD8+
140	12M	2873	Geometric Mean (CD132)	Pe-Dex	Pe-Dex_CD8+
142	Acute	2230	Geometric Mean (CD132)	Pe-Dex	Pe-Dex_CD8+
142	6M	2274	Geometric Mean (CD132)	Pe-Dex	Pe-Dex_CD8+
142	12M	3090	Geometric Mean (CD132)	Pe-Dex	Pe-Dex_CD8+
150	Acute	4435	Geometric Mean (CD132)	Pe-Dex	Pe-Dex_CD8+
150	6M	2716	Geometric Mean (CD132)	Pe-Dex	Pe-Dex_CD8+
150	12M	3501	Geometric Mean (CD132)	Pe-Dex	Pe-Dex_CD8+
152	Acute	1136	Geometric Mean (CD132)	Pe-Dex	Pe-Dex_CD8+
152	12M	2231	Geometric Mean (CD132)	Pe-Dex	Pe-Dex_CD8+
155	12M	3138	Geometric Mean (CD132)	Pe-Dex	Pe-Dex_CD8+
125	Acute	3152	Geometric Mean (CD132)	Pe-Dex	Pe-Dex_CD8+
146	Acute	1478	Geometric Mean (CD132)	Pe-Dex	Pe-Dex_CD8+
146	6M	504	Geometric Mean (CD132)	Pe-Dex	Pe-Dex_CD8+
146	12M	3104	Geometric Mean (CD132)	Pe-Dex	Pe-Dex_CD8+
125	6M	1469	Geometric Mean (CD132)	Pe-Dex	Pe-Dex_CD8+
125	12M	2428	Geometric Mean (CD132)	Pe-Dex	Pe-Dex_CD8+
127	Acute	2477	Geometric Mean (CD132)	Pe-Dex	Pe-Dex_CD8+
127	6M	1113	Geometric Mean (CD132)	Pe-Dex	Pe-Dex_CD8+
127	12M	2663	Geometric Mean (CD132)	Pe-Dex	Pe-Dex_CD8+
131	Acute	2221	Geometric Mean (CD132)	Pe-Dex	Pe-Dex_CD8+
131	6M	1847	Geometric Mean (CD132)	Pe-Dex	Pe-Dex_CD8+
131	12M	1784	Geometric Mean (CD132)	Pe-Dex	Pe-Dex_CD8+
147	Acute	2664	Geometric Mean (CD132)	Pe-Dex	Pe-Dex_CD8+
50	Acute	2366	Geometric Mean (CD132)	Pe-Dex	Pe-Dex_CD8+
50	12M	1020	Geometric Mean (CD132)	Pe-Dex	Pe-Dex_CD8+
147	6M	1704	Geometric Mean (CD132)	Pe-Dex	Pe-Dex_CD8+
157	Acute	2641	Geometric Mean (CD132)	Pe-Dex	Pe-Dex_CD8+
157	12M	2367	Geometric Mean (CD132)	Pe-Dex	Pe-Dex_CD8+
27	Acute	2188	Geometric Mean (CD132)	Pe-Dex	Pe-Dex_CD8+
27	6M	1910	Geometric Mean (CD132)	Pe-Dex	Pe-Dex_CD8+
27	12M	3355	Geometric Mean (CD132)	Pe-Dex	Pe-Dex_CD8+
25	Acute	2053	Geometric Mean (CD132)	Pe-Dex	Pe-Dex_CD8+
81	Healthy	2154	Geometric Mean (CD132)	Pe-Dex	Pe-Dex_CD8+
199	Healthy	2095	Geometric Mean (CD132)	Pe-Dex	Pe-Dex_CD8+
25	6M	2387	Geometric Mean (CD132)	Pe-Dex	Pe-Dex_CD8+
25	12M	3273	Geometric Mean (CD132)	Pe-Dex	Pe-Dex_CD8+
129	Acute	1148	Geometric Mean (CD132)	Pe-Dex	Pe-Dex_CD8+
129	6M	1766	Geometric Mean (CD132)	Pe-Dex	Pe-Dex_CD8+
129	12M	2916	Geometric Mean (CD132)	Pe-Dex	Pe-Dex_CD8+
47	Acute	2338	Geometric Mean (CD132)	Pe-Dex	Pe-Dex_CD8+
47	6M	3410	Geometric Mean (CD132)	Pe-Dex	Pe-Dex_CD8+
47	12M	2701	Geometric Mean (CD132)	Pe-Dex	Pe-Dex_CD8+
71	Healthy	982	Geometric Mean (CD132)	Pe-Dex	Pe-Dex_CD8+
84	Healthy	1717	Geometric Mean (CD132)	Pe-Dex	Pe-Dex_CD8+
86	Healthy	1694	Geometric Mean (CD132)	Pe-Dex	Pe-Dex_CD8+
214	Healthy	1533	Geometric Mean (CD132)	Pe-Dex	Pe-Dex_CD8+
200	Healthy	1953	Geometric Mean (CD132)	Pe-Dex	Pe-Dex_CD8+
85	Healthy	1964	Geometric Mean (CD132)	Pe-Dex	Pe-Dex_CD8+
1	Healthy	2426	Geometric Mean (CD132)	Pe-Dex	Pe-Dex_CD8+
213	Healthy	1625	Geometric Mean (CD132)	Pe-Dex	Pe-Dex_CD8+
89	Healthy	2173	Geometric Mean (CD132)	Pe-Dex	Pe-Dex_CD8+
79	Healthy	2802	Geometric Mean (CD132)	Pe-Dex	Pe-Dex_CD8+
193	Acute	952	Geometric Mean (CD25)	Pe-Dex	Pe-Dex_CD8+
165	Acute	914	Geometric Mean (CD25)	Pe-Dex	Pe-Dex_CD8+
165	6M	987	Geometric Mean (CD25)	Pe-Dex	Pe-Dex_CD8+
165	12M	795	Geometric Mean (CD25)	Pe-Dex	Pe-Dex_CD8+
193	6M	846	Geometric Mean (CD25)	Pe-Dex	Pe-Dex_CD8+
193	12M	821	Geometric Mean (CD25)	Pe-Dex	Pe-Dex_CD8+
29	Acute	988	Geometric Mean (CD25)	Pe-Dex	Pe-Dex_CD8+
29	6M	869	Geometric Mean (CD25)	Pe-Dex	Pe-Dex_CD8+
29	12M	790	Geometric Mean (CD25)	Pe-Dex	Pe-Dex_CD8+
160	Acute	876	Geometric Mean (CD25)	Pe-Dex	Pe-Dex_CD8+
160	6M	1055	Geometric Mean (CD25)	Pe-Dex	Pe-Dex_CD8+
160	12M	1143	Geometric Mean (CD25)	Pe-Dex	Pe-Dex_CD8+
167	Acute	1515	Geometric Mean (CD25)	Pe-Dex	Pe-Dex_CD8+
120	Acute	1401	Geometric Mean (CD25)	Pe-Dex	Pe-Dex_CD8+
120	6M	1112	Geometric Mean (CD25)	Pe-Dex	Pe-Dex_CD8+
120	12M	689	Geometric Mean (CD25)	Pe-Dex	Pe-Dex_CD8+
167	6M	982	Geometric Mean (CD25)	Pe-Dex	Pe-Dex_CD8+
167	12M	1083	Geometric Mean (CD25)	Pe-Dex	Pe-Dex_CD8+
180	Acute	823	Geometric Mean (CD25)	Pe-Dex	Pe-Dex_CD8+
180	6M	1287	Geometric Mean (CD25)	Pe-Dex	Pe-Dex_CD8+
180	12M	1145	Geometric Mean (CD25)	Pe-Dex	Pe-Dex_CD8+
106	Acute	1332	Geometric Mean (CD25)	Pe-Dex	Pe-Dex_CD8+
106	6M	1001	Geometric Mean (CD25)	Pe-Dex	Pe-Dex_CD8+
106	12M	868	Geometric Mean (CD25)	Pe-Dex	Pe-Dex_CD8+
124	Acute	1034	Geometric Mean (CD25)	Pe-Dex	Pe-Dex_CD8+
145	Acute	933	Geometric Mean (CD25)	Pe-Dex	Pe-Dex_CD8+
145	6M	910	Geometric Mean (CD25)	Pe-Dex	Pe-Dex_CD8+
145	12M	822	Geometric Mean (CD25)	Pe-Dex	Pe-Dex_CD8+
124	6M	799	Geometric Mean (CD25)	Pe-Dex	Pe-Dex_CD8+
124	12M	835	Geometric Mean (CD25)	Pe-Dex	Pe-Dex_CD8+
140	12M	934	Geometric Mean (CD25)	Pe-Dex	Pe-Dex_CD8+
142	Acute	1025	Geometric Mean (CD25)	Pe-Dex	Pe-Dex_CD8+
142	6M	1005	Geometric Mean (CD25)	Pe-Dex	Pe-Dex_CD8+
142	12M	700	Geometric Mean (CD25)	Pe-Dex	Pe-Dex_CD8+
150	Acute	1435	Geometric Mean (CD25)	Pe-Dex	Pe-Dex_CD8+
150	6M	853	Geometric Mean (CD25)	Pe-Dex	Pe-Dex_CD8+
150	12M	719	Geometric Mean (CD25)	Pe-Dex	Pe-Dex_CD8+
152	Acute	1131	Geometric Mean (CD25)	Pe-Dex	Pe-Dex_CD8+
152	12M	757	Geometric Mean (CD25)	Pe-Dex	Pe-Dex_CD8+
155	12M	790	Geometric Mean (CD25)	Pe-Dex	Pe-Dex_CD8+
125	Acute	785	Geometric Mean (CD25)	Pe-Dex	Pe-Dex_CD8+
146	Acute	987	Geometric Mean (CD25)	Pe-Dex	Pe-Dex_CD8+
146	6M	1074	Geometric Mean (CD25)	Pe-Dex	Pe-Dex_CD8+
146	12M	1323	Geometric Mean (CD25)	Pe-Dex	Pe-Dex_CD8+
125	6M	1126	Geometric Mean (CD25)	Pe-Dex	Pe-Dex_CD8+
125	12M	1084	Geometric Mean (CD25)	Pe-Dex	Pe-Dex_CD8+
127	Acute	1161	Geometric Mean (CD25)	Pe-Dex	Pe-Dex_CD8+
127	6M	1163	Geometric Mean (CD25)	Pe-Dex	Pe-Dex_CD8+
127	12M	1042	Geometric Mean (CD25)	Pe-Dex	Pe-Dex_CD8+
131	Acute	1199	Geometric Mean (CD25)	Pe-Dex	Pe-Dex_CD8+
131	6M	1209	Geometric Mean (CD25)	Pe-Dex	Pe-Dex_CD8+
131	12M	1020	Geometric Mean (CD25)	Pe-Dex	Pe-Dex_CD8+
147	Acute	930	Geometric Mean (CD25)	Pe-Dex	Pe-Dex_CD8+
50	Acute	734	Geometric Mean (CD25)	Pe-Dex	Pe-Dex_CD8+
50	12M	767	Geometric Mean (CD25)	Pe-Dex	Pe-Dex_CD8+
147	6M	1050	Geometric Mean (CD25)	Pe-Dex	Pe-Dex_CD8+
157	Acute	1085	Geometric Mean (CD25)	Pe-Dex	Pe-Dex_CD8+
157	12M	1123	Geometric Mean (CD25)	Pe-Dex	Pe-Dex_CD8+
27	Acute	1014	Geometric Mean (CD25)	Pe-Dex	Pe-Dex_CD8+
27	6M	1280	Geometric Mean (CD25)	Pe-Dex	Pe-Dex_CD8+
27	12M	1013	Geometric Mean (CD25)	Pe-Dex	Pe-Dex_CD8+
25	Acute	1183	Geometric Mean (CD25)	Pe-Dex	Pe-Dex_CD8+
81	Healthy	1007	Geometric Mean (CD25)	Pe-Dex	Pe-Dex_CD8+
199	Healthy	1026	Geometric Mean (CD25)	Pe-Dex	Pe-Dex_CD8+
25	6M	1131	Geometric Mean (CD25)	Pe-Dex	Pe-Dex_CD8+
25	12M	860	Geometric Mean (CD25)	Pe-Dex	Pe-Dex_CD8+
129	Acute	1342	Geometric Mean (CD25)	Pe-Dex	Pe-Dex_CD8+
129	6M	1182	Geometric Mean (CD25)	Pe-Dex	Pe-Dex_CD8+
129	12M	648	Geometric Mean (CD25)	Pe-Dex	Pe-Dex_CD8+
47	Acute	1114	Geometric Mean (CD25)	Pe-Dex	Pe-Dex_CD8+
47	6M	1313	Geometric Mean (CD25)	Pe-Dex	Pe-Dex_CD8+
47	12M	1220	Geometric Mean (CD25)	Pe-Dex	Pe-Dex_CD8+
71	Healthy	1002	Geometric Mean (CD25)	Pe-Dex	Pe-Dex_CD8+
84	Healthy	1160	Geometric Mean (CD25)	Pe-Dex	Pe-Dex_CD8+
86	Healthy	1084	Geometric Mean (CD25)	Pe-Dex	Pe-Dex_CD8+
214	Healthy	1288	Geometric Mean (CD25)	Pe-Dex	Pe-Dex_CD8+
200	Healthy	997	Geometric Mean (CD25)	Pe-Dex	Pe-Dex_CD8+
85	Healthy	1247	Geometric Mean (CD25)	Pe-Dex	Pe-Dex_CD8+
1	Healthy	1166	Geometric Mean (CD25)	Pe-Dex	Pe-Dex_CD8+
213	Healthy	1015	Geometric Mean (CD25)	Pe-Dex	Pe-Dex_CD8+
89	Healthy	1328	Geometric Mean (CD25)	Pe-Dex	Pe-Dex_CD8+
79	Healthy	1403	Geometric Mean (CD25)	Pe-Dex	Pe-Dex_CD8+
193	Acute	14981	Geometric Mean (CD38)	Pe-Dex	Pe-Dex_CD8+
165	Acute	1045	Geometric Mean (CD38)	Pe-Dex	Pe-Dex_CD8+
165	6M	1076	Geometric Mean (CD38)	Pe-Dex	Pe-Dex_CD8+
165	12M	1137	Geometric Mean (CD38)	Pe-Dex	Pe-Dex_CD8+
193	6M	595	Geometric Mean (CD38)	Pe-Dex	Pe-Dex_CD8+
193	12M	483	Geometric Mean (CD38)	Pe-Dex	Pe-Dex_CD8+
29	Acute	1189	Geometric Mean (CD38)	Pe-Dex	Pe-Dex_CD8+
29	6M	770	Geometric Mean (CD38)	Pe-Dex	Pe-Dex_CD8+
29	12M	548	Geometric Mean (CD38)	Pe-Dex	Pe-Dex_CD8+
160	Acute	816	Geometric Mean (CD38)	Pe-Dex	Pe-Dex_CD8+
160	6M	1328	Geometric Mean (CD38)	Pe-Dex	Pe-Dex_CD8+
160	12M	1188	Geometric Mean (CD38)	Pe-Dex	Pe-Dex_CD8+
167	Acute	2026	Geometric Mean (CD38)	Pe-Dex	Pe-Dex_CD8+
120	Acute	8392	Geometric Mean (CD38)	Pe-Dex	Pe-Dex_CD8+
120	6M	1645	Geometric Mean (CD38)	Pe-Dex	Pe-Dex_CD8+
120	12M	1700	Geometric Mean (CD38)	Pe-Dex	Pe-Dex_CD8+
167	6M	631	Geometric Mean (CD38)	Pe-Dex	Pe-Dex_CD8+
167	12M	1006	Geometric Mean (CD38)	Pe-Dex	Pe-Dex_CD8+
180	Acute	1334	Geometric Mean (CD38)	Pe-Dex	Pe-Dex_CD8+
180	6M	977	Geometric Mean (CD38)	Pe-Dex	Pe-Dex_CD8+
180	12M	437	Geometric Mean (CD38)	Pe-Dex	Pe-Dex_CD8+
106	Acute	5436	Geometric Mean (CD38)	Pe-Dex	Pe-Dex_CD8+
106	6M	2578	Geometric Mean (CD38)	Pe-Dex	Pe-Dex_CD8+
106	12M	874	Geometric Mean (CD38)	Pe-Dex	Pe-Dex_CD8+
124	Acute	1982	Geometric Mean (CD38)	Pe-Dex	Pe-Dex_CD8+
145	Acute	18121	Geometric Mean (CD38)	Pe-Dex	Pe-Dex_CD8+
145	6M	1454	Geometric Mean (CD38)	Pe-Dex	Pe-Dex_CD8+
145	12M	1737	Geometric Mean (CD38)	Pe-Dex	Pe-Dex_CD8+
124	6M	1141	Geometric Mean (CD38)	Pe-Dex	Pe-Dex_CD8+
124	12M	982	Geometric Mean (CD38)	Pe-Dex	Pe-Dex_CD8+
140	12M	2080	Geometric Mean (CD38)	Pe-Dex	Pe-Dex_CD8+
142	Acute	1438	Geometric Mean (CD38)	Pe-Dex	Pe-Dex_CD8+
142	6M	483	Geometric Mean (CD38)	Pe-Dex	Pe-Dex_CD8+
142	12M	751	Geometric Mean (CD38)	Pe-Dex	Pe-Dex_CD8+
150	Acute	18633	Geometric Mean (CD38)	Pe-Dex	Pe-Dex_CD8+
150	6M	640	Geometric Mean (CD38)	Pe-Dex	Pe-Dex_CD8+
150	12M	1064	Geometric Mean (CD38)	Pe-Dex	Pe-Dex_CD8+
152	Acute	18719	Geometric Mean (CD38)	Pe-Dex	Pe-Dex_CD8+
152	12M	1341	Geometric Mean (CD38)	Pe-Dex	Pe-Dex_CD8+
155	12M	1599	Geometric Mean (CD38)	Pe-Dex	Pe-Dex_CD8+
125	Acute	1578	Geometric Mean (CD38)	Pe-Dex	Pe-Dex_CD8+
146	Acute	1284	Geometric Mean (CD38)	Pe-Dex	Pe-Dex_CD8+
146	6M	1177	Geometric Mean (CD38)	Pe-Dex	Pe-Dex_CD8+
146	12M	535	Geometric Mean (CD38)	Pe-Dex	Pe-Dex_CD8+
125	6M	764	Geometric Mean (CD38)	Pe-Dex	Pe-Dex_CD8+
125	12M	1222	Geometric Mean (CD38)	Pe-Dex	Pe-Dex_CD8+
127	Acute	660	Geometric Mean (CD38)	Pe-Dex	Pe-Dex_CD8+
127	6M	1241	Geometric Mean (CD38)	Pe-Dex	Pe-Dex_CD8+
127	12M	736	Geometric Mean (CD38)	Pe-Dex	Pe-Dex_CD8+
131	Acute	633	Geometric Mean (CD38)	Pe-Dex	Pe-Dex_CD8+
131	6M	813	Geometric Mean (CD38)	Pe-Dex	Pe-Dex_CD8+
131	12M	511	Geometric Mean (CD38)	Pe-Dex	Pe-Dex_CD8+
147	Acute	782	Geometric Mean (CD38)	Pe-Dex	Pe-Dex_CD8+
50	Acute	508	Geometric Mean (CD38)	Pe-Dex	Pe-Dex_CD8+
50	12M	429	Geometric Mean (CD38)	Pe-Dex	Pe-Dex_CD8+
147	6M	554	Geometric Mean (CD38)	Pe-Dex	Pe-Dex_CD8+
157	Acute	554	Geometric Mean (CD38)	Pe-Dex	Pe-Dex_CD8+
157	12M	463	Geometric Mean (CD38)	Pe-Dex	Pe-Dex_CD8+
27	Acute	512	Geometric Mean (CD38)	Pe-Dex	Pe-Dex_CD8+
27	6M	607	Geometric Mean (CD38)	Pe-Dex	Pe-Dex_CD8+
27	12M	239	Geometric Mean (CD38)	Pe-Dex	Pe-Dex_CD8+
25	Acute	264	Geometric Mean (CD38)	Pe-Dex	Pe-Dex_CD8+
81	Healthy	921	Geometric Mean (CD38)	Pe-Dex	Pe-Dex_CD8+
199	Healthy	288	Geometric Mean (CD38)	Pe-Dex	Pe-Dex_CD8+
25	6M	986	Geometric Mean (CD38)	Pe-Dex	Pe-Dex_CD8+
25	12M	1311	Geometric Mean (CD38)	Pe-Dex	Pe-Dex_CD8+
129	Acute	2045	Geometric Mean (CD38)	Pe-Dex	Pe-Dex_CD8+
129	6M	1272	Geometric Mean (CD38)	Pe-Dex	Pe-Dex_CD8+
129	12M	1188	Geometric Mean (CD38)	Pe-Dex	Pe-Dex_CD8+
47	Acute	798	Geometric Mean (CD38)	Pe-Dex	Pe-Dex_CD8+
47	6M	741	Geometric Mean (CD38)	Pe-Dex	Pe-Dex_CD8+
47	12M	630	Geometric Mean (CD38)	Pe-Dex	Pe-Dex_CD8+
71	Healthy	1473	Geometric Mean (CD38)	Pe-Dex	Pe-Dex_CD8+
84	Healthy	899	Geometric Mean (CD38)	Pe-Dex	Pe-Dex_CD8+
86	Healthy	603	Geometric Mean (CD38)	Pe-Dex	Pe-Dex_CD8+
214	Healthy	777	Geometric Mean (CD38)	Pe-Dex	Pe-Dex_CD8+
200	Healthy	1002	Geometric Mean (CD38)	Pe-Dex	Pe-Dex_CD8+
85	Healthy	552	Geometric Mean (CD38)	Pe-Dex	Pe-Dex_CD8+
1	Healthy	821	Geometric Mean (CD38)	Pe-Dex	Pe-Dex_CD8+
213	Healthy	747	Geometric Mean (CD38)	Pe-Dex	Pe-Dex_CD8+
89	Healthy	561	Geometric Mean (CD38)	Pe-Dex	Pe-Dex_CD8+
79	Healthy	127	Geometric Mean (CD38)	Pe-Dex	Pe-Dex_CD8+
193	Acute	24754	Geometric Mean (GzmB)	Pe-Dex	Pe-Dex_CD8+
165	Acute	25489	Geometric Mean (GzmB)	Pe-Dex	Pe-Dex_CD8+
165	6M	27126	Geometric Mean (GzmB)	Pe-Dex	Pe-Dex_CD8+
165	12M	12479	Geometric Mean (GzmB)	Pe-Dex	Pe-Dex_CD8+
193	6M	6063	Geometric Mean (GzmB)	Pe-Dex	Pe-Dex_CD8+
193	12M	5075	Geometric Mean (GzmB)	Pe-Dex	Pe-Dex_CD8+
29	Acute	19452	Geometric Mean (GzmB)	Pe-Dex	Pe-Dex_CD8+
29	6M	18200	Geometric Mean (GzmB)	Pe-Dex	Pe-Dex_CD8+
29	12M	7612	Geometric Mean (GzmB)	Pe-Dex	Pe-Dex_CD8+
160	Acute	24549	Geometric Mean (GzmB)	Pe-Dex	Pe-Dex_CD8+
160	6M	35310	Geometric Mean (GzmB)	Pe-Dex	Pe-Dex_CD8+
160	12M	12872	Geometric Mean (GzmB)	Pe-Dex	Pe-Dex_CD8+
167	Acute	1532	Geometric Mean (GzmB)	Pe-Dex	Pe-Dex_CD8+
120	Acute	15321	Geometric Mean (GzmB)	Pe-Dex	Pe-Dex_CD8+
120	6M	7556	Geometric Mean (GzmB)	Pe-Dex	Pe-Dex_CD8+
120	12M	17544	Geometric Mean (GzmB)	Pe-Dex	Pe-Dex_CD8+
167	6M	3221	Geometric Mean (GzmB)	Pe-Dex	Pe-Dex_CD8+
167	12M	3676	Geometric Mean (GzmB)	Pe-Dex	Pe-Dex_CD8+
180	Acute	4503	Geometric Mean (GzmB)	Pe-Dex	Pe-Dex_CD8+
180	6M	6251	Geometric Mean (GzmB)	Pe-Dex	Pe-Dex_CD8+
180	12M	5024	Geometric Mean (GzmB)	Pe-Dex	Pe-Dex_CD8+
106	Acute	11329	Geometric Mean (GzmB)	Pe-Dex	Pe-Dex_CD8+
106	6M	29671	Geometric Mean (GzmB)	Pe-Dex	Pe-Dex_CD8+
106	12M	8886	Geometric Mean (GzmB)	Pe-Dex	Pe-Dex_CD8+
124	Acute	8644	Geometric Mean (GzmB)	Pe-Dex	Pe-Dex_CD8+
145	Acute	33856	Geometric Mean (GzmB)	Pe-Dex	Pe-Dex_CD8+
145	6M	18165	Geometric Mean (GzmB)	Pe-Dex	Pe-Dex_CD8+
145	12M	14819	Geometric Mean (GzmB)	Pe-Dex	Pe-Dex_CD8+
124	6M	43512	Geometric Mean (GzmB)	Pe-Dex	Pe-Dex_CD8+
124	12M	20056	Geometric Mean (GzmB)	Pe-Dex	Pe-Dex_CD8+
140	12M	7082	Geometric Mean (GzmB)	Pe-Dex	Pe-Dex_CD8+
142	Acute	6514	Geometric Mean (GzmB)	Pe-Dex	Pe-Dex_CD8+
142	6M	3720	Geometric Mean (GzmB)	Pe-Dex	Pe-Dex_CD8+
142	12M	6980	Geometric Mean (GzmB)	Pe-Dex	Pe-Dex_CD8+
150	Acute	12821	Geometric Mean (GzmB)	Pe-Dex	Pe-Dex_CD8+
150	6M	3337	Geometric Mean (GzmB)	Pe-Dex	Pe-Dex_CD8+
150	12M	5300	Geometric Mean (GzmB)	Pe-Dex	Pe-Dex_CD8+
152	Acute	19227	Geometric Mean (GzmB)	Pe-Dex	Pe-Dex_CD8+
152	12M	9742	Geometric Mean (GzmB)	Pe-Dex	Pe-Dex_CD8+
155	12M	11914	Geometric Mean (GzmB)	Pe-Dex	Pe-Dex_CD8+
125	Acute	12815	Geometric Mean (GzmB)	Pe-Dex	Pe-Dex_CD8+
146	Acute	26972	Geometric Mean (GzmB)	Pe-Dex	Pe-Dex_CD8+
146	6M	88436	Geometric Mean (GzmB)	Pe-Dex	Pe-Dex_CD8+
146	12M	15521	Geometric Mean (GzmB)	Pe-Dex	Pe-Dex_CD8+
125	6M	17353	Geometric Mean (GzmB)	Pe-Dex	Pe-Dex_CD8+
125	12M	15905	Geometric Mean (GzmB)	Pe-Dex	Pe-Dex_CD8+
127	Acute	10656	Geometric Mean (GzmB)	Pe-Dex	Pe-Dex_CD8+
127	6M	26012	Geometric Mean (GzmB)	Pe-Dex	Pe-Dex_CD8+
127	12M	13857	Geometric Mean (GzmB)	Pe-Dex	Pe-Dex_CD8+
131	Acute	12435	Geometric Mean (GzmB)	Pe-Dex	Pe-Dex_CD8+
131	6M	11540	Geometric Mean (GzmB)	Pe-Dex	Pe-Dex_CD8+
131	12M	15263	Geometric Mean (GzmB)	Pe-Dex	Pe-Dex_CD8+
147	Acute	6745	Geometric Mean (GzmB)	Pe-Dex	Pe-Dex_CD8+
50	Acute	7453	Geometric Mean (GzmB)	Pe-Dex	Pe-Dex_CD8+
50	12M	21149	Geometric Mean (GzmB)	Pe-Dex	Pe-Dex_CD8+
147	6M	12701	Geometric Mean (GzmB)	Pe-Dex	Pe-Dex_CD8+
157	Acute	10008	Geometric Mean (GzmB)	Pe-Dex	Pe-Dex_CD8+
157	12M	9143	Geometric Mean (GzmB)	Pe-Dex	Pe-Dex_CD8+
27	Acute	5578	Geometric Mean (GzmB)	Pe-Dex	Pe-Dex_CD8+
27	6M	17864	Geometric Mean (GzmB)	Pe-Dex	Pe-Dex_CD8+
27	12M	9966	Geometric Mean (GzmB)	Pe-Dex	Pe-Dex_CD8+
25	Acute	7539	Geometric Mean (GzmB)	Pe-Dex	Pe-Dex_CD8+
81	Healthy	4549	Geometric Mean (GzmB)	Pe-Dex	Pe-Dex_CD8+
199	Healthy	8714	Geometric Mean (GzmB)	Pe-Dex	Pe-Dex_CD8+
25	6M	7173	Geometric Mean (GzmB)	Pe-Dex	Pe-Dex_CD8+
25	12M	6583	Geometric Mean (GzmB)	Pe-Dex	Pe-Dex_CD8+
129	Acute	44143	Geometric Mean (GzmB)	Pe-Dex	Pe-Dex_CD8+
129	6M	26001	Geometric Mean (GzmB)	Pe-Dex	Pe-Dex_CD8+
129	12M	9732	Geometric Mean (GzmB)	Pe-Dex	Pe-Dex_CD8+
47	Acute	9043	Geometric Mean (GzmB)	Pe-Dex	Pe-Dex_CD8+
47	6M	5249	Geometric Mean (GzmB)	Pe-Dex	Pe-Dex_CD8+
47	12M	4940	Geometric Mean (GzmB)	Pe-Dex	Pe-Dex_CD8+
71	Healthy	47464	Geometric Mean (GzmB)	Pe-Dex	Pe-Dex_CD8+
84	Healthy	19385	Geometric Mean (GzmB)	Pe-Dex	Pe-Dex_CD8+
86	Healthy	13518	Geometric Mean (GzmB)	Pe-Dex	Pe-Dex_CD8+
214	Healthy	2566	Geometric Mean (GzmB)	Pe-Dex	Pe-Dex_CD8+
200	Healthy	22091	Geometric Mean (GzmB)	Pe-Dex	Pe-Dex_CD8+
85	Healthy	18962	Geometric Mean (GzmB)	Pe-Dex	Pe-Dex_CD8+
1	Healthy	11789	Geometric Mean (GzmB)	Pe-Dex	Pe-Dex_CD8+
213	Healthy	18300	Geometric Mean (GzmB)	Pe-Dex	Pe-Dex_CD8+
89	Healthy	5860	Geometric Mean (GzmB)	Pe-Dex	Pe-Dex_CD8+
79	Healthy	3799	Geometric Mean (GzmB)	Pe-Dex	Pe-Dex_CD8+
193	Acute	8022	Geometric Mean (HLA-DR)	Pe-Dex	Pe-Dex_CD8+
165	Acute	2145	Geometric Mean (HLA-DR)	Pe-Dex	Pe-Dex_CD8+
165	6M	1900	Geometric Mean (HLA-DR)	Pe-Dex	Pe-Dex_CD8+
165	12M	2546	Geometric Mean (HLA-DR)	Pe-Dex	Pe-Dex_CD8+
193	6M	1255	Geometric Mean (HLA-DR)	Pe-Dex	Pe-Dex_CD8+
193	12M	1083	Geometric Mean (HLA-DR)	Pe-Dex	Pe-Dex_CD8+
29	Acute	1130	Geometric Mean (HLA-DR)	Pe-Dex	Pe-Dex_CD8+
29	6M	1204	Geometric Mean (HLA-DR)	Pe-Dex	Pe-Dex_CD8+
29	12M	1220	Geometric Mean (HLA-DR)	Pe-Dex	Pe-Dex_CD8+
160	Acute	1263	Geometric Mean (HLA-DR)	Pe-Dex	Pe-Dex_CD8+
160	6M	2014	Geometric Mean (HLA-DR)	Pe-Dex	Pe-Dex_CD8+
160	12M	1193	Geometric Mean (HLA-DR)	Pe-Dex	Pe-Dex_CD8+
167	Acute	1242	Geometric Mean (HLA-DR)	Pe-Dex	Pe-Dex_CD8+
120	Acute	2931	Geometric Mean (HLA-DR)	Pe-Dex	Pe-Dex_CD8+
120	6M	1356	Geometric Mean (HLA-DR)	Pe-Dex	Pe-Dex_CD8+
120	12M	2382	Geometric Mean (HLA-DR)	Pe-Dex	Pe-Dex_CD8+
167	6M	1870	Geometric Mean (HLA-DR)	Pe-Dex	Pe-Dex_CD8+
167	12M	1240	Geometric Mean (HLA-DR)	Pe-Dex	Pe-Dex_CD8+
180	Acute	1397	Geometric Mean (HLA-DR)	Pe-Dex	Pe-Dex_CD8+
180	6M	1455	Geometric Mean (HLA-DR)	Pe-Dex	Pe-Dex_CD8+
180	12M	1321	Geometric Mean (HLA-DR)	Pe-Dex	Pe-Dex_CD8+
106	Acute	5949	Geometric Mean (HLA-DR)	Pe-Dex	Pe-Dex_CD8+
106	6M	1966	Geometric Mean (HLA-DR)	Pe-Dex	Pe-Dex_CD8+
106	12M	1242	Geometric Mean (HLA-DR)	Pe-Dex	Pe-Dex_CD8+
124	Acute	1967	Geometric Mean (HLA-DR)	Pe-Dex	Pe-Dex_CD8+
145	Acute	8248	Geometric Mean (HLA-DR)	Pe-Dex	Pe-Dex_CD8+
145	6M	1001	Geometric Mean (HLA-DR)	Pe-Dex	Pe-Dex_CD8+
145	12M	1504	Geometric Mean (HLA-DR)	Pe-Dex	Pe-Dex_CD8+
124	6M	1038	Geometric Mean (HLA-DR)	Pe-Dex	Pe-Dex_CD8+
124	12M	1228	Geometric Mean (HLA-DR)	Pe-Dex	Pe-Dex_CD8+
140	12M	1649	Geometric Mean (HLA-DR)	Pe-Dex	Pe-Dex_CD8+
142	Acute	2971	Geometric Mean (HLA-DR)	Pe-Dex	Pe-Dex_CD8+
142	6M	922	Geometric Mean (HLA-DR)	Pe-Dex	Pe-Dex_CD8+
142	12M	1397	Geometric Mean (HLA-DR)	Pe-Dex	Pe-Dex_CD8+
150	Acute	4685	Geometric Mean (HLA-DR)	Pe-Dex	Pe-Dex_CD8+
150	6M	1390	Geometric Mean (HLA-DR)	Pe-Dex	Pe-Dex_CD8+
150	12M	1377	Geometric Mean (HLA-DR)	Pe-Dex	Pe-Dex_CD8+
152	Acute	6735	Geometric Mean (HLA-DR)	Pe-Dex	Pe-Dex_CD8+
152	12M	1223	Geometric Mean (HLA-DR)	Pe-Dex	Pe-Dex_CD8+
155	12M	1339	Geometric Mean (HLA-DR)	Pe-Dex	Pe-Dex_CD8+
125	Acute	2684	Geometric Mean (HLA-DR)	Pe-Dex	Pe-Dex_CD8+
146	Acute	1710	Geometric Mean (HLA-DR)	Pe-Dex	Pe-Dex_CD8+
146	6M	1337	Geometric Mean (HLA-DR)	Pe-Dex	Pe-Dex_CD8+
146	12M	1330	Geometric Mean (HLA-DR)	Pe-Dex	Pe-Dex_CD8+
125	6M	2162	Geometric Mean (HLA-DR)	Pe-Dex	Pe-Dex_CD8+
125	12M	2005	Geometric Mean (HLA-DR)	Pe-Dex	Pe-Dex_CD8+
127	Acute	2114	Geometric Mean (HLA-DR)	Pe-Dex	Pe-Dex_CD8+
127	6M	2626	Geometric Mean (HLA-DR)	Pe-Dex	Pe-Dex_CD8+
127	12M	1395	Geometric Mean (HLA-DR)	Pe-Dex	Pe-Dex_CD8+
131	Acute	1630	Geometric Mean (HLA-DR)	Pe-Dex	Pe-Dex_CD8+
131	6M	1541	Geometric Mean (HLA-DR)	Pe-Dex	Pe-Dex_CD8+
131	12M	1535	Geometric Mean (HLA-DR)	Pe-Dex	Pe-Dex_CD8+
147	Acute	974	Geometric Mean (HLA-DR)	Pe-Dex	Pe-Dex_CD8+
50	Acute	1466	Geometric Mean (HLA-DR)	Pe-Dex	Pe-Dex_CD8+
50	12M	1068	Geometric Mean (HLA-DR)	Pe-Dex	Pe-Dex_CD8+
147	6M	1092	Geometric Mean (HLA-DR)	Pe-Dex	Pe-Dex_CD8+
157	Acute	1713	Geometric Mean (HLA-DR)	Pe-Dex	Pe-Dex_CD8+
157	12M	1344	Geometric Mean (HLA-DR)	Pe-Dex	Pe-Dex_CD8+
27	Acute	1140	Geometric Mean (HLA-DR)	Pe-Dex	Pe-Dex_CD8+
27	6M	1519	Geometric Mean (HLA-DR)	Pe-Dex	Pe-Dex_CD8+
27	12M	1227	Geometric Mean (HLA-DR)	Pe-Dex	Pe-Dex_CD8+
25	Acute	962	Geometric Mean (HLA-DR)	Pe-Dex	Pe-Dex_CD8+
81	Healthy	1566	Geometric Mean (HLA-DR)	Pe-Dex	Pe-Dex_CD8+
199	Healthy	993	Geometric Mean (HLA-DR)	Pe-Dex	Pe-Dex_CD8+
25	6M	1655	Geometric Mean (HLA-DR)	Pe-Dex	Pe-Dex_CD8+
25	12M	1414	Geometric Mean (HLA-DR)	Pe-Dex	Pe-Dex_CD8+
129	Acute	1289	Geometric Mean (HLA-DR)	Pe-Dex	Pe-Dex_CD8+
129	6M	1196	Geometric Mean (HLA-DR)	Pe-Dex	Pe-Dex_CD8+
129	12M	1162	Geometric Mean (HLA-DR)	Pe-Dex	Pe-Dex_CD8+
47	Acute	1270	Geometric Mean (HLA-DR)	Pe-Dex	Pe-Dex_CD8+
47	6M	1467	Geometric Mean (HLA-DR)	Pe-Dex	Pe-Dex_CD8+
47	12M	1631	Geometric Mean (HLA-DR)	Pe-Dex	Pe-Dex_CD8+
71	Healthy	2791	Geometric Mean (HLA-DR)	Pe-Dex	Pe-Dex_CD8+
84	Healthy	1622	Geometric Mean (HLA-DR)	Pe-Dex	Pe-Dex_CD8+
86	Healthy	1435	Geometric Mean (HLA-DR)	Pe-Dex	Pe-Dex_CD8+
214	Healthy	1044	Geometric Mean (HLA-DR)	Pe-Dex	Pe-Dex_CD8+
200	Healthy	2484	Geometric Mean (HLA-DR)	Pe-Dex	Pe-Dex_CD8+
85	Healthy	1403	Geometric Mean (HLA-DR)	Pe-Dex	Pe-Dex_CD8+
1	Healthy	1302	Geometric Mean (HLA-DR)	Pe-Dex	Pe-Dex_CD8+
213	Healthy	1470	Geometric Mean (HLA-DR)	Pe-Dex	Pe-Dex_CD8+
89	Healthy	1282	Geometric Mean (HLA-DR)	Pe-Dex	Pe-Dex_CD8+
79	Healthy	1066	Geometric Mean (HLA-DR)	Pe-Dex	Pe-Dex_CD8+
193	Acute	17681	Geometric Mean (Ki-67)	Pe-Dex	Pe-Dex_CD8+
165	Acute	1020	Geometric Mean (Ki-67)	Pe-Dex	Pe-Dex_CD8+
165	6M	837	Geometric Mean (Ki-67)	Pe-Dex	Pe-Dex_CD8+
165	12M	826	Geometric Mean (Ki-67)	Pe-Dex	Pe-Dex_CD8+
193	6M	774	Geometric Mean (Ki-67)	Pe-Dex	Pe-Dex_CD8+
193	12M	616	Geometric Mean (Ki-67)	Pe-Dex	Pe-Dex_CD8+
29	Acute	795	Geometric Mean (Ki-67)	Pe-Dex	Pe-Dex_CD8+
29	6M	667	Geometric Mean (Ki-67)	Pe-Dex	Pe-Dex_CD8+
29	12M	608	Geometric Mean (Ki-67)	Pe-Dex	Pe-Dex_CD8+
160	Acute	808	Geometric Mean (Ki-67)	Pe-Dex	Pe-Dex_CD8+
160	6M	889	Geometric Mean (Ki-67)	Pe-Dex	Pe-Dex_CD8+
160	12M	800	Geometric Mean (Ki-67)	Pe-Dex	Pe-Dex_CD8+
167	Acute	1194	Geometric Mean (Ki-67)	Pe-Dex	Pe-Dex_CD8+
120	Acute	34251	Geometric Mean (Ki-67)	Pe-Dex	Pe-Dex_CD8+
120	6M	1222	Geometric Mean (Ki-67)	Pe-Dex	Pe-Dex_CD8+
120	12M	648	Geometric Mean (Ki-67)	Pe-Dex	Pe-Dex_CD8+
167	6M	1064	Geometric Mean (Ki-67)	Pe-Dex	Pe-Dex_CD8+
167	12M	696	Geometric Mean (Ki-67)	Pe-Dex	Pe-Dex_CD8+
180	Acute	706	Geometric Mean (Ki-67)	Pe-Dex	Pe-Dex_CD8+
180	6M	1143	Geometric Mean (Ki-67)	Pe-Dex	Pe-Dex_CD8+
180	12M	909	Geometric Mean (Ki-67)	Pe-Dex	Pe-Dex_CD8+
106	Acute	12486	Geometric Mean (Ki-67)	Pe-Dex	Pe-Dex_CD8+
106	6M	1762	Geometric Mean (Ki-67)	Pe-Dex	Pe-Dex_CD8+
106	12M	804	Geometric Mean (Ki-67)	Pe-Dex	Pe-Dex_CD8+
124	Acute	1334	Geometric Mean (Ki-67)	Pe-Dex	Pe-Dex_CD8+
145	Acute	37942	Geometric Mean (Ki-67)	Pe-Dex	Pe-Dex_CD8+
145	6M	1202	Geometric Mean (Ki-67)	Pe-Dex	Pe-Dex_CD8+
145	12M	582	Geometric Mean (Ki-67)	Pe-Dex	Pe-Dex_CD8+
124	6M	705	Geometric Mean (Ki-67)	Pe-Dex	Pe-Dex_CD8+
124	12M	655	Geometric Mean (Ki-67)	Pe-Dex	Pe-Dex_CD8+
140	12M	557	Geometric Mean (Ki-67)	Pe-Dex	Pe-Dex_CD8+
142	Acute	1360	Geometric Mean (Ki-67)	Pe-Dex	Pe-Dex_CD8+
142	6M	661	Geometric Mean (Ki-67)	Pe-Dex	Pe-Dex_CD8+
142	12M	523	Geometric Mean (Ki-67)	Pe-Dex	Pe-Dex_CD8+
150	Acute	20391	Geometric Mean (Ki-67)	Pe-Dex	Pe-Dex_CD8+
150	6M	571	Geometric Mean (Ki-67)	Pe-Dex	Pe-Dex_CD8+
150	12M	526	Geometric Mean (Ki-67)	Pe-Dex	Pe-Dex_CD8+
152	Acute	66796	Geometric Mean (Ki-67)	Pe-Dex	Pe-Dex_CD8+
152	12M	475	Geometric Mean (Ki-67)	Pe-Dex	Pe-Dex_CD8+
155	12M	735	Geometric Mean (Ki-67)	Pe-Dex	Pe-Dex_CD8+
125	Acute	858	Geometric Mean (Ki-67)	Pe-Dex	Pe-Dex_CD8+
146	Acute	613	Geometric Mean (Ki-67)	Pe-Dex	Pe-Dex_CD8+
146	6M	1063	Geometric Mean (Ki-67)	Pe-Dex	Pe-Dex_CD8+
146	12M	775	Geometric Mean (Ki-67)	Pe-Dex	Pe-Dex_CD8+
125	6M	636	Geometric Mean (Ki-67)	Pe-Dex	Pe-Dex_CD8+
125	12M	669	Geometric Mean (Ki-67)	Pe-Dex	Pe-Dex_CD8+
127	Acute	696	Geometric Mean (Ki-67)	Pe-Dex	Pe-Dex_CD8+
127	6M	1233	Geometric Mean (Ki-67)	Pe-Dex	Pe-Dex_CD8+
127	12M	702	Geometric Mean (Ki-67)	Pe-Dex	Pe-Dex_CD8+
131	Acute	902	Geometric Mean (Ki-67)	Pe-Dex	Pe-Dex_CD8+
131	6M	804	Geometric Mean (Ki-67)	Pe-Dex	Pe-Dex_CD8+
131	12M	613	Geometric Mean (Ki-67)	Pe-Dex	Pe-Dex_CD8+
147	Acute	498	Geometric Mean (Ki-67)	Pe-Dex	Pe-Dex_CD8+
50	Acute	684	Geometric Mean (Ki-67)	Pe-Dex	Pe-Dex_CD8+
50	12M	606	Geometric Mean (Ki-67)	Pe-Dex	Pe-Dex_CD8+
147	6M	594	Geometric Mean (Ki-67)	Pe-Dex	Pe-Dex_CD8+
157	Acute	896	Geometric Mean (Ki-67)	Pe-Dex	Pe-Dex_CD8+
157	12M	898	Geometric Mean (Ki-67)	Pe-Dex	Pe-Dex_CD8+
27	Acute	704	Geometric Mean (Ki-67)	Pe-Dex	Pe-Dex_CD8+
27	6M	746	Geometric Mean (Ki-67)	Pe-Dex	Pe-Dex_CD8+
27	12M	530	Geometric Mean (Ki-67)	Pe-Dex	Pe-Dex_CD8+
25	Acute	553	Geometric Mean (Ki-67)	Pe-Dex	Pe-Dex_CD8+
81	Healthy	787	Geometric Mean (Ki-67)	Pe-Dex	Pe-Dex_CD8+
199	Healthy	611	Geometric Mean (Ki-67)	Pe-Dex	Pe-Dex_CD8+
25	6M	766	Geometric Mean (Ki-67)	Pe-Dex	Pe-Dex_CD8+
25	12M	564	Geometric Mean (Ki-67)	Pe-Dex	Pe-Dex_CD8+
129	Acute	786	Geometric Mean (Ki-67)	Pe-Dex	Pe-Dex_CD8+
129	6M	620	Geometric Mean (Ki-67)	Pe-Dex	Pe-Dex_CD8+
129	12M	663	Geometric Mean (Ki-67)	Pe-Dex	Pe-Dex_CD8+
47	Acute	783	Geometric Mean (Ki-67)	Pe-Dex	Pe-Dex_CD8+
47	6M	878	Geometric Mean (Ki-67)	Pe-Dex	Pe-Dex_CD8+
47	12M	914	Geometric Mean (Ki-67)	Pe-Dex	Pe-Dex_CD8+
71	Healthy	817	Geometric Mean (Ki-67)	Pe-Dex	Pe-Dex_CD8+
84	Healthy	747	Geometric Mean (Ki-67)	Pe-Dex	Pe-Dex_CD8+
86	Healthy	766	Geometric Mean (Ki-67)	Pe-Dex	Pe-Dex_CD8+
214	Healthy	671	Geometric Mean (Ki-67)	Pe-Dex	Pe-Dex_CD8+
200	Healthy	613	Geometric Mean (Ki-67)	Pe-Dex	Pe-Dex_CD8+
85	Healthy	562	Geometric Mean (Ki-67)	Pe-Dex	Pe-Dex_CD8+
1	Healthy	567	Geometric Mean (Ki-67)	Pe-Dex	Pe-Dex_CD8+
213	Healthy	557	Geometric Mean (Ki-67)	Pe-Dex	Pe-Dex_CD8+
89	Healthy	687	Geometric Mean (Ki-67)	Pe-Dex	Pe-Dex_CD8+
79	Healthy	637	Geometric Mean (Ki-67)	Pe-Dex	Pe-Dex_CD8+
193	Acute	8643	Geometric Mean (T-bet)	Pe-Dex	Pe-Dex_CD8+
165	Acute	3798	Geometric Mean (T-bet)	Pe-Dex	Pe-Dex_CD8+
165	6M	3494	Geometric Mean (T-bet)	Pe-Dex	Pe-Dex_CD8+
165	12M	3495	Geometric Mean (T-bet)	Pe-Dex	Pe-Dex_CD8+
193	6M	2359	Geometric Mean (T-bet)	Pe-Dex	Pe-Dex_CD8+
193	12M	2669	Geometric Mean (T-bet)	Pe-Dex	Pe-Dex_CD8+
29	Acute	5222	Geometric Mean (T-bet)	Pe-Dex	Pe-Dex_CD8+
29	6M	4926	Geometric Mean (T-bet)	Pe-Dex	Pe-Dex_CD8+
29	12M	3048	Geometric Mean (T-bet)	Pe-Dex	Pe-Dex_CD8+
160	Acute	3001	Geometric Mean (T-bet)	Pe-Dex	Pe-Dex_CD8+
160	6M	3226	Geometric Mean (T-bet)	Pe-Dex	Pe-Dex_CD8+
160	12M	1891	Geometric Mean (T-bet)	Pe-Dex	Pe-Dex_CD8+
167	Acute	1497	Geometric Mean (T-bet)	Pe-Dex	Pe-Dex_CD8+
120	Acute	2274	Geometric Mean (T-bet)	Pe-Dex	Pe-Dex_CD8+
120	6M	1513	Geometric Mean (T-bet)	Pe-Dex	Pe-Dex_CD8+
120	12M	1755	Geometric Mean (T-bet)	Pe-Dex	Pe-Dex_CD8+
167	6M	1807	Geometric Mean (T-bet)	Pe-Dex	Pe-Dex_CD8+
167	12M	1365	Geometric Mean (T-bet)	Pe-Dex	Pe-Dex_CD8+
180	Acute	1456	Geometric Mean (T-bet)	Pe-Dex	Pe-Dex_CD8+
180	6M	2254	Geometric Mean (T-bet)	Pe-Dex	Pe-Dex_CD8+
180	12M	2221	Geometric Mean (T-bet)	Pe-Dex	Pe-Dex_CD8+
106	Acute	3096	Geometric Mean (T-bet)	Pe-Dex	Pe-Dex_CD8+
106	6M	4058	Geometric Mean (T-bet)	Pe-Dex	Pe-Dex_CD8+
106	12M	2357	Geometric Mean (T-bet)	Pe-Dex	Pe-Dex_CD8+
124	Acute	1804	Geometric Mean (T-bet)	Pe-Dex	Pe-Dex_CD8+
145	Acute	4441	Geometric Mean (T-bet)	Pe-Dex	Pe-Dex_CD8+
145	6M	2708	Geometric Mean (T-bet)	Pe-Dex	Pe-Dex_CD8+
145	12M	2265	Geometric Mean (T-bet)	Pe-Dex	Pe-Dex_CD8+
124	6M	3233	Geometric Mean (T-bet)	Pe-Dex	Pe-Dex_CD8+
124	12M	3315	Geometric Mean (T-bet)	Pe-Dex	Pe-Dex_CD8+
140	12M	2084	Geometric Mean (T-bet)	Pe-Dex	Pe-Dex_CD8+
142	Acute	2492	Geometric Mean (T-bet)	Pe-Dex	Pe-Dex_CD8+
142	6M	1321	Geometric Mean (T-bet)	Pe-Dex	Pe-Dex_CD8+
142	12M	1452	Geometric Mean (T-bet)	Pe-Dex	Pe-Dex_CD8+
150	Acute	2504	Geometric Mean (T-bet)	Pe-Dex	Pe-Dex_CD8+
150	6M	970	Geometric Mean (T-bet)	Pe-Dex	Pe-Dex_CD8+
150	12M	1176	Geometric Mean (T-bet)	Pe-Dex	Pe-Dex_CD8+
152	Acute	2726	Geometric Mean (T-bet)	Pe-Dex	Pe-Dex_CD8+
152	12M	1812	Geometric Mean (T-bet)	Pe-Dex	Pe-Dex_CD8+
155	12M	1800	Geometric Mean (T-bet)	Pe-Dex	Pe-Dex_CD8+
125	Acute	1881	Geometric Mean (T-bet)	Pe-Dex	Pe-Dex_CD8+
146	Acute	1979	Geometric Mean (T-bet)	Pe-Dex	Pe-Dex_CD8+
146	6M	2884	Geometric Mean (T-bet)	Pe-Dex	Pe-Dex_CD8+
146	12M	1198	Geometric Mean (T-bet)	Pe-Dex	Pe-Dex_CD8+
125	6M	1669	Geometric Mean (T-bet)	Pe-Dex	Pe-Dex_CD8+
125	12M	1543	Geometric Mean (T-bet)	Pe-Dex	Pe-Dex_CD8+
127	Acute	1177	Geometric Mean (T-bet)	Pe-Dex	Pe-Dex_CD8+
127	6M	2209	Geometric Mean (T-bet)	Pe-Dex	Pe-Dex_CD8+
127	12M	1338	Geometric Mean (T-bet)	Pe-Dex	Pe-Dex_CD8+
131	Acute	1324	Geometric Mean (T-bet)	Pe-Dex	Pe-Dex_CD8+
131	6M	1761	Geometric Mean (T-bet)	Pe-Dex	Pe-Dex_CD8+
131	12M	1694	Geometric Mean (T-bet)	Pe-Dex	Pe-Dex_CD8+
147	Acute	1501	Geometric Mean (T-bet)	Pe-Dex	Pe-Dex_CD8+
50	Acute	984	Geometric Mean (T-bet)	Pe-Dex	Pe-Dex_CD8+
50	12M	2436	Geometric Mean (T-bet)	Pe-Dex	Pe-Dex_CD8+
147	6M	1496	Geometric Mean (T-bet)	Pe-Dex	Pe-Dex_CD8+
157	Acute	1173	Geometric Mean (T-bet)	Pe-Dex	Pe-Dex_CD8+
157	12M	1511	Geometric Mean (T-bet)	Pe-Dex	Pe-Dex_CD8+
27	Acute	1034	Geometric Mean (T-bet)	Pe-Dex	Pe-Dex_CD8+
27	6M	1539	Geometric Mean (T-bet)	Pe-Dex	Pe-Dex_CD8+
27	12M	1340	Geometric Mean (T-bet)	Pe-Dex	Pe-Dex_CD8+
25	Acute	1285	Geometric Mean (T-bet)	Pe-Dex	Pe-Dex_CD8+
81	Healthy	1122	Geometric Mean (T-bet)	Pe-Dex	Pe-Dex_CD8+
199	Healthy	795	Geometric Mean (T-bet)	Pe-Dex	Pe-Dex_CD8+
25	6M	1678	Geometric Mean (T-bet)	Pe-Dex	Pe-Dex_CD8+
25	12M	1397	Geometric Mean (T-bet)	Pe-Dex	Pe-Dex_CD8+
129	Acute	2550	Geometric Mean (T-bet)	Pe-Dex	Pe-Dex_CD8+
129	6M	2038	Geometric Mean (T-bet)	Pe-Dex	Pe-Dex_CD8+
129	12M	1244	Geometric Mean (T-bet)	Pe-Dex	Pe-Dex_CD8+
47	Acute	1703	Geometric Mean (T-bet)	Pe-Dex	Pe-Dex_CD8+
47	6M	1173	Geometric Mean (T-bet)	Pe-Dex	Pe-Dex_CD8+
47	12M	769	Geometric Mean (T-bet)	Pe-Dex	Pe-Dex_CD8+
71	Healthy	1808	Geometric Mean (T-bet)	Pe-Dex	Pe-Dex_CD8+
84	Healthy	1383	Geometric Mean (T-bet)	Pe-Dex	Pe-Dex_CD8+
86	Healthy	1237	Geometric Mean (T-bet)	Pe-Dex	Pe-Dex_CD8+
214	Healthy	639	Geometric Mean (T-bet)	Pe-Dex	Pe-Dex_CD8+
200	Healthy	1180	Geometric Mean (T-bet)	Pe-Dex	Pe-Dex_CD8+
85	Healthy	1774	Geometric Mean (T-bet)	Pe-Dex	Pe-Dex_CD8+
1	Healthy	1511	Geometric Mean (T-bet)	Pe-Dex	Pe-Dex_CD8+
213	Healthy	1957	Geometric Mean (T-bet)	Pe-Dex	Pe-Dex_CD8+
89	Healthy	1074	Geometric Mean (T-bet)	Pe-Dex	Pe-Dex_CD8+
79	Healthy	912	Geometric Mean (T-bet)	Pe-Dex	Pe-Dex_CD8+
193	Acute	309	Count	APC-Dex	APC-Dex_CD8+
165	12M	6	Count	APC-Dex	APC-Dex_CD8+
193	6M	289	Count	APC-Dex	APC-Dex_CD8+
193	12M	483	Count	APC-Dex	APC-Dex_CD8+
29	Acute	44	Count	APC-Dex	APC-Dex_CD8+
29	6M	401	Count	APC-Dex	APC-Dex_CD8+
29	12M	1403	Count	APC-Dex	APC-Dex_CD8+
167	Acute	6	Count	APC-Dex	APC-Dex_CD8+
167	6M	1077	Count	APC-Dex	APC-Dex_CD8+
167	12M	3427	Count	APC-Dex	APC-Dex_CD8+
180	Acute	5	Count	APC-Dex	APC-Dex_CD8+
180	6M	8	Count	APC-Dex	APC-Dex_CD8+
124	Acute	12	Count	APC-Dex	APC-Dex_CD8+
145	Acute	29	Count	APC-Dex	APC-Dex_CD8+
124	6M	8392	Count	APC-Dex	APC-Dex_CD8+
124	12M	27968	Count	APC-Dex	APC-Dex_CD8+
140	Acute	275	Count	APC-Dex	APC-Dex_CD8+
140	6M	918	Count	APC-Dex	APC-Dex_CD8+
140	12M	1365	Count	APC-Dex	APC-Dex_CD8+
142	Acute	541	Count	APC-Dex	APC-Dex_CD8+
142	6M	3178	Count	APC-Dex	APC-Dex_CD8+
142	12M	4461	Count	APC-Dex	APC-Dex_CD8+
150	Acute	976	Count	APC-Dex	APC-Dex_CD8+
150	6M	853	Count	APC-Dex	APC-Dex_CD8+
150	12M	1962	Count	APC-Dex	APC-Dex_CD8+
152	Acute	515	Count	APC-Dex	APC-Dex_CD8+
152	6M	1887	Count	APC-Dex	APC-Dex_CD8+
152	12M	4855	Count	APC-Dex	APC-Dex_CD8+
155	Acute	20	Count	APC-Dex	APC-Dex_CD8+
155	6M	71	Count	APC-Dex	APC-Dex_CD8+
155	12M	1139	Count	APC-Dex	APC-Dex_CD8+
199	Healthy	391	Count	APC-Dex	APC-Dex_CD8+
71	Healthy	5	Count	APC-Dex	APC-Dex_CD8+
193	Acute	0.16	Freq. of Parent	APC-Dex	APC-Dex_CD8+
165	12M	0.00223	Freq. of Parent	APC-Dex	APC-Dex_CD8+
193	6M	0.25	Freq. of Parent	APC-Dex	APC-Dex_CD8+
193	12M	0.22	Freq. of Parent	APC-Dex	APC-Dex_CD8+
29	Acute	0.72	Freq. of Parent	APC-Dex	APC-Dex_CD8+
29	6M	0.49	Freq. of Parent	APC-Dex	APC-Dex_CD8+
29	12M	0.48	Freq. of Parent	APC-Dex	APC-Dex_CD8+
167	Acute	0.15	Freq. of Parent	APC-Dex	APC-Dex_CD8+
167	6M	3.22	Freq. of Parent	APC-Dex	APC-Dex_CD8+
167	12M	2.01	Freq. of Parent	APC-Dex	APC-Dex_CD8+
180	Acute	1.79	Freq. of Parent	APC-Dex	APC-Dex_CD8+
180	6M	0.055	Freq. of Parent	APC-Dex	APC-Dex_CD8+
124	Acute	0.7	Freq. of Parent	APC-Dex	APC-Dex_CD8+
145	Acute	0.038	Freq. of Parent	APC-Dex	APC-Dex_CD8+
124	6M	15.4	Freq. of Parent	APC-Dex	APC-Dex_CD8+
124	12M	9.06	Freq. of Parent	APC-Dex	APC-Dex_CD8+
140	Acute	0.66	Freq. of Parent	APC-Dex	APC-Dex_CD8+
140	6M	3.37	Freq. of Parent	APC-Dex	APC-Dex_CD8+
140	12M	0.72	Freq. of Parent	APC-Dex	APC-Dex_CD8+
142	Acute	1.62	Freq. of Parent	APC-Dex	APC-Dex_CD8+
142	6M	3.22	Freq. of Parent	APC-Dex	APC-Dex_CD8+
142	12M	1.5	Freq. of Parent	APC-Dex	APC-Dex_CD8+
150	Acute	0.91	Freq. of Parent	APC-Dex	APC-Dex_CD8+
150	6M	1.02	Freq. of Parent	APC-Dex	APC-Dex_CD8+
150	12M	0.46	Freq. of Parent	APC-Dex	APC-Dex_CD8+
152	Acute	1.75	Freq. of Parent	APC-Dex	APC-Dex_CD8+
152	6M	4.84	Freq. of Parent	APC-Dex	APC-Dex_CD8+
152	12M	2.13	Freq. of Parent	APC-Dex	APC-Dex_CD8+
155	Acute	1.48	Freq. of Parent	APC-Dex	APC-Dex_CD8+
155	6M	2.73	Freq. of Parent	APC-Dex	APC-Dex_CD8+
155	12M	0.65	Freq. of Parent	APC-Dex	APC-Dex_CD8+
199	Healthy	0.4	Freq. of Parent	APC-Dex	APC-Dex_CD8+
71	Healthy	0.00466	Freq. of Parent	APC-Dex	APC-Dex_CD8+
193	Acute	2302	Geometric Mean (CD122)	APC-Dex	APC-Dex_CD8+
165	12M	2612	Geometric Mean (CD122)	APC-Dex	APC-Dex_CD8+
193	6M	2455	Geometric Mean (CD122)	APC-Dex	APC-Dex_CD8+
193	12M	2275	Geometric Mean (CD122)	APC-Dex	APC-Dex_CD8+
29	Acute	3129	Geometric Mean (CD122)	APC-Dex	APC-Dex_CD8+
29	6M	2465	Geometric Mean (CD122)	APC-Dex	APC-Dex_CD8+
29	12M	2324	Geometric Mean (CD122)	APC-Dex	APC-Dex_CD8+
167	Acute	4928	Geometric Mean (CD122)	APC-Dex	APC-Dex_CD8+
167	6M	3063	Geometric Mean (CD122)	APC-Dex	APC-Dex_CD8+
167	12M	2797	Geometric Mean (CD122)	APC-Dex	APC-Dex_CD8+
180	Acute	2687	Geometric Mean (CD122)	APC-Dex	APC-Dex_CD8+
180	6M	3268	Geometric Mean (CD122)	APC-Dex	APC-Dex_CD8+
124	Acute	3185	Geometric Mean (CD122)	APC-Dex	APC-Dex_CD8+
145	Acute	1633	Geometric Mean (CD122)	APC-Dex	APC-Dex_CD8+
124	6M	2369	Geometric Mean (CD122)	APC-Dex	APC-Dex_CD8+
124	12M	2056	Geometric Mean (CD122)	APC-Dex	APC-Dex_CD8+
140	Acute	2748	Geometric Mean (CD122)	APC-Dex	APC-Dex_CD8+
140	6M	2652	Geometric Mean (CD122)	APC-Dex	APC-Dex_CD8+
140	12M	2131	Geometric Mean (CD122)	APC-Dex	APC-Dex_CD8+
142	Acute	2519	Geometric Mean (CD122)	APC-Dex	APC-Dex_CD8+
142	6M	2161	Geometric Mean (CD122)	APC-Dex	APC-Dex_CD8+
142	12M	1665	Geometric Mean (CD122)	APC-Dex	APC-Dex_CD8+
150	Acute	2554	Geometric Mean (CD122)	APC-Dex	APC-Dex_CD8+
150	6M	2471	Geometric Mean (CD122)	APC-Dex	APC-Dex_CD8+
150	12M	1950	Geometric Mean (CD122)	APC-Dex	APC-Dex_CD8+
152	Acute	2989	Geometric Mean (CD122)	APC-Dex	APC-Dex_CD8+
152	6M	2727	Geometric Mean (CD122)	APC-Dex	APC-Dex_CD8+
152	12M	2273	Geometric Mean (CD122)	APC-Dex	APC-Dex_CD8+
155	Acute	3091	Geometric Mean (CD122)	APC-Dex	APC-Dex_CD8+
155	6M	2892	Geometric Mean (CD122)	APC-Dex	APC-Dex_CD8+
155	12M	2277	Geometric Mean (CD122)	APC-Dex	APC-Dex_CD8+
199	Healthy	2109	Geometric Mean (CD122)	APC-Dex	APC-Dex_CD8+
71	Healthy	1194	Geometric Mean (CD122)	APC-Dex	APC-Dex_CD8+
193	Acute	9499	Geometric Mean (CD127)	APC-Dex	APC-Dex_CD8+
165	12M	1371	Geometric Mean (CD127)	APC-Dex	APC-Dex_CD8+
193	6M	9428	Geometric Mean (CD127)	APC-Dex	APC-Dex_CD8+
193	12M	10559	Geometric Mean (CD127)	APC-Dex	APC-Dex_CD8+
29	Acute	1671	Geometric Mean (CD127)	APC-Dex	APC-Dex_CD8+
29	6M	1966	Geometric Mean (CD127)	APC-Dex	APC-Dex_CD8+
29	12M	4061	Geometric Mean (CD127)	APC-Dex	APC-Dex_CD8+
167	Acute	569	Geometric Mean (CD127)	APC-Dex	APC-Dex_CD8+
167	6M	1408	Geometric Mean (CD127)	APC-Dex	APC-Dex_CD8+
167	12M	1015	Geometric Mean (CD127)	APC-Dex	APC-Dex_CD8+
180	Acute	2765	Geometric Mean (CD127)	APC-Dex	APC-Dex_CD8+
180	6M	1546	Geometric Mean (CD127)	APC-Dex	APC-Dex_CD8+
124	Acute	944	Geometric Mean (CD127)	APC-Dex	APC-Dex_CD8+
145	Acute	1277	Geometric Mean (CD127)	APC-Dex	APC-Dex_CD8+
124	6M	760	Geometric Mean (CD127)	APC-Dex	APC-Dex_CD8+
124	12M	890	Geometric Mean (CD127)	APC-Dex	APC-Dex_CD8+
140	Acute	1914	Geometric Mean (CD127)	APC-Dex	APC-Dex_CD8+
140	6M	1620	Geometric Mean (CD127)	APC-Dex	APC-Dex_CD8+
140	12M	2379	Geometric Mean (CD127)	APC-Dex	APC-Dex_CD8+
142	Acute	1178	Geometric Mean (CD127)	APC-Dex	APC-Dex_CD8+
142	6M	1441	Geometric Mean (CD127)	APC-Dex	APC-Dex_CD8+
142	12M	1300	Geometric Mean (CD127)	APC-Dex	APC-Dex_CD8+
150	Acute	989	Geometric Mean (CD127)	APC-Dex	APC-Dex_CD8+
150	6M	927	Geometric Mean (CD127)	APC-Dex	APC-Dex_CD8+
150	12M	1095	Geometric Mean (CD127)	APC-Dex	APC-Dex_CD8+
152	Acute	1434	Geometric Mean (CD127)	APC-Dex	APC-Dex_CD8+
152	6M	937	Geometric Mean (CD127)	APC-Dex	APC-Dex_CD8+
152	12M	577	Geometric Mean (CD127)	APC-Dex	APC-Dex_CD8+
155	Acute	1258	Geometric Mean (CD127)	APC-Dex	APC-Dex_CD8+
155	6M	1243	Geometric Mean (CD127)	APC-Dex	APC-Dex_CD8+
155	12M	1928	Geometric Mean (CD127)	APC-Dex	APC-Dex_CD8+
199	Healthy	5835	Geometric Mean (CD127)	APC-Dex	APC-Dex_CD8+
71	Healthy	89.8	Geometric Mean (CD127)	APC-Dex	APC-Dex_CD8+
193	Acute	1607	Geometric Mean (CD132)	APC-Dex	APC-Dex_CD8+
165	12M	3077	Geometric Mean (CD132)	APC-Dex	APC-Dex_CD8+
193	6M	1999	Geometric Mean (CD132)	APC-Dex	APC-Dex_CD8+
193	12M	2367	Geometric Mean (CD132)	APC-Dex	APC-Dex_CD8+
29	Acute	1012	Geometric Mean (CD132)	APC-Dex	APC-Dex_CD8+
29	6M	1053	Geometric Mean (CD132)	APC-Dex	APC-Dex_CD8+
29	12M	2791	Geometric Mean (CD132)	APC-Dex	APC-Dex_CD8+
167	Acute	941	Geometric Mean (CD132)	APC-Dex	APC-Dex_CD8+
167	6M	1479	Geometric Mean (CD132)	APC-Dex	APC-Dex_CD8+
167	12M	814	Geometric Mean (CD132)	APC-Dex	APC-Dex_CD8+
180	Acute	1344	Geometric Mean (CD132)	APC-Dex	APC-Dex_CD8+
180	6M	640	Geometric Mean (CD132)	APC-Dex	APC-Dex_CD8+
124	Acute	128	Geometric Mean (CD132)	APC-Dex	APC-Dex_CD8+
145	Acute	2764	Geometric Mean (CD132)	APC-Dex	APC-Dex_CD8+
124	6M	1303	Geometric Mean (CD132)	APC-Dex	APC-Dex_CD8+
124	12M	2585	Geometric Mean (CD132)	APC-Dex	APC-Dex_CD8+
140	Acute	309	Geometric Mean (CD132)	APC-Dex	APC-Dex_CD8+
140	6M	1020	Geometric Mean (CD132)	APC-Dex	APC-Dex_CD8+
140	12M	2882	Geometric Mean (CD132)	APC-Dex	APC-Dex_CD8+
142	Acute	308	Geometric Mean (CD132)	APC-Dex	APC-Dex_CD8+
142	6M	2180	Geometric Mean (CD132)	APC-Dex	APC-Dex_CD8+
142	12M	3217	Geometric Mean (CD132)	APC-Dex	APC-Dex_CD8+
150	Acute	1063	Geometric Mean (CD132)	APC-Dex	APC-Dex_CD8+
150	6M	2609	Geometric Mean (CD132)	APC-Dex	APC-Dex_CD8+
150	12M	3707	Geometric Mean (CD132)	APC-Dex	APC-Dex_CD8+
152	Acute	444	Geometric Mean (CD132)	APC-Dex	APC-Dex_CD8+
152	6M	2024	Geometric Mean (CD132)	APC-Dex	APC-Dex_CD8+
152	12M	2396	Geometric Mean (CD132)	APC-Dex	APC-Dex_CD8+
155	Acute	930	Geometric Mean (CD132)	APC-Dex	APC-Dex_CD8+
155	6M	1187	Geometric Mean (CD132)	APC-Dex	APC-Dex_CD8+
155	12M	2699	Geometric Mean (CD132)	APC-Dex	APC-Dex_CD8+
199	Healthy	1749	Geometric Mean (CD132)	APC-Dex	APC-Dex_CD8+
71	Healthy	606	Geometric Mean (CD132)	APC-Dex	APC-Dex_CD8+
193	Acute	657	Geometric Mean (CD25)	APC-Dex	APC-Dex_CD8+
165	12M	-24.1	Geometric Mean (CD25)	APC-Dex	APC-Dex_CD8+
193	6M	441	Geometric Mean (CD25)	APC-Dex	APC-Dex_CD8+
193	12M	705	Geometric Mean (CD25)	APC-Dex	APC-Dex_CD8+
29	Acute	888	Geometric Mean (CD25)	APC-Dex	APC-Dex_CD8+
29	6M	584	Geometric Mean (CD25)	APC-Dex	APC-Dex_CD8+
29	12M	463	Geometric Mean (CD25)	APC-Dex	APC-Dex_CD8+
167	Acute	1113	Geometric Mean (CD25)	APC-Dex	APC-Dex_CD8+
167	6M	1042	Geometric Mean (CD25)	APC-Dex	APC-Dex_CD8+
167	12M	842	Geometric Mean (CD25)	APC-Dex	APC-Dex_CD8+
180	Acute	-306	Geometric Mean (CD25)	APC-Dex	APC-Dex_CD8+
180	6M	2251	Geometric Mean (CD25)	APC-Dex	APC-Dex_CD8+
124	Acute	1549	Geometric Mean (CD25)	APC-Dex	APC-Dex_CD8+
145	Acute	946	Geometric Mean (CD25)	APC-Dex	APC-Dex_CD8+
124	6M	698	Geometric Mean (CD25)	APC-Dex	APC-Dex_CD8+
124	12M	650	Geometric Mean (CD25)	APC-Dex	APC-Dex_CD8+
140	Acute	956	Geometric Mean (CD25)	APC-Dex	APC-Dex_CD8+
140	6M	700	Geometric Mean (CD25)	APC-Dex	APC-Dex_CD8+
140	12M	997	Geometric Mean (CD25)	APC-Dex	APC-Dex_CD8+
142	Acute	1061	Geometric Mean (CD25)	APC-Dex	APC-Dex_CD8+
142	6M	842	Geometric Mean (CD25)	APC-Dex	APC-Dex_CD8+
142	12M	829	Geometric Mean (CD25)	APC-Dex	APC-Dex_CD8+
150	Acute	1036	Geometric Mean (CD25)	APC-Dex	APC-Dex_CD8+
150	6M	979	Geometric Mean (CD25)	APC-Dex	APC-Dex_CD8+
150	12M	530	Geometric Mean (CD25)	APC-Dex	APC-Dex_CD8+
152	Acute	1157	Geometric Mean (CD25)	APC-Dex	APC-Dex_CD8+
152	6M	998	Geometric Mean (CD25)	APC-Dex	APC-Dex_CD8+
152	12M	813	Geometric Mean (CD25)	APC-Dex	APC-Dex_CD8+
155	Acute	1216	Geometric Mean (CD25)	APC-Dex	APC-Dex_CD8+
155	6M	1143	Geometric Mean (CD25)	APC-Dex	APC-Dex_CD8+
155	12M	683	Geometric Mean (CD25)	APC-Dex	APC-Dex_CD8+
199	Healthy	899	Geometric Mean (CD25)	APC-Dex	APC-Dex_CD8+
71	Healthy	347	Geometric Mean (CD25)	APC-Dex	APC-Dex_CD8+
193	Acute	908	Geometric Mean (CD38)	APC-Dex	APC-Dex_CD8+
165	12M	3300	Geometric Mean (CD38)	APC-Dex	APC-Dex_CD8+
193	6M	444	Geometric Mean (CD38)	APC-Dex	APC-Dex_CD8+
193	12M	335	Geometric Mean (CD38)	APC-Dex	APC-Dex_CD8+
29	Acute	2101	Geometric Mean (CD38)	APC-Dex	APC-Dex_CD8+
29	6M	1237	Geometric Mean (CD38)	APC-Dex	APC-Dex_CD8+
29	12M	990	Geometric Mean (CD38)	APC-Dex	APC-Dex_CD8+
167	Acute	9265	Geometric Mean (CD38)	APC-Dex	APC-Dex_CD8+
167	6M	1448	Geometric Mean (CD38)	APC-Dex	APC-Dex_CD8+
167	12M	1321	Geometric Mean (CD38)	APC-Dex	APC-Dex_CD8+
180	Acute	1480	Geometric Mean (CD38)	APC-Dex	APC-Dex_CD8+
180	6M	1025	Geometric Mean (CD38)	APC-Dex	APC-Dex_CD8+
124	Acute	1636	Geometric Mean (CD38)	APC-Dex	APC-Dex_CD8+
145	Acute	1565	Geometric Mean (CD38)	APC-Dex	APC-Dex_CD8+
124	6M	1515	Geometric Mean (CD38)	APC-Dex	APC-Dex_CD8+
124	12M	1190	Geometric Mean (CD38)	APC-Dex	APC-Dex_CD8+
140	Acute	1700	Geometric Mean (CD38)	APC-Dex	APC-Dex_CD8+
140	6M	1260	Geometric Mean (CD38)	APC-Dex	APC-Dex_CD8+
140	12M	873	Geometric Mean (CD38)	APC-Dex	APC-Dex_CD8+
142	Acute	1090	Geometric Mean (CD38)	APC-Dex	APC-Dex_CD8+
142	6M	1116	Geometric Mean (CD38)	APC-Dex	APC-Dex_CD8+
142	12M	1153	Geometric Mean (CD38)	APC-Dex	APC-Dex_CD8+
150	Acute	5854	Geometric Mean (CD38)	APC-Dex	APC-Dex_CD8+
150	6M	1608	Geometric Mean (CD38)	APC-Dex	APC-Dex_CD8+
150	12M	1469	Geometric Mean (CD38)	APC-Dex	APC-Dex_CD8+
152	Acute	3009	Geometric Mean (CD38)	APC-Dex	APC-Dex_CD8+
152	6M	1757	Geometric Mean (CD38)	APC-Dex	APC-Dex_CD8+
152	12M	1595	Geometric Mean (CD38)	APC-Dex	APC-Dex_CD8+
155	Acute	2290	Geometric Mean (CD38)	APC-Dex	APC-Dex_CD8+
155	6M	1648	Geometric Mean (CD38)	APC-Dex	APC-Dex_CD8+
155	12M	1924	Geometric Mean (CD38)	APC-Dex	APC-Dex_CD8+
199	Healthy	1601	Geometric Mean (CD38)	APC-Dex	APC-Dex_CD8+
71	Healthy	3624	Geometric Mean (CD38)	APC-Dex	APC-Dex_CD8+
193	Acute	9740	Geometric Mean (GzmB)	APC-Dex	APC-Dex_CD8+
165	12M	20099	Geometric Mean (GzmB)	APC-Dex	APC-Dex_CD8+
193	6M	10484	Geometric Mean (GzmB)	APC-Dex	APC-Dex_CD8+
193	12M	7660	Geometric Mean (GzmB)	APC-Dex	APC-Dex_CD8+
29	Acute	41511	Geometric Mean (GzmB)	APC-Dex	APC-Dex_CD8+
29	6M	34318	Geometric Mean (GzmB)	APC-Dex	APC-Dex_CD8+
29	12M	17391	Geometric Mean (GzmB)	APC-Dex	APC-Dex_CD8+
167	Acute	42315	Geometric Mean (GzmB)	APC-Dex	APC-Dex_CD8+
167	6M	69090	Geometric Mean (GzmB)	APC-Dex	APC-Dex_CD8+
167	12M	64837	Geometric Mean (GzmB)	APC-Dex	APC-Dex_CD8+
180	Acute	36487	Geometric Mean (GzmB)	APC-Dex	APC-Dex_CD8+
180	6M	91762	Geometric Mean (GzmB)	APC-Dex	APC-Dex_CD8+
124	Acute	43027	Geometric Mean (GzmB)	APC-Dex	APC-Dex_CD8+
145	Acute	27390	Geometric Mean (GzmB)	APC-Dex	APC-Dex_CD8+
124	6M	80937	Geometric Mean (GzmB)	APC-Dex	APC-Dex_CD8+
124	12M	40673	Geometric Mean (GzmB)	APC-Dex	APC-Dex_CD8+
140	Acute	46797	Geometric Mean (GzmB)	APC-Dex	APC-Dex_CD8+
140	6M	48167	Geometric Mean (GzmB)	APC-Dex	APC-Dex_CD8+
140	12M	25256	Geometric Mean (GzmB)	APC-Dex	APC-Dex_CD8+
142	Acute	39289	Geometric Mean (GzmB)	APC-Dex	APC-Dex_CD8+
142	6M	48259	Geometric Mean (GzmB)	APC-Dex	APC-Dex_CD8+
142	12M	35433	Geometric Mean (GzmB)	APC-Dex	APC-Dex_CD8+
150	Acute	73648	Geometric Mean (GzmB)	APC-Dex	APC-Dex_CD8+
150	6M	65599	Geometric Mean (GzmB)	APC-Dex	APC-Dex_CD8+
150	12M	37217	Geometric Mean (GzmB)	APC-Dex	APC-Dex_CD8+
152	Acute	75130	Geometric Mean (GzmB)	APC-Dex	APC-Dex_CD8+
152	6M	72163	Geometric Mean (GzmB)	APC-Dex	APC-Dex_CD8+
152	12M	45526	Geometric Mean (GzmB)	APC-Dex	APC-Dex_CD8+
155	Acute	28766	Geometric Mean (GzmB)	APC-Dex	APC-Dex_CD8+
155	6M	38808	Geometric Mean (GzmB)	APC-Dex	APC-Dex_CD8+
155	12M	37903	Geometric Mean (GzmB)	APC-Dex	APC-Dex_CD8+
199	Healthy	13348	Geometric Mean (GzmB)	APC-Dex	APC-Dex_CD8+
71	Healthy	9036	Geometric Mean (GzmB)	APC-Dex	APC-Dex_CD8+
193	Acute	2303	Geometric Mean (HLA-DR)	APC-Dex	APC-Dex_CD8+
165	12M	5413	Geometric Mean (HLA-DR)	APC-Dex	APC-Dex_CD8+
193	6M	2655	Geometric Mean (HLA-DR)	APC-Dex	APC-Dex_CD8+
193	12M	2481	Geometric Mean (HLA-DR)	APC-Dex	APC-Dex_CD8+
29	Acute	2320	Geometric Mean (HLA-DR)	APC-Dex	APC-Dex_CD8+
29	6M	1809	Geometric Mean (HLA-DR)	APC-Dex	APC-Dex_CD8+
29	12M	2102	Geometric Mean (HLA-DR)	APC-Dex	APC-Dex_CD8+
167	Acute	12657	Geometric Mean (HLA-DR)	APC-Dex	APC-Dex_CD8+
167	6M	2362	Geometric Mean (HLA-DR)	APC-Dex	APC-Dex_CD8+
167	12M	2048	Geometric Mean (HLA-DR)	APC-Dex	APC-Dex_CD8+
180	Acute	1101	Geometric Mean (HLA-DR)	APC-Dex	APC-Dex_CD8+
180	6M	1855	Geometric Mean (HLA-DR)	APC-Dex	APC-Dex_CD8+
124	Acute	2658	Geometric Mean (HLA-DR)	APC-Dex	APC-Dex_CD8+
145	Acute	3284	Geometric Mean (HLA-DR)	APC-Dex	APC-Dex_CD8+
124	6M	2115	Geometric Mean (HLA-DR)	APC-Dex	APC-Dex_CD8+
124	12M	2875	Geometric Mean (HLA-DR)	APC-Dex	APC-Dex_CD8+
140	Acute	3202	Geometric Mean (HLA-DR)	APC-Dex	APC-Dex_CD8+
140	6M	2369	Geometric Mean (HLA-DR)	APC-Dex	APC-Dex_CD8+
140	12M	2899	Geometric Mean (HLA-DR)	APC-Dex	APC-Dex_CD8+
142	Acute	2073	Geometric Mean (HLA-DR)	APC-Dex	APC-Dex_CD8+
142	6M	2130	Geometric Mean (HLA-DR)	APC-Dex	APC-Dex_CD8+
142	12M	2590	Geometric Mean (HLA-DR)	APC-Dex	APC-Dex_CD8+
150	Acute	3809	Geometric Mean (HLA-DR)	APC-Dex	APC-Dex_CD8+
150	6M	3762	Geometric Mean (HLA-DR)	APC-Dex	APC-Dex_CD8+
150	12M	3860	Geometric Mean (HLA-DR)	APC-Dex	APC-Dex_CD8+
152	Acute	2972	Geometric Mean (HLA-DR)	APC-Dex	APC-Dex_CD8+
152	6M	3665	Geometric Mean (HLA-DR)	APC-Dex	APC-Dex_CD8+
152	12M	3901	Geometric Mean (HLA-DR)	APC-Dex	APC-Dex_CD8+
155	Acute	2825	Geometric Mean (HLA-DR)	APC-Dex	APC-Dex_CD8+
155	6M	2924	Geometric Mean (HLA-DR)	APC-Dex	APC-Dex_CD8+
155	12M	2910	Geometric Mean (HLA-DR)	APC-Dex	APC-Dex_CD8+
199	Healthy	5163	Geometric Mean (HLA-DR)	APC-Dex	APC-Dex_CD8+
71	Healthy	6513	Geometric Mean (HLA-DR)	APC-Dex	APC-Dex_CD8+
193	Acute	791	Geometric Mean (Ki-67)	APC-Dex	APC-Dex_CD8+
165	12M	1369	Geometric Mean (Ki-67)	APC-Dex	APC-Dex_CD8+
193	6M	877	Geometric Mean (Ki-67)	APC-Dex	APC-Dex_CD8+
193	12M	793	Geometric Mean (Ki-67)	APC-Dex	APC-Dex_CD8+
29	Acute	1204	Geometric Mean (Ki-67)	APC-Dex	APC-Dex_CD8+
29	6M	678	Geometric Mean (Ki-67)	APC-Dex	APC-Dex_CD8+
29	12M	669	Geometric Mean (Ki-67)	APC-Dex	APC-Dex_CD8+
167	Acute	3919	Geometric Mean (Ki-67)	APC-Dex	APC-Dex_CD8+
167	6M	870	Geometric Mean (Ki-67)	APC-Dex	APC-Dex_CD8+
167	12M	783	Geometric Mean (Ki-67)	APC-Dex	APC-Dex_CD8+
180	Acute	519	Geometric Mean (Ki-67)	APC-Dex	APC-Dex_CD8+
180	6M	724	Geometric Mean (Ki-67)	APC-Dex	APC-Dex_CD8+
124	Acute	1440	Geometric Mean (Ki-67)	APC-Dex	APC-Dex_CD8+
145	Acute	1015	Geometric Mean (Ki-67)	APC-Dex	APC-Dex_CD8+
124	6M	728	Geometric Mean (Ki-67)	APC-Dex	APC-Dex_CD8+
124	12M	694	Geometric Mean (Ki-67)	APC-Dex	APC-Dex_CD8+
140	Acute	944	Geometric Mean (Ki-67)	APC-Dex	APC-Dex_CD8+
140	6M	755	Geometric Mean (Ki-67)	APC-Dex	APC-Dex_CD8+
140	12M	542	Geometric Mean (Ki-67)	APC-Dex	APC-Dex_CD8+
142	Acute	1011	Geometric Mean (Ki-67)	APC-Dex	APC-Dex_CD8+
142	6M	751	Geometric Mean (Ki-67)	APC-Dex	APC-Dex_CD8+
142	12M	652	Geometric Mean (Ki-67)	APC-Dex	APC-Dex_CD8+
150	Acute	937	Geometric Mean (Ki-67)	APC-Dex	APC-Dex_CD8+
150	6M	613	Geometric Mean (Ki-67)	APC-Dex	APC-Dex_CD8+
150	12M	532	Geometric Mean (Ki-67)	APC-Dex	APC-Dex_CD8+
152	Acute	1198	Geometric Mean (Ki-67)	APC-Dex	APC-Dex_CD8+
152	6M	868	Geometric Mean (Ki-67)	APC-Dex	APC-Dex_CD8+
152	12M	695	Geometric Mean (Ki-67)	APC-Dex	APC-Dex_CD8+
155	Acute	1122	Geometric Mean (Ki-67)	APC-Dex	APC-Dex_CD8+
155	6M	1057	Geometric Mean (Ki-67)	APC-Dex	APC-Dex_CD8+
155	12M	634	Geometric Mean (Ki-67)	APC-Dex	APC-Dex_CD8+
199	Healthy	1481	Geometric Mean (Ki-67)	APC-Dex	APC-Dex_CD8+
71	Healthy	1796	Geometric Mean (Ki-67)	APC-Dex	APC-Dex_CD8+
193	Acute	2926	Geometric Mean (T-bet)	APC-Dex	APC-Dex_CD8+
165	12M	6692	Geometric Mean (T-bet)	APC-Dex	APC-Dex_CD8+
193	6M	2788	Geometric Mean (T-bet)	APC-Dex	APC-Dex_CD8+
193	12M	2432	Geometric Mean (T-bet)	APC-Dex	APC-Dex_CD8+
29	Acute	4570	Geometric Mean (T-bet)	APC-Dex	APC-Dex_CD8+
29	6M	5005	Geometric Mean (T-bet)	APC-Dex	APC-Dex_CD8+
29	12M	3929	Geometric Mean (T-bet)	APC-Dex	APC-Dex_CD8+
167	Acute	3873	Geometric Mean (T-bet)	APC-Dex	APC-Dex_CD8+
167	6M	4768	Geometric Mean (T-bet)	APC-Dex	APC-Dex_CD8+
167	12M	5214	Geometric Mean (T-bet)	APC-Dex	APC-Dex_CD8+
180	Acute	3474	Geometric Mean (T-bet)	APC-Dex	APC-Dex_CD8+
180	6M	5637	Geometric Mean (T-bet)	APC-Dex	APC-Dex_CD8+
124	Acute	2930	Geometric Mean (T-bet)	APC-Dex	APC-Dex_CD8+
145	Acute	3029	Geometric Mean (T-bet)	APC-Dex	APC-Dex_CD8+
124	6M	4319	Geometric Mean (T-bet)	APC-Dex	APC-Dex_CD8+
124	12M	4358	Geometric Mean (T-bet)	APC-Dex	APC-Dex_CD8+
140	Acute	3377	Geometric Mean (T-bet)	APC-Dex	APC-Dex_CD8+
140	6M	4074	Geometric Mean (T-bet)	APC-Dex	APC-Dex_CD8+
140	12M	4517	Geometric Mean (T-bet)	APC-Dex	APC-Dex_CD8+
142	Acute	3543	Geometric Mean (T-bet)	APC-Dex	APC-Dex_CD8+
142	6M	3431	Geometric Mean (T-bet)	APC-Dex	APC-Dex_CD8+
142	12M	3077	Geometric Mean (T-bet)	APC-Dex	APC-Dex_CD8+
150	Acute	4147	Geometric Mean (T-bet)	APC-Dex	APC-Dex_CD8+
150	6M	3583	Geometric Mean (T-bet)	APC-Dex	APC-Dex_CD8+
150	12M	3496	Geometric Mean (T-bet)	APC-Dex	APC-Dex_CD8+
152	Acute	4077	Geometric Mean (T-bet)	APC-Dex	APC-Dex_CD8+
152	6M	3586	Geometric Mean (T-bet)	APC-Dex	APC-Dex_CD8+
152	12M	3669	Geometric Mean (T-bet)	APC-Dex	APC-Dex_CD8+
155	Acute	3093	Geometric Mean (T-bet)	APC-Dex	APC-Dex_CD8+
155	6M	3472	Geometric Mean (T-bet)	APC-Dex	APC-Dex_CD8+
155	12M	3735	Geometric Mean (T-bet)	APC-Dex	APC-Dex_CD8+
199	Healthy	1061	Geometric Mean (T-bet)	APC-Dex	APC-Dex_CD8+
71	Healthy	603	Geometric Mean (T-bet)	APC-Dex	APC-Dex_CD8+

## Sheet: Fig4f
	CD127	CD122	CD132	CD25
activated_EM	0.10816	0.538192	0.447365	0.433232
activated_prolif_EM	0.151258	0.800966	0.47522	0.367393
activated_TEMRA	0.0949805	0.459653	0.46797	0.45192
CD38_EM	0.118626	0.40606	0.377897	0.352547
HLADR_EM	0.111781	0.380865	0.477992	0.394029
naive	0.69136	0.448971	0.476216	0.313666
prolif_EM	0.119528	0.366783	0.399698	0.341869
resting_EM	0.142561	0.346718	0.423272	0.334882
resting_TEMRA	0.117616	0.388368	0.38795	0.350041

## Sheet: Fig4g
Correlation Coefficients
	Geometric Mean (CD122)_Dex-BV421	Geometric Mean (CD127)_Dex-BV421	Geometric Mean (CD132)_Dex-BV421	Geometric Mean (CD25)_Dex-BV421	Geometric Mean (CD38)_Dex-BV421	Geometric Mean (GzmB)_Dex-BV421	Geometric Mean (HLA-DR)_Dex-BV421	Geometric Mean (Ki-67)_Dex-BV421	Geometric Mean (T-bet)_Dex-BV421
Geometric Mean (CD122)_Dex-BV421	1	-0.0725027	0.195908	0.119384	0.250091	-0.248228	0.385356	0.342661	0.0496639
Geometric Mean (CD127)_Dex-BV421	-0.0725027	1	0.170552	0.174692	-0.432928	-0.514456	-0.41006	-0.394258	-0.125198
Geometric Mean (CD132)_Dex-BV421	0.195908	0.170552	1	0.131253	0.382657	-0.11451	0.349658	0.0443544	0.0197256
Geometric Mean (CD25)_Dex-BV421	0.119384	0.174692	0.131253	1	0.127549	-0.202682	0.198908	0.10141	-0.16412					Dex-BV421_CD8+		denotes Influenza virus A peptide loaded MHC-BV421 dextramer binding cells
Geometric Mean (CD38)_Dex-BV421	0.250091	-0.432928	0.382657	0.127549	1	0.123094	0.911495	0.779453	0.00732006					Pe-Dex		denotes SARS-CoV2 peptide loaded MHC-PE dextramer binding cells
Geometric Mean (GzmB)_Dex-BV421	-0.248228	-0.514456	-0.11451	-0.202682	0.123094	1	0.0170403	-0.00813415	0.571822					APC-Dex		denotes Epstein Barr virus peptide loaded MHC-APC dextramer binding cells
Geometric Mean (HLA-DR)_Dex-BV421	0.385356	-0.41006	0.349658	0.198908	0.911495	0.0170403	1	0.740915	-0.0171415
Geometric Mean (Ki-67)_Dex-BV421	0.342661	-0.394258	0.0443544	0.10141	0.779453	-0.00813415	0.740915	1	-0.0502669
Geometric Mean (T-bet)_Dex-BV421	0.0496639	-0.125198	0.0197256	-0.16412	0.00732006	0.571822	-0.0171415	-0.0502669	1
pvalue matrix
	Geometric Mean (CD122)_Dex-BV421	Geometric Mean (CD127)_Dex-BV421	Geometric Mean (CD132)_Dex-BV421	Geometric Mean (CD25)_Dex-BV421	Geometric Mean (CD38)_Dex-BV421	Geometric Mean (GzmB)_Dex-BV421	Geometric Mean (HLA-DR)_Dex-BV421	Geometric Mean (Ki-67)_Dex-BV421	Geometric Mean (T-bet)_Dex-BV421
Geometric Mean (CD122)_Dex-BV421	#N/A	0.605909	0.159757	0.394515	0.0709038	0.0731001	0.00437889	0.012016	0.723972
Geometric Mean (CD127)_Dex-BV421	0.605909	#N/A	0.222086	0.210899	0.00120444	8.12114e-05	0.00229278	0.00348761	0.371728
Geometric Mean (CD132)_Dex-BV421	0.159757	0.222086	#N/A	0.348854	0.00468608	0.41424	0.0102754	0.752488	0.888507
Geometric Mean (CD25)_Dex-BV421	0.394515	0.210899	0.348854	#N/A	0.362742	0.145526	0.153333	0.469963	0.240274
Geometric Mean (CD38)_Dex-BV421	0.0709038	0.00120444	0.00468608	0.362742	#N/A	0.37988	0	6.17528e-12	0.958512
Geometric Mean (GzmB)_Dex-BV421	0.0731001	8.12114e-05	0.41424	0.145526	0.37988	#N/A	0.903607	0.953903	7.72601e-06
Geometric Mean (HLA-DR)_Dex-BV421	0.00437889	0.00229278	0.0102754	0.153333	0	0.903607	#N/A	2.25086e-10	0.903038
Geometric Mean (Ki-67)_Dex-BV421	0.012016	0.00348761	0.752488	0.469963	6.17528e-12	0.953903	2.25086e-10	#N/A	0.720756
Geometric Mean (T-bet)_Dex-BV421	0.723972	0.371728	0.888507	0.240274	0.958512	7.72601e-06	0.903038	0.720756	#N/A

## Sheet: Fig4h,i
ID	timepoint	measurement	type	short	Subpopulation
193	Acute	3205	Geometric Mean (CD122)	Dex-BV421	Dex-BV421_CD8+
165	Acute	4188	Geometric Mean (CD122)	Dex-BV421	Dex-BV421_CD8+
165	6M	4400	Geometric Mean (CD122)	Dex-BV421	Dex-BV421_CD8+				Dex-BV421_CD8+		denotes Influenza virus A peptide loaded MHC-BV421 dextramer binding cells
165	12M	3923	Geometric Mean (CD122)	Dex-BV421	Dex-BV421_CD8+				Pe-Dex		denotes SARS-CoV2 peptide loaded MHC-PE dextramer binding cells
193	6M	3258	Geometric Mean (CD122)	Dex-BV421	Dex-BV421_CD8+				APC-Dex		denotes Epstein Barr virus peptide loaded MHC-APC dextramer binding cells
193	12M	3221	Geometric Mean (CD122)	Dex-BV421	Dex-BV421_CD8+
29	6M	2889	Geometric Mean (CD122)	Dex-BV421	Dex-BV421_CD8+
29	12M	2887	Geometric Mean (CD122)	Dex-BV421	Dex-BV421_CD8+
160	Acute	3331	Geometric Mean (CD122)	Dex-BV421	Dex-BV421_CD8+
160	6M	3818	Geometric Mean (CD122)	Dex-BV421	Dex-BV421_CD8+
120	12M	3124	Geometric Mean (CD122)	Dex-BV421	Dex-BV421_CD8+
167	6M	3402	Geometric Mean (CD122)	Dex-BV421	Dex-BV421_CD8+
167	12M	3516	Geometric Mean (CD122)	Dex-BV421	Dex-BV421_CD8+
180	12M	2889	Geometric Mean (CD122)	Dex-BV421	Dex-BV421_CD8+
106	12M	2728	Geometric Mean (CD122)	Dex-BV421	Dex-BV421_CD8+
145	Acute	3072	Geometric Mean (CD122)	Dex-BV421	Dex-BV421_CD8+
145	12M	2963	Geometric Mean (CD122)	Dex-BV421	Dex-BV421_CD8+
124	6M	2583	Geometric Mean (CD122)	Dex-BV421	Dex-BV421_CD8+
124	12M	2592	Geometric Mean (CD122)	Dex-BV421	Dex-BV421_CD8+
140	12M	2612	Geometric Mean (CD122)	Dex-BV421	Dex-BV421_CD8+
142	6M	2577	Geometric Mean (CD122)	Dex-BV421	Dex-BV421_CD8+
142	12M	2837	Geometric Mean (CD122)	Dex-BV421	Dex-BV421_CD8+
152	12M	3073	Geometric Mean (CD122)	Dex-BV421	Dex-BV421_CD8+
155	12M	3114	Geometric Mean (CD122)	Dex-BV421	Dex-BV421_CD8+
125	Acute	3351	Geometric Mean (CD122)	Dex-BV421	Dex-BV421_CD8+
146	6M	2360	Geometric Mean (CD122)	Dex-BV421	Dex-BV421_CD8+
146	12M	2671	Geometric Mean (CD122)	Dex-BV421	Dex-BV421_CD8+
125	6M	3224	Geometric Mean (CD122)	Dex-BV421	Dex-BV421_CD8+
125	12M	3696	Geometric Mean (CD122)	Dex-BV421	Dex-BV421_CD8+
127	6M	4389	Geometric Mean (CD122)	Dex-BV421	Dex-BV421_CD8+
127	12M	3132	Geometric Mean (CD122)	Dex-BV421	Dex-BV421_CD8+
131	Acute	3605	Geometric Mean (CD122)	Dex-BV421	Dex-BV421_CD8+
131	6M	3197	Geometric Mean (CD122)	Dex-BV421	Dex-BV421_CD8+
131	12M	3252	Geometric Mean (CD122)	Dex-BV421	Dex-BV421_CD8+
50	Acute	2827	Geometric Mean (CD122)	Dex-BV421	Dex-BV421_CD8+
50	6M	2712	Geometric Mean (CD122)	Dex-BV421	Dex-BV421_CD8+
50	12M	2939	Geometric Mean (CD122)	Dex-BV421	Dex-BV421_CD8+
147	6M	4471	Geometric Mean (CD122)	Dex-BV421	Dex-BV421_CD8+
147	12M	4040	Geometric Mean (CD122)	Dex-BV421	Dex-BV421_CD8+
157	Acute	4011	Geometric Mean (CD122)	Dex-BV421	Dex-BV421_CD8+
157	6M	3472	Geometric Mean (CD122)	Dex-BV421	Dex-BV421_CD8+
157	12M	3571	Geometric Mean (CD122)	Dex-BV421	Dex-BV421_CD8+
27	Acute	3133	Geometric Mean (CD122)	Dex-BV421	Dex-BV421_CD8+
27	6M	2807	Geometric Mean (CD122)	Dex-BV421	Dex-BV421_CD8+
27	12M	2693	Geometric Mean (CD122)	Dex-BV421	Dex-BV421_CD8+
25	Acute	3258	Geometric Mean (CD122)	Dex-BV421	Dex-BV421_CD8+
81	Healthy	3491	Geometric Mean (CD122)	Dex-BV421	Dex-BV421_CD8+
199	Healthy	3622	Geometric Mean (CD122)	Dex-BV421	Dex-BV421_CD8+
25	12M	4071	Geometric Mean (CD122)	Dex-BV421	Dex-BV421_CD8+
129	Acute	3381	Geometric Mean (CD122)	Dex-BV421	Dex-BV421_CD8+
129	6M	3424	Geometric Mean (CD122)	Dex-BV421	Dex-BV421_CD8+
129	12M	3183	Geometric Mean (CD122)	Dex-BV421	Dex-BV421_CD8+
47	Acute	3310	Geometric Mean (CD122)	Dex-BV421	Dex-BV421_CD8+
47	6M	3088	Geometric Mean (CD122)	Dex-BV421	Dex-BV421_CD8+
47	12M	3268	Geometric Mean (CD122)	Dex-BV421	Dex-BV421_CD8+
71	Healthy	3781	Geometric Mean (CD122)	Dex-BV421	Dex-BV421_CD8+
84	Healthy	3097	Geometric Mean (CD122)	Dex-BV421	Dex-BV421_CD8+
86	Healthy	3564	Geometric Mean (CD122)	Dex-BV421	Dex-BV421_CD8+
200	Healthy	2809	Geometric Mean (CD122)	Dex-BV421	Dex-BV421_CD8+
78	Healthy	4020	Geometric Mean (CD122)	Dex-BV421	Dex-BV421_CD8+
85	Healthy	3197	Geometric Mean (CD122)	Dex-BV421	Dex-BV421_CD8+
1	Healthy	3555	Geometric Mean (CD122)	Dex-BV421	Dex-BV421_CD8+
213	Healthy	4021	Geometric Mean (CD122)	Dex-BV421	Dex-BV421_CD8+
89	Healthy	3301	Geometric Mean (CD122)	Dex-BV421	Dex-BV421_CD8+
79	Healthy	3533	Geometric Mean (CD122)	Dex-BV421	Dex-BV421_CD8+
193	Acute	38496	Geometric Mean (CD127)	Dex-BV421	Dex-BV421_CD8+
165	Acute	13748	Geometric Mean (CD127)	Dex-BV421	Dex-BV421_CD8+
165	6M	6900	Geometric Mean (CD127)	Dex-BV421	Dex-BV421_CD8+
165	12M	8720	Geometric Mean (CD127)	Dex-BV421	Dex-BV421_CD8+
193	6M	29291	Geometric Mean (CD127)	Dex-BV421	Dex-BV421_CD8+
193	12M	32652	Geometric Mean (CD127)	Dex-BV421	Dex-BV421_CD8+
29	6M	8341	Geometric Mean (CD127)	Dex-BV421	Dex-BV421_CD8+
29	12M	21817	Geometric Mean (CD127)	Dex-BV421	Dex-BV421_CD8+
160	Acute	3404	Geometric Mean (CD127)	Dex-BV421	Dex-BV421_CD8+
160	6M	6324	Geometric Mean (CD127)	Dex-BV421	Dex-BV421_CD8+
120	12M	15045	Geometric Mean (CD127)	Dex-BV421	Dex-BV421_CD8+
167	6M	18506	Geometric Mean (CD127)	Dex-BV421	Dex-BV421_CD8+
167	12M	28310	Geometric Mean (CD127)	Dex-BV421	Dex-BV421_CD8+
180	12M	33909	Geometric Mean (CD127)	Dex-BV421	Dex-BV421_CD8+
106	12M	13091	Geometric Mean (CD127)	Dex-BV421	Dex-BV421_CD8+
145	Acute	16094	Geometric Mean (CD127)	Dex-BV421	Dex-BV421_CD8+
145	12M	15292	Geometric Mean (CD127)	Dex-BV421	Dex-BV421_CD8+
124	6M	6850	Geometric Mean (CD127)	Dex-BV421	Dex-BV421_CD8+
124	12M	11200	Geometric Mean (CD127)	Dex-BV421	Dex-BV421_CD8+
140	12M	13794	Geometric Mean (CD127)	Dex-BV421	Dex-BV421_CD8+
142	6M	10708	Geometric Mean (CD127)	Dex-BV421	Dex-BV421_CD8+
142	12M	9316	Geometric Mean (CD127)	Dex-BV421	Dex-BV421_CD8+
152	12M	29022	Geometric Mean (CD127)	Dex-BV421	Dex-BV421_CD8+
155	12M	23770	Geometric Mean (CD127)	Dex-BV421	Dex-BV421_CD8+
125	Acute	8295	Geometric Mean (CD127)	Dex-BV421	Dex-BV421_CD8+
146	6M	3107	Geometric Mean (CD127)	Dex-BV421	Dex-BV421_CD8+
146	12M	5802	Geometric Mean (CD127)	Dex-BV421	Dex-BV421_CD8+
125	6M	6005	Geometric Mean (CD127)	Dex-BV421	Dex-BV421_CD8+
125	12M	11218	Geometric Mean (CD127)	Dex-BV421	Dex-BV421_CD8+
127	6M	4291	Geometric Mean (CD127)	Dex-BV421	Dex-BV421_CD8+
127	12M	3736	Geometric Mean (CD127)	Dex-BV421	Dex-BV421_CD8+
131	Acute	8686	Geometric Mean (CD127)	Dex-BV421	Dex-BV421_CD8+
131	6M	6707	Geometric Mean (CD127)	Dex-BV421	Dex-BV421_CD8+
131	12M	11771	Geometric Mean (CD127)	Dex-BV421	Dex-BV421_CD8+
50	Acute	3295	Geometric Mean (CD127)	Dex-BV421	Dex-BV421_CD8+
50	6M	3520	Geometric Mean (CD127)	Dex-BV421	Dex-BV421_CD8+
50	12M	2123	Geometric Mean (CD127)	Dex-BV421	Dex-BV421_CD8+
147	6M	11608	Geometric Mean (CD127)	Dex-BV421	Dex-BV421_CD8+
147	12M	17310	Geometric Mean (CD127)	Dex-BV421	Dex-BV421_CD8+
157	Acute	4352	Geometric Mean (CD127)	Dex-BV421	Dex-BV421_CD8+
157	6M	6573	Geometric Mean (CD127)	Dex-BV421	Dex-BV421_CD8+
157	12M	11368	Geometric Mean (CD127)	Dex-BV421	Dex-BV421_CD8+
27	Acute	9252	Geometric Mean (CD127)	Dex-BV421	Dex-BV421_CD8+
27	6M	6990	Geometric Mean (CD127)	Dex-BV421	Dex-BV421_CD8+
27	12M	13674	Geometric Mean (CD127)	Dex-BV421	Dex-BV421_CD8+
25	Acute	7870	Geometric Mean (CD127)	Dex-BV421	Dex-BV421_CD8+
81	Healthy	23788	Geometric Mean (CD127)	Dex-BV421	Dex-BV421_CD8+
199	Healthy	9355	Geometric Mean (CD127)	Dex-BV421	Dex-BV421_CD8+
25	12M	3857	Geometric Mean (CD127)	Dex-BV421	Dex-BV421_CD8+
129	Acute	5302	Geometric Mean (CD127)	Dex-BV421	Dex-BV421_CD8+
129	6M	13000	Geometric Mean (CD127)	Dex-BV421	Dex-BV421_CD8+
129	12M	14193	Geometric Mean (CD127)	Dex-BV421	Dex-BV421_CD8+
47	Acute	16098	Geometric Mean (CD127)	Dex-BV421	Dex-BV421_CD8+
47	6M	24433	Geometric Mean (CD127)	Dex-BV421	Dex-BV421_CD8+
47	12M	27582	Geometric Mean (CD127)	Dex-BV421	Dex-BV421_CD8+
71	Healthy	24541	Geometric Mean (CD127)	Dex-BV421	Dex-BV421_CD8+
84	Healthy	11877	Geometric Mean (CD127)	Dex-BV421	Dex-BV421_CD8+
86	Healthy	2283	Geometric Mean (CD127)	Dex-BV421	Dex-BV421_CD8+
200	Healthy	11258	Geometric Mean (CD127)	Dex-BV421	Dex-BV421_CD8+
78	Healthy	6856	Geometric Mean (CD127)	Dex-BV421	Dex-BV421_CD8+
85	Healthy	9203	Geometric Mean (CD127)	Dex-BV421	Dex-BV421_CD8+
1	Healthy	11600	Geometric Mean (CD127)	Dex-BV421	Dex-BV421_CD8+
213	Healthy	6518	Geometric Mean (CD127)	Dex-BV421	Dex-BV421_CD8+
89	Healthy	19866	Geometric Mean (CD127)	Dex-BV421	Dex-BV421_CD8+
79	Healthy	12601	Geometric Mean (CD127)	Dex-BV421	Dex-BV421_CD8+
193	Acute	900	Geometric Mean (HLA-DR)	Dex-BV421	Dex-BV421_CD8+
165	Acute	2334	Geometric Mean (HLA-DR)	Dex-BV421	Dex-BV421_CD8+
165	6M	4070	Geometric Mean (HLA-DR)	Dex-BV421	Dex-BV421_CD8+
165	12M	4900	Geometric Mean (HLA-DR)	Dex-BV421	Dex-BV421_CD8+
193	6M	941	Geometric Mean (HLA-DR)	Dex-BV421	Dex-BV421_CD8+
193	12M	1215	Geometric Mean (HLA-DR)	Dex-BV421	Dex-BV421_CD8+
29	6M	1212	Geometric Mean (HLA-DR)	Dex-BV421	Dex-BV421_CD8+
29	12M	1241	Geometric Mean (HLA-DR)	Dex-BV421	Dex-BV421_CD8+
160	Acute	1556	Geometric Mean (HLA-DR)	Dex-BV421	Dex-BV421_CD8+
160	6M	3259	Geometric Mean (HLA-DR)	Dex-BV421	Dex-BV421_CD8+
120	12M	1519	Geometric Mean (HLA-DR)	Dex-BV421	Dex-BV421_CD8+
167	6M	1292	Geometric Mean (HLA-DR)	Dex-BV421	Dex-BV421_CD8+
167	12M	1292	Geometric Mean (HLA-DR)	Dex-BV421	Dex-BV421_CD8+
180	12M	1088	Geometric Mean (HLA-DR)	Dex-BV421	Dex-BV421_CD8+
106	12M	1204	Geometric Mean (HLA-DR)	Dex-BV421	Dex-BV421_CD8+
145	Acute	1069	Geometric Mean (HLA-DR)	Dex-BV421	Dex-BV421_CD8+
145	12M	1470	Geometric Mean (HLA-DR)	Dex-BV421	Dex-BV421_CD8+
124	6M	1044	Geometric Mean (HLA-DR)	Dex-BV421	Dex-BV421_CD8+
124	12M	1177	Geometric Mean (HLA-DR)	Dex-BV421	Dex-BV421_CD8+
140	12M	1961	Geometric Mean (HLA-DR)	Dex-BV421	Dex-BV421_CD8+
142	6M	1115	Geometric Mean (HLA-DR)	Dex-BV421	Dex-BV421_CD8+
142	12M	1762	Geometric Mean (HLA-DR)	Dex-BV421	Dex-BV421_CD8+
152	12M	833	Geometric Mean (HLA-DR)	Dex-BV421	Dex-BV421_CD8+
155	12M	1145	Geometric Mean (HLA-DR)	Dex-BV421	Dex-BV421_CD8+
125	Acute	2182	Geometric Mean (HLA-DR)	Dex-BV421	Dex-BV421_CD8+
146	6M	2275	Geometric Mean (HLA-DR)	Dex-BV421	Dex-BV421_CD8+
146	12M	1826	Geometric Mean (HLA-DR)	Dex-BV421	Dex-BV421_CD8+
125	6M	1675	Geometric Mean (HLA-DR)	Dex-BV421	Dex-BV421_CD8+
125	12M	1943	Geometric Mean (HLA-DR)	Dex-BV421	Dex-BV421_CD8+
127	6M	2615	Geometric Mean (HLA-DR)	Dex-BV421	Dex-BV421_CD8+
127	12M	1758	Geometric Mean (HLA-DR)	Dex-BV421	Dex-BV421_CD8+
131	Acute	1606	Geometric Mean (HLA-DR)	Dex-BV421	Dex-BV421_CD8+
131	6M	2413	Geometric Mean (HLA-DR)	Dex-BV421	Dex-BV421_CD8+
131	12M	1271	Geometric Mean (HLA-DR)	Dex-BV421	Dex-BV421_CD8+
50	Acute	3710	Geometric Mean (HLA-DR)	Dex-BV421	Dex-BV421_CD8+
50	6M	2355	Geometric Mean (HLA-DR)	Dex-BV421	Dex-BV421_CD8+
50	12M	2651	Geometric Mean (HLA-DR)	Dex-BV421	Dex-BV421_CD8+
147	6M	1382	Geometric Mean (HLA-DR)	Dex-BV421	Dex-BV421_CD8+
147	12M	1335	Geometric Mean (HLA-DR)	Dex-BV421	Dex-BV421_CD8+
157	Acute	2909	Geometric Mean (HLA-DR)	Dex-BV421	Dex-BV421_CD8+
157	6M	1431	Geometric Mean (HLA-DR)	Dex-BV421	Dex-BV421_CD8+
157	12M	1278	Geometric Mean (HLA-DR)	Dex-BV421	Dex-BV421_CD8+
27	Acute	1487	Geometric Mean (HLA-DR)	Dex-BV421	Dex-BV421_CD8+
27	6M	2168	Geometric Mean (HLA-DR)	Dex-BV421	Dex-BV421_CD8+
27	12M	1732	Geometric Mean (HLA-DR)	Dex-BV421	Dex-BV421_CD8+
25	Acute	3292	Geometric Mean (HLA-DR)	Dex-BV421	Dex-BV421_CD8+
81	Healthy	1403	Geometric Mean (HLA-DR)	Dex-BV421	Dex-BV421_CD8+
199	Healthy	3876	Geometric Mean (HLA-DR)	Dex-BV421	Dex-BV421_CD8+
25	12M	9280	Geometric Mean (HLA-DR)	Dex-BV421	Dex-BV421_CD8+
129	Acute	1886	Geometric Mean (HLA-DR)	Dex-BV421	Dex-BV421_CD8+
129	6M	1429	Geometric Mean (HLA-DR)	Dex-BV421	Dex-BV421_CD8+
129	12M	1515	Geometric Mean (HLA-DR)	Dex-BV421	Dex-BV421_CD8+
47	Acute	3639	Geometric Mean (HLA-DR)	Dex-BV421	Dex-BV421_CD8+
47	6M	1618	Geometric Mean (HLA-DR)	Dex-BV421	Dex-BV421_CD8+
47	12M	1949	Geometric Mean (HLA-DR)	Dex-BV421	Dex-BV421_CD8+
71	Healthy	1032	Geometric Mean (HLA-DR)	Dex-BV421	Dex-BV421_CD8+
84	Healthy	1879	Geometric Mean (HLA-DR)	Dex-BV421	Dex-BV421_CD8+
86	Healthy	1846	Geometric Mean (HLA-DR)	Dex-BV421	Dex-BV421_CD8+
200	Healthy	2378	Geometric Mean (HLA-DR)	Dex-BV421	Dex-BV421_CD8+
78	Healthy	1347	Geometric Mean (HLA-DR)	Dex-BV421	Dex-BV421_CD8+
85	Healthy	1423	Geometric Mean (HLA-DR)	Dex-BV421	Dex-BV421_CD8+
1	Healthy	1315	Geometric Mean (HLA-DR)	Dex-BV421	Dex-BV421_CD8+
213	Healthy	1166	Geometric Mean (HLA-DR)	Dex-BV421	Dex-BV421_CD8+
89	Healthy	1452	Geometric Mean (HLA-DR)	Dex-BV421	Dex-BV421_CD8+
79	Healthy	2077	Geometric Mean (HLA-DR)	Dex-BV421	Dex-BV421_CD8+
