# Supplementary material for: Dysregulation of homeostatic cytokine receptors drives prolonged T cell activation following acute SARS-CoV-2 infection in humans
Source: Nat Commun. 2025 Nov 27;16:11693. doi: 10.1038/s41467-025-66753-1 (PMC12748759; doi:10.1038/s41467-025-66753-1)
Supplement: Supplementary file 21 — Source Data 5 [file 41467_2025_66753_MOESM21_ESM.xlsx]

## Sheet: Fig5a
ID1	seq.14049.17	seq.19568.17	Index	Sampling_month	SevMax2
COV_ZH_1	3.24674	3.66363	1	ONE	Severe
COV_ZH_1.2	2.99717	3.90195	1.2	SIX	Severe
COV_ZH_10	3.10006	3.51473	10	ONE	Severe
COV_ZH_10.2	3.04285	3.23442	10.2	SIX	Severe
COV_ZH_103	3.26397	3.40042	103	ONE	Severe		seq.14049.17		refers to aptamer from the SomaScan Platform binding human IL-7
COV_ZH_103.2	3.03973	3.16346	103.2	SIX	Severe
COV_ZH_105	3.03906	3.17589	105	ONE	Mild		seq.19568.17		refers to aptamer from the SomaScan Platform binding human IL-15
COV_ZH_105.2	2.98619	3.08568	105.2	SIX	Mild
COV_ZH_106	3.12766	3.08636	106	ONE	Severe
COV_ZH_106.2	2.97035	3.13786	106.2	SIX	Severe
COV_ZH_107	2.95342	3.0966	107	ONE	Severe
COV_ZH_107.2	2.93146	3.0585	107.2	SIX	Severe
COV_ZH_11	3.03623	3.0959	11	ONE	Mild
COV_ZH_11.2	2.99952	3.08336	11.2	SIX	Mild
COV_ZH_112	3.18986	3.26269	112	ONE	Severe
COV_ZH_112.2	2.99379	3.08672	112.2	SIX	Severe
COV_ZH_115	3.18281	3.11458	115	ONE	Mild
COV_ZH_115.2	2.92345	3.04579	115.2	SIX	Mild
COV_ZH_116	3.00234	3.05438	116	ONE	Mild
COV_ZH_116.2	2.89686	3.08261	116.2	SIX	Mild
COV_ZH_117	3.09743	3.06908	117	ONE	Severe
COV_ZH_117.2	3.10975	3.02011	117.2	SIX	Severe
COV_ZH_118	3.0944	3.09951	118	ONE	Mild
COV_ZH_118.2	2.97832	3.02206	118.2	SIX	Mild
COV_ZH_119	3.0235	3.06937	119	ONE	Mild
COV_ZH_119.2	3.02759	3.02706	119.2	SIX	Mild
COV_ZH_12	3.08817	3.14795	12	ONE	Mild
COV_ZH_12.2	2.90135	3.10315	12.2	SIX	Mild
COV_ZH_120	2.88784	3.09527	120	ONE	Mild
COV_ZH_120.2	2.98073	3.02763	120.2	SIX	Mild
COV_ZH_121	3.06047	3.0331	121	ONE	Mild
COV_ZH_121.2	2.96759	3.03165	121.2	SIX	Mild
COV_ZH_124	2.90069	3.09604	124	ONE	Mild
COV_ZH_124.2	2.94191	3.04242	124.2	SIX	Mild
COV_ZH_125	2.82132	3.09461	125	ONE	Mild
COV_ZH_125.2	3.0136	3.01081	125.2	SIX	Mild
COV_ZH_127	3.12791	3.09079	127	ONE	Mild
COV_ZH_127.2	3.04513	3.06141	127.2	SIX	Mild
COV_ZH_128	2.99083	3.10415	128	ONE	Mild
COV_ZH_128.2	3.13287	3.08686	128.2	SIX	Mild
COV_ZH_129	2.93258	3.20455	129	ONE	Mild
COV_ZH_129.2	2.98444	3.15731	129.2	SIX	Mild
COV_ZH_13	2.97174	3.069	13	ONE	Mild
COV_ZH_13.3	2.95569	3.14464	13.3	SIX	Mild
COV_ZH_130	2.90703	3.08271	130	ONE	Mild
COV_ZH_130.2	2.94954	3.03011	130.2	SIX	Mild
COV_ZH_131	2.82092	3.07958	131	ONE	Mild
COV_ZH_131.2	2.93712	3.03371	131.2	SIX	Mild
COV_ZH_133	2.87477	2.99454	133	ONE	Mild
COV_ZH_133.2	2.94275	2.96923	133.2	SIX	Mild
COV_ZH_134	3.09005	3.19315	134	ONE	Mild
COV_ZH_134.2	2.99105	3.09767	134.2	SIX	Mild
COV_ZH_135	2.8238	2.95041	135	ONE	Mild
COV_ZH_135.2	2.86297	3.05254	135.2	SIX	Mild
COV_ZH_138	2.9352	3.08128	138	ONE	Mild
COV_ZH_138.2	3.01068	3.1295	138.2	SIX	Mild
COV_ZH_14	2.86764	2.99012	14	ONE	Mild
COV_ZH_14.3	2.8973	3.05561	14.3	SIX	Mild
COV_ZH_140	2.96548	3.13168	140	ONE	Mild
COV_ZH_140.2	2.95294	3.0844	140.2	SIX	Mild
COV_ZH_141	2.95904	3.07591	141	ONE	Mild
COV_ZH_141.2	2.96369	3.04214	141.2	SIX	Mild
COV_ZH_142	2.94537	3.03197	142	ONE	Mild
COV_ZH_142.2	2.9709	3.0493	142.2	SIX	Mild
COV_ZH_145	2.92028	3.04175	145	ONE	Mild
COV_ZH_145.2	2.90037	3.16468	145.2	SIX	Mild
COV_ZH_146	2.90714	3.06126	146	ONE	Mild
COV_ZH_146.2	2.9752	3.09117	146.2	SIX	Mild
COV_ZH_147	2.8262	3.06967	147	ONE	Mild
COV_ZH_147.2	2.95593	3.03775	147.2	SIX	Mild
COV_ZH_148	3.05652	3.17029	148	ONE	Mild
COV_ZH_148.2	3.13165	3.02971	148.2	SIX	Mild
COV_ZH_149	2.91073	3.09517	149	ONE	Mild
COV_ZH_149.2	2.95564	3.08934	149.2	SIX	Mild
COV_ZH_150	2.87772	3.061	150	ONE	Mild
COV_ZH_150.2	2.97663	3.06752	150.2	SIX	Mild
COV_ZH_151	2.96185	3.02604	151	ONE	Mild
COV_ZH_151.2	3.10782	3.00685	151.2	SIX	Mild
COV_ZH_152	2.97685	3.18667	152	ONE	Mild
COV_ZH_152.2	2.98673	3.1611	152.2	SIX	Mild
COV_ZH_153	2.92423	3.15198	153	ONE	Mild
COV_ZH_153.2	2.96624	3.14569	153.2	SIX	Mild
COV_ZH_154	3.02633	3.12218	154	ONE	Mild
COV_ZH_154.2	3.13284	3.07671	154.2	SIX	Mild
COV_ZH_155	3.02362	3.07401	155	ONE	Mild
COV_ZH_155.2	3.05331	3.00642	155.2	SIX	Mild
COV_ZH_156	3.08214	3.0778	156	ONE	Mild
COV_ZH_156.2	3.01745	3.06644	156.2	SIX	Mild
COV_ZH_157	2.91009	3.07052	157	ONE	Mild
COV_ZH_157.2	2.98168	3.14482	157.2	SIX	Mild
COV_ZH_16	3.20785	3.20371	16	ONE	Severe
COV_ZH_16.2	3.05884	3.14107	16.2	SIX	Severe
COV_ZH_160	3.09989	3.0613	160	ONE	Mild
COV_ZH_160.2	2.97823	3.02416	160.2	SIX	Mild
COV_ZH_162	2.92127	3.07951	162	ONE	Mild
COV_ZH_162.2	2.94841	3.03679	162.2	SIX	Mild
COV_ZH_163	3.04825	3.14956	163	ONE	Mild
COV_ZH_163.2	2.96308	3.04009	163.2	SIX	Mild
COV_ZH_165	2.9959	3.07886	165	ONE	Mild
COV_ZH_165.2	3.01005	3.0249	165.2	SIX	Mild
COV_ZH_167	2.87093	3.12892	167	ONE	Mild
COV_ZH_167.2	2.96586	3.10643	167.2	SIX	Mild
COV_ZH_168	2.94136	3.21648	168	ONE	Mild
COV_ZH_168.2	3.03599	3.23317	168.2	SIX	Mild
COV_ZH_169	2.93227	3.1664	169	ONE	Mild
COV_ZH_169.2	3.00286	3.06592	169.2	SIX	Mild
COV_ZH_170	2.83872	3.24189	170	ONE	Mild
COV_ZH_170.2	2.96028	3.02305	170.2	SIX	Mild
COV_ZH_171	3.05979	3.12195	171	ONE	Severe
COV_ZH_171.2	2.98	3.02148	171.2	SIX	Severe
COV_ZH_174	2.9345	3.21045	174	ONE	Severe
COV_ZH_174.2	2.92459	3.07533	174.2	SIX	Severe
COV_ZH_175	3.03667	3.3119	175	ONE	Severe
COV_ZH_175.2	3.00039	3.0769	175.2	SIX	Severe
COV_ZH_177	3.16391	3.04328	177	ONE	Mild
COV_ZH_177.2	2.97364	3.07287	177.2	SIX	Mild
COV_ZH_178	3.0984	3.2739	178	ONE	Severe
COV_ZH_178.2	3.04163	3.18424	178.2	SIX	Severe
COV_ZH_179	2.84242	3.06703	179	ONE	Mild
COV_ZH_179.2	2.92665	3.10384	179.2	SIX	Mild
COV_ZH_180	2.96322	3.23583	180	ONE	Mild
COV_ZH_180.2	2.93303	3.06427	180.2	SIX	Mild
COV_ZH_181.2	3.14	3.03583	181.2	ONE	Mild
COV_ZH_181.4	2.9072	2.98989	181.4	SIX	Mild
COV_ZH_185.3	3.03121	3.00753	185.3	ONE	Mild
COV_ZH_185.4	3.10051	3.07302	185.4	SIX	Mild
COV_ZH_193	2.92371	3.05572	193	ONE	Mild
COV_ZH_193.2	2.86823	3.07375	193.2	SIX	Mild
COV_ZH_197.2	2.96605	3.10981	197.2	ONE	Severe
COV_ZH_197.4	3.03703	3.07478	197.4	SIX	Severe
COV_ZH_198.2	2.95626	3.31981	198.2	ONE	Severe
COV_ZH_198.4	3.02743	3.05335	198.4	SIX	Severe
COV_ZH_20	3.03683	3.07434	20	ONE	Mild
COV_ZH_20.2	3.15391	3.05396	20.2	SIX	Mild
COV_ZH_206	3.04875	3.05023	206	ONE	Mild
COV_ZH_206.2	3.16773	3.12222	206.2	SIX	Mild
COV_ZH_207	3.02821	3.05812	207	ONE	Mild
COV_ZH_207.2	3.1503	3.09482	207.2	SIX	Mild
COV_ZH_208	2.9675	3.02592	208	ONE	Mild
COV_ZH_208.2	2.95255	3.04731	208.2	SIX	Mild
COV_ZH_209	2.95211	3.01389	209	ONE	Mild
COV_ZH_209.2	2.9065	3.02144	209.2	SIX	Mild
COV_ZH_21	2.91477	2.96656	21	ONE	Mild
COV_ZH_21.2	2.82158	3.01837	21.2	SIX	Mild
COV_ZH_210	3.01903	3.16897	210	ONE	Mild
COV_ZH_210.2	3.03443	3.09356	210.2	SIX	Mild
COV_ZH_211	2.92433	3.10826	211	ONE	Mild
COV_ZH_211.2	2.88024	3.05687	211.2	SIX	Mild
COV_ZH_212	2.87367	3.149	212	ONE	Mild
COV_ZH_212.2	3.09458	3.08579	212.2	SIX	Mild
COV_ZH_22	3.02833	3.2229	22	ONE	Severe
COV_ZH_22.2	2.94086	3.11518	22.2	SIX	Severe
COV_ZH_24	2.99419	3.09188	24	ONE	Severe
COV_ZH_24.2	2.84011	2.97649	24.2	SIX	Severe
COV_ZH_25	3.25057	3.08178	25	ONE	Mild
COV_ZH_25.2	3.1172	3.02837	25.2	SIX	Mild
COV_ZH_26	3.03011	3.10085	26	ONE	Mild
COV_ZH_26.2	3.00809	3.1089	26.2	SIX	Mild
COV_ZH_27	2.94325	3.22269	27	ONE	Severe
COV_ZH_27.2	3.00017	3.25251	27.2	SIX	Severe
COV_ZH_29	2.93414	3.10058	29	ONE	Mild
COV_ZH_29.2	2.89894	3.04246	29.2	SIX	Mild
COV_ZH_3	3.27674	3.19022	3	ONE	Severe
COV_ZH_3.2	3.1119	3.07639	3.2	SIX	Severe
COV_ZH_31	2.98892	3.25239	31	ONE	Severe
COV_ZH_31.2	3.00779	3.22334	31.2	SIX	Severe
COV_ZH_33	2.90102	3.1172	33	ONE	Severe
COV_ZH_33.3	3.05123	3.04147	33.3	SIX	Severe
COV_ZH_35	2.89059	3.05373	35	ONE	Mild
COV_ZH_35.2	2.85631	3.03161	35.2	SIX	Mild
COV_ZH_36	2.85703	3.10565	36	ONE	Mild
COV_ZH_36.2	2.86362	3.09346	36.2	SIX	Mild
COV_ZH_37	2.96997	3.18296	37	ONE	Mild
COV_ZH_37.2	2.93425	3.16885	37.2	SIX	Mild
COV_ZH_38	2.88491	3.05457	38	ONE	Mild
COV_ZH_38.2	2.91259	3.0508	38.2	SIX	Mild
COV_ZH_39	2.97058	3.07802	39	ONE	Mild
COV_ZH_39.2	2.95109	3.03898	39.2	SIX	Mild
COV_ZH_40	3.00329	3.03274	40	ONE	Mild
COV_ZH_40.2	2.90682	3.0434	40.2	SIX	Mild
COV_ZH_41	3.01068	3.06618	41	ONE	Severe
COV_ZH_41.2	2.91238	3.1359	41.2	SIX	Severe
COV_ZH_44	3.05335	3.01912	44	ONE	Severe
COV_ZH_44.2	2.88497	3.06266	44.2	SIX	Severe
COV_ZH_45	3.06157	3.21885	45	ONE	Severe
COV_ZH_45.2	2.86764	3.11464	45.2	SIX	Severe
COV_ZH_48	3.08214	3.21317	48	ONE	Severe
COV_ZH_48.2	3.08757	3.1697	48.2	SIX	Severe
COV_ZH_5	3.21698	3.15186	5	ONE	Severe
COV_ZH_5.2	3.07562	3.01528	5.2	SIX	Severe
COV_ZH_50	3.22225	3.24239	50	ONE	Severe
COV_ZH_50.2	3.10775	3.26771	50.2	SIX	Severe
COV_ZH_51	3.00775	3.04356	51	ONE	Severe
COV_ZH_51.2	2.87349	3.03399	51.2	SIX	Severe
COV_ZH_52	2.97234	3.15485	52	ONE	Severe
COV_ZH_52.2	2.89443	3.08318	52.2	SIX	Severe
COV_ZH_56	3.06956	3.10503	56	ONE	Severe
COV_ZH_56.2	2.85364	3.09036	56.2	SIX	Severe
COV_ZH_57	3.15625	3.12212	57	ONE	Severe
COV_ZH_57.2	2.91297	3.27694	57.2	SIX	Severe
COV_ZH_6	3.15171	3.03882	6	ONE	Severe
COV_ZH_6.2	2.99843	3.06543	6.2	SIX	Severe
COV_ZH_60	2.84967	3.21283	60	ONE	Severe
COV_ZH_60.2	2.88835	3.25479	60.2	SIX	Severe
COV_ZH_61	3.00724	3.18662	61	ONE	Severe
COV_ZH_61.2	3.16038	3.14882	61.2	SIX	Severe
COV_ZH_62	2.96628	2.99616	62	ONE	Severe
COV_ZH_62.2	2.92634	3.03571	62.2	SIX	Severe
COV_ZH_63	2.98118	3.11661	63	ONE	Severe
COV_ZH_63.2	2.86141	3.06187	63.2	SIX	Severe
COV_ZH_66	2.98218	3.0515	66	ONE	Mild
COV_ZH_66.2	3.0875	3.15281	66.2	SIX	Mild
COV_ZH_67	2.91046	3.13111	67	ONE	Mild
COV_ZH_67.2	2.89905	3.05273	67.2	SIX	Mild
COV_ZH_68	3.13287	3.11072	68	ONE	Severe
COV_ZH_68.2	2.88207	3.02706	68.2	SIX	Severe
COV_ZH_69	2.96009	3.11281	69	ONE	Mild
COV_ZH_69.2	2.90439	3.03423	69.2	SIX	Mild
COV_ZH_9	2.94424	3.09419	9	ONE	Severe
COV_ZH_9.3	3.112	3.04442	9.3	SIX	Severe
COV_ZH_90.2	3.08475	2.99677	90.2	ONE	Mild
COV_ZH_90.3	2.95818	3.06952	90.3	SIX	Mild
COV_ZH_94	2.97128	3.04277	94	ONE	Mild
COV_ZH_94.2	2.90222	2.98394	94.2	SIX	Mild
COV_ZH_97	3.15594	3.04906	97	ONE	Mild
COV_ZH_97.2	2.99839	3.05812	97.2	SIX	Mild

## Sheet: Fig5b-d
ID1	seq.14049.17	seq.19568.17	Index	Sampling_month	SevMax2	CD3c
COV_ZH_1	3.24674	3.66363	1	ONE	Severe	457
COV_ZH_1.2	2.99717	3.90195	1.2	SIX	Severe	925
COV_ZH_10	3.10006	3.51473	10	ONE	Severe	78
COV_ZH_10.2	3.04285	3.23442	10.2	SIX	Severe	112
COV_ZH_103	3.26397	3.40042	103	ONE	Severe	203		seq.14049.17		refers to aptamer from the SomaScan Platform binding human IL-7
COV_ZH_103.2	3.03973	3.16346	103.2	SIX	Severe	1030
COV_ZH_105	3.03906	3.17589	105	ONE	Mild	487		seq.19568.17		refers to aptamer from the SomaScan Platform binding human IL-15
COV_ZH_105.2	2.98619	3.08568	105.2	SIX	Mild	699
COV_ZH_106	3.12766	3.08636	106	ONE	Severe	1212
COV_ZH_106.2	2.97035	3.13786	106.2	SIX	Severe	1262
COV_ZH_107	2.95342	3.0966	107	ONE	Severe	1491
COV_ZH_107.2	2.93146	3.0585	107.2	SIX	Severe	2044
COV_ZH_11	3.03623	3.0959	11	ONE	Mild	632
COV_ZH_11.2	2.99952	3.08336	11.2	SIX	Mild	805
COV_ZH_112	3.18986	3.26269	112	ONE	Severe	763
COV_ZH_112.2	2.99379	3.08672	112.2	SIX	Severe	516
COV_ZH_115	3.18281	3.11458	115	ONE	Mild	975
COV_ZH_115.2	2.92345	3.04579	115.2	SIX	Mild	1343
COV_ZH_116	3.00234	3.05438	116	ONE	Mild	1084
COV_ZH_116.2	2.89686	3.08261	116.2	SIX	Mild	1773
COV_ZH_117	3.09743	3.06908	117	ONE	Severe	1321
COV_ZH_117.2	3.10975	3.02011	117.2	SIX	Severe	2024
COV_ZH_118	3.0944	3.09951	118	ONE	Mild	626
COV_ZH_118.2	2.97832	3.02206	118.2	SIX	Mild	708
COV_ZH_119	3.0235	3.06937	119	ONE	Mild	714
COV_ZH_119.2	3.02759	3.02706	119.2	SIX	Mild	876
COV_ZH_12	3.08817	3.14795	12	ONE	Mild	680
COV_ZH_12.2	2.90135	3.10315	12.2	SIX	Mild	1272
COV_ZH_120	2.88784	3.09527	120	ONE	Mild	1942
COV_ZH_120.2	2.98073	3.02763	120.2	SIX	Mild	1637
COV_ZH_121	3.06047	3.0331	121	ONE	Mild	1809
COV_ZH_121.2	2.96759	3.03165	121.2	SIX	Mild	1427
COV_ZH_124	2.90069	3.09604	124	ONE	Mild	2318
COV_ZH_124.2	2.94191	3.04242	124.2	SIX	Mild	2131
COV_ZH_125	2.82132	3.09461	125	ONE	Mild	1342
COV_ZH_125.2	3.0136	3.01081	125.2	SIX	Mild	1060
COV_ZH_127	3.12791	3.09079	127	ONE	Mild	875
COV_ZH_127.2	3.04513	3.06141	127.2	SIX	Mild	1001
COV_ZH_128	2.99083	3.10415	128	ONE	Mild	1076
COV_ZH_128.2	3.13287	3.08686	128.2	SIX	Mild	1333
COV_ZH_129	2.93258	3.20455	129	ONE	Mild	1217
COV_ZH_129.2	2.98444	3.15731	129.2	SIX	Mild	1134
COV_ZH_13	2.97174	3.069	13	ONE	Mild	#N/A
COV_ZH_13.3	2.95569	3.14464	13.3	SIX	Mild	1389
COV_ZH_130	2.90703	3.08271	130	ONE	Mild	1792
COV_ZH_130.2	2.94954	3.03011	130.2	SIX	Mild	1874
COV_ZH_131	2.82092	3.07958	131	ONE	Mild	1863
COV_ZH_131.2	2.93712	3.03371	131.2	SIX	Mild	1630
COV_ZH_133	2.87477	2.99454	133	ONE	Mild	1459
COV_ZH_133.2	2.94275	2.96923	133.2	SIX	Mild	1139
COV_ZH_134	3.09005	3.19315	134	ONE	Mild	1046
COV_ZH_134.2	2.99105	3.09767	134.2	SIX	Mild	1658
COV_ZH_135	2.8238	2.95041	135	ONE	Mild	2159
COV_ZH_135.2	2.86297	3.05254	135.2	SIX	Mild	1839
COV_ZH_138	2.9352	3.08128	138	ONE	Mild	1901
COV_ZH_138.2	3.01068	3.1295	138.2	SIX	Mild	1531
COV_ZH_14	2.86764	2.99012	14	ONE	Mild	#N/A
COV_ZH_14.3	2.8973	3.05561	14.3	SIX	Mild	3172
COV_ZH_140	2.96548	3.13168	140	ONE	Mild	1591
COV_ZH_140.2	2.95294	3.0844	140.2	SIX	Mild	1878
COV_ZH_141	2.95904	3.07591	141	ONE	Mild	1388
COV_ZH_141.2	2.96369	3.04214	141.2	SIX	Mild	1412
COV_ZH_142	2.94537	3.03197	142	ONE	Mild	1601
COV_ZH_142.2	2.9709	3.0493	142.2	SIX	Mild	1180
COV_ZH_145	2.92028	3.04175	145	ONE	Mild	1927
COV_ZH_145.2	2.90037	3.16468	145.2	SIX	Mild	1633
COV_ZH_146	2.90714	3.06126	146	ONE	Mild	1128
COV_ZH_146.2	2.9752	3.09117	146.2	SIX	Mild	1143
COV_ZH_147	2.8262	3.06967	147	ONE	Mild	1553
COV_ZH_147.2	2.95593	3.03775	147.2	SIX	Mild	1227
COV_ZH_148	3.05652	3.17029	148	ONE	Mild	1566
COV_ZH_148.2	3.13165	3.02971	148.2	SIX	Mild	1463
COV_ZH_149	2.91073	3.09517	149	ONE	Mild	1725
COV_ZH_149.2	2.95564	3.08934	149.2	SIX	Mild	1694
COV_ZH_150	2.87772	3.061	150	ONE	Mild	1268
COV_ZH_150.2	2.97663	3.06752	150.2	SIX	Mild	2455
COV_ZH_151	2.96185	3.02604	151	ONE	Mild	1496
COV_ZH_151.2	3.10782	3.00685	151.2	SIX	Mild	1284
COV_ZH_152	2.97685	3.18667	152	ONE	Mild	1368
COV_ZH_152.2	2.98673	3.1611	152.2	SIX	Mild	1233
COV_ZH_153	2.92423	3.15198	153	ONE	Mild	1690
COV_ZH_153.2	2.96624	3.14569	153.2	SIX	Mild	1775
COV_ZH_154	3.02633	3.12218	154	ONE	Mild	1236
COV_ZH_154.2	3.13284	3.07671	154.2	SIX	Mild	937
COV_ZH_155	3.02362	3.07401	155	ONE	Mild	1397
COV_ZH_155.2	3.05331	3.00642	155.2	SIX	Mild	1440
COV_ZH_156	3.08214	3.0778	156	ONE	Mild	1983
COV_ZH_156.2	3.01745	3.06644	156.2	SIX	Mild	2112
COV_ZH_157	2.91009	3.07052	157	ONE	Mild	1615
COV_ZH_157.2	2.98168	3.14482	157.2	SIX	Mild	1827
COV_ZH_16	3.20785	3.20371	16	ONE	Severe	656
COV_ZH_16.2	3.05884	3.14107	16.2	SIX	Severe	1256
COV_ZH_160	3.09989	3.0613	160	ONE	Mild	1133
COV_ZH_160.2	2.97823	3.02416	160.2	SIX	Mild	1034
COV_ZH_162	2.92127	3.07951	162	ONE	Mild	1571
COV_ZH_162.2	2.94841	3.03679	162.2	SIX	Mild	2037
COV_ZH_163	3.04825	3.14956	163	ONE	Mild	1216
COV_ZH_163.2	2.96308	3.04009	163.2	SIX	Mild	1295
COV_ZH_165	2.9959	3.07886	165	ONE	Mild	1130
COV_ZH_165.2	3.01005	3.0249	165.2	SIX	Mild	1389
COV_ZH_167	2.87093	3.12892	167	ONE	Mild	1688
COV_ZH_167.2	2.96586	3.10643	167.2	SIX	Mild	1145
COV_ZH_168	2.94136	3.21648	168	ONE	Mild	1177
COV_ZH_168.2	3.03599	3.23317	168.2	SIX	Mild	1058
COV_ZH_169	2.93227	3.1664	169	ONE	Mild	1588
COV_ZH_169.2	3.00286	3.06592	169.2	SIX	Mild	1558
COV_ZH_170	2.83872	3.24189	170	ONE	Mild	1735
COV_ZH_170.2	2.96028	3.02305	170.2	SIX	Mild	1299
COV_ZH_171	3.05979	3.12195	171	ONE	Severe	1005
COV_ZH_171.2	2.98	3.02148	171.2	SIX	Severe	1653
COV_ZH_174	2.9345	3.21045	174	ONE	Severe	761
COV_ZH_174.2	2.92459	3.07533	174.2	SIX	Severe	1617
COV_ZH_175	3.03667	3.3119	175	ONE	Severe	640
COV_ZH_175.2	3.00039	3.0769	175.2	SIX	Severe	1145
COV_ZH_177	3.16391	3.04328	177	ONE	Mild	1580
COV_ZH_177.2	2.97364	3.07287	177.2	SIX	Mild	1843
COV_ZH_178	3.0984	3.2739	178	ONE	Severe	528
COV_ZH_178.2	3.04163	3.18424	178.2	SIX	Severe	689
COV_ZH_179	2.84242	3.06703	179	ONE	Mild	499
COV_ZH_179.2	2.92665	3.10384	179.2	SIX	Mild	1098
COV_ZH_180	2.96322	3.23583	180	ONE	Mild	746
COV_ZH_180.2	2.93303	3.06427	180.2	SIX	Mild	1354
COV_ZH_181.2	3.14	3.03583	181.2	ONE	Mild	912
COV_ZH_181.4	2.9072	2.98989	181.4	SIX	Mild	1277
COV_ZH_185.3	3.03121	3.00753	185.3	ONE	Mild	1364
COV_ZH_185.4	3.10051	3.07302	185.4	SIX	Mild	1485
COV_ZH_193	2.92371	3.05572	193	ONE	Mild	1644
COV_ZH_193.2	2.86823	3.07375	193.2	SIX	Mild	1596
COV_ZH_197.2	2.96605	3.10981	197.2	ONE	Severe	354
COV_ZH_197.4	3.03703	3.07478	197.4	SIX	Severe	994
COV_ZH_198.2	2.95626	3.31981	198.2	ONE	Severe	604
COV_ZH_198.4	3.02743	3.05335	198.4	SIX	Severe	1149
COV_ZH_20	3.03683	3.07434	20	ONE	Mild	2095
COV_ZH_20.2	3.15391	3.05396	20.2	SIX	Mild	2012
COV_ZH_206	3.04875	3.05023	206	ONE	Mild	1630
COV_ZH_206.2	3.16773	3.12222	206.2	SIX	Mild	1308
COV_ZH_207	3.02821	3.05812	207	ONE	Mild	1395
COV_ZH_207.2	3.1503	3.09482	207.2	SIX	Mild	854
COV_ZH_208	2.9675	3.02592	208	ONE	Mild	733
COV_ZH_208.2	2.95255	3.04731	208.2	SIX	Mild	1256
COV_ZH_209	2.95211	3.01389	209	ONE	Mild	806
COV_ZH_209.2	2.9065	3.02144	209.2	SIX	Mild	865
COV_ZH_21	2.91477	2.96656	21	ONE	Mild	1576
COV_ZH_21.2	2.82158	3.01837	21.2	SIX	Mild	1649
COV_ZH_210	3.01903	3.16897	210	ONE	Mild	791
COV_ZH_210.2	3.03443	3.09356	210.2	SIX	Mild	881
COV_ZH_211	2.92433	3.10826	211	ONE	Mild	911
COV_ZH_211.2	2.88024	3.05687	211.2	SIX	Mild	1416
COV_ZH_212	2.87367	3.149	212	ONE	Mild	1077
COV_ZH_212.2	3.09458	3.08579	212.2	SIX	Mild	745
COV_ZH_22	3.02833	3.2229	22	ONE	Severe	830
COV_ZH_22.2	2.94086	3.11518	22.2	SIX	Severe	1004
COV_ZH_24	2.99419	3.09188	24	ONE	Severe	1121
COV_ZH_24.2	2.84011	2.97649	24.2	SIX	Severe	1518
COV_ZH_25	3.25057	3.08178	25	ONE	Mild	794
COV_ZH_25.2	3.1172	3.02837	25.2	SIX	Mild	818
COV_ZH_26	3.03011	3.10085	26	ONE	Mild	935
COV_ZH_26.2	3.00809	3.1089	26.2	SIX	Mild	1799
COV_ZH_27	2.94325	3.22269	27	ONE	Severe	1930
COV_ZH_27.2	3.00017	3.25251	27.2	SIX	Severe	1655
COV_ZH_29	2.93414	3.10058	29	ONE	Mild	1749
COV_ZH_29.2	2.89894	3.04246	29.2	SIX	Mild	1635
COV_ZH_3	3.27674	3.19022	3	ONE	Severe	406
COV_ZH_3.2	3.1119	3.07639	3.2	SIX	Severe	856
COV_ZH_31	2.98892	3.25239	31	ONE	Severe	823
COV_ZH_31.2	3.00779	3.22334	31.2	SIX	Severe	1083
COV_ZH_33	2.90102	3.1172	33	ONE	Severe	593
COV_ZH_33.3	3.05123	3.04147	33.3	SIX	Severe	1121
COV_ZH_35	2.89059	3.05373	35	ONE	Mild	817
COV_ZH_35.2	2.85631	3.03161	35.2	SIX	Mild	1275
COV_ZH_36	2.85703	3.10565	36	ONE	Mild	1429
COV_ZH_36.2	2.86362	3.09346	36.2	SIX	Mild	1003
COV_ZH_37	2.96997	3.18296	37	ONE	Mild	1381
COV_ZH_37.2	2.93425	3.16885	37.2	SIX	Mild	1320
COV_ZH_38	2.88491	3.05457	38	ONE	Mild	1218
COV_ZH_38.2	2.91259	3.0508	38.2	SIX	Mild	1262
COV_ZH_39	2.97058	3.07802	39	ONE	Mild	1254
COV_ZH_39.2	2.95109	3.03898	39.2	SIX	Mild	2083
COV_ZH_40	3.00329	3.03274	40	ONE	Mild	#N/A
COV_ZH_40.2	2.90682	3.0434	40.2	SIX	Mild	1142
COV_ZH_41	3.01068	3.06618	41	ONE	Severe	1114
COV_ZH_41.2	2.91238	3.1359	41.2	SIX	Severe	969
COV_ZH_44	3.05335	3.01912	44	ONE	Severe	1399
COV_ZH_44.2	2.88497	3.06266	44.2	SIX	Severe	1372
COV_ZH_45	3.06157	3.21885	45	ONE	Severe	1622
COV_ZH_45.2	2.86764	3.11464	45.2	SIX	Severe	1920
COV_ZH_48	3.08214	3.21317	48	ONE	Severe	409
COV_ZH_48.2	3.08757	3.1697	48.2	SIX	Severe	557
COV_ZH_5	3.21698	3.15186	5	ONE	Severe	561
COV_ZH_5.2	3.07562	3.01528	5.2	SIX	Severe	1231
COV_ZH_50	3.22225	3.24239	50	ONE	Severe	912
COV_ZH_50.2	3.10775	3.26771	50.2	SIX	Severe	900
COV_ZH_51	3.00775	3.04356	51	ONE	Severe	1376
COV_ZH_51.2	2.87349	3.03399	51.2	SIX	Severe	1948
COV_ZH_52	2.97234	3.15485	52	ONE	Severe	661
COV_ZH_52.2	2.89443	3.08318	52.2	SIX	Severe	1415
COV_ZH_56	3.06956	3.10503	56	ONE	Severe	979
COV_ZH_56.2	2.85364	3.09036	56.2	SIX	Severe	1621
COV_ZH_57	3.15625	3.12212	57	ONE	Severe	1087
COV_ZH_57.2	2.91297	3.27694	57.2	SIX	Severe	1500
COV_ZH_6	3.15171	3.03882	6	ONE	Severe	756
COV_ZH_6.2	2.99843	3.06543	6.2	SIX	Severe	901
COV_ZH_60	2.84967	3.21283	60	ONE	Severe	231
COV_ZH_60.2	2.88835	3.25479	60.2	SIX	Severe	1330
COV_ZH_61	3.00724	3.18662	61	ONE	Severe	479
COV_ZH_61.2	3.16038	3.14882	61.2	SIX	Severe	532
COV_ZH_62	2.96628	2.99616	62	ONE	Severe	1300
COV_ZH_62.2	2.92634	3.03571	62.2	SIX	Severe	2318
COV_ZH_63	2.98118	3.11661	63	ONE	Severe	1601
COV_ZH_63.2	2.86141	3.06187	63.2	SIX	Severe	1621
COV_ZH_66	2.98218	3.0515	66	ONE	Mild	1217
COV_ZH_66.2	3.0875	3.15281	66.2	SIX	Mild	1608
COV_ZH_67	2.91046	3.13111	67	ONE	Mild	746
COV_ZH_67.2	2.89905	3.05273	67.2	SIX	Mild	1456
COV_ZH_68	3.13287	3.11072	68	ONE	Severe	813
COV_ZH_68.2	2.88207	3.02706	68.2	SIX	Severe	1102
COV_ZH_69	2.96009	3.11281	69	ONE	Mild	1220
COV_ZH_69.2	2.90439	3.03423	69.2	SIX	Mild	1251
COV_ZH_9	2.94424	3.09419	9	ONE	Severe	1518
COV_ZH_9.3	3.112	3.04442	9.3	SIX	Severe	1517
COV_ZH_90.2	3.08475	2.99677	90.2	ONE	Mild	2403
COV_ZH_90.3	2.95818	3.06952	90.3	SIX	Mild	2580
COV_ZH_94	2.97128	3.04277	94	ONE	Mild	1432
COV_ZH_94.2	2.90222	2.98394	94.2	SIX	Mild	1604
COV_ZH_97	3.15594	3.04906	97	ONE	Mild	1034
COV_ZH_97.2	2.99839	3.05812	97.2	SIX	Mild	1055
