# Supplementary material for: Dysregulation of homeostatic cytokine receptors drives prolonged T cell activation following acute SARS-CoV-2 infection in humans
Source: Nat Commun. 2025 Nov 27;16:11693. doi: 10.1038/s41467-025-66753-1 (PMC12748759; doi:10.1038/s41467-025-66753-1)
Supplement: Supplementary file 22 — Source Data 6 [file 41467_2025_66753_MOESM22_ESM.xlsx]

## Sheet: Fig6a
	CD8_CD25				CD8_CD127				CD8_CD122				CD8_CD132
IL-2	1.39429	1.29848	1.20635	1.61863	0.394601	0.401443	0.401553	0.216527	0.972172	0.917711	0.930792	0.962264	0.856147	0.89351	0.835994	0.783715		data indicates FoldChange over PBS control on individual healthy donors
IL-7	2.12381	1.81369	2.75661	2.78032	0.057084	0.059588	0.040378	0.031448	1.03357	0.991	0.997409	0.997484	0.943957	0.940585	0.934272	0.922392
IL-15	4.24571	3.3384	3.2963	4.00352	0.37586	0.373608	0.380014	0.204822	0.985783	0.920283	0.947816	0.943711	0.871643	0.831353	0.838498	0.733461
IL-4	0.961905	0.91635	0.925926	1.02109	0.393569	0.44701	0.389939	0.285181	0.88657	0.864995	0.896743	0.857862	0.594008	0.714808	0.722066	0.729856
IL-21	0.939048	0.853612	1.01852	1.02812	0.794876	0.880206	0.676975	0.753227	1.02178	1.0045	1.00703	0.964151	0.951705	0.888026	0.958372	0.804495
IFNy	0.881905	1.0038	1.05027	0.97188	0.980399	0.932165	0.886428	0.945267	1.01996	1.00675	1.00703	0.985535	0.917355	0.890539	0.990297	0.878287
TNFa	0.96	0.990494	1.13492	0.954306	0.879814	0.898969	0.74659	0.828904	0.997883	1.00868	1.01998	0.979874	1.09711	1.13231	1.24695	1.08948
IL-6	0.841905	0.8327	0.949735	0.970123	0.951857	0.986804	0.795611	0.877436	1.00484	0.979428	0.990748	0.967296	0.859762	0.863346	0.926761	0.865564
CRP	1.00952	0.872624	0.915344	0.942004	0.803989	0.856701	0.772586	0.75386	0.980641	0.963999	0.965581	0.954088	0.752066	0.762569	0.831299	0.768236
	CD4_CD25				CD4_CD127				CD4_CD122				CD4_CD132
IL-2	1.15232	1.09544	1.08721	1.22074	0.579666	0.51606	0.537614	0.510195	0.981643	0.894235	0.960224	0.929056	0.830397	0.748141	0.722368	0.778712
IL-7	3.20057	2.83195	2.85698	3.12115	0.025876	0.024486	0.045413	0.030585	1.05813	1.00429	1.01681	0.973339	0.928678	0.870353	0.821111	0.847006
IL-15	2.30464	2.44813	2.00581	2.45277	0.572025	0.459268	0.535867	0.503277	0.999563	0.899476	0.966387	0.903751	0.811505	0.711153	0.721844	0.723954
IL-4	1.37181	1.31017	1.14651	1.38296	0.411165	0.461875	0.499307	0.433003	0.894668	0.864697	0.905882	0.859015	0.661006	0.712869	0.700891	0.765176
IL-21	1.05866	0.988589	1.02442	0.995893	0.678688	0.748627	0.611697	0.748325	1.02448	0.997618	1.00728	0.942612	0.898323	0.879504	0.865898	0.82219
IFNy	1.05393	1.04564	1.00465	1.04928	0.94509	0.813704	0.908932	0.919385	1.01836	0.991901	0.997199	0.987799	0.976226	0.892278	0.913829	0.96411
TNFa	0.981079	0.994813	0.988372	0.942505	0.861043	0.849362	0.798591	0.926231	1.01617	1.03192	1.02689	0.996837	1.04309	1.08084	1.07334	1.08347
IL-6	0.988647	0.938797	0.956977	0.971253	0.937857	0.914999	0.75119	0.909846	0.997378	0.972844	0.993838	0.959331	0.908087	0.902955	0.912782	0.90525
CRP	0.963103	0.927386	0.898837	0.932238	0.849022	0.801229	0.792387	0.805709	0.971154	0.972844	0.97479	0.953909	0.7353	0.727741	0.789419	0.792863

## Sheet: Fig6,e,f
Subset	Marker	Stimulation	Bottom-mean	Bottom-SEM	Top-mean	Top-SEM	EC50-mean	EC50-SEM	responseDif	responseDifSD	Ec50nM	EC50_SEM_nm
CD4_EM	CD25	IL15	1605.18	266.447	8129.83	455.369	0.016524	0.00623968	5.06476	0.175188	1.28077	0.483637
CD4_EM	CD25	IL7	1487.03	205.637	6047.74	296.315	0.00688741	0.00264243	4.067	0.14671	0.393547	0.150988
CD4_EM	CD25	IL2	1505.66	67.5724	2451.66	209.51	0.129857	0.109276	1.6283	0.0965243	8.37709	7.0494
CD4_CM	CD25	IL15	1366.07	143.71	3832.6	213.358	0.00814528	0.00404721	2.80557	0.119022	0.631341	0.313699
CD4_CM	CD25	IL7	1241.69	142.797	4260.68	193.918	0.0050217	0.00202313	3.43135	0.123681	0.28694	0.115602
CD4_CM	CD25	IL2	1386.1	41.5553	1737.55	122.825	0.115063	0.155865	1.25355	0.0767834	7.42271	10.0548
CD4_Treg	CD25	IL15	12158.1	1063.48	25641.9	1116.74	0.00144591	0.000834874	2.10903	0.0977128	0.112073	0.0647111
CD4_Treg	CD25	IL7	11511	687.832	18856.8	657.889	0.000839141	0.000543769	1.63815	0.0691939	0.0479485	0.031071
CD4_Treg	CD25	IL2	-1.14433e+08	#N/A	16925.5	#N/A	5.0326e-10	#N/A	-0.000147907	#N/A	3.24653e-08	#N/A
CD8_EM	CD25	IL15	801.825	118.477	4639.35	194.981	0.0139898	0.00387462	5.78599	0.15362	1.08435	0.300322
CD8_EM	CD25	IL7	830.558	71.3908	1767.72	113.637	0.0118932	0.00794065	2.12836	0.107335	0.67958	0.453729
CD8_EM	CD25	IL2	7.03332e+06	4.36054e+06	940.865	78.0529	3.02287e-10	2.21327e-10	0.000133773	0.625509	1.95006e-08	1.42778e-08
CD8_CM	CD25	IL15	828.397	102.535	3568.63	176.235	0.0169182	0.00588146	4.30787	0.133264	1.31133	0.455872
CD8_CM	CD25	IL7	822.349	81.1692	2036.81	124.794	0.00989838	0.00569588	2.47683	0.116174	0.565593	0.325462
CD8_CM	CD25	IL2	5.69009e+06	3.12473e+06	928.697	81.0092	4.37823e-10	2.83943e-10	0.000163213	0.556038	2.8244e-08	1.83172e-08
CD8_TEMRA	CD25	IL15	724.937	134.046	3229.27	211.274	0.011304	0.00527214	4.45455	0.196141	0.876172	0.408644
CD8_TEMRA	CD25	IL7	753.435	79.8082	1169.46	140.78	0.0187598	0.0341654	1.55217	0.160349	1.07194	1.95221
CD8_TEMRA	CD25	IL2	836.685	82.0307	1066.66	188.686	0.0515698	0.19688	1.27487	0.202246	3.32677	12.7007
CD4_EM	CD127	IL15	7777.83	1084.7	28411.1	787.465	0.00540118	0.00175576	3.65283	0.142187	0.418645	0.136089
CD4_EM	CD127	IL7	405.272	1476.15	27307.3	1053.58	0.00590808	0.00196988	67.3803	3.64259	0.337588	0.112559
CD4_EM	CD127	IL2	7925.25	1489.6	28713.6	883.405	0.0189351	0.00734766	3.62306	0.190458	1.22151	0.473998
CD4_CM	CD127	IL15	9979.43	782.026	19852.9	631.149	0.00325866	0.0017392	1.98938	0.0845669	0.252579	0.134806
CD4_CM	CD127	IL7	259.346	1058.81	19884.8	769.628	0.00536644	0.00179254	76.6728	4.08278	0.306638	0.102426
CD4_CM	CD127	IL2	11055.8	699.503	21484.6	659.623	0.00213102	0.00100311	1.94329	0.0703259	0.137472	0.0647107
CD4_Treg	CD127	IL15	1046.03	91.0766	1589.3	58.7804	0.0103248	0.00964977	1.51936	0.0945985	0.800273	0.747953
CD4_Treg	CD127	IL7	526.056	109.368	1634.12	67.8215	0.0126926	0.00686711	3.10636	0.212004	0.725255	0.392387
CD4_Treg	CD127	IL2	1185.86	53.3239	1879.05	98.1651	0.000137748	0.00010067	1.58455	0.0689287	0.0088861	0.00649422
CD8_EM	CD127	IL15	2810.61	698.278	18710.6	752.454	0.000711877	0.000231862	6.65714	0.251678	0.0551776	0.0179716
CD8_EM	CD127	IL7	974.453	1116.2	18118.2	823.202	0.00498308	0.00203798	18.5932	1.14636	0.284733	0.11645
CD8_EM	CD127	IL2	2612.65	1125.26	19571.8	835.013	0.00639748	0.00256019	7.49117	0.432806	0.412701	0.165158
CD8_CM	CD127	IL15	6568.98	645.171	23701.2	585	0.00188453	0.000493373	3.60805	0.101269	0.14607	0.0382413
CD8_CM	CD127	IL7	1282.35	1052.04	23194.8	782.129	0.00478721	0.00145494	18.0878	0.821091	0.273541	0.0831353
CD8_CM	CD127	IL2	6749.71	761.702	23877.2	529.944	0.00905639	0.00229567	3.53751	0.115011	0.584228	0.148094
CD8_TEMRA	CD127	IL15	1945.56	405.508	5545.83	395.391	0.00126189	0.000994523	2.85051	0.220284	0.0978089	0.0770855
CD8_TEMRA	CD127	IL7	849.807	491.338	5363.81	348.278	0.00613103	0.00402636	6.3118	0.581811	0.350327	0.230066
CD8_TEMRA	CD127	IL2	1979.94	511.581	5050.01	292.19	0.0216889	0.0194306	2.55058	0.26478	1.39915	1.25347
stats
max response
Test details	Mean 1	Mean 2	Mean Diff.	SE of diff.	n1	n2	q	DF	marker	subset	95.00% CI of diff.	Below threshold?	Summary	Adjusted P Value
IL-15 vs. IL-7	5.065	4.067	0.9978	0.05229	15	15	26.98	42	CD25	EM_CD4	0.8707 to 1.125	Yes	****	<0.0001
IL-15 vs. IL-2	5.065	1.628	3.436	0.05229	15	15	92.93	42	CD25	EM_CD4	3.309 to 3.564	Yes	****	<0.0001
IL-7 vs. IL-2	4.067	1.628	2.439	0.05229	15	15	65.95	42	CD25	EM_CD4	2.312 to 2.566	Yes	****	<0.0001
IL-15 vs. IL-7	2.806	3.431	-0.6258	0.03964	15	15	22.32	42	CD25	CM_CD4	-0.7221 to -0.5295	Yes	****	<0.0001
IL-15 vs. IL-2	2.806	1.254	1.552	0.03964	15	15	55.37	42	CD25	CM_CD4	1.456 to 1.648	Yes	****	<0.0001
IL-7 vs. IL-2	3.431	1.254	2.178	0.03964	15	15	77.69	42	CD25	CM_CD4	2.081 to 2.274	Yes	****	<0.0001
IL-15 vs. IL-7	5.786	2.128	3.658	0.1377	15	15	37.58	42	CD25	EM_CD8	3.323 to 3.992	Yes	****	<0.0001
IL-15 vs. IL-2	5.786	0.000134	5.786	0.1377	15	15	59.44	42	CD25	EM_CD8	5.451 to 6.120	Yes	****	<0.0001
IL-7 vs. IL-2	2.128	0.000134	2.128	0.1377	15	15	21.86	42	CD25	EM_CD8	1.794 to 2.463	Yes	****	<0.0001
IL-15 vs. IL-7	4.308	2.477	1.831	0.123	15	15	21.05	42	CD25	CM_CD8	1.532 to 2.130	Yes	****	<0.0001
IL-15 vs. IL-2	4.308	0.000163	4.308	0.123	15	15	49.53	42	CD25	CM_CD8	4.009 to 4.607	Yes	****	<0.0001
IL-7 vs. IL-2	2.477	0.000163	2.477	0.123	15	15	28.47	42	CD25	CM_CD8	2.178 to 2.776	Yes	****	<0.0001
IL-15 vs. IL-7	4.455	1.552	2.902	0.06834	15	15	60.06	42	CD25	TEMRA_CD8	2.736 to 3.068	Yes	****	<0.0001
IL-15 vs. IL-2	4.455	1.275	3.18	0.06834	15	15	65.8	42	CD25	TEMRA_CD8	3.014 to 3.346	Yes	****	<0.0001
IL-7 vs. IL-2	1.552	1.275	0.2773	0.06834	15	15	5.738	42	CD25	TEMRA_CD8	0.1113 to 0.4433	Yes	***	0.0006
IL-15 vs. IL-7	3.653	67.38	-63.73	0.7696	15	15	117.1	42	CD127	EM_CD4	-65.60 to -61.86	Yes	****	<0.0001
IL-15 vs. IL-2	3.653	3.623	0.02977	0.7696	15	15	0.05472	42	CD127	EM_CD4	-1.840 to 1.899	No	ns	0.9992
IL-7 vs. IL-2	67.38	3.623	63.76	0.7696	15	15	117.2	42	CD127	EM_CD4	61.89 to 65.63	Yes	****	<0.0001
IL-15 vs. IL-7	1.989	76.67	-74.68	0.861	15	15	122.7	42	CD127	CM_CD4	-76.78 to -72.59	Yes	****	<0.0001
IL-15 vs. IL-2	1.989	1.943	0.0461	0.861	15	15	0.07571	42	CD127	CM_CD4	-2.046 to 2.138	No	ns	0.9984
IL-7 vs. IL-2	76.67	1.943	74.73	0.861	15	15	122.7	42	CD127	CM_CD4	72.64 to 76.82	Yes	****	<0.0001
IL-15 vs. IL-7	1.519	3.106	-1.587	0.05105	15	15	43.96	42	CD127	EM_CD8	-1.711 to -1.463	Yes	****	<0.0001
IL-15 vs. IL-2	1.519	1.585	-0.06518	0.05105	15	15	1.806	42	CD127	EM_CD8	-0.1892 to 0.05885	No	ns	0.416
IL-7 vs. IL-2	3.106	1.585	1.522	0.05105	15	15	42.16	42	CD127	EM_CD8	1.398 to 1.646	Yes	****	<0.0001
IL-15 vs. IL-7	3.608	18.09	-14.48	0.1761	15	15	116.3	42	CD127	CM_CD8	-14.91 to -14.05	Yes	****	<0.0001
IL-15 vs. IL-2	3.608	3.538	0.07054	0.1761	15	15	0.5665	42	CD127	CM_CD8	-0.3573 to 0.4984	No	ns	0.9155
IL-7 vs. IL-2	18.09	3.538	14.55	0.1761	15	15	116.9	42	CD127	CM_CD8	14.12 to 14.98	Yes	****	<0.0001
IL-15 vs. IL-7	2.851	6.312	-3.461	0.1425	15	15	34.34	42	CD127	TEMRA_CD8	-3.808 to -3.115	Yes	****	<0.0001
IL-15 vs. IL-2	2.851	2.551	0.2999	0.1425	15	15	2.976	42	CD127	TEMRA_CD8	-0.04637 to 0.6462	No	ns	0.1011
IL-7 vs. IL-2	6.312	2.551	3.761	0.1425	15	15	37.32	42	CD127	TEMRA_CD8	3.415 to 4.108	Yes	****	<0.0001
EC50
Test details	Mean 1	Mean 2	Mean Diff.	SE of diff.	n1	n2	q	DF	marker	subset	95.00% CI of diff.	Below threshold?	Summary	Adjusted P Value
IL-15 vs. IL-7	1.281	0.3935	0.8872	1.49	15	15	0.8421	42	CD25	EM_CD4	-2.733 to 4.507	No	ns	0.8233
IL-15 vs. IL-2	1.281	8.377	-7.096	1.49	15	15	6.735	42	CD25	EM_CD4	-10.72 to -3.476	Yes	****	<0.0001
IL-7 vs. IL-2	0.3935	8.377	-7.984	1.49	15	15	7.578	42	CD25	EM_CD4	-11.60 to -4.364	Yes	****	<0.0001
IL-15 vs. IL-7	0.6313	0.2869	0.3444	2.121	15	15	0.2296	42	CD25	CM_CD4	-4.808 to 5.497	No	ns	0.9856
IL-15 vs. IL-2	0.6313	7.423	-6.791	2.121	15	15	4.528	42	CD25	CM_CD4	-11.94 to -1.639	Yes	**	0.0072
IL-7 vs. IL-2	0.2869	7.423	-7.136	2.121	15	15	4.758	42	CD25	CM_CD4	-12.29 to -1.983	Yes	**	0.0046
IL-15 vs. IL-7	1.084	0.6796	0.4048	0.1147	15	15	4.99	42	CD25	EM_CD8	0.1261 to 0.6835	Yes	**	0.0029
IL-15 vs. IL-2	1.084	1.95e-08	1.084	0.1147	15	15	13.37	42	CD25	EM_CD8	0.8057 to 1.363	Yes	****	<0.0001
IL-7 vs. IL-2	0.6796	1.95e-08	0.6796	0.1147	15	15	8.378	42	CD25	EM_CD8	0.4009 to 0.9583	Yes	****	<0.0001
IL-15 vs. IL-7	1.311	0.5656	0.7457	0.1181	15	15	8.931	42	CD25	CM_CD8	0.4589 to 1.033	Yes	****	<0.0001
IL-15 vs. IL-2	1.311	2.82e-08	1.311	0.1181	15	15	15.7	42	CD25	CM_CD8	1.024 to 1.598	Yes	****	<0.0001
IL-7 vs. IL-2	0.5656	2.82e-08	0.5656	0.1181	15	15	6.774	42	CD25	CM_CD8	0.2787 to 0.8525	Yes	****	<0.0001
IL-15 vs. IL-7	0.8762	1.072	-0.1958	2.71	15	15	0.1021	42	CD25	TEMRA_CD8	-6.781 to 6.389	No	ns	0.9971
IL-15 vs. IL-2	0.8762	3.327	-2.451	2.71	15	15	1.279	42	CD25	TEMRA_CD8	-9.035 to 4.134	No	ns	0.6407
IL-7 vs. IL-2	1.072	3.327	-2.255	2.71	15	15	1.177	42	CD25	TEMRA_CD8	-8.840 to 4.330	No	ns	0.6855
IL-15 vs. IL-7	0.2526	0.3066	-0.05406	0.03821	15	15	2.001	42	CD127	CM_CD4	-0.1469 to 0.03877	No	ns	0.3426
IL-15 vs. IL-2	0.2526	0.1375	0.1151	0.03821	15	15	4.26	42	CD127	CM_CD4	0.02227 to 0.2079	Yes	*	0.0119
IL-7 vs. IL-2	0.3066	0.1375	0.1692	0.03821	15	15	6.261	42	CD127	CM_CD4	0.07633 to 0.2620	Yes	***	0.0002
IL-15 vs. IL-7	0.05518	0.2847	-0.2296	0.04277	15	15	7.59	42	CD127	EM_CD8	-0.3335 to -0.1256	Yes	****	<0.0001
IL-15 vs. IL-2	0.05518	0.4127	-0.3575	0.04277	15	15	11.82	42	CD127	EM_CD8	-0.4614 to -0.2536	Yes	****	<0.0001
IL-7 vs. IL-2	0.2847	0.4127	-0.128	0.04277	15	15	4.231	42	CD127	EM_CD8	-0.2319 to -0.02406	Yes	*	0.0126
IL-15 vs. IL-7	0.1461	0.2735	-0.1275	0.0367	15	15	4.912	42	CD127	CM_CD8	-0.2166 to -0.03831	Yes	**	0.0034
IL-15 vs. IL-2	0.1461	0.5842	-0.4382	0.0367	15	15	16.88	42	CD127	CM_CD8	-0.5273 to -0.3490	Yes	****	<0.0001
IL-7 vs. IL-2	0.2735	0.5842	-0.3107	0.0367	15	15	11.97	42	CD127	CM_CD8	-0.3999 to -0.2215	Yes	****	<0.0001
IL-15 vs. IL-7	0.09781	0.3503	-0.2525	0.2692	15	15	1.327	42	CD127	TEMRA_CD8	-0.9064 to 0.4014	No	ns	0.6195
IL-15 vs. IL-2	0.09781	1.399	-1.301	0.2692	15	15	6.837	42	CD127	TEMRA_CD8	-1.955 to -0.6474	Yes	****	<0.0001
IL-7 vs. IL-2	0.3503	1.399	-1.049	0.2692	15	15	5.511	42	CD127	TEMRA_CD8	-1.703 to -0.3949	Yes	***	0.001
IL-15 vs. IL-7	0.8003	0.7253	0.07502	0.1781	15	15	0.5958	42	CD127	Treg	-0.3576 to 0.5076	No	ns	0.907
IL-15 vs. IL-2	0.8003	0.008886	0.7914	0.1781	15	15	6.285	42	CD127	Treg	0.3588 to 1.224	Yes	***	0.0002
IL-7 vs. IL-2	0.7253	0.008886	0.7164	0.1781	15	15	5.689	42	CD127	Treg	0.2838 to 1.149	Yes	***	0.0007

## Sheet: Fig6,c,d
Concentration (nM)	mean gMFI	SD_gMFI	n	marker	population	cytokine
77.51	1101.33	114.317	15	CD25	CD4_naive	IL15
7.751	1028.2	99.399	15	CD25	CD4_naive	IL15
0.7751	943.8	91.1757	15	CD25	CD4_naive	IL15
0.07751	861	86.2392	15	CD25	CD4_naive	IL15
0.007751	811.067	77.9823	15	CD25	CD4_naive	IL15
0.0007751	794.933	78.0327	15	CD25	CD4_naive	IL15
0.0001	897.83	24.2383	15	CD25	CD4_naive	IL15
57.14	1711.6	145.691	15	CD25	CD4_naive	IL-7
5.714	1727.07	130.664	15	CD25	CD4_naive	IL-7
0.5714	1443.8	153.651	15	CD25	CD4_naive	IL-7
0.05714	883.8	78.2498	15	CD25	CD4_naive	IL-7
0.005714	786.667	72.5808	15	CD25	CD4_naive	IL-7
0.0005714	756.2	73.5829	15	CD25	CD4_naive	IL-7
0.0001	897.83	24.2383	15	CD25	CD4_naive	IL-7
64.51	982	59.7357	15	CD25	CD4_naive	IL-2
6.451	941	48.9907	15	CD25	CD4_naive	IL-2
0.6451	950.2	44.4224	15	CD25	CD4_naive	IL-2
0.06451	959.133	42.5244	15	CD25	CD4_naive	IL-2
0.006451	828.8	33.2909	15	CD25	CD4_naive	IL-2
0.0006451	797.9	32.6753	10	CD25	CD4_naive	IL-2
0.0001	897.83	24.2383	15	CD25	CD4_naive	IL-2
77.51	6536.13	443.133	15	CD127	CD4_naive	IL15
7.751	8709.73	680.625	15	CD127	CD4_naive	IL15
0.7751	10875.9	784.85	15	CD127	CD4_naive	IL15
0.07751	12323.1	900.328	15	CD127	CD4_naive	IL15
0.007751	13401.7	910.38	15	CD127	CD4_naive	IL15
0.0007751	13499.7	986.721	15	CD127	CD4_naive	IL15
0.0001	17492.9	715.836	15	CD127	CD4_naive	IL15
57.14	259.993	49.1782	15	CD127	CD4_naive	IL-7
5.714	458.5	129.651	15	CD127	CD4_naive	IL-7
0.5714	4816.93	1830.24	15	CD127	CD4_naive	IL-7
0.05714	12502.9	1173.98	15	CD127	CD4_naive	IL-7
0.005714	13362.3	1110.36	15	CD127	CD4_naive	IL-7
0.0005714	13471.5	1102.35	15	CD127	CD4_naive	IL-7
0.0001	17492.9	715.836	15	CD127	CD4_naive	IL-7
64.51	6875.47	535.459	15	CD127	CD4_naive	IL-2
6.451	8700.13	505.433	15	CD127	CD4_naive	IL-2
0.6451	10596.7	706.517	15	CD127	CD4_naive	IL-2
0.06451	11834.5	853.219	15	CD127	CD4_naive	IL-2
0.006451	15142.2	1470.61	15	CD127	CD4_naive	IL-2
0.0006451	14972.5	1752.67	10	CD127	CD4_naive	IL-2
0.0001	17492.9	715.836	15	CD127	CD4_naive	IL-2
77.51	681.333	79.6963	15	CD25	CD8_naive	IL15
7.751	666.933	82.1168	15	CD25	CD8_naive	IL15
0.7751	630.267	78.532	15	CD25	CD8_naive	IL15
0.07751	574.933	80.4269	15	CD25	CD8_naive	IL15
0.007751	572.667	75.4186	15	CD25	CD8_naive	IL15
0.0007751	574.733	70.5938	15	CD25	CD8_naive	IL15
0.0001	503.787	53.4905	15	CD25	CD8_naive	IL15
57.14	747.267	97.1861	15	CD25	CD8_naive	IL-7
5.714	752.267	97.6088	15	CD25	CD8_naive	IL-7
0.5714	679.867	78.8304	15	CD25	CD8_naive	IL-7
0.05714	619.133	77.44	15	CD25	CD8_naive	IL-7
0.005714	608.533	77.5673	15	CD25	CD8_naive	IL-7
0.0005714	591.8	69.7179	15	CD25	CD8_naive	IL-7
0.0001	503.787	53.4905	15	CD25	CD8_naive	IL-7
64.51	775.933	124.158	15	CD25	CD8_naive	IL-2
6.451	752.667	121.46	15	CD25	CD8_naive	IL-2
0.6451	739.6	111.517	15	CD25	CD8_naive	IL-2
0.06451	734.467	99.9849	15	CD25	CD8_naive	IL-2
0.006451	685.1	152.506	15	CD25	CD8_naive	IL-2
0.0006451	669	147.931	10	CD25	CD8_naive	IL-2
0.0001	503.787	53.4905	15	CD25	CD8_naive	IL-2
77.51	6734.53	469.909	15	CD127	CD8_naive	IL15
7.751	8663.67	593.611	15	CD127	CD8_naive	IL15
0.7751	10804	614.364	15	CD127	CD8_naive	IL15
0.07751	13983.1	956.36	15	CD127	CD8_naive	IL15
0.007751	16993.8	908.088	15	CD127	CD8_naive	IL15
0.0007751	17460.9	894.669	15	CD127	CD8_naive	IL15
0.0001	21177.1	670.1	15	CD127	CD8_naive	IL15
57.14	975.133	119.582	15	CD127	CD8_naive	IL-7
5.714	1201.93	151.068	15	CD127	CD8_naive	IL-7
0.5714	6249.73	1937.97	15	CD127	CD8_naive	IL-7
0.05714	14854.3	1384.62	15	CD127	CD8_naive	IL-7
0.005714	16965.1	1193.52	15	CD127	CD8_naive	IL-7
0.0005714	16746.9	1056.59	15	CD127	CD8_naive	IL-7
0.0001	21177.1	670.1	15	CD127	CD8_naive	IL-7
64.51	7318	552.522	15	CD127	CD8_naive	IL-2
6.451	9256.8	327.27	15	CD127	CD8_naive	IL-2
0.6451	12679.9	576.843	15	CD127	CD8_naive	IL-2
0.06451	16025.4	966.328	15	CD127	CD8_naive	IL-2
0.006451	19361.8	1349.24	15	CD127	CD8_naive	IL-2
0.0006451	19059.5	1472.43	10	CD127	CD8_naive	IL-2
0.0001	21177.1	670.1	15	CD127	CD8_naive	IL-2
77.51	4610.6	2055.65	15	CD25	CD4_memory	IL15
7.751	4134	1917.38	15	CD25	CD4_memory	IL15
0.7751	3030.13	1468.88	15	CD25	CD4_memory	IL15
0.07751	1851.47	712.848	15	CD25	CD4_memory	IL15
0.007751	1473.2	487.608	15	CD25	CD4_memory	IL15
0.0007751	1350	423.023	15	CD25	CD4_memory	IL15
0.0001	1384.6	397.89	15	CD25	CD4_memory	IL15
57.14	4654.67	1789.35	15	CD25	CD4_memory	IL-7
5.714	4608.4	1550.17	15	CD25	CD4_memory	IL-7
0.5714	3634.47	1752.84	15	CD25	CD4_memory	IL-7
0.05714	1716.67	534.562	15	CD25	CD4_memory	IL-7
0.005714	1391.2	378.265	15	CD25	CD4_memory	IL-7
0.0005714	1301.8	388.701	15	CD25	CD4_memory	IL-7
0.0001	1384.6	397.89	15	CD25	CD4_memory	IL-7
64.51	1734.87	658.583	15	CD25	CD4_memory	IL-2
6.451	1690.6	463.438	15	CD25	CD4_memory	IL-2
0.6451	1550.6	341.192	15	CD25	CD4_memory	IL-2
0.06451	1537.6	320.789	15	CD25	CD4_memory	IL-2
0.006451	1356.9	151.029	10	CD25	CD4_memory	IL-2
0.0006451	1362.5	159.079	10	CD25	CD4_memory	IL-2
0.0001	1384.6	397.89	15	CD25	CD4_memory	IL-2
77.51	8362.07	1395.85	15	CD127	CD4_memory	IL15
7.751	10277.8	2045.67	15	CD127	CD4_memory	IL15
0.7751	13709.8	3320.74	15	CD127	CD4_memory	IL15
0.07751	18545.8	4424.95	15	CD127	CD4_memory	IL15
0.007751	20318.1	4834.62	15	CD127	CD4_memory	IL15
0.0007751	20552.4	5852.32	15	CD127	CD4_memory	IL15
0.0001	21458.9	6133.6	15	CD127	CD4_memory	IL15
57.14	593.4	250.415	15	CD127	CD4_memory	IL-7
5.714	1196.53	954.214	15	CD127	CD4_memory	IL-7
0.5714	7914	8768.05	15	CD127	CD4_memory	IL-7
0.05714	18805.9	5217.14	15	CD127	CD4_memory	IL-7
0.005714	19793.9	5782.28	15	CD127	CD4_memory	IL-7
0.0005714	19851.5	5819.62	15	CD127	CD4_memory	IL-7
0.0001	21458.9	6133.6	15	CD127	CD4_memory	IL-7
64.51	9220.33	1530.54	15	CD127	CD4_memory	IL-2
6.451	11537.7	2428.76	15	CD127	CD4_memory	IL-2
0.6451	15853	3319.82	15	CD127	CD4_memory	IL-2
0.06451	19643.9	4728.79	15	CD127	CD4_memory	IL-2
0.006451	21744.4	4021.33	10	CD127	CD4_memory	IL-2
0.0006451	21755.1	5337.43	10	CD127	CD4_memory	IL-2
0.0001	21458.9	6133.6	15	CD127	CD4_memory	IL-2
77.51	4214.93	1132.02	15	CD25	CD8_memory	IL15
7.751	3652.13	1217.53	15	CD25	CD8_memory	IL15
0.7751	2305.4	1117.92	15	CD25	CD8_memory	IL15
0.07751	822.933	322.677	15	CD25	CD8_memory	IL15
0.007751	638.933	308.316	15	CD25	CD8_memory	IL15
0.0007751	626.133	276.979	15	CD25	CD8_memory	IL15
0.0001	681.333	368.674	15	CD25	CD8_memory	IL15
57.14	1548.2	660.846	15	CD25	CD8_memory	IL-7
5.714	1558.33	682.969	15	CD25	CD8_memory	IL-7
0.5714	1220.07	454.617	15	CD25	CD8_memory	IL-7
0.05714	706.733	322.874	15	CD25	CD8_memory	IL-7
0.005714	662.4	325.865	15	CD25	CD8_memory	IL-7
0.0005714	644	279.601	15	CD25	CD8_memory	IL-7
0.0001	681.333	368.674	15	CD25	CD8_memory	IL-7
64.51	1145.8	849.537	15	CD25	CD8_memory	IL-2
6.451	991.333	757.537	15	CD25	CD8_memory	IL-2
0.6451	772.867	433.37	15	CD25	CD8_memory	IL-2
0.06451	705.467	310.145	15	CD25	CD8_memory	IL-2
0.006451	715	368.111	10	CD25	CD8_memory	IL-2
0.0006451	707.4	366.966	10	CD25	CD8_memory	IL-2
0.0001	681.333	368.674	15	CD25	CD8_memory	IL-2
77.51	2676.33	664.57	15	CD127	CD8_memory	IL15
7.751	3068.27	731.152	15	CD127	CD8_memory	IL15
0.7751	4316	1501.09	15	CD127	CD8_memory	IL15
0.07751	8376.53	3492.27	15	CD127	CD8_memory	IL15
0.007751	12279.1	5454.62	15	CD127	CD8_memory	IL15
0.0007751	13597.3	6496.23	15	CD127	CD8_memory	IL15
0.0001	14102.1	6913.23	15	CD127	CD8_memory	IL15
57.14	1184.8	525.235	15	CD127	CD8_memory	IL-7
5.714	1506.6	611.73	15	CD127	CD8_memory	IL-7
0.5714	5119.13	5547.48	15	CD127	CD8_memory	IL-7
0.05714	12006.9	5273.05	15	CD127	CD8_memory	IL-7
0.005714	12930.5	6514.04	15	CD127	CD8_memory	IL-7
0.0005714	12780.9	6037.33	15	CD127	CD8_memory	IL-7
0.0001	14102.1	6913.23	15	CD127	CD8_memory	IL-7
64.51	3062.8	584.259	15	CD127	CD8_memory	IL-2
6.451	3771.8	895.925	15	CD127	CD8_memory	IL-2
0.6451	7765.87	2408.72	15	CD127	CD8_memory	IL-2
0.06451	13821.9	5887.19	15	CD127	CD8_memory	IL-2
0.006451	14271.8	6673.22	10	CD127	CD8_memory	IL-2
0.0006451	13740.3	6567.73	10	CD127	CD8_memory	IL-2
0.0001	14102.1	6913.23	15	CD127	CD8_memory	IL-2
77.51	27139.9	2358.35	15	CD25	Treg	IL15
7.751	25333.4	2152.69	15	CD25	Treg	IL15
0.7751	21992.4	1958.97	15	CD25	Treg	IL15
0.07751	18136	1604.69	15	CD25	Treg	IL15
0.007751	14916.9	1215.94	15	CD25	Treg	IL15
0.0007751	13200.5	1052.18	15	CD25	Treg	IL15
0.0001	9494.53	321.446	15	CD25	Treg	IL15
57.14	19053.9	1314.7	15	CD25	Treg	IL-7
5.714	19090.7	1111.18	15	CD25	Treg	IL-7
0.5714	17801.9	1217	15	CD25	Treg	IL-7
0.05714	15188.3	1022.72	15	CD25	Treg	IL-7
0.005714	13576.6	858.462	15	CD25	Treg	IL-7
0.0005714	12721.8	971.044	15	CD25	Treg	IL-7
0.0001	9494.53	321.446	15	CD25	Treg	IL-7
64.51	15811	1347.95	15	CD25	Treg	IL-2
6.451	15371.3	1063.84	15	CD25	Treg	IL-2
0.6451	17075.4	1086.88	15	CD25	Treg	IL-2
0.06451	18617.3	1320.17	15	CD25	Treg	IL-2
0.006451	17216.6	1648.36	15	CD25	Treg	IL-2
0.0006451	13516.7	1456.87	10	CD25	Treg	IL-2
0.0001	9494.53	321.446	15	CD25	Treg	IL-2
77.51	1011.73	42.2903	15	CD127	Treg	IL15
7.751	1142.6	65.7849	15	CD127	Treg	IL15
0.7751	1329.93	93.1334	15	CD127	Treg	IL15
0.07751	1485	130.747	15	CD127	Treg	IL15
0.007751	1471.2	128.325	15	CD127	Treg	IL15
0.0007751	1382.67	127.152	15	CD127	Treg	IL15
0.0001	1950.3	88.0161	15	CD127	Treg	IL15
57.14	549.067	46.0773	15	CD127	Treg	IL-7
5.714	638.467	87.9337	15	CD127	Treg	IL-7
0.5714	1149.87	197.004	15	CD127	Treg	IL-7
0.05714	1568.87	121.15	15	CD127	Treg	IL-7
0.005714	1493.6	136.702	15	CD127	Treg	IL-7
0.0005714	1431.6	125.841	15	CD127	Treg	IL-7
0.0001	1950.3	88.0161	15	CD127	Treg	IL-7
64.51	1167.53	33.8406	15	CD127	Treg	IL-2
6.451	1232.33	48.32	15	CD127	Treg	IL-2
0.6451	1207.4	54.0123	15	CD127	Treg	IL-2
0.06451	1213.73	66.0548	15	CD127	Treg	IL-2
0.006451	1613.4	154.23	15	CD127	Treg	IL-2
0.0006451	1641.3	208.738	10	CD127	Treg	IL-2
0.0001	1950.3	88.0161	15	CD127	Treg	IL-2

## Sheet: Fig6g
Concentration (nM)	FoldChange over PBS	Cytokine	receptorstaining	marker	subset
0	1	IL2	surface	CD25	CD8_memory
0	1	IL2	surface	CD25	CD8_memory
0	1	IL2	surface	CD25	CD8_memory
645	1.79798	IL2	surface	CD25	CD8_memory
645	1.49267	IL2	surface	CD25	CD8_memory
645	1.62974	IL2	surface	CD25	CD8_memory
322.5	1.84199	IL2	surface	CD25	CD8_memory
322.5	1.50802	IL2	surface	CD25	CD8_memory
322.5	1.66766	IL2	surface	CD25	CD8_memory
161.25	1.7518	IL2	surface	CD25	CD8_memory
161.25	1.38521	IL2	surface	CD25	CD8_memory
161.25	1.62825	IL2	surface	CD25	CD8_memory
80.625	1.71068	IL2	surface	CD25	CD8_memory
80.625	1.41451	IL2	surface	CD25	CD8_memory
80.625	1.51673	IL2	surface	CD25	CD8_memory
8.062	1.49495	IL2	surface	CD25	CD8_memory
8.062	1.35729	IL2	surface	CD25	CD8_memory
8.062	1.31004	IL2	surface	CD25	CD8_memory
0.806	1.04906	IL2	surface	CD25	CD8_memory
0.806	1.04187	IL2	surface	CD25	CD8_memory
0.806	1.09145	IL2	surface	CD25	CD8_memory
0.0806	0.972583	IL2	surface	CD25	CD8_memory
0.0806	0.954641	IL2	surface	CD25	CD8_memory
0.0806	0.986617	IL2	surface	CD25	CD8_memory
0.00806	0.978355	IL2	surface	CD25	CD8_memory
0.00806	0.981856	IL2	surface	CD25	CD8_memory
0.00806	0.997026	IL2	surface	CD25	CD8_memory
57.14	2.73954	IL7	surface	CD25	CD8_memory
57.14	2.78437	IL7	surface	CD25	CD8_memory
57.14	2.02454	IL7	surface	CD25	CD8_memory
5.714	2.29942	IL7	surface	CD25	CD8_memory
5.714	2.50454	IL7	surface	CD25	CD8_memory
5.714	1.92342	IL7	surface	CD25	CD8_memory
0.5714	1.89827	IL7	surface	CD25	CD8_memory
0.5714	2.01675	IL7	surface	CD25	CD8_memory
0.5714	1.64238	IL7	surface	CD25	CD8_memory
0.05714	1.16595	IL7	surface	CD25	CD8_memory
0.05714	1.20865	IL7	surface	CD25	CD8_memory
0.05714	1.11004	IL7	surface	CD25	CD8_memory
0.005714	1.02742	IL7	surface	CD25	CD8_memory
0.005714	1.02931	IL7	surface	CD25	CD8_memory
0.005714	1.05799	IL7	surface	CD25	CD8_memory
0.0005714	1.08442	IL7	surface	CD25	CD8_memory
0.0005714	1.02791	IL7	surface	CD25	CD8_memory
0.0005714	0.99777	IL7	surface	CD25	CD8_memory
5.714e-05	1.0404	IL7	surface	CD25	CD8_memory
5.714e-05	1.02861	IL7	surface	CD25	CD8_memory
5.714e-05	1.02602	IL7	surface	CD25	CD8_memory
5.714e-06	1.0202	IL7	surface	CD25	CD8_memory
5.714e-06	0.992324	IL7	surface	CD25	CD8_memory
5.714e-06	1.05799	IL7	surface	CD25	CD8_memory
7.751	11.3355	IL15	surface	CD25	CD8_memory
7.751	5.20098	IL15	surface	CD25	CD8_memory
7.751	5.66617	IL15	surface	CD25	CD8_memory
0.7751	4.31818	IL15	surface	CD25	CD8_memory
0.7751	3.21354	IL15	surface	CD25	CD8_memory
0.7751	3.28996	IL15	surface	CD25	CD8_memory
0.07751	1.71934	IL15	surface	CD25	CD8_memory
0.07751	1.4829	IL15	surface	CD25	CD8_memory
0.07751	1.35242	IL15	surface	CD25	CD8_memory
0.007751	1.13059	IL15	surface	CD25	CD8_memory
0.007751	1.16399	IL15	surface	CD25	CD8_memory
0.007751	0.971004	IL15	surface	CD25	CD8_memory
0.0007751	1.02092	IL15	surface	CD25	CD8_memory
0.0007751	1.00698	IL15	surface	CD25	CD8_memory
0.0007751	1.00149	IL15	surface	CD25	CD8_memory
7.751e-05	1.00721	IL15	surface	CD25	CD8_memory
7.751e-05	0.989532	IL15	surface	CD25	CD8_memory
7.751e-05	1.00297	IL15	surface	CD25	CD8_memory
7.751e-06	1.00577	IL15	surface	CD25	CD8_memory
7.751e-06	0.944173	IL15	surface	CD25	CD8_memory
7.751e-06	0.988848	IL15	surface	CD25	CD8_memory
0	1	IL2	surface	CD25	CD4_memory
0	1	IL2	surface	CD25	CD4_memory
0	1	IL2	surface	CD25	CD4_memory
645	0.921605	IL2	surface	CD25	CD4_memory
645	1.16732	IL2	surface	CD25	CD4_memory
645	1.09407	IL2	surface	CD25	CD4_memory
322.5	0.905247	IL2	surface	CD25	CD4_memory
322.5	1.16515	IL2	surface	CD25	CD4_memory
322.5	1.0683	IL2	surface	CD25	CD4_memory
161.25	0.88858	IL2	surface	CD25	CD4_memory
161.25	1.08777	IL2	surface	CD25	CD4_memory
161.25	1.04897	IL2	surface	CD25	CD4_memory
80.625	0.862346	IL2	surface	CD25	CD4_memory
80.625	1.07652	IL2	surface	CD25	CD4_memory
80.625	1.00354	IL2	surface	CD25	CD4_memory
8.062	0.796605	IL2	surface	CD25	CD4_memory
8.062	1.01729	IL2	surface	CD25	CD4_memory
8.062	0.890464	IL2	surface	CD25	CD4_memory
0.806	0.734877	IL2	surface	CD25	CD4_memory
0.806	0.869866	IL2	surface	CD25	CD4_memory
0.806	0.791881	IL2	surface	CD25	CD4_memory
0.0806	0.850926	IL2	surface	CD25	CD4_memory
0.0806	0.937743	IL2	surface	CD25	CD4_memory
0.0806	0.846327	IL2	surface	CD25	CD4_memory
0.00806	0.970062	IL2	surface	CD25	CD4_memory
0.00806	1.03502	IL2	surface	CD25	CD4_memory
0.00806	1.00999	IL2	surface	CD25	CD4_memory
57.14	3.65247	IL7	surface	CD25	CD4_memory
57.14	4.00994	IL7	surface	CD25	CD4_memory
57.14	4.27481	IL7	surface	CD25	CD4_memory
5.714	3.41543	IL7	surface	CD25	CD4_memory
5.714	3.69866	IL7	surface	CD25	CD4_memory
5.714	4.06991	IL7	surface	CD25	CD4_memory
0.5714	2.80525	IL7	surface	CD25	CD4_memory
0.5714	2.88543	IL7	surface	CD25	CD4_memory
0.5714	3.5886	IL7	surface	CD25	CD4_memory
0.05714	1.21667	IL7	surface	CD25	CD4_memory
0.05714	1.4038	IL7	surface	CD25	CD4_memory
0.05714	1.37049	IL7	surface	CD25	CD4_memory
0.005714	1.04568	IL7	surface	CD25	CD4_memory
0.005714	1.05793	IL7	surface	CD25	CD4_memory
0.005714	0.986147	IL7	surface	CD25	CD4_memory
0.0005714	1.50309	IL7	surface	CD25	CD4_memory
0.0005714	1.44401	IL7	surface	CD25	CD4_memory
0.0005714	0.770296	IL7	surface	CD25	CD4_memory
5.714e-05	1.03086	IL7	surface	CD25	CD4_memory
5.714e-05	1.03372	IL7	surface	CD25	CD4_memory
5.714e-05	0.966817	IL7	surface	CD25	CD4_memory
5.714e-06	1.00124	IL7	surface	CD25	CD4_memory
5.714e-06	1.09512	IL7	surface	CD25	CD4_memory
5.714e-06	1.13982	IL7	surface	CD25	CD4_memory
7.751	2.70617	IL15	surface	CD25	CD4_memory
7.751	2.9278	IL15	surface	CD25	CD4_memory
7.751	3.15915	IL15	surface	CD25	CD4_memory
0.7751	2.27346	IL15	surface	CD25	CD4_memory
0.7751	2.61781	IL15	surface	CD25	CD4_memory
0.7751	2.71134	IL15	surface	CD25	CD4_memory
0.07751	0.944753	IL15	surface	CD25	CD4_memory
0.07751	2.23908	IL15	surface	CD25	CD4_memory
0.07751	1.26836	IL15	surface	CD25	CD4_memory
0.007751	1.09846	IL15	surface	CD25	CD4_memory
0.007751	1.37354	IL15	surface	CD25	CD4_memory
0.007751	1.12919	IL15	surface	CD25	CD4_memory
0.0007751	1.07747	IL15	surface	CD25	CD4_memory
0.0007751	1.01556	IL15	surface	CD25	CD4_memory
0.0007751	1.00097	IL15	surface	CD25	CD4_memory
7.751e-05	0.958642	IL15	surface	CD25	CD4_memory
7.751e-05	1.01297	IL15	surface	CD25	CD4_memory
7.751e-05	0.990335	IL15	surface	CD25	CD4_memory
7.751e-06	0.978086	IL15	surface	CD25	CD4_memory
7.751e-06	1.02983	IL15	surface	CD25	CD4_memory
7.751e-06	0.922358	IL15	surface	CD25	CD4_memory
0	1	IL2	total	CD25	CD8_memory
0	1	IL2	total	CD25	CD8_memory
0	1	IL2	total	CD25	CD8_memory
645	1.78067	IL2	total	CD25	CD8_memory
645	1.57038	IL2	total	CD25	CD8_memory
645	1.64279	IL2	total	CD25	CD8_memory
322.5	1.71629	IL2	total	CD25	CD8_memory
322.5	1.54255	IL2	total	CD25	CD8_memory
322.5	1.62054	IL2	total	CD25	CD8_memory
161.25	1.71949	IL2	total	CD25	CD8_memory
161.25	1.48232	IL2	total	CD25	CD8_memory
161.25	1.59676	IL2	total	CD25	CD8_memory
80.625	1.68912	IL2	total	CD25	CD8_memory
80.625	1.41342	IL2	total	CD25	CD8_memory
80.625	1.38968	IL2	total	CD25	CD8_memory
8.062	1.40786	IL2	total	CD25	CD8_memory
8.062	1.34674	IL2	total	CD25	CD8_memory
8.062	1.22216	IL2	total	CD25	CD8_memory
0.806	1.20889	IL2	total	CD25	CD8_memory
0.806	1.26196	IL2	total	CD25	CD8_memory
0.806	1.23531	IL2	total	CD25	CD8_memory
0.0806	0.971225	IL2	total	CD25	CD8_memory
0.0806	1.02159	IL2	total	CD25	CD8_memory
0.0806	1.14719	IL2	total	CD25	CD8_memory
0.00806	0.94149	IL2	total	CD25	CD8_memory
0.00806	1.00931	IL2	total	CD25	CD8_memory
0.00806	1.11826	IL2	total	CD25	CD8_memory
57.14	1.46446	IL7	total	CD25	CD8_memory
57.14	1.52614	IL7	total	CD25	CD8_memory
57.14	1.41568	IL7	total	CD25	CD8_memory
5.714	1.33731	IL7	total	CD25	CD8_memory
5.714	1.50339	IL7	total	CD25	CD8_memory
5.714	1.3829	IL7	total	CD25	CD8_memory
0.5714	1.1605	IL7	total	CD25	CD8_memory
0.5714	1.21348	IL7	total	CD25	CD8_memory
0.5714	1.2087	IL7	total	CD25	CD8_memory
0.05714	1.02739	IL7	total	CD25	CD8_memory
0.05714	1.03059	IL7	total	CD25	CD8_memory
0.05714	1.00556	IL7	total	CD25	CD8_memory
0.005714	0.986678	IL7	total	CD25	CD8_memory
0.005714	1.00032	IL7	total	CD25	CD8_memory
0.005714	0.956601	IL7	total	CD25	CD8_memory
0.0005714	0.965043	IL7	total	CD25	CD8_memory
0.0005714	0.993014	IL7	total	CD25	CD8_memory
0.0005714	0.930602	IL7	total	CD25	CD8_memory
5.714e-05	0.959395	IL7	total	CD25	CD8_memory
5.714e-05	0.943692	IL7	total	CD25	CD8_memory
5.714e-05	0.879312	IL7	total	CD25	CD8_memory
5.714e-06	0.912821	IL7	total	CD25	CD8_memory
5.714e-06	0.919242	IL7	total	CD25	CD8_memory
5.714e-06	0.86606	IL7	total	CD25	CD8_memory
7.751	2.4522	IL15	total	CD25	CD8_memory
7.751	1.95608	IL15	total	CD25	CD8_memory
7.751	1.83136	IL15	total	CD25	CD8_memory
0.7751	1.6986	IL15	total	CD25	CD8_memory
0.7751	1.73201	IL15	total	CD25	CD8_memory
0.7751	1.64057	IL15	total	CD25	CD8_memory
0.07751	1.20441	IL15	total	CD25	CD8_memory
0.07751	1.2681	IL15	total	CD25	CD8_memory
0.07751	1.15427	IL15	total	CD25	CD8_memory
0.007751	0.978259	IL15	total	CD25	CD8_memory
0.007751	1.06298	IL15	total	CD25	CD8_memory
0.007751	0.989176	IL15	total	CD25	CD8_memory
0.0007751	0.928594	IL15	total	CD25	CD8_memory
0.0007751	1.01778	IL15	total	CD25	CD8_memory
0.0007751	0.890845	IL15	total	CD25	CD8_memory
7.751e-05	0.895556	IL15	total	CD25	CD8_memory
7.751e-05	0.962426	IL15	total	CD25	CD8_memory
7.751e-05	0.907537	IL15	total	CD25	CD8_memory
7.751e-06	0.866461	IL15	total	CD25	CD8_memory
7.751e-06	0.899344	IL15	total	CD25	CD8_memory
7.751e-06	0.842691	IL15	total	CD25	CD8_memory
0	1	IL2	total	CD25	CD4_memory
0	1	IL2	total	CD25	CD4_memory
0	1	IL2	total	CD25	CD4_memory
645	1.25735	IL2	total	CD25	CD4_memory
645	1.30166	IL2	total	CD25	CD4_memory
645	1.41558	IL2	total	CD25	CD4_memory
322.5	1.24187	IL2	total	CD25	CD4_memory
322.5	1.30113	IL2	total	CD25	CD4_memory
322.5	1.36067	IL2	total	CD25	CD4_memory
161.25	1.23115	IL2	total	CD25	CD4_memory
161.25	1.24876	IL2	total	CD25	CD4_memory
161.25	1.34157	IL2	total	CD25	CD4_memory
80.625	1.18946	IL2	total	CD25	CD4_memory
80.625	1.18108	IL2	total	CD25	CD4_memory
80.625	1.18803	IL2	total	CD25	CD4_memory
8.062	1.02396	IL2	total	CD25	CD4_memory
8.062	1.12565	IL2	total	CD25	CD4_memory
8.062	1.05786	IL2	total	CD25	CD4_memory
0.806	1.06185	IL2	total	CD25	CD4_memory
0.806	1.14603	IL2	total	CD25	CD4_memory
0.806	1.139	IL2	total	CD25	CD4_memory
0.0806	0.954413	IL2	total	CD25	CD4_memory
0.0806	1.02407	IL2	total	CD25	CD4_memory
0.0806	1.1163	IL2	total	CD25	CD4_memory
0.00806	0.917495	IL2	total	CD25	CD4_memory
0.00806	0.988914	IL2	total	CD25	CD4_memory
0.00806	1.07173	IL2	total	CD25	CD4_memory
57.14	1.87142	IL7	total	CD25	CD4_memory
57.14	1.82441	IL7	total	CD25	CD4_memory
57.14	2.21473	IL7	total	CD25	CD4_memory
5.714	1.80742	IL7	total	CD25	CD4_memory
5.714	1.75663	IL7	total	CD25	CD4_memory
5.714	2.09064	IL7	total	CD25	CD4_memory
0.5714	1.60695	IL7	total	CD25	CD4_memory
0.5714	1.36522	IL7	total	CD25	CD4_memory
0.5714	1.92228	IL7	total	CD25	CD4_memory
0.05714	0.989285	IL7	total	CD25	CD4_memory
0.05714	0.994298	IL7	total	CD25	CD4_memory
0.05714	0.99943	IL7	total	CD25	CD4_memory
0.005714	0.896844	IL7	total	CD25	CD4_memory
0.005714	0.921444	IL7	total	CD25	CD4_memory
0.005714	0.844561	IL7	total	CD25	CD4_memory
0.0005714	0.861679	IL7	total	CD25	CD4_memory
0.0005714	0.885017	IL7	total	CD25	CD4_memory
0.0005714	0.793064	IL7	total	CD25	CD4_memory
5.714e-05	0.842587	IL7	total	CD25	CD4_memory
5.714e-05	0.851019	IL7	total	CD25	CD4_memory
5.714e-05	0.764276	IL7	total	CD25	CD4_memory
5.714e-06	0.79398	IL7	total	CD25	CD4_memory
5.714e-06	0.828635	IL7	total	CD25	CD4_memory
5.714e-06	0.749074	IL7	total	CD25	CD4_memory
7.751	1.42314	IL15	total	CD25	CD4_memory
7.751	1.44325	IL15	total	CD25	CD4_memory
7.751	1.43687	IL15	total	CD25	CD4_memory
0.7751	1.25112	IL15	total	CD25	CD4_memory
0.7751	1.39352	IL15	total	CD25	CD4_memory
0.7751	1.40874	IL15	total	CD25	CD4_memory
0.07751	1.0149	IL15	total	CD25	CD4_memory
0.07751	1.08109	IL15	total	CD25	CD4_memory
0.07751	1.02242	IL15	total	CD25	CD4_memory
0.007751	0.863725	IL15	total	CD25	CD4_memory
0.007751	0.975293	IL15	total	CD25	CD4_memory
0.007751	0.875249	IL15	total	CD25	CD4_memory
0.0007751	0.841808	IL15	total	CD25	CD4_memory
0.0007751	0.898638	IL15	total	CD25	CD4_memory
0.0007751	0.777197	IL15	total	CD25	CD4_memory
7.751e-05	0.781122	IL15	total	CD25	CD4_memory
7.751e-05	0.869602	IL15	total	CD25	CD4_memory
7.751e-05	0.810641	IL15	total	CD25	CD4_memory
7.751e-06	0.770992	IL15	total	CD25	CD4_memory
7.751e-06	0.813642	IL15	total	CD25	CD4_memory
7.751e-06	0.757245	IL15	total	CD25	CD4_memory

## Sheet: Fig6h
gMFI	stimulation	inhibition	makrer	subset
1361	PBS	no Inhibitor	CD25	CD4
1413	PBS	no Inhibitor	CD25	CD4
1525	PBS	no Inhibitor	CD25	CD4
1446	PBS	no Inhibitor	CD25	CD4
1666	PBS	no Inhibitor	CD25	CD4
1512	PBS	no Inhibitor	CD25	CD4
2070	IL7	no Inhibitor	CD25	CD4
2095	IL7	no Inhibitor	CD25	CD4
2870	IL7	no Inhibitor	CD25	CD4
1915	IL7	no Inhibitor	CD25	CD4
3071	IL7	no Inhibitor	CD25	CD4
2444	IL7	no Inhibitor	CD25	CD4
2019	IL15	no Inhibitor	CD25	CD4
1692	IL15	no Inhibitor	CD25	CD4
2645	IL15	no Inhibitor	CD25	CD4
1854	IL15	no Inhibitor	CD25	CD4
3070	IL15	no Inhibitor	CD25	CD4
2121	IL15	no Inhibitor	CD25	CD4
1268	IL2	no Inhibitor	CD25	CD4
1220	IL2	no Inhibitor	CD25	CD4
1461	IL2	no Inhibitor	CD25	CD4
1282	IL2	no Inhibitor	CD25	CD4
1579	IL2	no Inhibitor	CD25	CD4
1443	IL2	no Inhibitor	CD25	CD4
1187	PBS	Tofacitinib	CD25	CD4
1144	PBS	Tofacitinib	CD25	CD4
1300	PBS	Tofacitinib	CD25	CD4
1237	PBS	Tofacitinib	CD25	CD4
1331	PBS	Tofacitinib	CD25	CD4
1315	PBS	Tofacitinib	CD25	CD4
1179	IL7	Tofacitinib	CD25	CD4
1164	IL7	Tofacitinib	CD25	CD4
1285	IL7	Tofacitinib	CD25	CD4
1215	IL7	Tofacitinib	CD25	CD4
1409	IL7	Tofacitinib	CD25	CD4
1319	IL7	Tofacitinib	CD25	CD4
1279	IL15	Tofacitinib	CD25	CD4
1229	IL15	Tofacitinib	CD25	CD4
1395	IL15	Tofacitinib	CD25	CD4
1320	IL15	Tofacitinib	CD25	CD4
1547	IL15	Tofacitinib	CD25	CD4
1412	IL15	Tofacitinib	CD25	CD4
994	IL2	Tofacitinib	CD25	CD4
1035	IL2	Tofacitinib	CD25	CD4
1065	IL2	Tofacitinib	CD25	CD4
1119	IL2	Tofacitinib	CD25	CD4
1089	IL2	Tofacitinib	CD25	CD4
1124	IL2	Tofacitinib	CD25	CD4
1842	PBS	no Inhibitor	CD25	CD8
1996	PBS	no Inhibitor	CD25	CD8
1969	PBS	no Inhibitor	CD25	CD8
2139	PBS	no Inhibitor	CD25	CD8
2017	PBS	no Inhibitor	CD25	CD8
2044	PBS	no Inhibitor	CD25	CD8
2026	IL7	no Inhibitor	CD25	CD8
2048	IL7	no Inhibitor	CD25	CD8
2081	IL7	no Inhibitor	CD25	CD8
2184	IL7	no Inhibitor	CD25	CD8
2405	IL7	no Inhibitor	CD25	CD8
2165	IL7	no Inhibitor	CD25	CD8
2831	IL15	no Inhibitor	CD25	CD8
2188	IL15	no Inhibitor	CD25	CD8
2710	IL15	no Inhibitor	CD25	CD8
2383	IL15	no Inhibitor	CD25	CD8
3355	IL15	no Inhibitor	CD25	CD8
2464	IL15	no Inhibitor	CD25	CD8
1719	IL2	no Inhibitor	CD25	CD8
1766	IL2	no Inhibitor	CD25	CD8
1937	IL2	no Inhibitor	CD25	CD8
1962	IL2	no Inhibitor	CD25	CD8
1923	IL2	no Inhibitor	CD25	CD8
1906	IL2	no Inhibitor	CD25	CD8
1605	PBS	Tofacitinib	CD25	CD8
1647	PBS	Tofacitinib	CD25	CD8
1673	PBS	Tofacitinib	CD25	CD8
1853	PBS	Tofacitinib	CD25	CD8
1687	PBS	Tofacitinib	CD25	CD8
1786	PBS	Tofacitinib	CD25	CD8
1566	IL7	Tofacitinib	CD25	CD8
1610	IL7	Tofacitinib	CD25	CD8
1670	IL7	Tofacitinib	CD25	CD8
1818	IL7	Tofacitinib	CD25	CD8
1705	IL7	Tofacitinib	CD25	CD8
1785	IL7	Tofacitinib	CD25	CD8
1629	IL15	Tofacitinib	CD25	CD8
1632	IL15	Tofacitinib	CD25	CD8
1726	IL15	Tofacitinib	CD25	CD8
1861	IL15	Tofacitinib	CD25	CD8
1764	IL15	Tofacitinib	CD25	CD8
1803	IL15	Tofacitinib	CD25	CD8
1518	IL2	Tofacitinib	CD25	CD8
1604	IL2	Tofacitinib	CD25	CD8
1600	IL2	Tofacitinib	CD25	CD8
1807	IL2	Tofacitinib	CD25	CD8
1518	IL2	Tofacitinib	CD25	CD8
1648	IL2	Tofacitinib	CD25	CD8
4303	PBS	no Inhibitor	CD122	CD4
4382	PBS	no Inhibitor	CD122	CD4
4572	PBS	no Inhibitor	CD122	CD4
4640	PBS	no Inhibitor	CD122	CD4
4643	PBS	no Inhibitor	CD122	CD4
4685	PBS	no Inhibitor	CD122	CD4
4278	IL7	no Inhibitor	CD122	CD4
4352	IL7	no Inhibitor	CD122	CD4
4495	IL7	no Inhibitor	CD122	CD4
4606	IL7	no Inhibitor	CD122	CD4
4613	IL7	no Inhibitor	CD122	CD4
4599	IL7	no Inhibitor	CD122	CD4
4147	IL15	no Inhibitor	CD122	CD4
4192	IL15	no Inhibitor	CD122	CD4
4356	IL15	no Inhibitor	CD122	CD4
4504	IL15	no Inhibitor	CD122	CD4
4525	IL15	no Inhibitor	CD122	CD4
4456	IL15	no Inhibitor	CD122	CD4
4170	IL2	no Inhibitor	CD122	CD4
4252	IL2	no Inhibitor	CD122	CD4
4370	IL2	no Inhibitor	CD122	CD4
4511	IL2	no Inhibitor	CD122	CD4
4524	IL2	no Inhibitor	CD122	CD4
4496	IL2	no Inhibitor	CD122	CD4
4223	PBS	Tofacitinib	CD122	CD4
4239	PBS	Tofacitinib	CD122	CD4
4387	PBS	Tofacitinib	CD122	CD4
4514	PBS	Tofacitinib	CD122	CD4
4449	PBS	Tofacitinib	CD122	CD4
4587	PBS	Tofacitinib	CD122	CD4
4235	IL7	Tofacitinib	CD122	CD4
4263	IL7	Tofacitinib	CD122	CD4
4411	IL7	Tofacitinib	CD122	CD4
4527	IL7	Tofacitinib	CD122	CD4
4522	IL7	Tofacitinib	CD122	CD4
4612	IL7	Tofacitinib	CD122	CD4
4099	IL15	Tofacitinib	CD122	CD4
4197	IL15	Tofacitinib	CD122	CD4
4352	IL15	Tofacitinib	CD122	CD4
4454	IL15	Tofacitinib	CD122	CD4
4390	IL15	Tofacitinib	CD122	CD4
4488	IL15	Tofacitinib	CD122	CD4
4098	IL2	Tofacitinib	CD122	CD4
4212	IL2	Tofacitinib	CD122	CD4
4295	IL2	Tofacitinib	CD122	CD4
4462	IL2	Tofacitinib	CD122	CD4
4266	IL2	Tofacitinib	CD122	CD4
4429	IL2	Tofacitinib	CD122	CD4
4658	PBS	no Inhibitor	CD122	CD8
4643	PBS	no Inhibitor	CD122	CD8
4800	PBS	no Inhibitor	CD122	CD8
4894	PBS	no Inhibitor	CD122	CD8
4976	PBS	no Inhibitor	CD122	CD8
4998	PBS	no Inhibitor	CD122	CD8
4527	IL7	no Inhibitor	CD122	CD8
4467	IL7	no Inhibitor	CD122	CD8
4680	IL7	no Inhibitor	CD122	CD8
4764	IL7	no Inhibitor	CD122	CD8
4851	IL7	no Inhibitor	CD122	CD8
4912	IL7	no Inhibitor	CD122	CD8
4351	IL15	no Inhibitor	CD122	CD8
4293	IL15	no Inhibitor	CD122	CD8
4445	IL15	no Inhibitor	CD122	CD8
4681	IL15	no Inhibitor	CD122	CD8
4650	IL15	no Inhibitor	CD122	CD8
4624	IL15	no Inhibitor	CD122	CD8
4304	IL2	no Inhibitor	CD122	CD8
4317	IL2	no Inhibitor	CD122	CD8
4432	IL2	no Inhibitor	CD122	CD8
4672	IL2	no Inhibitor	CD122	CD8
4604	IL2	no Inhibitor	CD122	CD8
4650	IL2	no Inhibitor	CD122	CD8
4501	PBS	Tofacitinib	CD122	CD8
4434	PBS	Tofacitinib	CD122	CD8
4645	PBS	Tofacitinib	CD122	CD8
4721	PBS	Tofacitinib	CD122	CD8
4756	PBS	Tofacitinib	CD122	CD8
4856	PBS	Tofacitinib	CD122	CD8
4454	IL7	Tofacitinib	CD122	CD8
4448	IL7	Tofacitinib	CD122	CD8
4660	IL7	Tofacitinib	CD122	CD8
4786	IL7	Tofacitinib	CD122	CD8
4737	IL7	Tofacitinib	CD122	CD8
4750	IL7	Tofacitinib	CD122	CD8
4206	IL15	Tofacitinib	CD122	CD8
4248	IL15	Tofacitinib	CD122	CD8
4385	IL15	Tofacitinib	CD122	CD8
4588	IL15	Tofacitinib	CD122	CD8
4490	IL15	Tofacitinib	CD122	CD8
4613	IL15	Tofacitinib	CD122	CD8
4219	IL2	Tofacitinib	CD122	CD8
4270	IL2	Tofacitinib	CD122	CD8
4329	IL2	Tofacitinib	CD122	CD8
4611	IL2	Tofacitinib	CD122	CD8
4370	IL2	Tofacitinib	CD122	CD8
4595	IL2	Tofacitinib	CD122	CD8
25598	PBS	no Inhibitor	CD127	CD4
28269	PBS	no Inhibitor	CD127	CD4
21228	PBS	no Inhibitor	CD127	CD4
22595	PBS	no Inhibitor	CD127	CD4
27715	PBS	no Inhibitor	CD127	CD4
23028	PBS	no Inhibitor	CD127	CD4
1653	IL7	no Inhibitor	CD127	CD4
1789	IL7	no Inhibitor	CD127	CD4
1872	IL7	no Inhibitor	CD127	CD4
1671	IL7	no Inhibitor	CD127	CD4
1802	IL7	no Inhibitor	CD127	CD4
1650	IL7	no Inhibitor	CD127	CD4
10395	IL15	no Inhibitor	CD127	CD4
11757	IL15	no Inhibitor	CD127	CD4
10467	IL15	no Inhibitor	CD127	CD4
6617	IL15	no Inhibitor	CD127	CD4
9914	IL15	no Inhibitor	CD127	CD4
10176	IL15	no Inhibitor	CD127	CD4
10680	IL2	no Inhibitor	CD127	CD4
14422	IL2	no Inhibitor	CD127	CD4
11459	IL2	no Inhibitor	CD127	CD4
8462	IL2	no Inhibitor	CD127	CD4
10650	IL2	no Inhibitor	CD127	CD4
10452	IL2	no Inhibitor	CD127	CD4
27740	PBS	Tofacitinib	CD127	CD4
30780	PBS	Tofacitinib	CD127	CD4
32838	PBS	Tofacitinib	CD127	CD4
23575	PBS	Tofacitinib	CD127	CD4
31063	PBS	Tofacitinib	CD127	CD4
25538	PBS	Tofacitinib	CD127	CD4
7138	IL7	Tofacitinib	CD127	CD4
8699	IL7	Tofacitinib	CD127	CD4
8142	IL7	Tofacitinib	CD127	CD4
5288	IL7	Tofacitinib	CD127	CD4
7457	IL7	Tofacitinib	CD127	CD4
5117	IL7	Tofacitinib	CD127	CD4
27888	IL15	Tofacitinib	CD127	CD4
30056	IL15	Tofacitinib	CD127	CD4
31494	IL15	Tofacitinib	CD127	CD4
22758	IL15	Tofacitinib	CD127	CD4
29549	IL15	Tofacitinib	CD127	CD4
24961	IL15	Tofacitinib	CD127	CD4
27678	IL2	Tofacitinib	CD127	CD4
29064	IL2	Tofacitinib	CD127	CD4
32229	IL2	Tofacitinib	CD127	CD4
22928	IL2	Tofacitinib	CD127	CD4
31034	IL2	Tofacitinib	CD127	CD4
24024	IL2	Tofacitinib	CD127	CD4
17517	PBS	no Inhibitor	CD127	CD8
19686	PBS	no Inhibitor	CD127	CD8
7884	PBS	no Inhibitor	CD127	CD8
22545	PBS	no Inhibitor	CD127	CD8
19727	PBS	no Inhibitor	CD127	CD8
17160	PBS	no Inhibitor	CD127	CD8
-353	IL7	no Inhibitor	CD127	CD8
-636	IL7	no Inhibitor	CD127	CD8
-632	IL7	no Inhibitor	CD127	CD8
-645	IL7	no Inhibitor	CD127	CD8
-661	IL7	no Inhibitor	CD127	CD8
-538	IL7	no Inhibitor	CD127	CD8
2385	IL15	no Inhibitor	CD127	CD8
5336	IL15	no Inhibitor	CD127	CD8
2351	IL15	no Inhibitor	CD127	CD8
2922	IL15	no Inhibitor	CD127	CD8
2006	IL15	no Inhibitor	CD127	CD8
4406	IL15	no Inhibitor	CD127	CD8
3195	IL2	no Inhibitor	CD127	CD8
5978	IL2	no Inhibitor	CD127	CD8
2548	IL2	no Inhibitor	CD127	CD8
3888	IL2	no Inhibitor	CD127	CD8
2638	IL2	no Inhibitor	CD127	CD8
4230	IL2	no Inhibitor	CD127	CD8
18427	PBS	Tofacitinib	CD127	CD8
21999	PBS	Tofacitinib	CD127	CD8
10237	PBS	Tofacitinib	CD127	CD8
22827	PBS	Tofacitinib	CD127	CD8
21218	PBS	Tofacitinib	CD127	CD8
18670	PBS	Tofacitinib	CD127	CD8
3881	IL7	Tofacitinib	CD127	CD8
5916	IL7	Tofacitinib	CD127	CD8
2341	IL7	Tofacitinib	CD127	CD8
4240	IL7	Tofacitinib	CD127	CD8
3766	IL7	Tofacitinib	CD127	CD8
3028	IL7	Tofacitinib	CD127	CD8
18149	IL15	Tofacitinib	CD127	CD8
21847	IL15	Tofacitinib	CD127	CD8
10208	IL15	Tofacitinib	CD127	CD8
23491	IL15	Tofacitinib	CD127	CD8
20133	IL15	Tofacitinib	CD127	CD8
19198	IL15	Tofacitinib	CD127	CD8
18940	IL2	Tofacitinib	CD127	CD8
21208	IL2	Tofacitinib	CD127	CD8
10033	IL2	Tofacitinib	CD127	CD8
23154	IL2	Tofacitinib	CD127	CD8
21436	IL2	Tofacitinib	CD127	CD8
17952	IL2	Tofacitinib	CD127	CD8

## Sheet: Fig6i
PBS	IL-2	IL-7	IL-15	subset
1.08368	2.59157	4.31821	2.68283	CD4
1.08882	2.01525	4.86249	2.55643	CD4
1.54692	2.81255	4.34936	3.00888	CD4
1.04337	2.70953	3.16457	3.43932	CD4
1.1208	2.91399	4.13818	2.98053	CD4
1.109	2.29851	3.10121	2.45293	CD4
1.05195	5.92801	10.9943	7.60964	CD8
1.11749	3.54767	9.30189	4.09427	CD8
1.29845	3.9376	3.70411	4.34198	CD8
1.01251	5.95525	6.57364	8.03936	CD8
1.07558	8.12585	5.69743	10.0364	CD8
1.088	4.24397	5.62825	4.35724	CD8
