# Supplementary material for: Dysregulation of homeostatic cytokine receptors drives prolonged T cell activation following acute SARS-CoV-2 infection in humans
Source: Nat Commun. 2025 Nov 27;16:11693. doi: 10.1038/s41467-025-66753-1 (PMC12748759; doi:10.1038/s41467-025-66753-1)
Supplement: Supplementary file 23 — Source Data 7 [file 41467_2025_66753_MOESM23_ESM.xlsx]

## Sheet: Fig7a
CD8_Ki67+
time (h)	PBS			IL-2			IL-7			IL-15			aCD3CD28			aCD3CD28, IL-2			aCD3CD28, IL-7			aCD3CD28, IL-15
	mean % positive	sd	n()	mean % positive	sd	n()	mean % positive	sd	n()	mean % positive	sd	n()	mean % positive	sd	n()	mean % positive	sd	n()	mean % positive	sd	n()	mean % positive	sd	n()
0	0.165	0.074162	4	0.165	0.074162	4	0.165	0.074162	4	0.165	0.074162	4	4.675	1.76934	4	4.675	1.76934	4	4.675	1.76934	4	4.675	1.76934	4
24	0.0476	0.0323543	4	0.28525	0.357822	4	0.061	0.0369414	4	0.23425	0.181748	4	26.55	7.8224	4	20.925	5.30621	4	25.2	6.75179	4	20.475	4.29214	4
48	0.04275	0.0239635	4	8.515	4.3982	4	3.5825	2.48073	4	8.71	3.12301	4	26.7	11.8141	4	34.45	6.67058	4	34.25	8.78692	4	26.825	6.48145	4
60	0.08075	0.0312237	4	15.155	4.77564	4	7.1875	4.37348	4	15.26	4.90358	4	47.3	19.4345	4	63.25	8.52623	4	64.25	9.11793	4	63.05	10.1477	4
72	0.03025	0.0144078	4	19.95	4.42003	4	12.8075	6.1976	4	23.475	5.02485	4	52.725	20.644	4	69.525	6.59413	4	68.775	9.23846	4	69.275	10.3542	4
96	0.222	0.0601664	4	36.875	11.6279	4	32.575	9.43447	4	36.05	10.5661	4	67.075	10.7902	4	77.05	6.86561	4	78.1	3.85314	4	73.975	8.02512	4
CD8_CD25+
time (h)	PBS			IL-2			IL-7			IL-15			aCD3CD28			aCD3CD28, IL-2			aCD3CD28, IL-7			aCD3CD28, IL-15
	mean % positive	sd	n()	mean % positive	sd	n()	mean % positive	sd	n()	mean % positive	sd	n()	mean % positive	sd	n()	mean % positive	sd	n()	mean % positive	sd	n()	mean % positive	sd	n()
0	0.14325	0.050222	4	0.14325	0.050222	4	0.14325	0.050222	4	0.14325	0.050222	4	14.7475	6.95684	4	14.7475	6.95684	4	14.7475	6.95684	4	14.7475	6.95684	4
24	0.1238	0.044025	4	0.7975	0.322529	4	3.15	2.15646	4	8.2175	3.6512	4	27.1	9.66747	4	21.75	8.23873	4	31.05	7.13185	4	30.2	7.68028	4
48	0.1525	0.0556028	4	2.76	1.23488	4	6.955	4.43081	4	15.4	3.29949	4	16.7925	9.04022	4	25.125	5.1312	4	30.875	8.53595	4	32.675	2.82651	4
60	0.124	0.0455778	4	3.49	2.03255	4	6.0075	2.88595	4	13.77	3.82164	4	14.3	4.43697	4	36.7	12.2793	4	33.775	6.56474	4	61.7	5.03455	4
72	0.19	0.0752773	4	2.6125	1.19251	4	10.1625	5.73334	4	18.6	5.57136	4	15.8	5.88954	4	35.875	13.6238	4	39.825	10.4321	4	67.35	5.31758	4
96	0.54	0.233773	4	3.32	1.10854	4	12.77	4.11244	4	22.975	8.46104	4	11.79	4.86351	4	26.7	8.49274	4	35.775	11.994	4	64.525	3.43645	4
CD4_Ki67+
time (h)	PBS			IL-2			IL-7			IL-15			aCD3CD28			aCD3CD28, IL-2			aCD3CD28, IL-7			aCD3CD28, IL-15
	mean % positive	sd	n()	mean % positive	sd	n()	mean % positive	sd	n()	mean % positive	sd	n()	mean % positive	sd	n()	mean % positive	sd	n()	mean % positive	sd	n()	mean % positive	sd	n()
0	0.2125	0.0861684	4	0.2125	0.0861684	4	0.2125	0.0861684	4	0.2125	0.0861684	4	1.2175	0.484656	4	1.2175	0.484656	4	1.2175	0.484656	4	1.2175	0.484656	4
24	0.0726	0.0343628	4	0.0835	0.0252124	4	0.1125	0.0523163	4	0.11725	0.0380471	4	7.375	2.98827	4	6.785	3.49774	4	7.665	3.46465	4	7.115	3.33979	4
48	0.07975	0.0272443	4	1.32	0.899667	4	1.0825	0.616948	4	1.4375	0.494394	4	6.21	3.52109	4	10.405	5.17903	4	8.51	3.19083	4	8.135	3.20833	4
60	0.32825	0.25298	4	3.6925	3.031	4	2.6275	1.43226	4	3.105	1.57291	4	7.4225	4.43338	4	21.775	10.2802	4	18.475	7.7289	4	23.65	12.2421	4
72	0.33675	0.349288	4	4.7875	2.8106	4	5.5175	1.6584	4	7.135	3.12447	4	7.5075	4.24777	4	26.3	12.5167	4	21.325	9.22402	4	26.875	11.3459	4
96	1.48	0.817771	4	16.425	10.5298	4	20.075	7.78562	4	20.075	7.78562	4	8.7175	3.03168	4	33.35	11.3961	4	26.475	9.39268	4	32.425	11.5306	4
CD4_CD25+
time (h)	PBS			IL-2			IL-7			IL-15			aCD3CD28			aCD3CD28, IL-2			aCD3CD28, IL-7			aCD3CD28, IL-15
	mean % positive	sd	n()	mean % positive	sd	n()	mean % positive	sd	n()	mean % positive	sd	n()	mean % positive	sd	n()	mean % positive	sd	n()	mean % positive	sd	n()	mean % positive	sd	n()
0	1.84	0.666083	4	1.84	0.666083	4	1.84	0.666083	4	1.84	0.666083	4	9.1125	1.62693	4	9.1125	1.62693	4	9.1125	1.62693	4	9.1125	1.62693	4
24	1.236	0.248857	4	2.275	0.144568	4	11.0225	1.43319	4	7.58	0.878521	4	10.9225	2.50469	4	11.4875	3.79381	4	22.275	3.28062	4	19.2	4.12553	4
48	0.625	0.169017	4	3.81	1.14371	4	22.9	3.70315	4	13.6	2.69815	4	7.22	2.42131	4	14.65	2.90345	4	29.5	3.06812	4	22.575	0.537742	4
60	1.105	0.107548	4	4.76	2.343	4	22.975	4.63923	4	11.4325	3.16916	4	7.0075	2.42001	4	22.1	6.50743	4	35.975	4.51174	4	34.95	7.43572	4
72	1.255	0.399208	4	4.6675	1.94849	4	30.95	4.00541	4	17.3	2.48328	4	8.3175	2.93878	4	24.825	8.31119	4	42.6	4.50555	4	39.25	6.34061	4
96	2.764	1.09052	4	10.6675	5.92532	4	42	7.86045	4	25.25	10.904	4	8.06	1.17178	4	25.075	4.33695	4	49.725	5.36307	4	43.475	5.28354	4
CD4_CD127+
time (h)	PBS			IL-2			IL-7			IL-15			aCD3CD28			aCD3CD28, IL-2			aCD3CD28, IL-7			aCD3CD28, IL-15
	mean % positive	sd	n()	mean % positive	sd	n()	mean % positive	sd	n()	mean % positive	sd	n()	mean % positive	sd	n()	mean % positive	sd	n()	mean % positive	sd	n()	mean % positive	sd	n()
0	98.625	0.225	4	98.625	0.225	4	98.625	0.225	4	98.625	0.225	4	84.225	6.975	4	84.225	6.975	4	84.225	6.975	4	84.225	6.975	4
24	98.35	0.425	4	86.25	3.95	4	13.1175	2.9125	4	86.4	1.9	4	94.35	1	4	80.125	1.775	4	5.6875	2.45625	4	78.25	1.2	4
48	93.6	7.2	4	78.75	2.3	4	1.29	0.675	4	75.625	0.5875	4	94.6	0.85	4	75.325	3.525	4	5.645	2.6775	4	74.4	4.35	4
60	92.425	8.9125	4	77.625	2.775	4	1.395	0.8625	4	74.675	1.3125	4	94.55	1.25	4	71	4.8	4	5.1725	2.12875	4	67.8	5.1	4
72	95.125	5.9625	4	87.625	1.2875	4	3.06	0.945	4	83.65	1.8	4	96.475	1.125	4	77.775	4.325	4	8.0225	3.73875	4	75	3.45	4
96	93.175	2.3875	4	78.175	1.7625	4	2.97	1.22	4	72.25	4.775	4	92.65	1.425	4	66.825	4.6125	4	7.245	2.7275	4	61.5	3.9	4
CD8_CD127+
time (h)	PBS			IL-2			IL-7			IL-15			aCD3CD28			aCD3CD28, IL-2			aCD3CD28, IL-7			aCD3CD28, IL-15
	mean % positive	sd	n()	mean % positive	sd	n()	mean % positive	sd	n()	mean % positive	sd	n()	mean % positive	sd	n()	mean % positive	sd	n()	mean % positive	sd	n()	mean % positive	sd	n()
0	89.05	6.725	4	89.05	6.725	4	89.05	6.725	4	89.05	6.725	4	84.225	6.975	4	84.225	6.975	4	84.225	6.975	4	84.225	6.975	4
24	88.175	7.375	4	72.275	10.525	4	1.77	0.84	4	70.625	8.725	4	80.525	8.125	4	65.575	2.5625	4	7.1775	0.88125	4	63.35	3.125	4
48	86.225	8.675	4	47.875	5.6125	4	0.33275	0.12725	4	45.075	4.2125	4	74.45	9.9	4	39.625	3.375	4	1.4	0.265	4	40.975	2.425	4
60	88.275	7.975	4	60.25	0.75	4	2.2325	0.7125	4	60.375	1.125	4	68.9	12.85	4	39.075	1.275	4	6.595	1.305	4	39.3	3.85	4
72	86.025	8.725	4	46.075	7.625	4	0.335	0.19	4	36.325	5.625	4	53.025	18.475	4	22	1.75	4	0.54	0.165	4	18.225	3.725	4
96	82.05	9.2	4	25.825	2.9625	4	0.3475	0.1275	4	17.5	1.6	4	35.2	10.55	4	14.3025	3.1975	4	0.465	0.1725	4	11.12	1.59	4
Statistical tests
CD127_CD4								CD127_CD4
Tukey's multiple comparisons test	Mean Diff.	95.00% CI of diff.	Below threshold?	Summary	Adjusted P Value			Tukey's multiple comparisons test	Mean Diff.	95.00% CI of diff.	Below threshold?	Summary	Adjusted P Value
Row 1								Row 1
no_TCR_PBS vs. no_TCR_IL2	0	-0.8088 to 0.8088	No	ns	>0.9999			TCR_PBS vs. TCR_IL2	0	-20.96 to 20.96	No	ns	>0.9999
no_TCR_PBS vs. no_TCR_IL7	0	-0.8088 to 0.8088	No	ns	>0.9999			TCR_PBS vs. TCR_IL7	0	-20.96 to 20.96	No	ns	>0.9999
no_TCR_PBS vs. no_TCR_IL15	0	-0.8088 to 0.8088	No	ns	>0.9999			TCR_PBS vs. TCR_IL15	0	-20.96 to 20.96	No	ns	>0.9999
no_TCR_IL2 vs. no_TCR_IL7	0	-0.8088 to 0.8088	No	ns	>0.9999			TCR_IL2 vs. TCR_IL7	0	-20.96 to 20.96	No	ns	>0.9999
no_TCR_IL2 vs. no_TCR_IL15	0	-0.8088 to 0.8088	No	ns	>0.9999			TCR_IL2 vs. TCR_IL15	0	-20.96 to 20.96	No	ns	>0.9999
no_TCR_IL7 vs. no_TCR_IL15	0	-0.8088 to 0.8088	No	ns	>0.9999			TCR_IL7 vs. TCR_IL15	0	-20.96 to 20.96	No	ns	>0.9999
Row 2								Row 2
no_TCR_PBS vs. no_TCR_IL2	12.1	0.1799 to 24.02	Yes	*	0.048			TCR_PBS vs. TCR_IL2	14.23	9.182 to 19.27	Yes	***	0.0007
no_TCR_PBS vs. no_TCR_IL7	85.23	76.14 to 94.32	Yes	****	<0.0001			TCR_PBS vs. TCR_IL7	88.66	81.40 to 95.93	Yes	****	<0.0001
no_TCR_PBS vs. no_TCR_IL15	11.95	6.191 to 17.71	Yes	**	0.0053			TCR_PBS vs. TCR_IL15	16.1	12.51 to 19.69	Yes	****	<0.0001
no_TCR_IL2 vs. no_TCR_IL7	73.13	61.99 to 84.28	Yes	****	<0.0001			TCR_IL2 vs. TCR_IL7	74.44	67.23 to 81.65	Yes	****	<0.0001
no_TCR_IL2 vs. no_TCR_IL15	-0.15	-11.02 to 10.72	No	ns	>0.9999			TCR_IL2 vs. TCR_IL15	1.875	-3.217 to 6.967	No	ns	0.5834
no_TCR_IL7 vs. no_TCR_IL15	-73.28	-81.64 to -64.93	Yes	****	<0.0001			TCR_IL7 vs. TCR_IL15	-72.56	-79.71 to -65.42	Yes	****	<0.0001
Row 3								Row 3
no_TCR_PBS vs. no_TCR_IL2	14.85	-6.888 to 36.59	No	ns	0.1433			TCR_PBS vs. TCR_IL2	19.28	9.149 to 29.40	Yes	**	0.0066
no_TCR_PBS vs. no_TCR_IL7	92.31	69.32 to 115.3	Yes	***	0.001			TCR_PBS vs. TCR_IL7	88.96	80.79 to 97.12	Yes	****	<0.0001
no_TCR_PBS vs. no_TCR_IL15	17.98	-5.064 to 41.01	No	ns	0.0949			TCR_PBS vs. TCR_IL15	20.2	6.399 to 34.00	Yes	*	0.0163
no_TCR_IL2 vs. no_TCR_IL7	77.46	70.72 to 84.20	Yes	****	<0.0001			TCR_IL2 vs. TCR_IL7	69.68	59.63 to 79.73	Yes	****	<0.0001
no_TCR_IL2 vs. no_TCR_IL15	3.125	-3.716 to 9.966	No	ns	0.3306			TCR_IL2 vs. TCR_IL15	0.925	-12.20 to 14.05	No	ns	0.9939
no_TCR_IL7 vs. no_TCR_IL15	-74.34	-76.46 to -72.21	Yes	****	<0.0001			TCR_IL7 vs. TCR_IL15	-68.76	-81.59 to -55.92	Yes	****	<0.0001
Row 4								Row 4
no_TCR_PBS vs. no_TCR_IL2	14.8	-12.13 to 41.73	No	ns	0.2369			TCR_PBS vs. TCR_IL2	23.55	9.753 to 37.35	Yes	**	0.0098
no_TCR_PBS vs. no_TCR_IL7	91.03	62.59 to 119.5	Yes	**	0.0017			TCR_PBS vs. TCR_IL7	89.38	82.83 to 95.92	Yes	****	<0.0001
no_TCR_PBS vs. no_TCR_IL15	17.75	-10.25 to 45.75	No	ns	0.1596			TCR_PBS vs. TCR_IL15	26.75	12.56 to 40.94	Yes	**	0.0072
no_TCR_IL2 vs. no_TCR_IL7	76.23	68.02 to 84.44	Yes	****	<0.0001			TCR_IL2 vs. TCR_IL7	65.83	52.83 to 78.83	Yes	****	<0.0001
no_TCR_IL2 vs. no_TCR_IL15	2.95	-4.939 to 10.84	No	ns	0.5462			TCR_IL2 vs. TCR_IL15	3.2	-11.65 to 18.05	No	ns	0.8752
no_TCR_IL7 vs. no_TCR_IL15	-73.28	-77.71 to -68.85	Yes	****	<0.0001			TCR_IL7 vs. TCR_IL15	-62.63	-75.99 to -49.27	Yes	***	0.0001
Row 5								Row 5
no_TCR_PBS vs. no_TCR_IL2	7.5	-10.99 to 25.99	No	ns	0.3934			TCR_PBS vs. TCR_IL2	18.7	4.342 to 33.06	Yes	*	0.0231
no_TCR_PBS vs. no_TCR_IL7	92.07	73.22 to 110.9	Yes	***	0.0005			TCR_PBS vs. TCR_IL7	88.45	76.92 to 99.99	Yes	****	<0.0001
no_TCR_PBS vs. no_TCR_IL15	11.48	-6.633 to 29.58	No	ns	0.17			TCR_PBS vs. TCR_IL15	21.48	11.43 to 31.52	Yes	**	0.0042
no_TCR_IL2 vs. no_TCR_IL7	84.57	80.75 to 88.38	Yes	****	<0.0001			TCR_IL2 vs. TCR_IL7	69.75	55.76 to 83.75	Yes	****	<0.0001
no_TCR_IL2 vs. no_TCR_IL15	3.975	-1.158 to 9.108	No	ns	0.1232			TCR_IL2 vs. TCR_IL15	2.775	-10.84 to 16.39	No	ns	0.882
no_TCR_IL7 vs. no_TCR_IL15	-80.59	-85.61 to -75.57	Yes	****	<0.0001			TCR_IL7 vs. TCR_IL15	-66.98	-78.67 to -55.28	Yes	****	<0.0001
Row 6								Row 6
no_TCR_PBS vs. no_TCR_IL2	15	7.836 to 22.16	Yes	**	0.0018			TCR_PBS vs. TCR_IL2	25.83	11.26 to 40.39	Yes	**	0.0079
no_TCR_PBS vs. no_TCR_IL7	90.21	83.11 to 97.30	Yes	****	<0.0001			TCR_PBS vs. TCR_IL7	85.41	76.72 to 94.09	Yes	****	<0.0001
no_TCR_PBS vs. no_TCR_IL15	20.93	7.094 to 34.76	Yes	*	0.0108			TCR_PBS vs. TCR_IL15	31.15	18.44 to 43.86	Yes	**	0.0023
no_TCR_IL2 vs. no_TCR_IL7	75.21	70.09 to 80.32	Yes	****	<0.0001			TCR_IL2 vs. TCR_IL7	59.58	45.59 to 73.57	Yes	****	<0.0001
no_TCR_IL2 vs. no_TCR_IL15	5.925	-8.263 to 20.11	No	ns	0.4147			TCR_IL2 vs. TCR_IL15	5.325	-9.641 to 20.29	No	ns	0.6287
no_TCR_IL7 vs. no_TCR_IL15	-69.28	-84.01 to -54.55	Yes	***	0.0004			TCR_IL7 vs. TCR_IL15	-54.26	-66.75 to -41.76	Yes	****	<0.0001
CD127_CD8								CD127_CD8
Tukey's multiple comparisons test	Mean Diff.	95.00% CI of diff.	Below threshold?	Summary	Adjusted P Value			Tukey's multiple comparisons test	Mean Diff.	95.00% CI of diff.	Below threshold?	Summary	Adjusted P Value
Row 1								Row 1
no_TCR_PBS vs. no_TCR_IL2	0	-23.36 to 23.36	No	ns	>0.9999			TCR_PBS vs. TCR_IL2	0	-20.96 to 20.96	No	ns	>0.9999
no_TCR_PBS vs. no_TCR_IL7	0	-23.36 to 23.36	No	ns	>0.9999			TCR_PBS vs. TCR_IL7	0	-20.96 to 20.96	No	ns	>0.9999
no_TCR_PBS vs. no_TCR_IL15	0	-23.36 to 23.36	No	ns	>0.9999			TCR_PBS vs. TCR_IL15	0	-20.96 to 20.96	No	ns	>0.9999
no_TCR_IL2 vs. no_TCR_IL7	0	-23.36 to 23.36	No	ns	>0.9999			TCR_IL2 vs. TCR_IL7	0	-20.96 to 20.96	No	ns	>0.9999
no_TCR_IL2 vs. no_TCR_IL15	0	-23.36 to 23.36	No	ns	>0.9999			TCR_IL2 vs. TCR_IL15	0	-20.96 to 20.96	No	ns	>0.9999
no_TCR_IL7 vs. no_TCR_IL15	0	-23.36 to 23.36	No	ns	>0.9999			TCR_IL7 vs. TCR_IL15	0	-20.96 to 20.96	No	ns	>0.9999
Row 2								Row 2
no_TCR_PBS vs. no_TCR_IL2	15.9	-13.49 to 45.29	No	ns	0.3135			TCR_PBS vs. TCR_IL2	14.95	-7.077 to 36.98	No	ns	0.1489
no_TCR_PBS vs. no_TCR_IL7	86.41	63.94 to 108.9	Yes	**	0.001			TCR_PBS vs. TCR_IL7	73.35	49.90 to 96.80	Yes	**	0.0018
no_TCR_PBS vs. no_TCR_IL15	17.55	-7.841 to 42.94	No	ns	0.177			TCR_PBS vs. TCR_IL15	17.18	-4.458 to 38.81	No	ns	0.1014
no_TCR_IL2 vs. no_TCR_IL7	70.51	38.42 to 102.6	Yes	**	0.0053			TCR_IL2 vs. TCR_IL7	58.4	50.71 to 66.09	Yes	****	<0.0001
no_TCR_IL2 vs. no_TCR_IL15	1.65	-28.76 to 32.06	No	ns	0.9973			TCR_IL2 vs. TCR_IL15	2.225	-7.229 to 11.68	No	ns	0.8414
no_TCR_IL7 vs. no_TCR_IL15	-68.86	-95.32 to -42.39	Yes	**	0.0031			TCR_IL7 vs. TCR_IL15	-56.17	-65.68 to -46.66	Yes	***	0.0002
Row 3								Row 3
no_TCR_PBS vs. no_TCR_IL2	38.35	13.86 to 62.84	Yes	**	0.0074			TCR_PBS vs. TCR_IL2	34.83	7.853 to 61.80	Yes	*	0.022
no_TCR_PBS vs. no_TCR_IL7	85.89	59.08 to 112.7	Yes	**	0.0018			TCR_PBS vs. TCR_IL7	73.05	43.92 to 102.2	Yes	**	0.0037
no_TCR_PBS vs. no_TCR_IL15	41.15	17.04 to 65.26	Yes	**	0.0066			TCR_PBS vs. TCR_IL15	33.48	6.148 to 60.80	Yes	*	0.0267
no_TCR_IL2 vs. no_TCR_IL7	47.54	28.16 to 66.92	Yes	**	0.0039			TCR_IL2 vs. TCR_IL7	38.23	27.83 to 48.62	Yes	**	0.0012
no_TCR_IL2 vs. no_TCR_IL15	2.8	-14.87 to 20.47	No	ns	0.938			TCR_IL2 vs. TCR_IL15	-1.35	-11.35 to 8.652	No	ns	0.9629
no_TCR_IL7 vs. no_TCR_IL15	-44.74	-58.57 to -30.92	Yes	**	0.0018			TCR_IL7 vs. TCR_IL15	-39.58	-48.61 to -30.54	Yes	***	0.0008
Row 4								Row 4
no_TCR_PBS vs. no_TCR_IL2	28.03	2.280 to 53.77	Yes	*	0.0397			TCR_PBS vs. TCR_IL2	29.83	-6.553 to 66.20	No	ns	0.0841
no_TCR_PBS vs. no_TCR_IL7	86.04	60.28 to 111.8	Yes	**	0.0016			TCR_PBS vs. TCR_IL7	62.31	25.86 to 98.75	Yes	*	0.011
no_TCR_PBS vs. no_TCR_IL15	27.9	2.329 to 53.47	Yes	*	0.0394			TCR_PBS vs. TCR_IL15	29.6	-5.040 to 64.24	No	ns	0.0786
no_TCR_IL2 vs. no_TCR_IL7	58.02	55.74 to 60.30	Yes	****	<0.0001			TCR_IL2 vs. TCR_IL7	32.48	28.49 to 36.47	Yes	****	<0.0001
no_TCR_IL2 vs. no_TCR_IL15	-0.125	-3.125 to 2.875	No	ns	0.9987			TCR_IL2 vs. TCR_IL15	-0.225	-10.24 to 9.791	No	ns	0.9997
no_TCR_IL7 vs. no_TCR_IL15	-58.14	-61.12 to -55.16	Yes	****	<0.0001			TCR_IL7 vs. TCR_IL15	-32.71	-42.82 to -22.59	Yes	***	0.0009
Row 5								Row 5
no_TCR_PBS vs. no_TCR_IL2	39.95	14.96 to 64.94	Yes	**	0.0062			TCR_PBS vs. TCR_IL2	31.03	-20.21 to 82.26	No	ns	0.1734
no_TCR_PBS vs. no_TCR_IL7	85.69	58.99 to 112.4	Yes	**	0.0018			TCR_PBS vs. TCR_IL7	52.49	0.6587 to 104.3	Yes	*	0.0484
no_TCR_PBS vs. no_TCR_IL15	49.7	25.69 to 73.71	Yes	**	0.0023			TCR_PBS vs. TCR_IL15	34.8	-15.27 to 84.87	No	ns	0.1306
no_TCR_IL2 vs. no_TCR_IL7	45.74	24.13 to 67.35	Yes	**	0.0061			TCR_IL2 vs. TCR_IL7	21.46	15.48 to 27.44	Yes	**	0.0013
no_TCR_IL2 vs. no_TCR_IL15	9.75	-10.20 to 29.70	No	ns	0.3909			TCR_IL2 vs. TCR_IL15	3.775	-6.037 to 13.59	No	ns	0.5235
no_TCR_IL7 vs. no_TCR_IL15	-35.99	-52.47 to -19.51	Yes	**	0.0055			TCR_IL7 vs. TCR_IL15	-17.69	-28.60 to -6.775	Yes	*	0.0131
Row 6								Row 6
no_TCR_PBS vs. no_TCR_IL2	56.23	29.96 to 82.49	Yes	**	0.0039			TCR_PBS vs. TCR_IL2	20.9	-12.37 to 54.17	No	ns	0.179
no_TCR_PBS vs. no_TCR_IL7	81.7	53.46 to 109.9	Yes	**	0.0024			TCR_PBS vs. TCR_IL7	34.74	-1.016 to 70.49	No	ns	0.054
no_TCR_PBS vs. no_TCR_IL15	64.55	36.90 to 92.20	Yes	**	0.0041			TCR_PBS vs. TCR_IL15	24.08	-10.81 to 58.97	No	ns	0.1309
no_TCR_IL2 vs. no_TCR_IL7	25.48	15.84 to 35.12	Yes	**	0.0032			TCR_IL2 vs. TCR_IL7	13.84	1.739 to 25.94	Yes	*	0.0348
no_TCR_IL2 vs. no_TCR_IL15	8.325	-0.3975 to 17.05	No	ns	0.0583			TCR_IL2 vs. TCR_IL15	3.183	-7.721 to 14.09	No	ns	0.6929
no_TCR_IL7 vs. no_TCR_IL15	-17.15	-21.70 to -12.61	Yes	**	0.0011			TCR_IL7 vs. TCR_IL15	-10.66	-16.83 to -4.475	Yes	*	0.0108
Ki-67-CD8								Ki-67-CD8
Tukey's multiple comparisons test	Mean Diff.	95.00% CI of diff.	Below threshold?	Summary	Adjusted P Value			Tukey's multiple comparisons test	Mean Diff.	95.00% CI of diff.	Below threshold?	Summary	Adjusted P Value
Row 1								Row 1
- vs. IL-2	0	-8.661 to 8.661	No	ns	>0.9999			aCD3CD28 vs. aCD3CD28, IL-2	0	-17.02 to 17.02	No	ns	>0.9999
- vs. IL-7	0	-8.661 to 8.661	No	ns	>0.9999			aCD3CD28 vs. aCD3CD28, IL-7	0	-17.02 to 17.02	No	ns	>0.9999
- vs. IL-15	0	-8.661 to 8.661	No	ns	>0.9999			aCD3CD28 vs. aCD3CD28, IL-15	0	-17.02 to 17.02	No	ns	>0.9999
IL-2 vs. IL-7	0	-8.661 to 8.661	No	ns	>0.9999			aCD3CD28, IL-2 vs. aCD3CD28, IL-7	0	-17.02 to 17.02	No	ns	>0.9999
IL-2 vs. IL-15	0	-8.661 to 8.661	No	ns	>0.9999			aCD3CD28, IL-2 vs. aCD3CD28, IL-15	0	-17.02 to 17.02	No	ns	>0.9999
IL-7 vs. IL-15	0	-8.661 to 8.661	No	ns	>0.9999			aCD3CD28, IL-7 vs. aCD3CD28, IL-15	0	-17.02 to 17.02	No	ns	>0.9999
Row 2								Row 2
- vs. IL-2	-0.2377	-8.898 to 8.423	No	ns	0.9999			aCD3CD28 vs. aCD3CD28, IL-2	5.625	-11.40 to 22.65	No	ns	0.8207
- vs. IL-7	-0.0134	-8.674 to 8.647	No	ns	>0.9999			aCD3CD28 vs. aCD3CD28, IL-7	1.35	-15.67 to 18.37	No	ns	0.9968
- vs. IL-15	-0.1867	-8.847 to 8.474	No	ns	>0.9999			aCD3CD28 vs. aCD3CD28, IL-15	6.075	-10.95 to 23.10	No	ns	0.7842
IL-2 vs. IL-7	0.2243	-8.436 to 8.885	No	ns	0.9999			aCD3CD28, IL-2 vs. aCD3CD28, IL-7	-4.275	-21.30 to 12.75	No	ns	0.9115
IL-2 vs. IL-15	0.051	-8.610 to 8.712	No	ns	>0.9999			aCD3CD28, IL-2 vs. aCD3CD28, IL-15	0.45	-16.57 to 17.47	No	ns	0.9999
IL-7 vs. IL-15	-0.1733	-8.834 to 8.487	No	ns	>0.9999			aCD3CD28, IL-7 vs. aCD3CD28, IL-15	4.725	-12.30 to 21.75	No	ns	0.8847
Row 3								Row 3
- vs. IL-2	-8.472	-17.13 to 0.1883	No	ns	0.0575			aCD3CD28 vs. aCD3CD28, IL-2	-7.75	-24.77 to 9.272	No	ns	0.6305
- vs. IL-7	-3.54	-12.20 to 5.121	No	ns	0.7058			aCD3CD28 vs. aCD3CD28, IL-7	-7.55	-24.57 to 9.472	No	ns	0.6497
- vs. IL-15	-8.667	-17.33 to -0.006671	Yes	*	0.0498			aCD3CD28 vs. aCD3CD28, IL-15	-0.125	-17.15 to 16.90	No	ns	>0.9999
IL-2 vs. IL-7	4.933	-3.728 to 13.59	No	ns	0.4441			aCD3CD28, IL-2 vs. aCD3CD28, IL-7	0.2	-16.82 to 17.22	No	ns	>0.9999
IL-2 vs. IL-15	-0.195	-8.856 to 8.466	No	ns	>0.9999			aCD3CD28, IL-2 vs. aCD3CD28, IL-15	7.625	-9.397 to 24.65	No	ns	0.6425
IL-7 vs. IL-15	-5.128	-13.79 to 3.533	No	ns	0.4094			aCD3CD28, IL-7 vs. aCD3CD28, IL-15	7.425	-9.597 to 24.45	No	ns	0.6617
Row 4								Row 4
- vs. IL-2	-15.07	-23.73 to -6.414	Yes	***	0.0001			aCD3CD28 vs. aCD3CD28, IL-2	-15.95	-32.97 to 1.072	No	ns	0.0743
- vs. IL-7	-7.107	-15.77 to 1.554	No	ns	0.145			aCD3CD28 vs. aCD3CD28, IL-7	-16.95	-33.97 to 0.07236	No	ns	0.0514
- vs. IL-15	-15.18	-23.84 to -6.519	Yes	****	<0.0001			aCD3CD28 vs. aCD3CD28, IL-15	-15.75	-32.77 to 1.272	No	ns	0.0798
IL-2 vs. IL-7	7.968	-0.6931 to 16.63	No	ns	0.0824			aCD3CD28, IL-2 vs. aCD3CD28, IL-7	-1	-18.02 to 16.02	No	ns	0.9987
IL-2 vs. IL-15	-0.105	-8.766 to 8.556	No	ns	>0.9999			aCD3CD28, IL-2 vs. aCD3CD28, IL-15	0.2	-16.82 to 17.22	No	ns	>0.9999
IL-7 vs. IL-15	-8.073	-16.73 to 0.5881	No	ns	0.0766			aCD3CD28, IL-7 vs. aCD3CD28, IL-15	1.2	-15.82 to 18.22	No	ns	0.9977
Row 5								Row 5
- vs. IL-2	-19.92	-28.58 to -11.26	Yes	****	<0.0001			aCD3CD28 vs. aCD3CD28, IL-2	-16.8	-33.82 to 0.2224	No	ns	0.0544
- vs. IL-7	-12.78	-21.44 to -4.117	Yes	**	0.0013			aCD3CD28 vs. aCD3CD28, IL-7	-16.05	-33.07 to 0.9724	No	ns	0.0717
- vs. IL-15	-23.44	-32.11 to -14.78	Yes	****	<0.0001			aCD3CD28 vs. aCD3CD28, IL-15	-16.55	-33.57 to 0.4724	No	ns	0.0597
IL-2 vs. IL-7	7.143	-1.518 to 15.80	No	ns	0.1418			aCD3CD28, IL-2 vs. aCD3CD28, IL-7	0.75	-16.27 to 17.77	No	ns	0.9994
IL-2 vs. IL-15	-3.525	-12.19 to 5.136	No	ns	0.7085			aCD3CD28, IL-2 vs. aCD3CD28, IL-15	0.25	-16.77 to 17.27	No	ns	>0.9999
IL-7 vs. IL-15	-10.67	-19.33 to -2.007	Yes	**	0.0096			aCD3CD28, IL-7 vs. aCD3CD28, IL-15	-0.5	-17.52 to 16.52	No	ns	0.9998
Row 6								Row 6
- vs. IL-2	-36.65	-45.31 to -27.99	Yes	****	<0.0001			aCD3CD28 vs. aCD3CD28, IL-2	-9.975	-27.00 to 7.047	No	ns	0.4186
- vs. IL-7	-32.35	-41.01 to -23.69	Yes	****	<0.0001			aCD3CD28 vs. aCD3CD28, IL-7	-11.03	-28.05 to 5.997	No	ns	0.3295
- vs. IL-15	-35.83	-44.49 to -27.17	Yes	****	<0.0001			aCD3CD28 vs. aCD3CD28, IL-15	-6.9	-23.92 to 10.12	No	ns	0.7111
IL-2 vs. IL-7	4.3	-4.361 to 12.96	No	ns	0.5623			aCD3CD28, IL-2 vs. aCD3CD28, IL-7	-1.05	-18.07 to 15.97	No	ns	0.9985
IL-2 vs. IL-15	0.825	-7.836 to 9.486	No	ns	0.9944			aCD3CD28, IL-2 vs. aCD3CD28, IL-15	3.075	-13.95 to 20.10	No	ns	0.9643
IL-7 vs. IL-15	-3.475	-12.14 to 5.186	No	ns	0.7176			aCD3CD28, IL-7 vs. aCD3CD28, IL-15	4.125	-12.90 to 21.15	No	ns	0.9196
Ki67-CD4								Ki67-CD4
Tukey's multiple comparisons test	Mean Diff.	95.00% CI of diff.	Below threshold?	Summary	Adjusted P Value			Tukey's multiple comparisons test	Mean Diff.	95.00% CI of diff.	Below threshold?	Summary	Adjusted P Value
Row 1								Row 1
- vs. IL-2	0	-6.221 to 6.221	No	ns	>0.9999			aCD3CD28 vs. aCD3CD28, IL-2	0	-13.09 to 13.09	No	ns	>0.9999
- vs. IL-7	0	-6.221 to 6.221	No	ns	>0.9999			aCD3CD28 vs. aCD3CD28, IL-7	0	-13.09 to 13.09	No	ns	>0.9999
- vs. IL-15	0	-6.221 to 6.221	No	ns	>0.9999			aCD3CD28 vs. aCD3CD28, IL-15	0	-13.09 to 13.09	No	ns	>0.9999
IL-2 vs. IL-7	0	-6.221 to 6.221	No	ns	>0.9999			aCD3CD28, IL-2 vs. aCD3CD28, IL-7	0	-13.09 to 13.09	No	ns	>0.9999
IL-2 vs. IL-15	0	-6.221 to 6.221	No	ns	>0.9999			aCD3CD28, IL-2 vs. aCD3CD28, IL-15	0	-13.09 to 13.09	No	ns	>0.9999
IL-7 vs. IL-15	0	-6.221 to 6.221	No	ns	>0.9999			aCD3CD28, IL-7 vs. aCD3CD28, IL-15	0	-13.09 to 13.09	No	ns	>0.9999
Row 2								Row 2
- vs. IL-2	-0.0109	-6.232 to 6.210	No	ns	>0.9999			aCD3CD28 vs. aCD3CD28, IL-2	0.59	-12.50 to 13.68	No	ns	0.9994
- vs. IL-7	-0.0399	-6.261 to 6.181	No	ns	>0.9999			aCD3CD28 vs. aCD3CD28, IL-7	-0.29	-13.38 to 12.80	No	ns	>0.9999
- vs. IL-15	-0.04465	-6.266 to 6.176	No	ns	>0.9999			aCD3CD28 vs. aCD3CD28, IL-15	0.26	-12.83 to 13.35	No	ns	>0.9999
IL-2 vs. IL-7	-0.029	-6.250 to 6.192	No	ns	>0.9999			aCD3CD28, IL-2 vs. aCD3CD28, IL-7	-0.88	-13.97 to 12.21	No	ns	0.998
IL-2 vs. IL-15	-0.03375	-6.255 to 6.187	No	ns	>0.9999			aCD3CD28, IL-2 vs. aCD3CD28, IL-15	-0.33	-13.42 to 12.76	No	ns	0.9999
IL-7 vs. IL-15	-0.00475	-6.226 to 6.216	No	ns	>0.9999			aCD3CD28, IL-7 vs. aCD3CD28, IL-15	0.55	-12.54 to 13.64	No	ns	0.9995
Row 3								Row 3
- vs. IL-2	-1.24	-7.461 to 4.981	No	ns	0.9529			aCD3CD28 vs. aCD3CD28, IL-2	-4.195	-17.28 to 8.893	No	ns	0.8337
- vs. IL-7	-1.003	-7.224 to 5.218	No	ns	0.9742			aCD3CD28 vs. aCD3CD28, IL-7	-2.3	-15.39 to 10.79	No	ns	0.967
- vs. IL-15	-1.358	-7.579 to 4.863	No	ns	0.9395			aCD3CD28 vs. aCD3CD28, IL-15	-1.925	-15.01 to 11.16	No	ns	0.9802
IL-2 vs. IL-7	0.2375	-5.984 to 6.459	No	ns	0.9996			aCD3CD28, IL-2 vs. aCD3CD28, IL-7	1.895	-11.19 to 14.98	No	ns	0.9811
IL-2 vs. IL-15	-0.1175	-6.339 to 6.104	No	ns	>0.9999			aCD3CD28, IL-2 vs. aCD3CD28, IL-15	2.27	-10.82 to 15.36	No	ns	0.9682
IL-7 vs. IL-15	-0.355	-6.576 to 5.866	No	ns	0.9988			aCD3CD28, IL-7 vs. aCD3CD28, IL-15	0.375	-12.71 to 13.46	No	ns	0.9998
Row 4								Row 4
- vs. IL-2	-3.364	-9.585 to 2.857	No	ns	0.4898			aCD3CD28 vs. aCD3CD28, IL-2	-14.35	-27.44 to -1.264	Yes	*	0.026
- vs. IL-7	-2.299	-8.520 to 3.922	No	ns	0.7657			aCD3CD28 vs. aCD3CD28, IL-7	-11.05	-24.14 to 2.036	No	ns	0.1273
- vs. IL-15	-2.777	-8.998 to 3.444	No	ns	0.6451			aCD3CD28 vs. aCD3CD28, IL-15	-16.23	-29.32 to -3.139	Yes	**	0.009
IL-2 vs. IL-7	1.065	-5.156 to 7.286	No	ns	0.9694			aCD3CD28, IL-2 vs. aCD3CD28, IL-7	3.3	-9.788 to 16.39	No	ns	0.9106
IL-2 vs. IL-15	0.5875	-5.634 to 6.809	No	ns	0.9946			aCD3CD28, IL-2 vs. aCD3CD28, IL-15	-1.875	-14.96 to 11.21	No	ns	0.9816
IL-7 vs. IL-15	-0.4775	-6.699 to 5.744	No	ns	0.9971			aCD3CD28, IL-7 vs. aCD3CD28, IL-15	-5.175	-18.26 to 7.913	No	ns	0.7267
Row 5								Row 5
- vs. IL-2	-4.451	-10.67 to 1.770	No	ns	0.245			aCD3CD28 vs. aCD3CD28, IL-2	-18.79	-31.88 to -5.704	Yes	**	0.0018
- vs. IL-7	-5.181	-11.40 to 1.040	No	ns	0.1357			aCD3CD28 vs. aCD3CD28, IL-7	-13.82	-26.91 to -0.7295	Yes	*	0.0345
- vs. IL-15	-6.798	-13.02 to -0.5772	Yes	*	0.0267			aCD3CD28 vs. aCD3CD28, IL-15	-19.37	-32.46 to -6.279	Yes	**	0.0012
IL-2 vs. IL-7	-0.73	-6.951 to 5.491	No	ns	0.9897			aCD3CD28, IL-2 vs. aCD3CD28, IL-7	4.975	-8.113 to 18.06	No	ns	0.75
IL-2 vs. IL-15	-2.348	-8.569 to 3.874	No	ns	0.7542			aCD3CD28, IL-2 vs. aCD3CD28, IL-15	-0.575	-13.66 to 12.51	No	ns	0.9994
IL-7 vs. IL-15	-1.618	-7.839 to 4.604	No	ns	0.9029			aCD3CD28, IL-7 vs. aCD3CD28, IL-15	-5.55	-18.64 to 7.538	No	ns	0.6814
Row 6								Row 6
- vs. IL-2	-14.95	-21.17 to -8.724	Yes	****	<0.0001			aCD3CD28 vs. aCD3CD28, IL-2	-24.63	-37.72 to -11.54	Yes	****	<0.0001
- vs. IL-7	-18.6	-24.82 to -12.37	Yes	****	<0.0001			aCD3CD28 vs. aCD3CD28, IL-7	-17.76	-30.85 to -4.669	Yes	**	0.0035
- vs. IL-15	-18.6	-24.82 to -12.37	Yes	****	<0.0001			aCD3CD28 vs. aCD3CD28, IL-15	-23.71	-36.80 to -10.62	Yes	****	<0.0001
IL-2 vs. IL-7	-3.65	-9.871 to 2.571	No	ns	0.4175			aCD3CD28, IL-2 vs. aCD3CD28, IL-7	6.875	-6.213 to 19.96	No	ns	0.5149
IL-2 vs. IL-15	-3.65	-9.871 to 2.571	No	ns	0.4175			aCD3CD28, IL-2 vs. aCD3CD28, IL-15	0.925	-12.16 to 14.01	No	ns	0.9977
IL-7 vs. IL-15	0	-6.221 to 6.221	No	ns	>0.9999			aCD3CD28, IL-7 vs. aCD3CD28, IL-15	-5.95	-19.04 to 7.138	No	ns	0.6316
CD25_CD8								CD25_CD8
Tukey's multiple comparisons test	Mean Diff.	95.00% CI of diff.	Below threshold?	Summary	Adjusted P Value			Tukey's multiple comparisons test	Mean Diff.	95.00% CI of diff.	Below threshold?	Summary	Adjusted P Value
Row 1								Row 1
- vs. IL-2	0	-5.786 to 5.786	No	ns	>0.9999			aCD3CD28 vs. aCD3CD28, IL-2	0	-14.71 to 14.71	No	ns	>0.9999
- vs. IL-7	0	-5.786 to 5.786	No	ns	>0.9999			aCD3CD28 vs. aCD3CD28, IL-7	0	-14.71 to 14.71	No	ns	>0.9999
- vs. IL-15	0	-5.786 to 5.786	No	ns	>0.9999			aCD3CD28 vs. aCD3CD28, IL-15	0	-14.71 to 14.71	No	ns	>0.9999
IL-2 vs. IL-7	0	-5.786 to 5.786	No	ns	>0.9999			aCD3CD28, IL-2 vs. aCD3CD28, IL-7	0	-14.71 to 14.71	No	ns	>0.9999
IL-2 vs. IL-15	0	-5.786 to 5.786	No	ns	>0.9999			aCD3CD28, IL-2 vs. aCD3CD28, IL-15	0	-14.71 to 14.71	No	ns	>0.9999
IL-7 vs. IL-15	0	-5.786 to 5.786	No	ns	>0.9999			aCD3CD28, IL-7 vs. aCD3CD28, IL-15	0	-14.71 to 14.71	No	ns	>0.9999
Row 2								Row 2
- vs. IL-2	-0.6737	-6.460 to 5.113	No	ns	0.99			aCD3CD28 vs. aCD3CD28, IL-2	5.35	-9.360 to 20.06	No	ns	0.7743
- vs. IL-7	-3.026	-8.813 to 2.760	No	ns	0.5187			aCD3CD28 vs. aCD3CD28, IL-7	-3.95	-18.66 to 10.76	No	ns	0.8943
- vs. IL-15	-8.094	-13.88 to -2.307	Yes	**	0.0025			aCD3CD28 vs. aCD3CD28, IL-15	-3.1	-17.81 to 11.61	No	ns	0.9451
IL-2 vs. IL-7	-2.353	-8.139 to 3.434	No	ns	0.7092			aCD3CD28, IL-2 vs. aCD3CD28, IL-7	-9.3	-24.01 to 5.410	No	ns	0.3508
IL-2 vs. IL-15	-7.42	-13.21 to -1.634	Yes	**	0.0065			aCD3CD28, IL-2 vs. aCD3CD28, IL-15	-8.45	-23.16 to 6.260	No	ns	0.4364
IL-7 vs. IL-15	-5.068	-10.85 to 0.7188	No	ns	0.1068			aCD3CD28, IL-7 vs. aCD3CD28, IL-15	0.85	-13.86 to 15.56	No	ns	0.9987
Row 3								Row 3
- vs. IL-2	-2.608	-8.394 to 3.179	No	ns	0.6381			aCD3CD28 vs. aCD3CD28, IL-2	-8.333	-23.04 to 6.377	No	ns	0.4489
- vs. IL-7	-6.803	-12.59 to -1.016	Yes	*	0.0147			aCD3CD28 vs. aCD3CD28, IL-7	-14.08	-28.79 to 0.6270	No	ns	0.0656
- vs. IL-15	-15.25	-21.03 to -9.461	Yes	****	<0.0001			aCD3CD28 vs. aCD3CD28, IL-15	-15.88	-30.59 to -1.173	Yes	*	0.0293
IL-2 vs. IL-7	-4.195	-9.981 to 1.591	No	ns	0.2344			aCD3CD28, IL-2 vs. aCD3CD28, IL-7	-5.75	-20.46 to 8.960	No	ns	0.7336
IL-2 vs. IL-15	-12.64	-18.43 to -6.854	Yes	****	<0.0001			aCD3CD28, IL-2 vs. aCD3CD28, IL-15	-7.55	-22.26 to 7.160	No	ns	0.5346
IL-7 vs. IL-15	-8.445	-14.23 to -2.659	Yes	**	0.0015			aCD3CD28, IL-7 vs. aCD3CD28, IL-15	-1.8	-16.51 to 12.91	No	ns	0.9884
Row 4								Row 4
- vs. IL-2	-3.366	-9.152 to 2.420	No	ns	0.4252			aCD3CD28 vs. aCD3CD28, IL-2	-22.4	-37.11 to -7.690	Yes	***	0.0008
- vs. IL-7	-5.884	-11.67 to -0.09718	Yes	*	0.0448			aCD3CD28 vs. aCD3CD28, IL-7	-19.48	-34.18 to -4.765	Yes	**	0.0046
- vs. IL-15	-13.65	-19.43 to -7.860	Yes	****	<0.0001			aCD3CD28 vs. aCD3CD28, IL-15	-47.4	-62.11 to -32.69	Yes	****	<0.0001
IL-2 vs. IL-7	-2.518	-8.304 to 3.269	No	ns	0.6635			aCD3CD28, IL-2 vs. aCD3CD28, IL-7	2.925	-11.78 to 17.63	No	ns	0.9533
IL-2 vs. IL-15	-10.28	-16.07 to -4.494	Yes	****	<0.0001			aCD3CD28, IL-2 vs. aCD3CD28, IL-15	-25	-39.71 to -10.29	Yes	***	0.0002
IL-7 vs. IL-15	-7.763	-13.55 to -1.976	Yes	**	0.004			aCD3CD28, IL-7 vs. aCD3CD28, IL-15	-27.93	-42.63 to -13.22	Yes	****	<0.0001
Row 5								Row 5
- vs. IL-2	-2.423	-8.209 to 3.364	No	ns	0.69			aCD3CD28 vs. aCD3CD28, IL-2	-20.08	-34.78 to -5.365	Yes	**	0.0033
- vs. IL-7	-9.973	-15.76 to -4.186	Yes	***	0.0001			aCD3CD28 vs. aCD3CD28, IL-7	-24.03	-38.73 to -9.315	Yes	***	0.0003
- vs. IL-15	-18.41	-24.20 to -12.62	Yes	****	<0.0001			aCD3CD28 vs. aCD3CD28, IL-15	-51.55	-66.26 to -36.84	Yes	****	<0.0001
IL-2 vs. IL-7	-7.55	-13.34 to -1.764	Yes	**	0.0054			aCD3CD28, IL-2 vs. aCD3CD28, IL-7	-3.95	-18.66 to 10.76	No	ns	0.8943
IL-2 vs. IL-15	-15.99	-21.77 to -10.20	Yes	****	<0.0001			aCD3CD28, IL-2 vs. aCD3CD28, IL-15	-31.48	-46.18 to -16.77	Yes	****	<0.0001
IL-7 vs. IL-15	-8.438	-14.22 to -2.651	Yes	**	0.0015			aCD3CD28, IL-7 vs. aCD3CD28, IL-15	-27.53	-42.23 to -12.82	Yes	****	<0.0001
Row 6								Row 6
- vs. IL-2	-2.78	-8.566 to 3.006	No	ns	0.5889			aCD3CD28 vs. aCD3CD28, IL-2	-14.91	-29.62 to -0.2005	Yes	*	0.0457
- vs. IL-7	-12.23	-18.02 to -6.444	Yes	****	<0.0001			aCD3CD28 vs. aCD3CD28, IL-7	-23.99	-38.69 to -9.275	Yes	***	0.0003
- vs. IL-15	-22.44	-28.22 to -16.65	Yes	****	<0.0001			aCD3CD28 vs. aCD3CD28, IL-15	-52.74	-67.44 to -38.03	Yes	****	<0.0001
IL-2 vs. IL-7	-9.45	-15.24 to -3.664	Yes	***	0.0003			aCD3CD28, IL-2 vs. aCD3CD28, IL-7	-9.075	-23.78 to 5.635	No	ns	0.3726
IL-2 vs. IL-15	-19.66	-25.44 to -13.87	Yes	****	<0.0001			aCD3CD28, IL-2 vs. aCD3CD28, IL-15	-37.83	-52.53 to -23.12	Yes	****	<0.0001
IL-7 vs. IL-15	-10.21	-15.99 to -4.419	Yes	****	<0.0001			aCD3CD28, IL-7 vs. aCD3CD28, IL-15	-28.75	-43.46 to -14.04	Yes	****	<0.0001
CD25-CD4								CD25-CD4
Tukey's multiple comparisons test	Mean Diff.	95.00% CI of diff.	Below threshold?	Summary	Adjusted P Value			Tukey's multiple comparisons test	Mean Diff.	95.00% CI of diff.	Below threshold?	Summary	Adjusted P Value
Row 1								Row 1
- vs. IL-2	0	-6.654 to 6.654	No	ns	>0.9999			aCD3CD28 vs. aCD3CD28, IL-2	0	-7.798 to 7.798	No	ns	>0.9999
- vs. IL-7	0	-6.654 to 6.654	No	ns	>0.9999			aCD3CD28 vs. aCD3CD28, IL-7	0	-7.798 to 7.798	No	ns	>0.9999
- vs. IL-15	0	-6.654 to 6.654	No	ns	>0.9999			aCD3CD28 vs. aCD3CD28, IL-15	0	-7.798 to 7.798	No	ns	>0.9999
IL-2 vs. IL-7	0	-6.654 to 6.654	No	ns	>0.9999			aCD3CD28, IL-2 vs. aCD3CD28, IL-7	0	-7.798 to 7.798	No	ns	>0.9999
IL-2 vs. IL-15	0	-6.654 to 6.654	No	ns	>0.9999			aCD3CD28, IL-2 vs. aCD3CD28, IL-15	0	-7.798 to 7.798	No	ns	>0.9999
IL-7 vs. IL-15	0	-6.654 to 6.654	No	ns	>0.9999			aCD3CD28, IL-7 vs. aCD3CD28, IL-15	0	-7.798 to 7.798	No	ns	>0.9999
Row 2								Row 2
- vs. IL-2	-1.039	-7.693 to 5.615	No	ns	0.9765			aCD3CD28 vs. aCD3CD28, IL-2	-0.565	-8.363 to 7.233	No	ns	0.9975
- vs. IL-7	-9.787	-16.44 to -3.133	Yes	**	0.0013			aCD3CD28 vs. aCD3CD28, IL-7	-11.35	-19.15 to -3.555	Yes	**	0.0015
- vs. IL-15	-6.344	-13.00 to 0.3099	No	ns	0.0672			aCD3CD28 vs. aCD3CD28, IL-15	-8.278	-16.08 to -0.4796	Yes	*	0.0332
IL-2 vs. IL-7	-8.748	-15.40 to -2.094	Yes	**	0.005			aCD3CD28, IL-2 vs. aCD3CD28, IL-7	-10.79	-18.59 to -2.990	Yes	**	0.0028
IL-2 vs. IL-15	-5.305	-11.96 to 1.349	No	ns	0.1639			aCD3CD28, IL-2 vs. aCD3CD28, IL-15	-7.713	-15.51 to 0.08543	No	ns	0.0537
IL-7 vs. IL-15	3.443	-3.211 to 10.10	No	ns	0.5279			aCD3CD28, IL-7 vs. aCD3CD28, IL-15	3.075	-4.723 to 10.87	No	ns	0.7283
Row 3								Row 3
- vs. IL-2	-3.185	-9.839 to 3.469	No	ns	0.5918			aCD3CD28 vs. aCD3CD28, IL-2	-7.43	-15.23 to 0.3679	No	ns	0.0675
- vs. IL-7	-22.28	-28.93 to -15.62	Yes	****	<0.0001			aCD3CD28 vs. aCD3CD28, IL-7	-22.28	-30.08 to -14.48	Yes	****	<0.0001
- vs. IL-15	-12.98	-19.63 to -6.321	Yes	****	<0.0001			aCD3CD28 vs. aCD3CD28, IL-15	-15.36	-23.15 to -7.557	Yes	****	<0.0001
IL-2 vs. IL-7	-19.09	-25.74 to -12.44	Yes	****	<0.0001			aCD3CD28, IL-2 vs. aCD3CD28, IL-7	-14.85	-22.65 to -7.052	Yes	****	<0.0001
IL-2 vs. IL-15	-9.79	-16.44 to -3.136	Yes	**	0.0013			aCD3CD28, IL-2 vs. aCD3CD28, IL-15	-7.925	-15.72 to -0.1271	Yes	*	0.045
IL-7 vs. IL-15	9.3	2.646 to 15.95	Yes	**	0.0025			aCD3CD28, IL-7 vs. aCD3CD28, IL-15	6.925	-0.8729 to 14.72	No	ns	0.0995
Row 4								Row 4
- vs. IL-2	-3.655	-10.31 to 2.999	No	ns	0.4761			aCD3CD28 vs. aCD3CD28, IL-2	-15.09	-22.89 to -7.295	Yes	****	<0.0001
- vs. IL-7	-21.87	-28.52 to -15.22	Yes	****	<0.0001			aCD3CD28 vs. aCD3CD28, IL-7	-28.97	-36.77 to -21.17	Yes	****	<0.0001
- vs. IL-15	-10.33	-16.98 to -3.674	Yes	***	0.0006			aCD3CD28 vs. aCD3CD28, IL-15	-27.94	-35.74 to -20.14	Yes	****	<0.0001
IL-2 vs. IL-7	-18.22	-24.87 to -11.56	Yes	****	<0.0001			aCD3CD28, IL-2 vs. aCD3CD28, IL-7	-13.88	-21.67 to -6.077	Yes	****	<0.0001
IL-2 vs. IL-15	-6.673	-13.33 to -0.01860	Yes	*	0.0491			aCD3CD28, IL-2 vs. aCD3CD28, IL-15	-12.85	-20.65 to -5.052	Yes	***	0.0003
IL-7 vs. IL-15	11.54	4.889 to 18.20	Yes	***	0.0001			aCD3CD28, IL-7 vs. aCD3CD28, IL-15	1.025	-6.773 to 8.823	No	ns	0.9857
Row 5								Row 5
- vs. IL-2	-3.413	-10.07 to 3.241	No	ns	0.5353			aCD3CD28 vs. aCD3CD28, IL-2	-16.51	-24.31 to -8.710	Yes	****	<0.0001
- vs. IL-7	-29.7	-36.35 to -23.04	Yes	****	<0.0001			aCD3CD28 vs. aCD3CD28, IL-7	-34.28	-42.08 to -26.48	Yes	****	<0.0001
- vs. IL-15	-16.05	-22.70 to -9.391	Yes	****	<0.0001			aCD3CD28 vs. aCD3CD28, IL-15	-30.93	-38.73 to -23.13	Yes	****	<0.0001
IL-2 vs. IL-7	-26.28	-32.94 to -19.63	Yes	****	<0.0001			aCD3CD28, IL-2 vs. aCD3CD28, IL-7	-17.78	-25.57 to -9.977	Yes	****	<0.0001
IL-2 vs. IL-15	-12.63	-19.29 to -5.979	Yes	****	<0.0001			aCD3CD28, IL-2 vs. aCD3CD28, IL-15	-14.43	-22.22 to -6.627	Yes	****	<0.0001
IL-7 vs. IL-15	13.65	6.996 to 20.30	Yes	****	<0.0001			aCD3CD28, IL-7 vs. aCD3CD28, IL-15	3.35	-4.448 to 11.15	No	ns	0.6724
Row 6								Row 6
- vs. IL-2	-7.904	-14.56 to -1.250	Yes	*	0.0134			aCD3CD28 vs. aCD3CD28, IL-2	-17.02	-24.81 to -9.217	Yes	****	<0.0001
- vs. IL-7	-39.24	-45.89 to -32.58	Yes	****	<0.0001			aCD3CD28 vs. aCD3CD28, IL-7	-41.67	-49.46 to -33.87	Yes	****	<0.0001
- vs. IL-15	-22.49	-29.14 to -15.83	Yes	****	<0.0001			aCD3CD28 vs. aCD3CD28, IL-15	-35.42	-43.21 to -27.62	Yes	****	<0.0001
IL-2 vs. IL-7	-31.33	-37.99 to -24.68	Yes	****	<0.0001			aCD3CD28, IL-2 vs. aCD3CD28, IL-7	-24.65	-32.45 to -16.85	Yes	****	<0.0001
IL-2 vs. IL-15	-14.58	-21.24 to -7.929	Yes	****	<0.0001			aCD3CD28, IL-2 vs. aCD3CD28, IL-15	-18.4	-26.20 to -10.60	Yes	****	<0.0001
IL-7 vs. IL-15	16.75	10.10 to 23.40	Yes	****	<0.0001			aCD3CD28, IL-7 vs. aCD3CD28, IL-15	6.25	-1.548 to 14.05	No	ns	0.1604

## Sheet: Fig7b
Timepoint	Dataset	Preactivation	Condition	Donor	GraphID	gMFI	marker	Subset	Normalised
108	cont	PBS	PBS	ctrl001	TCR-cont	6811	Geometric Mectrl002 (CD127)	Tcon	1
108	cont	PBS	PBS	ctrl001	IL2-cont	6811	Geometric Mectrl002 (CD127)	Tcon	1
108	cont	PBS	PBS	ctrl001	IL7-cont	6811	Geometric Mectrl002 (CD127)	Tcon	1
108	cont	PBS	PBS	ctrl001	TCR-IL7-cont	6811	Geometric Mectrl002 (CD127)	Tcon	1
108	cont	PBS	PBS	ctrl001	IL15-cont	6811	Geometric Mectrl002 (CD127)	Tcon	1
108	cont	PBS	PBS	ctrl001	TCR-IL15-cont	6811	Geometric Mectrl002 (CD127)	Tcon	1
108	cont	PBS	PBS	ctrl001	TCR-IL2-cont	6811	Geometric Mectrl002 (CD127)	Tcon	1
108	cont	PBS	PBS	ctrl002	IL7-cont	22007	Geometric Mectrl002 (CD127)	Tcon	1
108	cont	PBS	PBS	ctrl002	TCR-cont	22007	Geometric Mectrl002 (CD127)	Tcon	1
108	cont	PBS	PBS	ctrl002	TCR-IL15-cont	22007	Geometric Mectrl002 (CD127)	Tcon	1
108	cont	PBS	PBS	ctrl002	TCR-IL2-cont	22007	Geometric Mectrl002 (CD127)	Tcon	1
108	cont	PBS	PBS	ctrl002	IL15-cont	22007	Geometric Mectrl002 (CD127)	Tcon	1
108	cont	PBS	PBS	ctrl002	IL2-cont	22007	Geometric Mectrl002 (CD127)	Tcon	1
108	cont	PBS	PBS	ctrl002	TCR-IL7-cont	22007	Geometric Mectrl002 (CD127)	Tcon	1
108	cont	PBS	PBS	ctrl002	IL7-cont	19655	Geometric Mectrl002 (CD127)	Tcon	1
108	cont	PBS	PBS	ctrl002	IL2-cont	19655	Geometric Mectrl002 (CD127)	Tcon	1
108	cont	PBS	PBS	ctrl002	TCR-cont	19655	Geometric Mectrl002 (CD127)	Tcon	1
108	cont	PBS	PBS	ctrl002	IL15-cont	19655	Geometric Mectrl002 (CD127)	Tcon	1
108	cont	PBS	PBS	ctrl002	TCR-IL7-cont	19655	Geometric Mectrl002 (CD127)	Tcon	1
108	cont	PBS	PBS	ctrl002	TCR-IL2-cont	19655	Geometric Mectrl002 (CD127)	Tcon	1
108	cont	PBS	PBS	ctrl002	TCR-IL15-cont	19655	Geometric Mectrl002 (CD127)	Tcon	1
108	cont	PBS	PBS	ctrl002	TCR-cont	23718	Geometric Mectrl002 (CD127)	Tcon	1
108	cont	PBS	PBS	ctrl002	IL7-cont	23718	Geometric Mectrl002 (CD127)	Tcon	1
108	cont	PBS	PBS	ctrl002	TCR-IL7-cont	23718	Geometric Mectrl002 (CD127)	Tcon	1
108	cont	PBS	PBS	ctrl002	TCR-IL2-cont	23718	Geometric Mectrl002 (CD127)	Tcon	1
108	cont	PBS	PBS	ctrl002	IL15-cont	23718	Geometric Mectrl002 (CD127)	Tcon	1
108	cont	PBS	PBS	ctrl002	IL2-cont	23718	Geometric Mectrl002 (CD127)	Tcon	1
108	cont	PBS	PBS	ctrl002	TCR-IL15-cont	23718	Geometric Mectrl002 (CD127)	Tcon	1
108	cont	PBS	IL2	ctrl001	IL2-cont	7653	Geometric Mectrl002 (CD127)	Tcon	1.12362
108	cont	PBS	IL2	ctrl002	IL2-cont	6188	Geometric Mectrl002 (CD127)	Tcon	0.281183
108	cont	PBS	IL2	ctrl002	IL2-cont	5547	Geometric Mectrl002 (CD127)	Tcon	0.282218
108	cont	PBS	IL2	ctrl002	IL2-cont	6576	Geometric Mectrl002 (CD127)	Tcon	0.277258
108	cont	PBS	IL7	ctrl001	IL7-cont	313	Geometric Mectrl002 (CD127)	Tcon	0.0459551
108	cont	PBS	IL7	ctrl002	IL7-cont	170	Geometric Mectrl002 (CD127)	Tcon	0.00772481
108	cont	PBS	IL7	ctrl002	IL7-cont	87.8	Geometric Mectrl002 (CD127)	Tcon	0.00446706
108	cont	PBS	IL7	ctrl002	IL7-cont	238	Geometric Mectrl002 (CD127)	Tcon	0.0100346
108	cont	PBS	IL15	ctrl001	IL15-cont	6363	Geometric Mectrl002 (CD127)	Tcon	0.934224
108	cont	PBS	IL15	ctrl002	IL15-cont	6157	Geometric Mectrl002 (CD127)	Tcon	0.279775
108	cont	PBS	IL15	ctrl002	IL15-cont	5226	Geometric Mectrl002 (CD127)	Tcon	0.265887
108	cont	PBS	IL15	ctrl002	IL15-cont	6073	Geometric Mectrl002 (CD127)	Tcon	0.25605
108	cont	withTCR	PBS	ctrl001	TCR-cont	17293	Geometric Mectrl002 (CD127)	Tcon	2.53898
108	cont	withTCR	PBS	ctrl002	TCR-cont	16541	Geometric Mectrl002 (CD127)	Tcon	0.751624
108	cont	withTCR	PBS	ctrl002	TCR-cont	15939	Geometric Mectrl002 (CD127)	Tcon	0.810939
108	cont	withTCR	PBS	ctrl002	TCR-cont	19385	Geometric Mectrl002 (CD127)	Tcon	0.817312
108	cont	withTCR	IL2	ctrl001	TCR-IL2-cont	6468	Geometric Mectrl002 (CD127)	Tcon	0.94964
108	cont	withTCR	IL2	ctrl002	TCR-IL2-cont	7484	Geometric Mectrl002 (CD127)	Tcon	0.340074
108	cont	withTCR	IL2	ctrl002	TCR-IL2-cont	5155	Geometric Mectrl002 (CD127)	Tcon	0.262274
108	cont	withTCR	IL2	ctrl002	TCR-IL2-cont	5322	Geometric Mectrl002 (CD127)	Tcon	0.224387
108	cont	withTCR	IL7	ctrl001	TCR-IL7-cont	573	Geometric Mectrl002 (CD127)	Tcon	0.0841286
108	cont	withTCR	IL7	ctrl002	TCR-IL7-cont	263	Geometric Mectrl002 (CD127)	Tcon	0.0119507
108	cont	withTCR	IL7	ctrl002	TCR-IL7-cont	223	Geometric Mectrl002 (CD127)	Tcon	0.0113457
108	cont	withTCR	IL7	ctrl002	TCR-IL7-cont	390	Geometric Mectrl002 (CD127)	Tcon	0.0164432
108	cont	withTCR	IL15	ctrl001	TCR-IL15-cont	6660	Geometric Mectrl002 (CD127)	Tcon	0.97783
108	cont	withTCR	IL15	ctrl002	TCR-IL15-cont	7052	Geometric Mectrl002 (CD127)	Tcon	0.320443
108	cont	withTCR	IL15	ctrl002	TCR-IL15-cont	4863	Geometric Mectrl002 (CD127)	Tcon	0.247418
108	cont	withTCR	IL15	ctrl002	TCR-IL15-cont	5132	Geometric Mectrl002 (CD127)	Tcon	0.216376
108	pulse	PBS	PBS	ctrl001	TCR-IL2-pulse	11050	Geometric Mectrl002 (CD127)	Tcon	1
108	pulse	PBS	PBS	ctrl001	IL2-pulse	11050	Geometric Mectrl002 (CD127)	Tcon	1
108	pulse	PBS	PBS	ctrl001	IL7-pulse	11050	Geometric Mectrl002 (CD127)	Tcon	1
108	pulse	PBS	PBS	ctrl001	TCR-IL7-pulse	11050	Geometric Mectrl002 (CD127)	Tcon	1
108	pulse	PBS	PBS	ctrl001	TCR-pulse	11050	Geometric Mectrl002 (CD127)	Tcon	1
108	pulse	PBS	PBS	ctrl001	IL15-pulse	11050	Geometric Mectrl002 (CD127)	Tcon	1
108	pulse	PBS	PBS	ctrl001	TCR-IL15-pulse	11050	Geometric Mectrl002 (CD127)	Tcon	1
108	pulse	PBS	PBS	ctrl002	TCR-pulse	17564	Geometric Mectrl002 (CD127)	Tcon	1
108	pulse	PBS	PBS	ctrl002	TCR-IL15-pulse	17564	Geometric Mectrl002 (CD127)	Tcon	1
108	pulse	PBS	PBS	ctrl002	TCR-IL7-pulse	17564	Geometric Mectrl002 (CD127)	Tcon	1
108	pulse	PBS	PBS	ctrl002	IL2-pulse	17564	Geometric Mectrl002 (CD127)	Tcon	1
108	pulse	PBS	PBS	ctrl002	IL15-pulse	17564	Geometric Mectrl002 (CD127)	Tcon	1
108	pulse	PBS	PBS	ctrl002	IL7-pulse	17564	Geometric Mectrl002 (CD127)	Tcon	1
108	pulse	PBS	PBS	ctrl002	TCR-IL2-pulse	17564	Geometric Mectrl002 (CD127)	Tcon	1
108	pulse	PBS	PBS	ctrl002	IL2-pulse	18049	Geometric Mectrl002 (CD127)	Tcon	1
108	pulse	PBS	PBS	ctrl002	TCR-pulse	18049	Geometric Mectrl002 (CD127)	Tcon	1
108	pulse	PBS	PBS	ctrl002	TCR-IL7-pulse	18049	Geometric Mectrl002 (CD127)	Tcon	1
108	pulse	PBS	PBS	ctrl002	TCR-IL15-pulse	18049	Geometric Mectrl002 (CD127)	Tcon	1
108	pulse	PBS	PBS	ctrl002	IL7-pulse	18049	Geometric Mectrl002 (CD127)	Tcon	1
108	pulse	PBS	PBS	ctrl002	IL15-pulse	18049	Geometric Mectrl002 (CD127)	Tcon	1
108	pulse	PBS	PBS	ctrl002	TCR-IL2-pulse	18049	Geometric Mectrl002 (CD127)	Tcon	1
108	pulse	PBS	PBS	ctrl002	TCR-IL2-pulse	20193	Geometric Mectrl002 (CD127)	Tcon	1
108	pulse	PBS	PBS	ctrl002	IL2-pulse	20193	Geometric Mectrl002 (CD127)	Tcon	1
108	pulse	PBS	PBS	ctrl002	TCR-IL7-pulse	20193	Geometric Mectrl002 (CD127)	Tcon	1
108	pulse	PBS	PBS	ctrl002	TCR-pulse	20193	Geometric Mectrl002 (CD127)	Tcon	1
108	pulse	PBS	PBS	ctrl002	IL7-pulse	20193	Geometric Mectrl002 (CD127)	Tcon	1
108	pulse	PBS	PBS	ctrl002	IL15-pulse	20193	Geometric Mectrl002 (CD127)	Tcon	1
108	pulse	PBS	PBS	ctrl002	TCR-IL15-pulse	20193	Geometric Mectrl002 (CD127)	Tcon	1
108	pulse	PBS	IL2	ctrl001	IL2-pulse	11698	Geometric Mectrl002 (CD127)	Tcon	1.05864
108	pulse	PBS	IL2	ctrl002	IL2-pulse	13695	Geometric Mectrl002 (CD127)	Tcon	0.77972
108	pulse	PBS	IL2	ctrl002	IL2-pulse	11778	Geometric Mectrl002 (CD127)	Tcon	0.652557
108	pulse	PBS	IL2	ctrl002	IL2-pulse	12706	Geometric Mectrl002 (CD127)	Tcon	0.629228
108	pulse	PBS	IL7	ctrl001	IL7-pulse	7975	Geometric Mectrl002 (CD127)	Tcon	0.721719
108	pulse	PBS	IL7	ctrl002	IL7-pulse	7882	Geometric Mectrl002 (CD127)	Tcon	0.448759
108	pulse	PBS	IL7	ctrl002	IL7-pulse	5307	Geometric Mectrl002 (CD127)	Tcon	0.294033
108	pulse	PBS	IL7	ctrl002	IL7-pulse	3382	Geometric Mectrl002 (CD127)	Tcon	0.167484
108	pulse	PBS	IL15	ctrl001	IL15-pulse	11124	Geometric Mectrl002 (CD127)	Tcon	1.0067
108	pulse	PBS	IL15	ctrl002	IL15-pulse	14664	Geometric Mectrl002 (CD127)	Tcon	0.83489
108	pulse	PBS	IL15	ctrl002	IL15-pulse	11422	Geometric Mectrl002 (CD127)	Tcon	0.632833
108	pulse	PBS	IL15	ctrl002	IL15-pulse	12585	Geometric Mectrl002 (CD127)	Tcon	0.623236
108	pulse	withTCR	PBS	ctrl001	TCR-pulse	17405	Geometric Mectrl002 (CD127)	Tcon	1.57511
108	pulse	withTCR	PBS	ctrl002	TCR-pulse	19110	Geometric Mectrl002 (CD127)	Tcon	1.08802
108	pulse	withTCR	PBS	ctrl002	TCR-pulse	17400	Geometric Mectrl002 (CD127)	Tcon	0.964042
108	pulse	withTCR	PBS	ctrl002	TCR-pulse	18278	Geometric Mectrl002 (CD127)	Tcon	0.905165
108	pulse	withTCR	IL2	ctrl001	TCR-IL2-pulse	9409	Geometric Mectrl002 (CD127)	Tcon	0.851493
108	pulse	withTCR	IL2	ctrl002	TCR-IL2-pulse	15478	Geometric Mectrl002 (CD127)	Tcon	0.881234
108	pulse	withTCR	IL2	ctrl002	TCR-IL2-pulse	9246	Geometric Mectrl002 (CD127)	Tcon	0.512272
108	pulse	withTCR	IL2	ctrl002	TCR-IL2-pulse	9911	Geometric Mectrl002 (CD127)	Tcon	0.490814
108	pulse	withTCR	IL7	ctrl001	TCR-IL7-pulse	6016	Geometric Mectrl002 (CD127)	Tcon	0.544434
108	pulse	withTCR	IL7	ctrl002	TCR-IL7-pulse	8732	Geometric Mectrl002 (CD127)	Tcon	0.497153
108	pulse	withTCR	IL7	ctrl002	TCR-IL7-pulse	6727	Geometric Mectrl002 (CD127)	Tcon	0.372708
108	pulse	withTCR	IL7	ctrl002	TCR-IL7-pulse	5513	Geometric Mectrl002 (CD127)	Tcon	0.273015
108	pulse	withTCR	IL15	ctrl001	TCR-IL15-pulse	8015	Geometric Mectrl002 (CD127)	Tcon	0.725339
108	pulse	withTCR	IL15	ctrl002	TCR-IL15-pulse	13011	Geometric Mectrl002 (CD127)	Tcon	0.740777
108	pulse	withTCR	IL15	ctrl002	TCR-IL15-pulse	7063	Geometric Mectrl002 (CD127)	Tcon	0.391324
108	pulse	withTCR	IL15	ctrl002	TCR-IL15-pulse	8573	Geometric Mectrl002 (CD127)	Tcon	0.424553
120	cont	PBS	PBS	ctrl001	TCR-IL2-cont	7544	Geometric Mectrl002 (CD127)	Tcon	1
120	cont	PBS	PBS	ctrl001	TCR-IL15-cont	7544	Geometric Mectrl002 (CD127)	Tcon	1
120	cont	PBS	PBS	ctrl001	TCR-IL7-cont	7544	Geometric Mectrl002 (CD127)	Tcon	1
120	cont	PBS	PBS	ctrl001	TCR-cont	7544	Geometric Mectrl002 (CD127)	Tcon	1
120	cont	PBS	PBS	ctrl001	IL15-cont	7544	Geometric Mectrl002 (CD127)	Tcon	1
120	cont	PBS	PBS	ctrl001	IL7-cont	7544	Geometric Mectrl002 (CD127)	Tcon	1
120	cont	PBS	PBS	ctrl001	IL2-cont	7544	Geometric Mectrl002 (CD127)	Tcon	1
120	cont	PBS	PBS	ctrl002	TCR-IL2-cont	18704	Geometric Mectrl002 (CD127)	Tcon	1
120	cont	PBS	PBS	ctrl002	TCR-IL7-cont	18704	Geometric Mectrl002 (CD127)	Tcon	1
120	cont	PBS	PBS	ctrl002	TCR-IL15-cont	18704	Geometric Mectrl002 (CD127)	Tcon	1
120	cont	PBS	PBS	ctrl002	TCR-cont	18704	Geometric Mectrl002 (CD127)	Tcon	1
120	cont	PBS	PBS	ctrl002	IL15-cont	18704	Geometric Mectrl002 (CD127)	Tcon	1
120	cont	PBS	PBS	ctrl002	IL2-cont	18704	Geometric Mectrl002 (CD127)	Tcon	1
120	cont	PBS	PBS	ctrl002	IL7-cont	18704	Geometric Mectrl002 (CD127)	Tcon	1
120	cont	PBS	PBS	ctrl002	TCR-IL7-cont	16485	Geometric Mectrl002 (CD127)	Tcon	1
120	cont	PBS	PBS	ctrl002	TCR-IL15-cont	16485	Geometric Mectrl002 (CD127)	Tcon	1
120	cont	PBS	PBS	ctrl002	TCR-cont	16485	Geometric Mectrl002 (CD127)	Tcon	1
120	cont	PBS	PBS	ctrl002	IL2-cont	16485	Geometric Mectrl002 (CD127)	Tcon	1
120	cont	PBS	PBS	ctrl002	IL7-cont	16485	Geometric Mectrl002 (CD127)	Tcon	1
120	cont	PBS	PBS	ctrl002	IL15-cont	16485	Geometric Mectrl002 (CD127)	Tcon	1
120	cont	PBS	PBS	ctrl002	TCR-IL2-cont	16485	Geometric Mectrl002 (CD127)	Tcon	1
120	cont	PBS	PBS	ctrl002	TCR-IL7-cont	19628	Geometric Mectrl002 (CD127)	Tcon	1
120	cont	PBS	PBS	ctrl002	TCR-cont	19628	Geometric Mectrl002 (CD127)	Tcon	1
120	cont	PBS	PBS	ctrl002	TCR-IL15-cont	19628	Geometric Mectrl002 (CD127)	Tcon	1
120	cont	PBS	PBS	ctrl002	IL2-cont	19628	Geometric Mectrl002 (CD127)	Tcon	1
120	cont	PBS	PBS	ctrl002	TCR-IL2-cont	19628	Geometric Mectrl002 (CD127)	Tcon	1
120	cont	PBS	PBS	ctrl002	IL15-cont	19628	Geometric Mectrl002 (CD127)	Tcon	1
120	cont	PBS	PBS	ctrl002	IL7-cont	19628	Geometric Mectrl002 (CD127)	Tcon	1
120	cont	PBS	IL2	ctrl001	IL2-cont	6506	Geometric Mectrl002 (CD127)	Tcon	0.862407
120	cont	PBS	IL2	ctrl002	IL2-cont	5863	Geometric Mectrl002 (CD127)	Tcon	0.313462
120	cont	PBS	IL2	ctrl002	IL2-cont	6531	Geometric Mectrl002 (CD127)	Tcon	0.396178
120	cont	PBS	IL2	ctrl002	IL2-cont	8235	Geometric Mectrl002 (CD127)	Tcon	0.419554
120	cont	PBS	IL7	ctrl001	IL7-cont	306	Geometric Mectrl002 (CD127)	Tcon	0.040562
120	cont	PBS	IL7	ctrl002	IL7-cont	251	Geometric Mectrl002 (CD127)	Tcon	0.0134196
120	cont	PBS	IL7	ctrl002	IL7-cont	184	Geometric Mectrl002 (CD127)	Tcon	0.0111617
120	cont	PBS	IL7	ctrl002	IL7-cont	239	Geometric Mectrl002 (CD127)	Tcon	0.0121765
120	cont	PBS	IL15	ctrl001	IL15-cont	5897	Geometric Mectrl002 (CD127)	Tcon	0.781681
120	cont	PBS	IL15	ctrl002	IL15-cont	6062	Geometric Mectrl002 (CD127)	Tcon	0.324102
120	cont	PBS	IL15	ctrl002	IL15-cont	5362	Geometric Mectrl002 (CD127)	Tcon	0.325265
120	cont	PBS	IL15	ctrl002	IL15-cont	5129	Geometric Mectrl002 (CD127)	Tcon	0.26131
120	cont	withTCR	PBS	ctrl001	TCR-cont	15784	Geometric Mectrl002 (CD127)	Tcon	2.09226
120	cont	withTCR	PBS	ctrl002	TCR-cont	17067	Geometric Mectrl002 (CD127)	Tcon	0.912479
120	cont	withTCR	PBS	ctrl002	TCR-cont	14248	Geometric Mectrl002 (CD127)	Tcon	0.864301
120	cont	withTCR	PBS	ctrl002	TCR-cont	16455	Geometric Mectrl002 (CD127)	Tcon	0.838343
120	cont	withTCR	IL2	ctrl001	TCR-IL2-cont	5403	Geometric Mectrl002 (CD127)	Tcon	0.716198
120	cont	withTCR	IL2	ctrl002	TCR-IL2-cont	7450	Geometric Mectrl002 (CD127)	Tcon	0.398311
120	cont	withTCR	IL2	ctrl002	TCR-IL2-cont	4219	Geometric Mectrl002 (CD127)	Tcon	0.25593
120	cont	withTCR	IL2	ctrl002	TCR-IL2-cont	4958	Geometric Mectrl002 (CD127)	Tcon	0.252598
120	cont	withTCR	IL7	ctrl001	TCR-IL7-cont	734	Geometric Mectrl002 (CD127)	Tcon	0.0972959
120	cont	withTCR	IL7	ctrl002	TCR-IL7-cont	307	Geometric Mectrl002 (CD127)	Tcon	0.0164136
120	cont	withTCR	IL7	ctrl002	TCR-IL7-cont	278	Geometric Mectrl002 (CD127)	Tcon	0.0168638
120	cont	withTCR	IL7	ctrl002	TCR-IL7-cont	387	Geometric Mectrl002 (CD127)	Tcon	0.0197167
120	cont	withTCR	IL15	ctrl001	TCR-IL15-cont	5456	Geometric Mectrl002 (CD127)	Tcon	0.723224
120	cont	withTCR	IL15	ctrl002	TCR-IL15-cont	5967	Geometric Mectrl002 (CD127)	Tcon	0.319023
120	cont	withTCR	IL15	ctrl002	TCR-IL15-cont	4198	Geometric Mectrl002 (CD127)	Tcon	0.254656
120	cont	withTCR	IL15	ctrl002	TCR-IL15-cont	4465	Geometric Mectrl002 (CD127)	Tcon	0.227481
120	pulse	PBS	PBS	ctrl001	IL2-pulse	12693	Geometric Mectrl002 (CD127)	Tcon	1
120	pulse	PBS	PBS	ctrl001	IL7-pulse	12693	Geometric Mectrl002 (CD127)	Tcon	1
120	pulse	PBS	PBS	ctrl001	IL15-pulse	12693	Geometric Mectrl002 (CD127)	Tcon	1
120	pulse	PBS	PBS	ctrl001	TCR-IL15-pulse	12693	Geometric Mectrl002 (CD127)	Tcon	1
120	pulse	PBS	PBS	ctrl001	TCR-IL7-pulse	12693	Geometric Mectrl002 (CD127)	Tcon	1
120	pulse	PBS	PBS	ctrl001	TCR-pulse	12693	Geometric Mectrl002 (CD127)	Tcon	1
120	pulse	PBS	PBS	ctrl001	TCR-IL2-pulse	12693	Geometric Mectrl002 (CD127)	Tcon	1
120	pulse	PBS	PBS	ctrl002	IL7-pulse	15949	Geometric Mectrl002 (CD127)	Tcon	1
120	pulse	PBS	PBS	ctrl002	IL2-pulse	15949	Geometric Mectrl002 (CD127)	Tcon	1
120	pulse	PBS	PBS	ctrl002	TCR-IL15-pulse	15949	Geometric Mectrl002 (CD127)	Tcon	1
120	pulse	PBS	PBS	ctrl002	TCR-pulse	15949	Geometric Mectrl002 (CD127)	Tcon	1
120	pulse	PBS	PBS	ctrl002	IL15-pulse	15949	Geometric Mectrl002 (CD127)	Tcon	1
120	pulse	PBS	PBS	ctrl002	TCR-IL7-pulse	15949	Geometric Mectrl002 (CD127)	Tcon	1
120	pulse	PBS	PBS	ctrl002	TCR-IL2-pulse	15949	Geometric Mectrl002 (CD127)	Tcon	1
120	pulse	PBS	PBS	ctrl002	IL2-pulse	13025	Geometric Mectrl002 (CD127)	Tcon	1
120	pulse	PBS	PBS	ctrl002	TCR-pulse	13025	Geometric Mectrl002 (CD127)	Tcon	1
120	pulse	PBS	PBS	ctrl002	IL7-pulse	13025	Geometric Mectrl002 (CD127)	Tcon	1
120	pulse	PBS	PBS	ctrl002	TCR-IL7-pulse	13025	Geometric Mectrl002 (CD127)	Tcon	1
120	pulse	PBS	PBS	ctrl002	IL15-pulse	13025	Geometric Mectrl002 (CD127)	Tcon	1
120	pulse	PBS	PBS	ctrl002	TCR-IL15-pulse	13025	Geometric Mectrl002 (CD127)	Tcon	1
120	pulse	PBS	PBS	ctrl002	TCR-IL2-pulse	13025	Geometric Mectrl002 (CD127)	Tcon	1
120	pulse	PBS	PBS	ctrl002	IL7-pulse	16408	Geometric Mectrl002 (CD127)	Tcon	1
120	pulse	PBS	PBS	ctrl002	TCR-IL2-pulse	16408	Geometric Mectrl002 (CD127)	Tcon	1
120	pulse	PBS	PBS	ctrl002	IL2-pulse	16408	Geometric Mectrl002 (CD127)	Tcon	1
120	pulse	PBS	PBS	ctrl002	TCR-pulse	16408	Geometric Mectrl002 (CD127)	Tcon	1
120	pulse	PBS	PBS	ctrl002	TCR-IL15-pulse	16408	Geometric Mectrl002 (CD127)	Tcon	1
120	pulse	PBS	PBS	ctrl002	TCR-IL7-pulse	16408	Geometric Mectrl002 (CD127)	Tcon	1
120	pulse	PBS	PBS	ctrl002	IL15-pulse	16408	Geometric Mectrl002 (CD127)	Tcon	1
120	pulse	PBS	IL2	ctrl001	IL2-pulse	9339	Geometric Mectrl002 (CD127)	Tcon	0.73576
120	pulse	PBS	IL2	ctrl002	IL2-pulse	12360	Geometric Mectrl002 (CD127)	Tcon	0.77497
120	pulse	PBS	IL2	ctrl002	IL2-pulse	11775	Geometric Mectrl002 (CD127)	Tcon	0.904031
120	pulse	PBS	IL2	ctrl002	IL2-pulse	13742	Geometric Mectrl002 (CD127)	Tcon	0.837518
120	pulse	PBS	IL7	ctrl001	IL7-pulse	5550	Geometric Mectrl002 (CD127)	Tcon	0.437249
120	pulse	PBS	IL7	ctrl002	IL7-pulse	8361	Geometric Mectrl002 (CD127)	Tcon	0.524233
120	pulse	PBS	IL7	ctrl002	IL7-pulse	5929	Geometric Mectrl002 (CD127)	Tcon	0.455202
120	pulse	PBS	IL7	ctrl002	IL7-pulse	4921	Geometric Mectrl002 (CD127)	Tcon	0.299915
120	pulse	PBS	IL15	ctrl001	IL15-pulse	10546	Geometric Mectrl002 (CD127)	Tcon	0.830852
120	pulse	PBS	IL15	ctrl002	IL15-pulse	13562	Geometric Mectrl002 (CD127)	Tcon	0.850335
120	pulse	PBS	IL15	ctrl002	IL15-pulse	11560	Geometric Mectrl002 (CD127)	Tcon	0.887524
120	pulse	PBS	IL15	ctrl002	IL15-pulse	11800	Geometric Mectrl002 (CD127)	Tcon	0.719161
120	pulse	withTCR	PBS	ctrl001	TCR-pulse	12676	Geometric Mectrl002 (CD127)	Tcon	0.998661
120	pulse	withTCR	PBS	ctrl002	TCR-pulse	15957	Geometric Mectrl002 (CD127)	Tcon	1.0005
120	pulse	withTCR	PBS	ctrl002	TCR-pulse	13286	Geometric Mectrl002 (CD127)	Tcon	1.02004
120	pulse	withTCR	PBS	ctrl002	TCR-pulse	16102	Geometric Mectrl002 (CD127)	Tcon	0.981351
120	pulse	withTCR	IL2	ctrl001	TCR-IL2-pulse	7028	Geometric Mectrl002 (CD127)	Tcon	0.553691
120	pulse	withTCR	IL2	ctrl002	TCR-IL2-pulse	14262	Geometric Mectrl002 (CD127)	Tcon	0.894225
120	pulse	withTCR	IL2	ctrl002	TCR-IL2-pulse	8540	Geometric Mectrl002 (CD127)	Tcon	0.655662
120	pulse	withTCR	IL2	ctrl002	TCR-IL2-pulse	10411	Geometric Mectrl002 (CD127)	Tcon	0.634508
120	pulse	withTCR	IL7	ctrl001	TCR-IL7-pulse	6091	Geometric Mectrl002 (CD127)	Tcon	0.479871
120	pulse	withTCR	IL7	ctrl002	TCR-IL7-pulse	7608	Geometric Mectrl002 (CD127)	Tcon	0.477021
120	pulse	withTCR	IL7	ctrl002	TCR-IL7-pulse	5352	Geometric Mectrl002 (CD127)	Tcon	0.410902
120	pulse	withTCR	IL7	ctrl002	TCR-IL7-pulse	4867	Geometric Mectrl002 (CD127)	Tcon	0.296624
120	pulse	withTCR	IL15	ctrl001	TCR-IL15-pulse	5732	Geometric Mectrl002 (CD127)	Tcon	0.451587
120	pulse	withTCR	IL15	ctrl002	TCR-IL15-pulse	11010	Geometric Mectrl002 (CD127)	Tcon	0.690325
120	pulse	withTCR	IL15	ctrl002	TCR-IL15-pulse	6163	Geometric Mectrl002 (CD127)	Tcon	0.473167
120	pulse	withTCR	IL15	ctrl002	TCR-IL15-pulse	8356	Geometric Mectrl002 (CD127)	Tcon	0.509264
144	cont	PBS	PBS	ctrl001	IL2-cont	16893	Geometric Mectrl002 (CD127)	Tcon	1
144	cont	PBS	PBS	ctrl001	TCR-cont	16893	Geometric Mectrl002 (CD127)	Tcon	1
144	cont	PBS	PBS	ctrl001	TCR-IL7-cont	16893	Geometric Mectrl002 (CD127)	Tcon	1
144	cont	PBS	PBS	ctrl001	TCR-IL2-cont	16893	Geometric Mectrl002 (CD127)	Tcon	1
144	cont	PBS	PBS	ctrl001	IL7-cont	16893	Geometric Mectrl002 (CD127)	Tcon	1
144	cont	PBS	PBS	ctrl001	IL15-cont	16893	Geometric Mectrl002 (CD127)	Tcon	1
144	cont	PBS	PBS	ctrl001	TCR-IL15-cont	16893	Geometric Mectrl002 (CD127)	Tcon	1
144	cont	PBS	PBS	ctrl002	IL2-cont	20922	Geometric Mectrl002 (CD127)	Tcon	1
144	cont	PBS	PBS	ctrl002	TCR-IL2-cont	20922	Geometric Mectrl002 (CD127)	Tcon	1
144	cont	PBS	PBS	ctrl002	TCR-cont	20922	Geometric Mectrl002 (CD127)	Tcon	1
144	cont	PBS	PBS	ctrl002	TCR-IL7-cont	20922	Geometric Mectrl002 (CD127)	Tcon	1
144	cont	PBS	PBS	ctrl002	IL7-cont	20922	Geometric Mectrl002 (CD127)	Tcon	1
144	cont	PBS	PBS	ctrl002	TCR-IL15-cont	20922	Geometric Mectrl002 (CD127)	Tcon	1
144	cont	PBS	PBS	ctrl002	IL15-cont	20922	Geometric Mectrl002 (CD127)	Tcon	1
144	cont	PBS	PBS	ctrl002	IL2-cont	16266	Geometric Mectrl002 (CD127)	Tcon	1
144	cont	PBS	PBS	ctrl002	TCR-IL2-cont	16266	Geometric Mectrl002 (CD127)	Tcon	1
144	cont	PBS	PBS	ctrl002	IL7-cont	16266	Geometric Mectrl002 (CD127)	Tcon	1
144	cont	PBS	PBS	ctrl002	TCR-cont	16266	Geometric Mectrl002 (CD127)	Tcon	1
144	cont	PBS	PBS	ctrl002	IL15-cont	16266	Geometric Mectrl002 (CD127)	Tcon	1
144	cont	PBS	PBS	ctrl002	TCR-IL7-cont	16266	Geometric Mectrl002 (CD127)	Tcon	1
144	cont	PBS	PBS	ctrl002	TCR-IL15-cont	16266	Geometric Mectrl002 (CD127)	Tcon	1
144	cont	PBS	PBS	ctrl002	TCR-cont	23681	Geometric Mectrl002 (CD127)	Tcon	1
144	cont	PBS	PBS	ctrl002	IL15-cont	23681	Geometric Mectrl002 (CD127)	Tcon	1
144	cont	PBS	PBS	ctrl002	IL2-cont	23681	Geometric Mectrl002 (CD127)	Tcon	1
144	cont	PBS	PBS	ctrl002	TCR-IL2-cont	23681	Geometric Mectrl002 (CD127)	Tcon	1
144	cont	PBS	PBS	ctrl002	TCR-IL15-cont	23681	Geometric Mectrl002 (CD127)	Tcon	1
144	cont	PBS	PBS	ctrl002	TCR-IL7-cont	23681	Geometric Mectrl002 (CD127)	Tcon	1
144	cont	PBS	PBS	ctrl002	IL7-cont	23681	Geometric Mectrl002 (CD127)	Tcon	1
144	cont	PBS	IL2	ctrl001	IL2-cont	9403	Geometric Mectrl002 (CD127)	Tcon	0.556621
144	cont	PBS	IL2	ctrl002	IL2-cont	7820	Geometric Mectrl002 (CD127)	Tcon	0.373769
144	cont	PBS	IL2	ctrl002	IL2-cont	6658	Geometric Mectrl002 (CD127)	Tcon	0.40932
144	cont	PBS	IL2	ctrl002	IL2-cont	10308	Geometric Mectrl002 (CD127)	Tcon	0.435286
144	cont	PBS	IL7	ctrl001	IL7-cont	188	Geometric Mectrl002 (CD127)	Tcon	0.0111289
144	cont	PBS	IL7	ctrl002	IL7-cont	178	Geometric Mectrl002 (CD127)	Tcon	0.00850779
144	cont	PBS	IL7	ctrl002	IL7-cont	-44.3	Geometric Mectrl002 (CD127)	Tcon	-0.00272347
144	cont	PBS	IL7	ctrl002	IL7-cont	92.6	Geometric Mectrl002 (CD127)	Tcon	0.00391031
144	cont	PBS	IL15	ctrl001	IL15-cont	7940	Geometric Mectrl002 (CD127)	Tcon	0.470017
144	cont	PBS	IL15	ctrl002	IL15-cont	6956	Geometric Mectrl002 (CD127)	Tcon	0.332473
144	cont	PBS	IL15	ctrl002	IL15-cont	4326	Geometric Mectrl002 (CD127)	Tcon	0.265954
144	cont	PBS	IL15	ctrl002	IL15-cont	7301	Geometric Mectrl002 (CD127)	Tcon	0.308306
144	cont	withTCR	PBS	ctrl001	TCR-cont	19357	Geometric Mectrl002 (CD127)	Tcon	1.14586
144	cont	withTCR	PBS	ctrl002	TCR-cont	21351	Geometric Mectrl002 (CD127)	Tcon	1.0205
144	cont	withTCR	PBS	ctrl002	TCR-cont	16019	Geometric Mectrl002 (CD127)	Tcon	0.984815
144	cont	withTCR	PBS	ctrl002	TCR-cont	23381	Geometric Mectrl002 (CD127)	Tcon	0.987332
144	cont	withTCR	IL2	ctrl001	TCR-IL2-cont	6918	Geometric Mectrl002 (CD127)	Tcon	0.409519
144	cont	withTCR	IL2	ctrl002	TCR-IL2-cont	6091	Geometric Mectrl002 (CD127)	Tcon	0.291129
144	cont	withTCR	IL2	ctrl002	TCR-IL2-cont	4026	Geometric Mectrl002 (CD127)	Tcon	0.24751
144	cont	withTCR	IL2	ctrl002	TCR-IL2-cont	5785	Geometric Mectrl002 (CD127)	Tcon	0.244289
144	cont	withTCR	IL7	ctrl001	TCR-IL7-cont	720	Geometric Mectrl002 (CD127)	Tcon	0.0426212
144	cont	withTCR	IL7	ctrl002	TCR-IL7-cont	344	Geometric Mectrl002 (CD127)	Tcon	0.016442
144	cont	withTCR	IL7	ctrl002	TCR-IL7-cont	161	Geometric Mectrl002 (CD127)	Tcon	0.00989795
144	cont	withTCR	IL7	ctrl002	TCR-IL7-cont	397	Geometric Mectrl002 (CD127)	Tcon	0.0167645
144	cont	withTCR	IL15	ctrl001	TCR-IL15-cont	5399	Geometric Mectrl002 (CD127)	Tcon	0.3196
144	cont	withTCR	IL15	ctrl002	TCR-IL15-cont	5806	Geometric Mectrl002 (CD127)	Tcon	0.277507
144	cont	withTCR	IL15	ctrl002	TCR-IL15-cont	3816	Geometric Mectrl002 (CD127)	Tcon	0.2346
144	cont	withTCR	IL15	ctrl002	TCR-IL15-cont	5361	Geometric Mectrl002 (CD127)	Tcon	0.226384
144	pulse	PBS	PBS	ctrl001	TCR-pulse	14814	Geometric Mectrl002 (CD127)	Tcon	1
144	pulse	PBS	PBS	ctrl001	TCR-IL7-pulse	14814	Geometric Mectrl002 (CD127)	Tcon	1
144	pulse	PBS	PBS	ctrl001	TCR-IL15-pulse	14814	Geometric Mectrl002 (CD127)	Tcon	1
144	pulse	PBS	PBS	ctrl001	IL15-pulse	14814	Geometric Mectrl002 (CD127)	Tcon	1
144	pulse	PBS	PBS	ctrl001	IL2-pulse	14814	Geometric Mectrl002 (CD127)	Tcon	1
144	pulse	PBS	PBS	ctrl001	IL7-pulse	14814	Geometric Mectrl002 (CD127)	Tcon	1
144	pulse	PBS	PBS	ctrl001	TCR-IL2-pulse	14814	Geometric Mectrl002 (CD127)	Tcon	1
144	pulse	PBS	PBS	ctrl002	TCR-IL7-pulse	22165	Geometric Mectrl002 (CD127)	Tcon	1
144	pulse	PBS	PBS	ctrl002	IL15-pulse	22165	Geometric Mectrl002 (CD127)	Tcon	1
144	pulse	PBS	PBS	ctrl002	TCR-pulse	22165	Geometric Mectrl002 (CD127)	Tcon	1
144	pulse	PBS	PBS	ctrl002	TCR-IL15-pulse	22165	Geometric Mectrl002 (CD127)	Tcon	1
144	pulse	PBS	PBS	ctrl002	IL2-pulse	22165	Geometric Mectrl002 (CD127)	Tcon	1
144	pulse	PBS	PBS	ctrl002	IL7-pulse	22165	Geometric Mectrl002 (CD127)	Tcon	1
144	pulse	PBS	PBS	ctrl002	TCR-IL2-pulse	22165	Geometric Mectrl002 (CD127)	Tcon	1
144	pulse	PBS	PBS	ctrl002	TCR-pulse	24776	Geometric Mectrl002 (CD127)	Tcon	1
144	pulse	PBS	PBS	ctrl002	TCR-IL7-pulse	24776	Geometric Mectrl002 (CD127)	Tcon	1
144	pulse	PBS	PBS	ctrl002	IL2-pulse	24776	Geometric Mectrl002 (CD127)	Tcon	1
144	pulse	PBS	PBS	ctrl002	TCR-IL15-pulse	24776	Geometric Mectrl002 (CD127)	Tcon	1
144	pulse	PBS	PBS	ctrl002	IL15-pulse	24776	Geometric Mectrl002 (CD127)	Tcon	1
144	pulse	PBS	PBS	ctrl002	IL7-pulse	24776	Geometric Mectrl002 (CD127)	Tcon	1
144	pulse	PBS	PBS	ctrl002	TCR-IL2-pulse	24776	Geometric Mectrl002 (CD127)	Tcon	1
144	pulse	PBS	PBS	ctrl002	IL2-pulse	24488	Geometric Mectrl002 (CD127)	Tcon	1
144	pulse	PBS	PBS	ctrl002	TCR-IL15-pulse	24488	Geometric Mectrl002 (CD127)	Tcon	1
144	pulse	PBS	PBS	ctrl002	IL15-pulse	24488	Geometric Mectrl002 (CD127)	Tcon	1
144	pulse	PBS	PBS	ctrl002	TCR-pulse	24488	Geometric Mectrl002 (CD127)	Tcon	1
144	pulse	PBS	PBS	ctrl002	IL7-pulse	24488	Geometric Mectrl002 (CD127)	Tcon	1
144	pulse	PBS	PBS	ctrl002	TCR-IL7-pulse	24488	Geometric Mectrl002 (CD127)	Tcon	1
144	pulse	PBS	PBS	ctrl002	TCR-IL2-pulse	24488	Geometric Mectrl002 (CD127)	Tcon	1
144	pulse	PBS	IL2	ctrl001	IL2-pulse	8471	Geometric Mectrl002 (CD127)	Tcon	0.571824
144	pulse	PBS	IL2	ctrl002	IL2-pulse	13935	Geometric Mectrl002 (CD127)	Tcon	0.628694
144	pulse	PBS	IL2	ctrl002	IL2-pulse	11625	Geometric Mectrl002 (CD127)	Tcon	0.469204
144	pulse	PBS	IL2	ctrl002	IL2-pulse	14411	Geometric Mectrl002 (CD127)	Tcon	0.588492
144	pulse	PBS	IL7	ctrl001	IL7-pulse	10248	Geometric Mectrl002 (CD127)	Tcon	0.691778
144	pulse	PBS	IL7	ctrl002	IL7-pulse	18117	Geometric Mectrl002 (CD127)	Tcon	0.81737
144	pulse	PBS	IL7	ctrl002	IL7-pulse	11977	Geometric Mectrl002 (CD127)	Tcon	0.483411
144	pulse	PBS	IL7	ctrl002	IL7-pulse	25232	Geometric Mectrl002 (CD127)	Tcon	1.03038
144	pulse	PBS	IL15	ctrl001	IL15-pulse	16226	Geometric Mectrl002 (CD127)	Tcon	1.09532
144	pulse	PBS	IL15	ctrl002	IL15-pulse	22738	Geometric Mectrl002 (CD127)	Tcon	1.02585
144	pulse	PBS	IL15	ctrl002	IL15-pulse	17784	Geometric Mectrl002 (CD127)	Tcon	0.717791
144	pulse	PBS	IL15	ctrl002	IL15-pulse	24116	Geometric Mectrl002 (CD127)	Tcon	0.984809
144	pulse	withTCR	PBS	ctrl001	TCR-pulse	13959	Geometric Mectrl002 (CD127)	Tcon	0.942284
144	pulse	withTCR	PBS	ctrl002	TCR-pulse	22227	Geometric Mectrl002 (CD127)	Tcon	1.0028
144	pulse	withTCR	PBS	ctrl002	TCR-pulse	19925	Geometric Mectrl002 (CD127)	Tcon	0.804206
144	pulse	withTCR	PBS	ctrl002	TCR-pulse	20708	Geometric Mectrl002 (CD127)	Tcon	0.845639
144	pulse	withTCR	IL2	ctrl001	TCR-IL2-pulse	9288	Geometric Mectrl002 (CD127)	Tcon	0.626974
144	pulse	withTCR	IL2	ctrl002	TCR-IL2-pulse	14969	Geometric Mectrl002 (CD127)	Tcon	0.675344
144	pulse	withTCR	IL2	ctrl002	TCR-IL2-pulse	10155	Geometric Mectrl002 (CD127)	Tcon	0.409872
144	pulse	withTCR	IL2	ctrl002	TCR-IL2-pulse	15442	Geometric Mectrl002 (CD127)	Tcon	0.630595
144	pulse	withTCR	IL7	ctrl001	TCR-IL7-pulse	8254	Geometric Mectrl002 (CD127)	Tcon	0.557176
144	pulse	withTCR	IL7	ctrl002	TCR-IL7-pulse	14061	Geometric Mectrl002 (CD127)	Tcon	0.634379
144	pulse	withTCR	IL7	ctrl002	TCR-IL7-pulse	12434	Geometric Mectrl002 (CD127)	Tcon	0.501857
144	pulse	withTCR	IL7	ctrl002	TCR-IL7-pulse	22430	Geometric Mectrl002 (CD127)	Tcon	0.915959
144	pulse	withTCR	IL15	ctrl001	TCR-IL15-pulse	7009	Geometric Mectrl002 (CD127)	Tcon	0.473134
144	pulse	withTCR	IL15	ctrl002	TCR-IL15-pulse	17608	Geometric Mectrl002 (CD127)	Tcon	0.794406
144	pulse	withTCR	IL15	ctrl002	TCR-IL15-pulse	7104	Geometric Mectrl002 (CD127)	Tcon	0.286729
144	pulse	withTCR	IL15	ctrl002	TCR-IL15-pulse	12306	Geometric Mectrl002 (CD127)	Tcon	0.502532
24	shared	PBS	PBS	ctrl001	TCR-IL2-sim	16475	Geometric Mectrl002 (CD127)	Tcon	1
24	shared	PBS	PBS	ctrl001	IL7-pulse	16475	Geometric Mectrl002 (CD127)	Tcon	1
24	shared	PBS	PBS	ctrl001	TCR-IL7-pulse	16475	Geometric Mectrl002 (CD127)	Tcon	1
24	shared	PBS	PBS	ctrl001	TCR-cont	16475	Geometric Mectrl002 (CD127)	Tcon	1
24	shared	PBS	PBS	ctrl001	TCR-IL7-sim	16475	Geometric Mectrl002 (CD127)	Tcon	1
24	shared	PBS	PBS	ctrl001	IL15-pulse	16475	Geometric Mectrl002 (CD127)	Tcon	1
24	shared	PBS	PBS	ctrl001	TCR-IL15-pulse	16475	Geometric Mectrl002 (CD127)	Tcon	1
24	shared	PBS	PBS	ctrl001	IL2-cont	16475	Geometric Mectrl002 (CD127)	Tcon	1
24	shared	PBS	PBS	ctrl001	TCR-IL15-sim	16475	Geometric Mectrl002 (CD127)	Tcon	1
24	shared	PBS	PBS	ctrl001	TCR-pulse	16475	Geometric Mectrl002 (CD127)	Tcon	1
24	shared	PBS	PBS	ctrl001	IL2-pulse	16475	Geometric Mectrl002 (CD127)	Tcon	1
24	shared	PBS	PBS	ctrl001	IL7-cont	16475	Geometric Mectrl002 (CD127)	Tcon	1
24	shared	PBS	PBS	ctrl001	TCR-IL2-pulse	16475	Geometric Mectrl002 (CD127)	Tcon	1
24	shared	PBS	PBS	ctrl001	TCR-IL7-cont	16475	Geometric Mectrl002 (CD127)	Tcon	1
24	shared	PBS	PBS	ctrl001	IL15-cont	16475	Geometric Mectrl002 (CD127)	Tcon	1
24	shared	PBS	PBS	ctrl001	TCR-IL15-cont	16475	Geometric Mectrl002 (CD127)	Tcon	1
24	shared	PBS	PBS	ctrl001	TCR-IL2-cont	16475	Geometric Mectrl002 (CD127)	Tcon	1
24	shared	PBS	PBS	ctrl002	IL2-cont	20632	Geometric Mectrl002 (CD127)	Tcon	1
24	shared	PBS	PBS	ctrl002	IL7-cont	20632	Geometric Mectrl002 (CD127)	Tcon	1
24	shared	PBS	PBS	ctrl002	TCR-cont	20632	Geometric Mectrl002 (CD127)	Tcon	1
24	shared	PBS	PBS	ctrl002	IL15-cont	20632	Geometric Mectrl002 (CD127)	Tcon	1
24	shared	PBS	PBS	ctrl002	IL2-pulse	20632	Geometric Mectrl002 (CD127)	Tcon	1
24	shared	PBS	PBS	ctrl002	TCR-IL2-pulse	20632	Geometric Mectrl002 (CD127)	Tcon	1
24	shared	PBS	PBS	ctrl002	TCR-IL7-pulse	20632	Geometric Mectrl002 (CD127)	Tcon	1
24	shared	PBS	PBS	ctrl002	TCR-IL2-cont	20632	Geometric Mectrl002 (CD127)	Tcon	1
24	shared	PBS	PBS	ctrl002	IL7-pulse	20632	Geometric Mectrl002 (CD127)	Tcon	1
24	shared	PBS	PBS	ctrl002	TCR-IL15-pulse	20632	Geometric Mectrl002 (CD127)	Tcon	1
24	shared	PBS	PBS	ctrl002	TCR-IL7-cont	20632	Geometric Mectrl002 (CD127)	Tcon	1
24	shared	PBS	PBS	ctrl002	IL15-pulse	20632	Geometric Mectrl002 (CD127)	Tcon	1
24	shared	PBS	PBS	ctrl002	TCR-IL15-cont	20632	Geometric Mectrl002 (CD127)	Tcon	1
24	shared	PBS	PBS	ctrl002	TCR-IL2-sim	20632	Geometric Mectrl002 (CD127)	Tcon	1
24	shared	PBS	PBS	ctrl002	TCR-pulse	20632	Geometric Mectrl002 (CD127)	Tcon	1
24	shared	PBS	PBS	ctrl002	TCR-IL7-sim	20632	Geometric Mectrl002 (CD127)	Tcon	1
24	shared	PBS	PBS	ctrl002	TCR-IL15-sim	20632	Geometric Mectrl002 (CD127)	Tcon	1
24	shared	PBS	PBS	ctrl002	TCR-IL2-pulse	19434	Geometric Mectrl002 (CD127)	Tcon	1
24	shared	PBS	PBS	ctrl002	TCR-cont	19434	Geometric Mectrl002 (CD127)	Tcon	1
24	shared	PBS	PBS	ctrl002	TCR-IL15-pulse	19434	Geometric Mectrl002 (CD127)	Tcon	1
24	shared	PBS	PBS	ctrl002	IL7-cont	19434	Geometric Mectrl002 (CD127)	Tcon	1
24	shared	PBS	PBS	ctrl002	IL2-cont	19434	Geometric Mectrl002 (CD127)	Tcon	1
24	shared	PBS	PBS	ctrl002	TCR-IL2-cont	19434	Geometric Mectrl002 (CD127)	Tcon	1
24	shared	PBS	PBS	ctrl002	IL7-pulse	19434	Geometric Mectrl002 (CD127)	Tcon	1
24	shared	PBS	PBS	ctrl002	IL2-pulse	19434	Geometric Mectrl002 (CD127)	Tcon	1
24	shared	PBS	PBS	ctrl002	TCR-IL7-cont	19434	Geometric Mectrl002 (CD127)	Tcon	1
24	shared	PBS	PBS	ctrl002	IL15-cont	19434	Geometric Mectrl002 (CD127)	Tcon	1
24	shared	PBS	PBS	ctrl002	IL15-pulse	19434	Geometric Mectrl002 (CD127)	Tcon	1
24	shared	PBS	PBS	ctrl002	TCR-IL7-pulse	19434	Geometric Mectrl002 (CD127)	Tcon	1
24	shared	PBS	PBS	ctrl002	TCR-IL15-cont	19434	Geometric Mectrl002 (CD127)	Tcon	1
24	shared	PBS	PBS	ctrl002	TCR-IL2-sim	19434	Geometric Mectrl002 (CD127)	Tcon	1
24	shared	PBS	PBS	ctrl002	TCR-pulse	19434	Geometric Mectrl002 (CD127)	Tcon	1
24	shared	PBS	PBS	ctrl002	TCR-IL15-sim	19434	Geometric Mectrl002 (CD127)	Tcon	1
24	shared	PBS	PBS	ctrl002	TCR-IL7-sim	19434	Geometric Mectrl002 (CD127)	Tcon	1
24	shared	PBS	PBS	ctrl002	TCR-IL2-pulse	17195	Geometric Mectrl002 (CD127)	Tcon	1
24	shared	PBS	PBS	ctrl002	IL7-pulse	17195	Geometric Mectrl002 (CD127)	Tcon	1
24	shared	PBS	PBS	ctrl002	IL2-pulse	17195	Geometric Mectrl002 (CD127)	Tcon	1
24	shared	PBS	PBS	ctrl002	IL2-cont	17195	Geometric Mectrl002 (CD127)	Tcon	1
24	shared	PBS	PBS	ctrl002	TCR-IL7-pulse	17195	Geometric Mectrl002 (CD127)	Tcon	1
24	shared	PBS	PBS	ctrl002	IL15-cont	17195	Geometric Mectrl002 (CD127)	Tcon	1
24	shared	PBS	PBS	ctrl002	TCR-IL7-cont	17195	Geometric Mectrl002 (CD127)	Tcon	1
24	shared	PBS	PBS	ctrl002	IL7-cont	17195	Geometric Mectrl002 (CD127)	Tcon	1
24	shared	PBS	PBS	ctrl002	TCR-pulse	17195	Geometric Mectrl002 (CD127)	Tcon	1
24	shared	PBS	PBS	ctrl002	TCR-IL2-sim	17195	Geometric Mectrl002 (CD127)	Tcon	1
24	shared	PBS	PBS	ctrl002	IL15-pulse	17195	Geometric Mectrl002 (CD127)	Tcon	1
24	shared	PBS	PBS	ctrl002	TCR-IL15-pulse	17195	Geometric Mectrl002 (CD127)	Tcon	1
24	shared	PBS	PBS	ctrl002	TCR-cont	17195	Geometric Mectrl002 (CD127)	Tcon	1
24	shared	PBS	PBS	ctrl002	TCR-IL15-sim	17195	Geometric Mectrl002 (CD127)	Tcon	1
24	shared	PBS	PBS	ctrl002	TCR-IL7-sim	17195	Geometric Mectrl002 (CD127)	Tcon	1
24	shared	PBS	PBS	ctrl002	TCR-IL2-cont	17195	Geometric Mectrl002 (CD127)	Tcon	1
24	shared	PBS	PBS	ctrl002	TCR-IL15-cont	17195	Geometric Mectrl002 (CD127)	Tcon	1
24	shared	PBS	IL2	ctrl001	IL2-pulse	6083	Geometric Mectrl002 (CD127)	Tcon	0.369226
24	shared	PBS	IL2	ctrl001	IL2-cont	6083	Geometric Mectrl002 (CD127)	Tcon	0.369226
24	shared	PBS	IL2	ctrl002	IL2-cont	6206	Geometric Mectrl002 (CD127)	Tcon	0.300795
24	shared	PBS	IL2	ctrl002	IL2-pulse	6206	Geometric Mectrl002 (CD127)	Tcon	0.300795
24	shared	PBS	IL2	ctrl002	IL2-cont	6631	Geometric Mectrl002 (CD127)	Tcon	0.341206
24	shared	PBS	IL2	ctrl002	IL2-pulse	6631	Geometric Mectrl002 (CD127)	Tcon	0.341206
24	shared	PBS	IL2	ctrl002	IL2-cont	7471	Geometric Mectrl002 (CD127)	Tcon	0.434487
24	shared	PBS	IL2	ctrl002	IL2-pulse	7471	Geometric Mectrl002 (CD127)	Tcon	0.434487
24	shared	PBS	IL7	ctrl001	IL7-cont	488	Geometric Mectrl002 (CD127)	Tcon	0.0296206
24	shared	PBS	IL7	ctrl001	IL7-pulse	488	Geometric Mectrl002 (CD127)	Tcon	0.0296206
24	shared	PBS	IL7	ctrl002	IL7-cont	440	Geometric Mectrl002 (CD127)	Tcon	0.0213261
24	shared	PBS	IL7	ctrl002	IL7-pulse	440	Geometric Mectrl002 (CD127)	Tcon	0.0213261
24	shared	PBS	IL7	ctrl002	IL7-pulse	345	Geometric Mectrl002 (CD127)	Tcon	0.0177524
24	shared	PBS	IL7	ctrl002	IL7-cont	345	Geometric Mectrl002 (CD127)	Tcon	0.0177524
24	shared	PBS	IL7	ctrl002	IL7-cont	398	Geometric Mectrl002 (CD127)	Tcon	0.0231463
24	shared	PBS	IL7	ctrl002	IL7-pulse	398	Geometric Mectrl002 (CD127)	Tcon	0.0231463
24	shared	PBS	IL15	ctrl001	IL15-pulse	7015	Geometric Mectrl002 (CD127)	Tcon	0.425797
24	shared	PBS	IL15	ctrl001	IL15-cont	7015	Geometric Mectrl002 (CD127)	Tcon	0.425797
24	shared	PBS	IL15	ctrl002	IL15-pulse	7024	Geometric Mectrl002 (CD127)	Tcon	0.340442
24	shared	PBS	IL15	ctrl002	IL15-cont	7024	Geometric Mectrl002 (CD127)	Tcon	0.340442
24	shared	PBS	IL15	ctrl002	IL15-pulse	6834	Geometric Mectrl002 (CD127)	Tcon	0.351652
24	shared	PBS	IL15	ctrl002	IL15-cont	6834	Geometric Mectrl002 (CD127)	Tcon	0.351652
24	shared	PBS	IL15	ctrl002	IL15-pulse	9369	Geometric Mectrl002 (CD127)	Tcon	0.544868
24	shared	PBS	IL15	ctrl002	IL15-cont	9369	Geometric Mectrl002 (CD127)	Tcon	0.544868
24	shared	withTCR	PBS	ctrl001	TCR-pulse	3756	Geometric Mectrl002 (CD127)	Tcon	0.227982
24	shared	withTCR	PBS	ctrl001	TCR-IL7-cont	3756	Geometric Mectrl002 (CD127)	Tcon	0.227982
24	shared	withTCR	PBS	ctrl001	TCR-IL7-pulse	3756	Geometric Mectrl002 (CD127)	Tcon	0.227982
24	shared	withTCR	PBS	ctrl001	TCR-IL2-cont	3756	Geometric Mectrl002 (CD127)	Tcon	0.227982
24	shared	withTCR	PBS	ctrl001	TCR-IL15-cont	3756	Geometric Mectrl002 (CD127)	Tcon	0.227982
24	shared	withTCR	PBS	ctrl001	TCR-cont	3756	Geometric Mectrl002 (CD127)	Tcon	0.227982
24	shared	withTCR	PBS	ctrl001	TCR-IL2-pulse	3756	Geometric Mectrl002 (CD127)	Tcon	0.227982
24	shared	withTCR	PBS	ctrl001	TCR-IL15-pulse	3756	Geometric Mectrl002 (CD127)	Tcon	0.227982
24	shared	withTCR	PBS	ctrl002	TCR-cont	7328	Geometric Mectrl002 (CD127)	Tcon	0.355176
24	shared	withTCR	PBS	ctrl002	TCR-IL7-cont	7328	Geometric Mectrl002 (CD127)	Tcon	0.355176
24	shared	withTCR	PBS	ctrl002	TCR-IL7-pulse	7328	Geometric Mectrl002 (CD127)	Tcon	0.355176
24	shared	withTCR	PBS	ctrl002	TCR-IL2-cont	7328	Geometric Mectrl002 (CD127)	Tcon	0.355176
24	shared	withTCR	PBS	ctrl002	TCR-IL15-cont	7328	Geometric Mectrl002 (CD127)	Tcon	0.355176
24	shared	withTCR	PBS	ctrl002	TCR-IL2-pulse	7328	Geometric Mectrl002 (CD127)	Tcon	0.355176
24	shared	withTCR	PBS	ctrl002	TCR-IL15-pulse	7328	Geometric Mectrl002 (CD127)	Tcon	0.355176
24	shared	withTCR	PBS	ctrl002	TCR-pulse	7328	Geometric Mectrl002 (CD127)	Tcon	0.355176
24	shared	withTCR	PBS	ctrl002	TCR-IL7-cont	5693	Geometric Mectrl002 (CD127)	Tcon	0.29294
24	shared	withTCR	PBS	ctrl002	TCR-IL15-cont	5693	Geometric Mectrl002 (CD127)	Tcon	0.29294
24	shared	withTCR	PBS	ctrl002	TCR-IL2-pulse	5693	Geometric Mectrl002 (CD127)	Tcon	0.29294
24	shared	withTCR	PBS	ctrl002	TCR-IL15-pulse	5693	Geometric Mectrl002 (CD127)	Tcon	0.29294
24	shared	withTCR	PBS	ctrl002	TCR-cont	5693	Geometric Mectrl002 (CD127)	Tcon	0.29294
24	shared	withTCR	PBS	ctrl002	TCR-pulse	5693	Geometric Mectrl002 (CD127)	Tcon	0.29294
24	shared	withTCR	PBS	ctrl002	TCR-IL7-pulse	5693	Geometric Mectrl002 (CD127)	Tcon	0.29294
24	shared	withTCR	PBS	ctrl002	TCR-IL2-cont	5693	Geometric Mectrl002 (CD127)	Tcon	0.29294
24	shared	withTCR	PBS	ctrl002	TCR-IL7-cont	5208	Geometric Mectrl002 (CD127)	Tcon	0.302879
24	shared	withTCR	PBS	ctrl002	TCR-IL15-cont	5208	Geometric Mectrl002 (CD127)	Tcon	0.302879
24	shared	withTCR	PBS	ctrl002	TCR-IL2-cont	5208	Geometric Mectrl002 (CD127)	Tcon	0.302879
24	shared	withTCR	PBS	ctrl002	TCR-cont	5208	Geometric Mectrl002 (CD127)	Tcon	0.302879
24	shared	withTCR	PBS	ctrl002	TCR-IL15-pulse	5208	Geometric Mectrl002 (CD127)	Tcon	0.302879
24	shared	withTCR	PBS	ctrl002	TCR-IL7-pulse	5208	Geometric Mectrl002 (CD127)	Tcon	0.302879
24	shared	withTCR	PBS	ctrl002	TCR-pulse	5208	Geometric Mectrl002 (CD127)	Tcon	0.302879
24	shared	withTCR	PBS	ctrl002	TCR-IL2-pulse	5208	Geometric Mectrl002 (CD127)	Tcon	0.302879
24	shared	withTCR	IL2	ctrl001	TCR-IL2-sim	2642	Geometric Mectrl002 (CD127)	Tcon	0.160364
24	shared	withTCR	IL2	ctrl002	TCR-IL2-sim	3672	Geometric Mectrl002 (CD127)	Tcon	0.177976
24	shared	withTCR	IL2	ctrl002	TCR-IL2-sim	3830	Geometric Mectrl002 (CD127)	Tcon	0.197077
24	shared	withTCR	IL2	ctrl002	TCR-IL2-sim	3057	Geometric Mectrl002 (CD127)	Tcon	0.177784
24	shared	withTCR	IL7	ctrl001	TCR-IL7-sim	508	Geometric Mectrl002 (CD127)	Tcon	0.0308346
24	shared	withTCR	IL7	ctrl002	TCR-IL7-sim	477	Geometric Mectrl002 (CD127)	Tcon	0.0231194
24	shared	withTCR	IL7	ctrl002	TCR-IL7-sim	493	Geometric Mectrl002 (CD127)	Tcon	0.0253679
24	shared	withTCR	IL7	ctrl002	TCR-IL7-sim	422	Geometric Mectrl002 (CD127)	Tcon	0.024542
24	shared	withTCR	IL15	ctrl001	TCR-IL15-sim	2718	Geometric Mectrl002 (CD127)	Tcon	0.164977
24	shared	withTCR	IL15	ctrl002	TCR-IL15-sim	3809	Geometric Mectrl002 (CD127)	Tcon	0.184616
24	shared	withTCR	IL15	ctrl002	TCR-IL15-sim	3863	Geometric Mectrl002 (CD127)	Tcon	0.198775
24	shared	withTCR	IL15	ctrl002	TCR-IL15-sim	3150	Geometric Mectrl002 (CD127)	Tcon	0.183193
48	shared	PBS	PBS	ctrl001	TCR-pulse	13294	Geometric Mectrl002 (CD127)	Tcon	1
48	shared	PBS	PBS	ctrl001	TCR-IL7-cont	13294	Geometric Mectrl002 (CD127)	Tcon	1
48	shared	PBS	PBS	ctrl001	TCR-IL7-sim	13294	Geometric Mectrl002 (CD127)	Tcon	1
48	shared	PBS	PBS	ctrl001	TCR-IL15-cont	13294	Geometric Mectrl002 (CD127)	Tcon	1
48	shared	PBS	PBS	ctrl001	TCR-IL15-sim	13294	Geometric Mectrl002 (CD127)	Tcon	1
48	shared	PBS	PBS	ctrl001	IL7-pulse	13294	Geometric Mectrl002 (CD127)	Tcon	1
48	shared	PBS	PBS	ctrl001	IL7-cont	13294	Geometric Mectrl002 (CD127)	Tcon	1
48	shared	PBS	PBS	ctrl001	TCR-cont	13294	Geometric Mectrl002 (CD127)	Tcon	1
48	shared	PBS	PBS	ctrl001	TCR-IL2-pulse	13294	Geometric Mectrl002 (CD127)	Tcon	1
48	shared	PBS	PBS	ctrl001	TCR-IL2-cont	13294	Geometric Mectrl002 (CD127)	Tcon	1
48	shared	PBS	PBS	ctrl001	IL2-pulse	13294	Geometric Mectrl002 (CD127)	Tcon	1
48	shared	PBS	PBS	ctrl001	IL2-cont	13294	Geometric Mectrl002 (CD127)	Tcon	1
48	shared	PBS	PBS	ctrl001	TCR-IL7-pulse	13294	Geometric Mectrl002 (CD127)	Tcon	1
48	shared	PBS	PBS	ctrl001	IL15-pulse	13294	Geometric Mectrl002 (CD127)	Tcon	1
48	shared	PBS	PBS	ctrl001	IL15-cont	13294	Geometric Mectrl002 (CD127)	Tcon	1
48	shared	PBS	PBS	ctrl001	TCR-IL15-pulse	13294	Geometric Mectrl002 (CD127)	Tcon	1
48	shared	PBS	PBS	ctrl001	TCR-IL2-sim	13294	Geometric Mectrl002 (CD127)	Tcon	1
48	shared	PBS	PBS	ctrl002	TCR-IL2-pulse	25708	Geometric Mectrl002 (CD127)	Tcon	1
48	shared	PBS	PBS	ctrl002	TCR-IL7-pulse	25708	Geometric Mectrl002 (CD127)	Tcon	1
48	shared	PBS	PBS	ctrl002	TCR-IL7-sim	25708	Geometric Mectrl002 (CD127)	Tcon	1
48	shared	PBS	PBS	ctrl002	TCR-cont	25708	Geometric Mectrl002 (CD127)	Tcon	1
48	shared	PBS	PBS	ctrl002	TCR-IL15-pulse	25708	Geometric Mectrl002 (CD127)	Tcon	1
48	shared	PBS	PBS	ctrl002	TCR-pulse	25708	Geometric Mectrl002 (CD127)	Tcon	1
48	shared	PBS	PBS	ctrl002	TCR-IL7-cont	25708	Geometric Mectrl002 (CD127)	Tcon	1
48	shared	PBS	PBS	ctrl002	TCR-IL2-sim	25708	Geometric Mectrl002 (CD127)	Tcon	1
48	shared	PBS	PBS	ctrl002	IL2-cont	25708	Geometric Mectrl002 (CD127)	Tcon	1
48	shared	PBS	PBS	ctrl002	IL2-pulse	25708	Geometric Mectrl002 (CD127)	Tcon	1
48	shared	PBS	PBS	ctrl002	TCR-IL15-cont	25708	Geometric Mectrl002 (CD127)	Tcon	1
48	shared	PBS	PBS	ctrl002	TCR-IL15-sim	25708	Geometric Mectrl002 (CD127)	Tcon	1
48	shared	PBS	PBS	ctrl002	IL7-cont	25708	Geometric Mectrl002 (CD127)	Tcon	1
48	shared	PBS	PBS	ctrl002	IL7-pulse	25708	Geometric Mectrl002 (CD127)	Tcon	1
48	shared	PBS	PBS	ctrl002	IL15-cont	25708	Geometric Mectrl002 (CD127)	Tcon	1
48	shared	PBS	PBS	ctrl002	IL15-pulse	25708	Geometric Mectrl002 (CD127)	Tcon	1
48	shared	PBS	PBS	ctrl002	TCR-IL2-cont	25708	Geometric Mectrl002 (CD127)	Tcon	1
48	shared	PBS	PBS	ctrl002	TCR-IL7-sim	25133	Geometric Mectrl002 (CD127)	Tcon	1
48	shared	PBS	PBS	ctrl002	TCR-IL7-cont	25133	Geometric Mectrl002 (CD127)	Tcon	1
48	shared	PBS	PBS	ctrl002	TCR-IL15-pulse	25133	Geometric Mectrl002 (CD127)	Tcon	1
48	shared	PBS	PBS	ctrl002	TCR-pulse	25133	Geometric Mectrl002 (CD127)	Tcon	1
48	shared	PBS	PBS	ctrl002	IL2-cont	25133	Geometric Mectrl002 (CD127)	Tcon	1
48	shared	PBS	PBS	ctrl002	IL2-pulse	25133	Geometric Mectrl002 (CD127)	Tcon	1
48	shared	PBS	PBS	ctrl002	TCR-IL2-pulse	25133	Geometric Mectrl002 (CD127)	Tcon	1
48	shared	PBS	PBS	ctrl002	IL7-cont	25133	Geometric Mectrl002 (CD127)	Tcon	1
48	shared	PBS	PBS	ctrl002	IL7-pulse	25133	Geometric Mectrl002 (CD127)	Tcon	1
48	shared	PBS	PBS	ctrl002	TCR-IL7-pulse	25133	Geometric Mectrl002 (CD127)	Tcon	1
48	shared	PBS	PBS	ctrl002	TCR-cont	25133	Geometric Mectrl002 (CD127)	Tcon	1
48	shared	PBS	PBS	ctrl002	IL15-cont	25133	Geometric Mectrl002 (CD127)	Tcon	1
48	shared	PBS	PBS	ctrl002	IL15-pulse	25133	Geometric Mectrl002 (CD127)	Tcon	1
48	shared	PBS	PBS	ctrl002	TCR-IL2-sim	25133	Geometric Mectrl002 (CD127)	Tcon	1
48	shared	PBS	PBS	ctrl002	TCR-IL2-cont	25133	Geometric Mectrl002 (CD127)	Tcon	1
48	shared	PBS	PBS	ctrl002	TCR-IL15-sim	25133	Geometric Mectrl002 (CD127)	Tcon	1
48	shared	PBS	PBS	ctrl002	TCR-IL15-cont	25133	Geometric Mectrl002 (CD127)	Tcon	1
48	shared	PBS	PBS	ctrl002	TCR-IL2-pulse	23154	Geometric Mectrl002 (CD127)	Tcon	1
48	shared	PBS	PBS	ctrl002	TCR-IL7-pulse	23154	Geometric Mectrl002 (CD127)	Tcon	1
48	shared	PBS	PBS	ctrl002	TCR-IL15-pulse	23154	Geometric Mectrl002 (CD127)	Tcon	1
48	shared	PBS	PBS	ctrl002	TCR-pulse	23154	Geometric Mectrl002 (CD127)	Tcon	1
48	shared	PBS	PBS	ctrl002	IL2-pulse	23154	Geometric Mectrl002 (CD127)	Tcon	1
48	shared	PBS	PBS	ctrl002	IL2-cont	23154	Geometric Mectrl002 (CD127)	Tcon	1
48	shared	PBS	PBS	ctrl002	IL7-pulse	23154	Geometric Mectrl002 (CD127)	Tcon	1
48	shared	PBS	PBS	ctrl002	IL7-cont	23154	Geometric Mectrl002 (CD127)	Tcon	1
48	shared	PBS	PBS	ctrl002	TCR-IL7-cont	23154	Geometric Mectrl002 (CD127)	Tcon	1
48	shared	PBS	PBS	ctrl002	TCR-cont	23154	Geometric Mectrl002 (CD127)	Tcon	1
48	shared	PBS	PBS	ctrl002	IL15-pulse	23154	Geometric Mectrl002 (CD127)	Tcon	1
48	shared	PBS	PBS	ctrl002	IL15-cont	23154	Geometric Mectrl002 (CD127)	Tcon	1
48	shared	PBS	PBS	ctrl002	TCR-IL2-sim	23154	Geometric Mectrl002 (CD127)	Tcon	1
48	shared	PBS	PBS	ctrl002	TCR-IL2-cont	23154	Geometric Mectrl002 (CD127)	Tcon	1
48	shared	PBS	PBS	ctrl002	TCR-IL15-sim	23154	Geometric Mectrl002 (CD127)	Tcon	1
48	shared	PBS	PBS	ctrl002	TCR-IL7-sim	23154	Geometric Mectrl002 (CD127)	Tcon	1
48	shared	PBS	PBS	ctrl002	TCR-IL15-cont	23154	Geometric Mectrl002 (CD127)	Tcon	1
48	shared	PBS	IL2	ctrl001	IL2-cont	6570	Geometric Mectrl002 (CD127)	Tcon	0.494208
48	shared	PBS	IL2	ctrl001	IL2-pulse	6570	Geometric Mectrl002 (CD127)	Tcon	0.494208
48	shared	PBS	IL2	ctrl002	IL2-cont	7471	Geometric Mectrl002 (CD127)	Tcon	0.29061
48	shared	PBS	IL2	ctrl002	IL2-pulse	7471	Geometric Mectrl002 (CD127)	Tcon	0.29061
48	shared	PBS	IL2	ctrl002	IL2-cont	6586	Geometric Mectrl002 (CD127)	Tcon	0.262046
48	shared	PBS	IL2	ctrl002	IL2-pulse	6586	Geometric Mectrl002 (CD127)	Tcon	0.262046
48	shared	PBS	IL2	ctrl002	IL2-cont	7684	Geometric Mectrl002 (CD127)	Tcon	0.331865
48	shared	PBS	IL2	ctrl002	IL2-pulse	7684	Geometric Mectrl002 (CD127)	Tcon	0.331865
48	shared	PBS	IL7	ctrl001	IL7-cont	447	Geometric Mectrl002 (CD127)	Tcon	0.0336242
48	shared	PBS	IL7	ctrl001	IL7-pulse	447	Geometric Mectrl002 (CD127)	Tcon	0.0336242
48	shared	PBS	IL7	ctrl002	IL7-cont	486	Geometric Mectrl002 (CD127)	Tcon	0.0189046
48	shared	PBS	IL7	ctrl002	IL7-pulse	486	Geometric Mectrl002 (CD127)	Tcon	0.0189046
48	shared	PBS	IL7	ctrl002	IL7-cont	205	Geometric Mectrl002 (CD127)	Tcon	0.00815661
48	shared	PBS	IL7	ctrl002	IL7-pulse	205	Geometric Mectrl002 (CD127)	Tcon	0.00815661
48	shared	PBS	IL7	ctrl002	IL7-cont	259	Geometric Mectrl002 (CD127)	Tcon	0.011186
48	shared	PBS	IL7	ctrl002	IL7-pulse	259	Geometric Mectrl002 (CD127)	Tcon	0.011186
48	shared	PBS	IL15	ctrl001	IL15-cont	7814	Geometric Mectrl002 (CD127)	Tcon	0.587784
48	shared	PBS	IL15	ctrl001	IL15-pulse	7814	Geometric Mectrl002 (CD127)	Tcon	0.587784
48	shared	PBS	IL15	ctrl002	IL15-cont	7465	Geometric Mectrl002 (CD127)	Tcon	0.290377
48	shared	PBS	IL15	ctrl002	IL15-pulse	7465	Geometric Mectrl002 (CD127)	Tcon	0.290377
48	shared	PBS	IL15	ctrl002	IL15-cont	7304	Geometric Mectrl002 (CD127)	Tcon	0.290614
48	shared	PBS	IL15	ctrl002	IL15-pulse	7304	Geometric Mectrl002 (CD127)	Tcon	0.290614
48	shared	PBS	IL15	ctrl002	IL15-cont	8116	Geometric Mectrl002 (CD127)	Tcon	0.350523
48	shared	PBS	IL15	ctrl002	IL15-pulse	8116	Geometric Mectrl002 (CD127)	Tcon	0.350523
48	shared	withTCR	PBS	ctrl001	TCR-cont	7227	Geometric Mectrl002 (CD127)	Tcon	0.543629
48	shared	withTCR	PBS	ctrl001	TCR-IL7-cont	7227	Geometric Mectrl002 (CD127)	Tcon	0.543629
48	shared	withTCR	PBS	ctrl001	TCR-IL15-cont	7227	Geometric Mectrl002 (CD127)	Tcon	0.543629
48	shared	withTCR	PBS	ctrl001	TCR-pulse	7227	Geometric Mectrl002 (CD127)	Tcon	0.543629
48	shared	withTCR	PBS	ctrl001	TCR-IL2-cont	7227	Geometric Mectrl002 (CD127)	Tcon	0.543629
48	shared	withTCR	PBS	ctrl001	TCR-IL7-pulse	7227	Geometric Mectrl002 (CD127)	Tcon	0.543629
48	shared	withTCR	PBS	ctrl001	TCR-IL15-pulse	7227	Geometric Mectrl002 (CD127)	Tcon	0.543629
48	shared	withTCR	PBS	ctrl001	TCR-IL2-pulse	7227	Geometric Mectrl002 (CD127)	Tcon	0.543629
48	shared	withTCR	PBS	ctrl002	TCR-IL15-cont	13174	Geometric Mectrl002 (CD127)	Tcon	0.512447
48	shared	withTCR	PBS	ctrl002	TCR-cont	13174	Geometric Mectrl002 (CD127)	Tcon	0.512447
48	shared	withTCR	PBS	ctrl002	TCR-pulse	13174	Geometric Mectrl002 (CD127)	Tcon	0.512447
48	shared	withTCR	PBS	ctrl002	TCR-IL7-pulse	13174	Geometric Mectrl002 (CD127)	Tcon	0.512447
48	shared	withTCR	PBS	ctrl002	TCR-IL2-cont	13174	Geometric Mectrl002 (CD127)	Tcon	0.512447
48	shared	withTCR	PBS	ctrl002	TCR-IL2-pulse	13174	Geometric Mectrl002 (CD127)	Tcon	0.512447
48	shared	withTCR	PBS	ctrl002	TCR-IL7-cont	13174	Geometric Mectrl002 (CD127)	Tcon	0.512447
48	shared	withTCR	PBS	ctrl002	TCR-IL15-pulse	13174	Geometric Mectrl002 (CD127)	Tcon	0.512447
48	shared	withTCR	PBS	ctrl002	TCR-cont	8070	Geometric Mectrl002 (CD127)	Tcon	0.321092
48	shared	withTCR	PBS	ctrl002	TCR-IL7-cont	8070	Geometric Mectrl002 (CD127)	Tcon	0.321092
48	shared	withTCR	PBS	ctrl002	TCR-IL7-pulse	8070	Geometric Mectrl002 (CD127)	Tcon	0.321092
48	shared	withTCR	PBS	ctrl002	TCR-IL15-cont	8070	Geometric Mectrl002 (CD127)	Tcon	0.321092
48	shared	withTCR	PBS	ctrl002	TCR-IL2-pulse	8070	Geometric Mectrl002 (CD127)	Tcon	0.321092
48	shared	withTCR	PBS	ctrl002	TCR-IL15-pulse	8070	Geometric Mectrl002 (CD127)	Tcon	0.321092
48	shared	withTCR	PBS	ctrl002	TCR-pulse	8070	Geometric Mectrl002 (CD127)	Tcon	0.321092
48	shared	withTCR	PBS	ctrl002	TCR-IL2-cont	8070	Geometric Mectrl002 (CD127)	Tcon	0.321092
48	shared	withTCR	PBS	ctrl002	TCR-IL7-cont	7954	Geometric Mectrl002 (CD127)	Tcon	0.343526
48	shared	withTCR	PBS	ctrl002	TCR-IL7-pulse	7954	Geometric Mectrl002 (CD127)	Tcon	0.343526
48	shared	withTCR	PBS	ctrl002	TCR-cont	7954	Geometric Mectrl002 (CD127)	Tcon	0.343526
48	shared	withTCR	PBS	ctrl002	TCR-pulse	7954	Geometric Mectrl002 (CD127)	Tcon	0.343526
48	shared	withTCR	PBS	ctrl002	TCR-IL2-pulse	7954	Geometric Mectrl002 (CD127)	Tcon	0.343526
48	shared	withTCR	PBS	ctrl002	TCR-IL15-cont	7954	Geometric Mectrl002 (CD127)	Tcon	0.343526
48	shared	withTCR	PBS	ctrl002	TCR-IL2-cont	7954	Geometric Mectrl002 (CD127)	Tcon	0.343526
48	shared	withTCR	PBS	ctrl002	TCR-IL15-pulse	7954	Geometric Mectrl002 (CD127)	Tcon	0.343526
48	shared	withTCR	IL2	ctrl001	TCR-IL2-sim	3994	Geometric Mectrl002 (CD127)	Tcon	0.300436
48	shared	withTCR	IL2	ctrl002	TCR-IL2-sim	4594	Geometric Mectrl002 (CD127)	Tcon	0.178699
48	shared	withTCR	IL2	ctrl002	TCR-IL2-sim	4166	Geometric Mectrl002 (CD127)	Tcon	0.165758
48	shared	withTCR	IL2	ctrl002	TCR-IL2-sim	4022	Geometric Mectrl002 (CD127)	Tcon	0.173706
48	shared	withTCR	IL7	ctrl001	TCR-IL7-sim	441	Geometric Mectrl002 (CD127)	Tcon	0.0331729
48	shared	withTCR	IL7	ctrl002	TCR-IL7-sim	505	Geometric Mectrl002 (CD127)	Tcon	0.0196437
48	shared	withTCR	IL7	ctrl002	TCR-IL7-sim	387	Geometric Mectrl002 (CD127)	Tcon	0.0153981
48	shared	withTCR	IL7	ctrl002	TCR-IL7-sim	334	Geometric Mectrl002 (CD127)	Tcon	0.0144252
48	shared	withTCR	IL15	ctrl001	TCR-IL15-sim	3721	Geometric Mectrl002 (CD127)	Tcon	0.279901
48	shared	withTCR	IL15	ctrl002	TCR-IL15-sim	6005	Geometric Mectrl002 (CD127)	Tcon	0.233585
48	shared	withTCR	IL15	ctrl002	TCR-IL15-sim	4292	Geometric Mectrl002 (CD127)	Tcon	0.170771
48	shared	withTCR	IL15	ctrl002	TCR-IL15-sim	4043	Geometric Mectrl002 (CD127)	Tcon	0.174613
72	shared	PBS	PBS	ctrl001	TCR-IL15-pulse	12674	Geometric Mectrl002 (CD127)	Tcon	1
72	shared	PBS	PBS	ctrl001	TCR-cont	12674	Geometric Mectrl002 (CD127)	Tcon	1
72	shared	PBS	PBS	ctrl001	IL15-pulse	12674	Geometric Mectrl002 (CD127)	Tcon	1
72	shared	PBS	PBS	ctrl001	IL7-cont	12674	Geometric Mectrl002 (CD127)	Tcon	1
72	shared	PBS	PBS	ctrl001	TCR-IL2-cont	12674	Geometric Mectrl002 (CD127)	Tcon	1
72	shared	PBS	PBS	ctrl001	IL2-cont	12674	Geometric Mectrl002 (CD127)	Tcon	1
72	shared	PBS	PBS	ctrl001	TCR-IL2-pulse	12674	Geometric Mectrl002 (CD127)	Tcon	1
72	shared	PBS	PBS	ctrl001	TCR-IL15-cont	12674	Geometric Mectrl002 (CD127)	Tcon	1
72	shared	PBS	PBS	ctrl001	IL15-cont	12674	Geometric Mectrl002 (CD127)	Tcon	1
72	shared	PBS	PBS	ctrl001	IL2-pulse	12674	Geometric Mectrl002 (CD127)	Tcon	1
72	shared	PBS	PBS	ctrl001	TCR-pulse	12674	Geometric Mectrl002 (CD127)	Tcon	1
72	shared	PBS	PBS	ctrl001	TCR-IL7-pulse	12674	Geometric Mectrl002 (CD127)	Tcon	1
72	shared	PBS	PBS	ctrl001	TCR-IL7-cont	12674	Geometric Mectrl002 (CD127)	Tcon	1
72	shared	PBS	PBS	ctrl001	IL7-pulse	12674	Geometric Mectrl002 (CD127)	Tcon	1
72	shared	PBS	PBS	ctrl002	IL15-pulse	15761	Geometric Mectrl002 (CD127)	Tcon	1
72	shared	PBS	PBS	ctrl002	TCR-IL15-pulse	15761	Geometric Mectrl002 (CD127)	Tcon	1
72	shared	PBS	PBS	ctrl002	TCR-cont	15761	Geometric Mectrl002 (CD127)	Tcon	1
72	shared	PBS	PBS	ctrl002	TCR-pulse	15761	Geometric Mectrl002 (CD127)	Tcon	1
72	shared	PBS	PBS	ctrl002	IL2-cont	15761	Geometric Mectrl002 (CD127)	Tcon	1
72	shared	PBS	PBS	ctrl002	IL15-cont	15761	Geometric Mectrl002 (CD127)	Tcon	1
72	shared	PBS	PBS	ctrl002	IL2-pulse	15761	Geometric Mectrl002 (CD127)	Tcon	1
72	shared	PBS	PBS	ctrl002	IL7-cont	15761	Geometric Mectrl002 (CD127)	Tcon	1
72	shared	PBS	PBS	ctrl002	TCR-IL2-cont	15761	Geometric Mectrl002 (CD127)	Tcon	1
72	shared	PBS	PBS	ctrl002	TCR-IL2-pulse	15761	Geometric Mectrl002 (CD127)	Tcon	1
72	shared	PBS	PBS	ctrl002	TCR-IL15-cont	15761	Geometric Mectrl002 (CD127)	Tcon	1
72	shared	PBS	PBS	ctrl002	TCR-IL7-cont	15761	Geometric Mectrl002 (CD127)	Tcon	1
72	shared	PBS	PBS	ctrl002	TCR-IL7-pulse	15761	Geometric Mectrl002 (CD127)	Tcon	1
72	shared	PBS	PBS	ctrl002	IL7-pulse	15761	Geometric Mectrl002 (CD127)	Tcon	1
72	shared	PBS	PBS	ctrl002	TCR-IL15-cont	16917	Geometric Mectrl002 (CD127)	Tcon	1
72	shared	PBS	PBS	ctrl002	TCR-IL15-pulse	16917	Geometric Mectrl002 (CD127)	Tcon	1
72	shared	PBS	PBS	ctrl002	TCR-IL2-pulse	16917	Geometric Mectrl002 (CD127)	Tcon	1
72	shared	PBS	PBS	ctrl002	IL15-cont	16917	Geometric Mectrl002 (CD127)	Tcon	1
72	shared	PBS	PBS	ctrl002	TCR-pulse	16917	Geometric Mectrl002 (CD127)	Tcon	1
72	shared	PBS	PBS	ctrl002	IL7-pulse	16917	Geometric Mectrl002 (CD127)	Tcon	1
72	shared	PBS	PBS	ctrl002	IL15-pulse	16917	Geometric Mectrl002 (CD127)	Tcon	1
72	shared	PBS	PBS	ctrl002	TCR-IL2-cont	16917	Geometric Mectrl002 (CD127)	Tcon	1
72	shared	PBS	PBS	ctrl002	IL2-pulse	16917	Geometric Mectrl002 (CD127)	Tcon	1
72	shared	PBS	PBS	ctrl002	TCR-IL7-cont	16917	Geometric Mectrl002 (CD127)	Tcon	1
72	shared	PBS	PBS	ctrl002	IL2-cont	16917	Geometric Mectrl002 (CD127)	Tcon	1
72	shared	PBS	PBS	ctrl002	TCR-IL7-pulse	16917	Geometric Mectrl002 (CD127)	Tcon	1
72	shared	PBS	PBS	ctrl002	IL7-cont	16917	Geometric Mectrl002 (CD127)	Tcon	1
72	shared	PBS	PBS	ctrl002	TCR-cont	16917	Geometric Mectrl002 (CD127)	Tcon	1
72	shared	PBS	PBS	ctrl002	IL15-cont	17201	Geometric Mectrl002 (CD127)	Tcon	1
72	shared	PBS	PBS	ctrl002	TCR-IL15-pulse	17201	Geometric Mectrl002 (CD127)	Tcon	1
72	shared	PBS	PBS	ctrl002	TCR-IL2-cont	17201	Geometric Mectrl002 (CD127)	Tcon	1
72	shared	PBS	PBS	ctrl002	TCR-pulse	17201	Geometric Mectrl002 (CD127)	Tcon	1
72	shared	PBS	PBS	ctrl002	TCR-IL7-cont	17201	Geometric Mectrl002 (CD127)	Tcon	1
72	shared	PBS	PBS	ctrl002	IL2-pulse	17201	Geometric Mectrl002 (CD127)	Tcon	1
72	shared	PBS	PBS	ctrl002	TCR-cont	17201	Geometric Mectrl002 (CD127)	Tcon	1
72	shared	PBS	PBS	ctrl002	IL15-pulse	17201	Geometric Mectrl002 (CD127)	Tcon	1
72	shared	PBS	PBS	ctrl002	IL7-pulse	17201	Geometric Mectrl002 (CD127)	Tcon	1
72	shared	PBS	PBS	ctrl002	TCR-IL15-cont	17201	Geometric Mectrl002 (CD127)	Tcon	1
72	shared	PBS	PBS	ctrl002	IL7-cont	17201	Geometric Mectrl002 (CD127)	Tcon	1
72	shared	PBS	PBS	ctrl002	IL2-cont	17201	Geometric Mectrl002 (CD127)	Tcon	1
72	shared	PBS	PBS	ctrl002	TCR-IL2-pulse	17201	Geometric Mectrl002 (CD127)	Tcon	1
72	shared	PBS	PBS	ctrl002	TCR-IL7-pulse	17201	Geometric Mectrl002 (CD127)	Tcon	1
72	shared	PBS	IL2	ctrl001	IL2-cont	5273	Geometric Mectrl002 (CD127)	Tcon	0.416049
72	shared	PBS	IL2	ctrl001	IL2-pulse	5273	Geometric Mectrl002 (CD127)	Tcon	0.416049
72	shared	PBS	IL2	ctrl002	IL2-cont	7868	Geometric Mectrl002 (CD127)	Tcon	0.499207
72	shared	PBS	IL2	ctrl002	IL2-pulse	7868	Geometric Mectrl002 (CD127)	Tcon	0.499207
72	shared	PBS	IL2	ctrl002	IL2-pulse	9072	Geometric Mectrl002 (CD127)	Tcon	0.536265
72	shared	PBS	IL2	ctrl002	IL2-cont	9072	Geometric Mectrl002 (CD127)	Tcon	0.536265
72	shared	PBS	IL2	ctrl002	IL2-cont	6532	Geometric Mectrl002 (CD127)	Tcon	0.379745
72	shared	PBS	IL2	ctrl002	IL2-pulse	6532	Geometric Mectrl002 (CD127)	Tcon	0.379745
72	shared	PBS	IL7	ctrl001	IL7-cont	326	Geometric Mectrl002 (CD127)	Tcon	0.025722
72	shared	PBS	IL7	ctrl001	IL7-pulse	326	Geometric Mectrl002 (CD127)	Tcon	0.025722
72	shared	PBS	IL7	ctrl002	IL7-cont	318	Geometric Mectrl002 (CD127)	Tcon	0.0201764
72	shared	PBS	IL7	ctrl002	IL7-pulse	318	Geometric Mectrl002 (CD127)	Tcon	0.0201764
72	shared	PBS	IL7	ctrl002	IL7-cont	171	Geometric Mectrl002 (CD127)	Tcon	0.0101082
72	shared	PBS	IL7	ctrl002	IL7-pulse	171	Geometric Mectrl002 (CD127)	Tcon	0.0101082
72	shared	PBS	IL7	ctrl002	IL7-cont	207	Geometric Mectrl002 (CD127)	Tcon	0.0120342
72	shared	PBS	IL7	ctrl002	IL7-pulse	207	Geometric Mectrl002 (CD127)	Tcon	0.0120342
72	shared	PBS	IL15	ctrl001	IL15-cont	6593	Geometric Mectrl002 (CD127)	Tcon	0.520199
72	shared	PBS	IL15	ctrl001	IL15-pulse	6593	Geometric Mectrl002 (CD127)	Tcon	0.520199
72	shared	PBS	IL15	ctrl002	IL15-pulse	6948	Geometric Mectrl002 (CD127)	Tcon	0.440835
72	shared	PBS	IL15	ctrl002	IL15-cont	6948	Geometric Mectrl002 (CD127)	Tcon	0.440835
72	shared	PBS	IL15	ctrl002	IL15-pulse	8233	Geometric Mectrl002 (CD127)	Tcon	0.48667
72	shared	PBS	IL15	ctrl002	IL15-cont	8233	Geometric Mectrl002 (CD127)	Tcon	0.48667
72	shared	PBS	IL15	ctrl002	IL15-cont	6228	Geometric Mectrl002 (CD127)	Tcon	0.362072
72	shared	PBS	IL15	ctrl002	IL15-pulse	6228	Geometric Mectrl002 (CD127)	Tcon	0.362072
72	shared	withTCR	PBS	ctrl001	TCR-cont	12146	Geometric Mectrl002 (CD127)	Tcon	0.95834
72	shared	withTCR	PBS	ctrl001	TCR-pulse	12146	Geometric Mectrl002 (CD127)	Tcon	0.95834
72	shared	withTCR	PBS	ctrl002	TCR-cont	15957	Geometric Mectrl002 (CD127)	Tcon	1.01244
72	shared	withTCR	PBS	ctrl002	TCR-pulse	15957	Geometric Mectrl002 (CD127)	Tcon	1.01244
72	shared	withTCR	PBS	ctrl002	TCR-cont	13304	Geometric Mectrl002 (CD127)	Tcon	0.786428
72	shared	withTCR	PBS	ctrl002	TCR-pulse	13304	Geometric Mectrl002 (CD127)	Tcon	0.786428
72	shared	withTCR	PBS	ctrl002	TCR-cont	11954	Geometric Mectrl002 (CD127)	Tcon	0.69496
72	shared	withTCR	PBS	ctrl002	TCR-pulse	11954	Geometric Mectrl002 (CD127)	Tcon	0.69496
72	shared	withTCR	IL2	ctrl001	TCR-IL2-pulse	6096	Geometric Mectrl002 (CD127)	Tcon	0.480985
72	shared	withTCR	IL2	ctrl001	TCR-IL2-cont	6096	Geometric Mectrl002 (CD127)	Tcon	0.480985
72	shared	withTCR	IL2	ctrl002	TCR-IL2-cont	5852	Geometric Mectrl002 (CD127)	Tcon	0.371296
72	shared	withTCR	IL2	ctrl002	TCR-IL2-pulse	5852	Geometric Mectrl002 (CD127)	Tcon	0.371296
72	shared	withTCR	IL2	ctrl002	TCR-IL2-cont	5602	Geometric Mectrl002 (CD127)	Tcon	0.331146
72	shared	withTCR	IL2	ctrl002	TCR-IL2-pulse	5602	Geometric Mectrl002 (CD127)	Tcon	0.331146
72	shared	withTCR	IL2	ctrl002	TCR-IL2-cont	6219	Geometric Mectrl002 (CD127)	Tcon	0.361549
72	shared	withTCR	IL2	ctrl002	TCR-IL2-pulse	6219	Geometric Mectrl002 (CD127)	Tcon	0.361549
72	shared	withTCR	IL7	ctrl001	TCR-IL7-cont	541	Geometric Mectrl002 (CD127)	Tcon	0.0426858
72	shared	withTCR	IL7	ctrl001	TCR-IL7-pulse	541	Geometric Mectrl002 (CD127)	Tcon	0.0426858
72	shared	withTCR	IL7	ctrl002	TCR-IL7-cont	285	Geometric Mectrl002 (CD127)	Tcon	0.0180826
72	shared	withTCR	IL7	ctrl002	TCR-IL7-pulse	285	Geometric Mectrl002 (CD127)	Tcon	0.0180826
72	shared	withTCR	IL7	ctrl002	TCR-IL7-cont	293	Geometric Mectrl002 (CD127)	Tcon	0.0173199
72	shared	withTCR	IL7	ctrl002	TCR-IL7-pulse	293	Geometric Mectrl002 (CD127)	Tcon	0.0173199
72	shared	withTCR	IL7	ctrl002	TCR-IL7-cont	316	Geometric Mectrl002 (CD127)	Tcon	0.018371
72	shared	withTCR	IL7	ctrl002	TCR-IL7-pulse	316	Geometric Mectrl002 (CD127)	Tcon	0.018371
72	shared	withTCR	IL15	ctrl001	TCR-IL15-pulse	5480	Geometric Mectrl002 (CD127)	Tcon	0.432381
72	shared	withTCR	IL15	ctrl001	TCR-IL15-cont	5480	Geometric Mectrl002 (CD127)	Tcon	0.432381
72	shared	withTCR	IL15	ctrl002	TCR-IL15-pulse	5680	Geometric Mectrl002 (CD127)	Tcon	0.360383
72	shared	withTCR	IL15	ctrl002	TCR-IL15-cont	5680	Geometric Mectrl002 (CD127)	Tcon	0.360383
72	shared	withTCR	IL15	ctrl002	TCR-IL15-pulse	5206	Geometric Mectrl002 (CD127)	Tcon	0.307738
72	shared	withTCR	IL15	ctrl002	TCR-IL15-cont	5206	Geometric Mectrl002 (CD127)	Tcon	0.307738
72	shared	withTCR	IL15	ctrl002	TCR-IL15-cont	5568	Geometric Mectrl002 (CD127)	Tcon	0.323702
72	shared	withTCR	IL15	ctrl002	TCR-IL15-pulse	5568	Geometric Mectrl002 (CD127)	Tcon	0.323702
96	cont	PBS	PBS	ctrl001	TCR-IL7-cont	6490	Geometric Mectrl002 (CD127)	Tcon	1
96	cont	PBS	PBS	ctrl001	TCR-cont	6490	Geometric Mectrl002 (CD127)	Tcon	1
96	cont	PBS	PBS	ctrl001	IL2-cont	6490	Geometric Mectrl002 (CD127)	Tcon	1
96	cont	PBS	PBS	ctrl001	TCR-IL2-cont	6490	Geometric Mectrl002 (CD127)	Tcon	1
96	cont	PBS	PBS	ctrl001	TCR-IL15-cont	6490	Geometric Mectrl002 (CD127)	Tcon	1
96	cont	PBS	PBS	ctrl001	IL7-cont	6490	Geometric Mectrl002 (CD127)	Tcon	1
96	cont	PBS	PBS	ctrl001	IL15-cont	6490	Geometric Mectrl002 (CD127)	Tcon	1
96	cont	PBS	PBS	ctrl002	TCR-cont	14808	Geometric Mectrl002 (CD127)	Tcon	1
96	cont	PBS	PBS	ctrl002	TCR-IL2-cont	14808	Geometric Mectrl002 (CD127)	Tcon	1
96	cont	PBS	PBS	ctrl002	IL2-cont	14808	Geometric Mectrl002 (CD127)	Tcon	1
96	cont	PBS	PBS	ctrl002	IL7-cont	14808	Geometric Mectrl002 (CD127)	Tcon	1
96	cont	PBS	PBS	ctrl002	IL15-cont	14808	Geometric Mectrl002 (CD127)	Tcon	1
96	cont	PBS	PBS	ctrl002	TCR-IL7-cont	14808	Geometric Mectrl002 (CD127)	Tcon	1
96	cont	PBS	PBS	ctrl002	TCR-IL15-cont	14808	Geometric Mectrl002 (CD127)	Tcon	1
96	cont	PBS	PBS	ctrl002	IL7-cont	14178	Geometric Mectrl002 (CD127)	Tcon	1
96	cont	PBS	PBS	ctrl002	TCR-cont	14178	Geometric Mectrl002 (CD127)	Tcon	1
96	cont	PBS	PBS	ctrl002	TCR-IL2-cont	14178	Geometric Mectrl002 (CD127)	Tcon	1
96	cont	PBS	PBS	ctrl002	IL15-cont	14178	Geometric Mectrl002 (CD127)	Tcon	1
96	cont	PBS	PBS	ctrl002	IL2-cont	14178	Geometric Mectrl002 (CD127)	Tcon	1
96	cont	PBS	PBS	ctrl002	TCR-IL7-cont	14178	Geometric Mectrl002 (CD127)	Tcon	1
96	cont	PBS	PBS	ctrl002	TCR-IL15-cont	14178	Geometric Mectrl002 (CD127)	Tcon	1
96	cont	PBS	PBS	ctrl002	TCR-cont	16003	Geometric Mectrl002 (CD127)	Tcon	1
96	cont	PBS	PBS	ctrl002	IL2-cont	16003	Geometric Mectrl002 (CD127)	Tcon	1
96	cont	PBS	PBS	ctrl002	TCR-IL2-cont	16003	Geometric Mectrl002 (CD127)	Tcon	1
96	cont	PBS	PBS	ctrl002	TCR-IL7-cont	16003	Geometric Mectrl002 (CD127)	Tcon	1
96	cont	PBS	PBS	ctrl002	IL7-cont	16003	Geometric Mectrl002 (CD127)	Tcon	1
96	cont	PBS	PBS	ctrl002	IL15-cont	16003	Geometric Mectrl002 (CD127)	Tcon	1
96	cont	PBS	PBS	ctrl002	TCR-IL15-cont	16003	Geometric Mectrl002 (CD127)	Tcon	1
96	cont	PBS	IL2	ctrl001	IL2-cont	5352	Geometric Mectrl002 (CD127)	Tcon	0.824653
96	cont	PBS	IL2	ctrl002	IL2-cont	4177	Geometric Mectrl002 (CD127)	Tcon	0.282077
96	cont	PBS	IL2	ctrl002	IL2-cont	5168	Geometric Mectrl002 (CD127)	Tcon	0.364508
96	cont	PBS	IL2	ctrl002	IL2-cont	4952	Geometric Mectrl002 (CD127)	Tcon	0.309442
96	cont	PBS	IL7	ctrl001	IL7-cont	193	Geometric Mectrl002 (CD127)	Tcon	0.0297381
96	cont	PBS	IL7	ctrl002	IL7-cont	123	Geometric Mectrl002 (CD127)	Tcon	0.00830632
96	cont	PBS	IL7	ctrl002	IL7-cont	51.9	Geometric Mectrl002 (CD127)	Tcon	0.0036606
96	cont	PBS	IL7	ctrl002	IL7-cont	131	Geometric Mectrl002 (CD127)	Tcon	0.00818597
96	cont	PBS	IL15	ctrl001	IL15-cont	4821	Geometric Mectrl002 (CD127)	Tcon	0.742835
96	cont	PBS	IL15	ctrl002	IL15-cont	4554	Geometric Mectrl002 (CD127)	Tcon	0.307536
96	cont	PBS	IL15	ctrl002	IL15-cont	4406	Geometric Mectrl002 (CD127)	Tcon	0.310763
96	cont	PBS	IL15	ctrl002	IL15-cont	4545	Geometric Mectrl002 (CD127)	Tcon	0.284009
96	cont	withTCR	PBS	ctrl001	TCR-cont	13117	Geometric Mectrl002 (CD127)	Tcon	2.02111
96	cont	withTCR	PBS	ctrl002	TCR-cont	13615	Geometric Mectrl002 (CD127)	Tcon	0.919435
96	cont	withTCR	PBS	ctrl002	TCR-cont	11565	Geometric Mectrl002 (CD127)	Tcon	0.8157
96	cont	withTCR	PBS	ctrl002	TCR-cont	12263	Geometric Mectrl002 (CD127)	Tcon	0.766294
96	cont	withTCR	IL2	ctrl001	TCR-IL2-cont	6389	Geometric Mectrl002 (CD127)	Tcon	0.984438
96	cont	withTCR	IL2	ctrl002	TCR-IL2-cont	5088	Geometric Mectrl002 (CD127)	Tcon	0.343598
96	cont	withTCR	IL2	ctrl002	TCR-IL2-cont	4507	Geometric Mectrl002 (CD127)	Tcon	0.317887
96	cont	withTCR	IL2	ctrl002	TCR-IL2-cont	4545	Geometric Mectrl002 (CD127)	Tcon	0.284009
96	cont	withTCR	IL7	ctrl001	TCR-IL7-cont	466	Geometric Mectrl002 (CD127)	Tcon	0.0718028
96	cont	withTCR	IL7	ctrl002	TCR-IL7-cont	182	Geometric Mectrl002 (CD127)	Tcon	0.0122907
96	cont	withTCR	IL7	ctrl002	TCR-IL7-cont	100	Geometric Mectrl002 (CD127)	Tcon	0.00705318
96	cont	withTCR	IL7	ctrl002	TCR-IL7-cont	245	Geometric Mectrl002 (CD127)	Tcon	0.0153096
96	cont	withTCR	IL15	ctrl001	TCR-IL15-cont	6648	Geometric Mectrl002 (CD127)	Tcon	1.02435
96	cont	withTCR	IL15	ctrl002	TCR-IL15-cont	5619	Geometric Mectrl002 (CD127)	Tcon	0.379457
96	cont	withTCR	IL15	ctrl002	TCR-IL15-cont	4985	Geometric Mectrl002 (CD127)	Tcon	0.351601
96	cont	withTCR	IL15	ctrl002	TCR-IL15-cont	4116	Geometric Mectrl002 (CD127)	Tcon	0.257202
108	cont	PBS	PBS	ctrl001	TCR-cont	881	Geometric Mectrl002 (CD25)	Tcon	1
108	cont	PBS	PBS	ctrl001	IL2-cont	881	Geometric Mectrl002 (CD25)	Tcon	1
108	cont	PBS	PBS	ctrl001	IL7-cont	881	Geometric Mectrl002 (CD25)	Tcon	1
108	cont	PBS	PBS	ctrl001	TCR-IL7-cont	881	Geometric Mectrl002 (CD25)	Tcon	1
108	cont	PBS	PBS	ctrl001	IL15-cont	881	Geometric Mectrl002 (CD25)	Tcon	1
108	cont	PBS	PBS	ctrl001	TCR-IL15-cont	881	Geometric Mectrl002 (CD25)	Tcon	1
108	cont	PBS	PBS	ctrl001	TCR-IL2-cont	881	Geometric Mectrl002 (CD25)	Tcon	1
108	cont	PBS	PBS	ctrl002	IL7-cont	967	Geometric Mectrl002 (CD25)	Tcon	1
108	cont	PBS	PBS	ctrl002	TCR-cont	967	Geometric Mectrl002 (CD25)	Tcon	1
108	cont	PBS	PBS	ctrl002	TCR-IL15-cont	967	Geometric Mectrl002 (CD25)	Tcon	1
108	cont	PBS	PBS	ctrl002	TCR-IL2-cont	967	Geometric Mectrl002 (CD25)	Tcon	1
108	cont	PBS	PBS	ctrl002	IL15-cont	967	Geometric Mectrl002 (CD25)	Tcon	1
108	cont	PBS	PBS	ctrl002	IL2-cont	967	Geometric Mectrl002 (CD25)	Tcon	1
108	cont	PBS	PBS	ctrl002	TCR-IL7-cont	967	Geometric Mectrl002 (CD25)	Tcon	1
108	cont	PBS	PBS	ctrl002	IL7-cont	865	Geometric Mectrl002 (CD25)	Tcon	1
108	cont	PBS	PBS	ctrl002	IL2-cont	865	Geometric Mectrl002 (CD25)	Tcon	1
108	cont	PBS	PBS	ctrl002	TCR-cont	865	Geometric Mectrl002 (CD25)	Tcon	1
108	cont	PBS	PBS	ctrl002	IL15-cont	865	Geometric Mectrl002 (CD25)	Tcon	1
108	cont	PBS	PBS	ctrl002	TCR-IL7-cont	865	Geometric Mectrl002 (CD25)	Tcon	1
108	cont	PBS	PBS	ctrl002	TCR-IL2-cont	865	Geometric Mectrl002 (CD25)	Tcon	1
108	cont	PBS	PBS	ctrl002	TCR-IL15-cont	865	Geometric Mectrl002 (CD25)	Tcon	1
108	cont	PBS	PBS	ctrl002	TCR-cont	839	Geometric Mectrl002 (CD25)	Tcon	1
108	cont	PBS	PBS	ctrl002	IL7-cont	839	Geometric Mectrl002 (CD25)	Tcon	1
108	cont	PBS	PBS	ctrl002	TCR-IL7-cont	839	Geometric Mectrl002 (CD25)	Tcon	1
108	cont	PBS	PBS	ctrl002	TCR-IL2-cont	839	Geometric Mectrl002 (CD25)	Tcon	1
108	cont	PBS	PBS	ctrl002	IL15-cont	839	Geometric Mectrl002 (CD25)	Tcon	1
108	cont	PBS	PBS	ctrl002	IL2-cont	839	Geometric Mectrl002 (CD25)	Tcon	1
108	cont	PBS	PBS	ctrl002	TCR-IL15-cont	839	Geometric Mectrl002 (CD25)	Tcon	1
108	cont	PBS	IL2	ctrl001	IL2-cont	973	Geometric Mectrl002 (CD25)	Tcon	1.10443
108	cont	PBS	IL2	ctrl002	IL2-cont	1125	Geometric Mectrl002 (CD25)	Tcon	1.16339
108	cont	PBS	IL2	ctrl002	IL2-cont	1239	Geometric Mectrl002 (CD25)	Tcon	1.43237
108	cont	PBS	IL2	ctrl002	IL2-cont	941	Geometric Mectrl002 (CD25)	Tcon	1.12157
108	cont	PBS	IL7	ctrl001	IL7-cont	2349	Geometric Mectrl002 (CD25)	Tcon	2.66629
108	cont	PBS	IL7	ctrl002	IL7-cont	3210	Geometric Mectrl002 (CD25)	Tcon	3.31954
108	cont	PBS	IL7	ctrl002	IL7-cont	2684	Geometric Mectrl002 (CD25)	Tcon	3.10289
108	cont	PBS	IL7	ctrl002	IL7-cont	2857	Geometric Mectrl002 (CD25)	Tcon	3.40524
108	cont	PBS	IL15	ctrl001	IL15-cont	1425	Geometric Mectrl002 (CD25)	Tcon	1.61748
108	cont	PBS	IL15	ctrl002	IL15-cont	2002	Geometric Mectrl002 (CD25)	Tcon	2.07032
108	cont	PBS	IL15	ctrl002	IL15-cont	1524	Geometric Mectrl002 (CD25)	Tcon	1.76185
108	cont	PBS	IL15	ctrl002	IL15-cont	1423	Geometric Mectrl002 (CD25)	Tcon	1.69607
108	cont	withTCR	PBS	ctrl001	TCR-cont	1267	Geometric Mectrl002 (CD25)	Tcon	1.43814
108	cont	withTCR	PBS	ctrl002	TCR-cont	1287	Geometric Mectrl002 (CD25)	Tcon	1.33092
108	cont	withTCR	PBS	ctrl002	TCR-cont	1302	Geometric Mectrl002 (CD25)	Tcon	1.5052
108	cont	withTCR	PBS	ctrl002	TCR-cont	1018	Geometric Mectrl002 (CD25)	Tcon	1.21335
108	cont	withTCR	IL2	ctrl001	TCR-IL2-cont	2424	Geometric Mectrl002 (CD25)	Tcon	2.75142
108	cont	withTCR	IL2	ctrl002	TCR-IL2-cont	1521	Geometric Mectrl002 (CD25)	Tcon	1.57291
108	cont	withTCR	IL2	ctrl002	TCR-IL2-cont	2340	Geometric Mectrl002 (CD25)	Tcon	2.7052
108	cont	withTCR	IL2	ctrl002	TCR-IL2-cont	2031	Geometric Mectrl002 (CD25)	Tcon	2.42074
108	cont	withTCR	IL7	ctrl001	TCR-IL7-cont	3797	Geometric Mectrl002 (CD25)	Tcon	4.30988
108	cont	withTCR	IL7	ctrl002	TCR-IL7-cont	3715	Geometric Mectrl002 (CD25)	Tcon	3.84178
108	cont	withTCR	IL7	ctrl002	TCR-IL7-cont	3874	Geometric Mectrl002 (CD25)	Tcon	4.47861
108	cont	withTCR	IL7	ctrl002	TCR-IL7-cont	2935	Geometric Mectrl002 (CD25)	Tcon	3.49821
108	cont	withTCR	IL15	ctrl001	TCR-IL15-cont	3146	Geometric Mectrl002 (CD25)	Tcon	3.57094
108	cont	withTCR	IL15	ctrl002	TCR-IL15-cont	3109	Geometric Mectrl002 (CD25)	Tcon	3.2151
108	cont	withTCR	IL15	ctrl002	TCR-IL15-cont	4465	Geometric Mectrl002 (CD25)	Tcon	5.16185
108	cont	withTCR	IL15	ctrl002	TCR-IL15-cont	2686	Geometric Mectrl002 (CD25)	Tcon	3.20143
108	pulse	PBS	PBS	ctrl001	TCR-IL2-pulse	911	Geometric Mectrl002 (CD25)	Tcon	1
108	pulse	PBS	PBS	ctrl001	IL2-pulse	911	Geometric Mectrl002 (CD25)	Tcon	1
108	pulse	PBS	PBS	ctrl001	IL7-pulse	911	Geometric Mectrl002 (CD25)	Tcon	1
108	pulse	PBS	PBS	ctrl001	TCR-IL7-pulse	911	Geometric Mectrl002 (CD25)	Tcon	1
108	pulse	PBS	PBS	ctrl001	TCR-pulse	911	Geometric Mectrl002 (CD25)	Tcon	1
108	pulse	PBS	PBS	ctrl001	IL15-pulse	911	Geometric Mectrl002 (CD25)	Tcon	1
108	pulse	PBS	PBS	ctrl001	TCR-IL15-pulse	911	Geometric Mectrl002 (CD25)	Tcon	1
108	pulse	PBS	PBS	ctrl002	TCR-pulse	1004	Geometric Mectrl002 (CD25)	Tcon	1
108	pulse	PBS	PBS	ctrl002	TCR-IL15-pulse	1004	Geometric Mectrl002 (CD25)	Tcon	1
108	pulse	PBS	PBS	ctrl002	TCR-IL7-pulse	1004	Geometric Mectrl002 (CD25)	Tcon	1
108	pulse	PBS	PBS	ctrl002	IL2-pulse	1004	Geometric Mectrl002 (CD25)	Tcon	1
108	pulse	PBS	PBS	ctrl002	IL15-pulse	1004	Geometric Mectrl002 (CD25)	Tcon	1
108	pulse	PBS	PBS	ctrl002	IL7-pulse	1004	Geometric Mectrl002 (CD25)	Tcon	1
108	pulse	PBS	PBS	ctrl002	TCR-IL2-pulse	1004	Geometric Mectrl002 (CD25)	Tcon	1
108	pulse	PBS	PBS	ctrl002	IL2-pulse	890	Geometric Mectrl002 (CD25)	Tcon	1
108	pulse	PBS	PBS	ctrl002	TCR-pulse	890	Geometric Mectrl002 (CD25)	Tcon	1
108	pulse	PBS	PBS	ctrl002	TCR-IL7-pulse	890	Geometric Mectrl002 (CD25)	Tcon	1
108	pulse	PBS	PBS	ctrl002	TCR-IL15-pulse	890	Geometric Mectrl002 (CD25)	Tcon	1
108	pulse	PBS	PBS	ctrl002	IL7-pulse	890	Geometric Mectrl002 (CD25)	Tcon	1
108	pulse	PBS	PBS	ctrl002	IL15-pulse	890	Geometric Mectrl002 (CD25)	Tcon	1
108	pulse	PBS	PBS	ctrl002	TCR-IL2-pulse	890	Geometric Mectrl002 (CD25)	Tcon	1
108	pulse	PBS	PBS	ctrl002	TCR-IL2-pulse	970	Geometric Mectrl002 (CD25)	Tcon	1
108	pulse	PBS	PBS	ctrl002	IL2-pulse	970	Geometric Mectrl002 (CD25)	Tcon	1
108	pulse	PBS	PBS	ctrl002	TCR-IL7-pulse	970	Geometric Mectrl002 (CD25)	Tcon	1
108	pulse	PBS	PBS	ctrl002	TCR-pulse	970	Geometric Mectrl002 (CD25)	Tcon	1
108	pulse	PBS	PBS	ctrl002	IL7-pulse	970	Geometric Mectrl002 (CD25)	Tcon	1
108	pulse	PBS	PBS	ctrl002	IL15-pulse	970	Geometric Mectrl002 (CD25)	Tcon	1
108	pulse	PBS	PBS	ctrl002	TCR-IL15-pulse	970	Geometric Mectrl002 (CD25)	Tcon	1
108	pulse	PBS	IL2	ctrl001	IL2-pulse	975	Geometric Mectrl002 (CD25)	Tcon	1.07025
108	pulse	PBS	IL2	ctrl002	IL2-pulse	1034	Geometric Mectrl002 (CD25)	Tcon	1.02988
108	pulse	PBS	IL2	ctrl002	IL2-pulse	1146	Geometric Mectrl002 (CD25)	Tcon	1.28764
108	pulse	PBS	IL2	ctrl002	IL2-pulse	1078	Geometric Mectrl002 (CD25)	Tcon	1.11134
108	pulse	PBS	IL7	ctrl001	IL7-pulse	2715	Geometric Mectrl002 (CD25)	Tcon	2.98024
108	pulse	PBS	IL7	ctrl002	IL7-pulse	2810	Geometric Mectrl002 (CD25)	Tcon	2.7988
108	pulse	PBS	IL7	ctrl002	IL7-pulse	2333	Geometric Mectrl002 (CD25)	Tcon	2.62135
108	pulse	PBS	IL7	ctrl002	IL7-pulse	3156	Geometric Mectrl002 (CD25)	Tcon	3.25361
108	pulse	PBS	IL15	ctrl001	IL15-pulse	1689	Geometric Mectrl002 (CD25)	Tcon	1.85401
108	pulse	PBS	IL15	ctrl002	IL15-pulse	1748	Geometric Mectrl002 (CD25)	Tcon	1.74104
108	pulse	PBS	IL15	ctrl002	IL15-pulse	1570	Geometric Mectrl002 (CD25)	Tcon	1.76404
108	pulse	PBS	IL15	ctrl002	IL15-pulse	1441	Geometric Mectrl002 (CD25)	Tcon	1.48557
108	pulse	withTCR	PBS	ctrl001	TCR-pulse	1405	Geometric Mectrl002 (CD25)	Tcon	1.54226
108	pulse	withTCR	PBS	ctrl002	TCR-pulse	1386	Geometric Mectrl002 (CD25)	Tcon	1.38048
108	pulse	withTCR	PBS	ctrl002	TCR-pulse	1380	Geometric Mectrl002 (CD25)	Tcon	1.55056
108	pulse	withTCR	PBS	ctrl002	TCR-pulse	1287	Geometric Mectrl002 (CD25)	Tcon	1.3268
108	pulse	withTCR	IL2	ctrl001	TCR-IL2-pulse	2775	Geometric Mectrl002 (CD25)	Tcon	3.0461
108	pulse	withTCR	IL2	ctrl002	TCR-IL2-pulse	1855	Geometric Mectrl002 (CD25)	Tcon	1.84761
108	pulse	withTCR	IL2	ctrl002	TCR-IL2-pulse	2930	Geometric Mectrl002 (CD25)	Tcon	3.29213
108	pulse	withTCR	IL2	ctrl002	TCR-IL2-pulse	1841	Geometric Mectrl002 (CD25)	Tcon	1.89794
108	pulse	withTCR	IL7	ctrl001	TCR-IL7-pulse	3946	Geometric Mectrl002 (CD25)	Tcon	4.3315
108	pulse	withTCR	IL7	ctrl002	TCR-IL7-pulse	3938	Geometric Mectrl002 (CD25)	Tcon	3.92231
108	pulse	withTCR	IL7	ctrl002	TCR-IL7-pulse	4326	Geometric Mectrl002 (CD25)	Tcon	4.86067
108	pulse	withTCR	IL7	ctrl002	TCR-IL7-pulse	3232	Geometric Mectrl002 (CD25)	Tcon	3.33196
108	pulse	withTCR	IL15	ctrl001	TCR-IL15-pulse	3166	Geometric Mectrl002 (CD25)	Tcon	3.4753
108	pulse	withTCR	IL15	ctrl002	TCR-IL15-pulse	3278	Geometric Mectrl002 (CD25)	Tcon	3.26494
108	pulse	withTCR	IL15	ctrl002	TCR-IL15-pulse	5126	Geometric Mectrl002 (CD25)	Tcon	5.75955
108	pulse	withTCR	IL15	ctrl002	TCR-IL15-pulse	2401	Geometric Mectrl002 (CD25)	Tcon	2.47526
120	cont	PBS	PBS	ctrl001	TCR-IL2-cont	882	Geometric Mectrl002 (CD25)	Tcon	1
120	cont	PBS	PBS	ctrl001	TCR-IL15-cont	882	Geometric Mectrl002 (CD25)	Tcon	1
120	cont	PBS	PBS	ctrl001	TCR-IL7-cont	882	Geometric Mectrl002 (CD25)	Tcon	1
120	cont	PBS	PBS	ctrl001	TCR-cont	882	Geometric Mectrl002 (CD25)	Tcon	1
120	cont	PBS	PBS	ctrl001	IL15-cont	882	Geometric Mectrl002 (CD25)	Tcon	1
120	cont	PBS	PBS	ctrl001	IL7-cont	882	Geometric Mectrl002 (CD25)	Tcon	1
120	cont	PBS	PBS	ctrl001	IL2-cont	882	Geometric Mectrl002 (CD25)	Tcon	1
120	cont	PBS	PBS	ctrl002	TCR-IL2-cont	997	Geometric Mectrl002 (CD25)	Tcon	1
120	cont	PBS	PBS	ctrl002	TCR-IL7-cont	997	Geometric Mectrl002 (CD25)	Tcon	1
120	cont	PBS	PBS	ctrl002	TCR-IL15-cont	997	Geometric Mectrl002 (CD25)	Tcon	1
120	cont	PBS	PBS	ctrl002	TCR-cont	997	Geometric Mectrl002 (CD25)	Tcon	1
120	cont	PBS	PBS	ctrl002	IL15-cont	997	Geometric Mectrl002 (CD25)	Tcon	1
120	cont	PBS	PBS	ctrl002	IL2-cont	997	Geometric Mectrl002 (CD25)	Tcon	1
120	cont	PBS	PBS	ctrl002	IL7-cont	997	Geometric Mectrl002 (CD25)	Tcon	1
120	cont	PBS	PBS	ctrl002	TCR-IL7-cont	909	Geometric Mectrl002 (CD25)	Tcon	1
120	cont	PBS	PBS	ctrl002	TCR-IL15-cont	909	Geometric Mectrl002 (CD25)	Tcon	1
120	cont	PBS	PBS	ctrl002	TCR-cont	909	Geometric Mectrl002 (CD25)	Tcon	1
120	cont	PBS	PBS	ctrl002	IL2-cont	909	Geometric Mectrl002 (CD25)	Tcon	1
120	cont	PBS	PBS	ctrl002	IL7-cont	909	Geometric Mectrl002 (CD25)	Tcon	1
120	cont	PBS	PBS	ctrl002	IL15-cont	909	Geometric Mectrl002 (CD25)	Tcon	1
120	cont	PBS	PBS	ctrl002	TCR-IL2-cont	909	Geometric Mectrl002 (CD25)	Tcon	1
120	cont	PBS	PBS	ctrl002	TCR-IL7-cont	875	Geometric Mectrl002 (CD25)	Tcon	1
120	cont	PBS	PBS	ctrl002	TCR-cont	875	Geometric Mectrl002 (CD25)	Tcon	1
120	cont	PBS	PBS	ctrl002	TCR-IL15-cont	875	Geometric Mectrl002 (CD25)	Tcon	1
120	cont	PBS	PBS	ctrl002	IL2-cont	875	Geometric Mectrl002 (CD25)	Tcon	1
120	cont	PBS	PBS	ctrl002	TCR-IL2-cont	875	Geometric Mectrl002 (CD25)	Tcon	1
120	cont	PBS	PBS	ctrl002	IL15-cont	875	Geometric Mectrl002 (CD25)	Tcon	1
120	cont	PBS	PBS	ctrl002	IL7-cont	875	Geometric Mectrl002 (CD25)	Tcon	1
120	cont	PBS	IL2	ctrl001	IL2-cont	1036	Geometric Mectrl002 (CD25)	Tcon	1.1746
120	cont	PBS	IL2	ctrl002	IL2-cont	1234	Geometric Mectrl002 (CD25)	Tcon	1.23771
120	cont	PBS	IL2	ctrl002	IL2-cont	1318	Geometric Mectrl002 (CD25)	Tcon	1.44994
120	cont	PBS	IL2	ctrl002	IL2-cont	933	Geometric Mectrl002 (CD25)	Tcon	1.06629
120	cont	PBS	IL7	ctrl001	IL7-cont	2446	Geometric Mectrl002 (CD25)	Tcon	2.77324
120	cont	PBS	IL7	ctrl002	IL7-cont	2973	Geometric Mectrl002 (CD25)	Tcon	2.98195
120	cont	PBS	IL7	ctrl002	IL7-cont	2855	Geometric Mectrl002 (CD25)	Tcon	3.14081
120	cont	PBS	IL7	ctrl002	IL7-cont	2597	Geometric Mectrl002 (CD25)	Tcon	2.968
120	cont	PBS	IL15	ctrl001	IL15-cont	1697	Geometric Mectrl002 (CD25)	Tcon	1.92404
120	cont	PBS	IL15	ctrl002	IL15-cont	1943	Geometric Mectrl002 (CD25)	Tcon	1.94885
120	cont	PBS	IL15	ctrl002	IL15-cont	1843	Geometric Mectrl002 (CD25)	Tcon	2.0275
120	cont	PBS	IL15	ctrl002	IL15-cont	1527	Geometric Mectrl002 (CD25)	Tcon	1.74514
120	cont	withTCR	PBS	ctrl001	TCR-cont	1248	Geometric Mectrl002 (CD25)	Tcon	1.41497
120	cont	withTCR	PBS	ctrl002	TCR-cont	1302	Geometric Mectrl002 (CD25)	Tcon	1.30592
120	cont	withTCR	PBS	ctrl002	TCR-cont	1335	Geometric Mectrl002 (CD25)	Tcon	1.46865
120	cont	withTCR	PBS	ctrl002	TCR-cont	1010	Geometric Mectrl002 (CD25)	Tcon	1.15429
120	cont	withTCR	IL2	ctrl001	TCR-IL2-cont	2437	Geometric Mectrl002 (CD25)	Tcon	2.76304
120	cont	withTCR	IL2	ctrl002	TCR-IL2-cont	1513	Geometric Mectrl002 (CD25)	Tcon	1.51755
120	cont	withTCR	IL2	ctrl002	TCR-IL2-cont	2557	Geometric Mectrl002 (CD25)	Tcon	2.81298
120	cont	withTCR	IL2	ctrl002	TCR-IL2-cont	1925	Geometric Mectrl002 (CD25)	Tcon	2.2
120	cont	withTCR	IL7	ctrl001	TCR-IL7-cont	3577	Geometric Mectrl002 (CD25)	Tcon	4.05556
120	cont	withTCR	IL7	ctrl002	TCR-IL7-cont	3434	Geometric Mectrl002 (CD25)	Tcon	3.44433
120	cont	withTCR	IL7	ctrl002	TCR-IL7-cont	3930	Geometric Mectrl002 (CD25)	Tcon	4.32343
120	cont	withTCR	IL7	ctrl002	TCR-IL7-cont	2992	Geometric Mectrl002 (CD25)	Tcon	3.41943
120	cont	withTCR	IL15	ctrl001	TCR-IL15-cont	3135	Geometric Mectrl002 (CD25)	Tcon	3.55442
120	cont	withTCR	IL15	ctrl002	TCR-IL15-cont	3028	Geometric Mectrl002 (CD25)	Tcon	3.03711
120	cont	withTCR	IL15	ctrl002	TCR-IL15-cont	4057	Geometric Mectrl002 (CD25)	Tcon	4.46315
120	cont	withTCR	IL15	ctrl002	TCR-IL15-cont	2715	Geometric Mectrl002 (CD25)	Tcon	3.10286
120	pulse	PBS	PBS	ctrl001	IL2-pulse	1151	Geometric Mectrl002 (CD25)	Tcon	1
120	pulse	PBS	PBS	ctrl001	IL7-pulse	1151	Geometric Mectrl002 (CD25)	Tcon	1
120	pulse	PBS	PBS	ctrl001	IL15-pulse	1151	Geometric Mectrl002 (CD25)	Tcon	1
120	pulse	PBS	PBS	ctrl001	TCR-IL15-pulse	1151	Geometric Mectrl002 (CD25)	Tcon	1
120	pulse	PBS	PBS	ctrl001	TCR-IL7-pulse	1151	Geometric Mectrl002 (CD25)	Tcon	1
120	pulse	PBS	PBS	ctrl001	TCR-pulse	1151	Geometric Mectrl002 (CD25)	Tcon	1
120	pulse	PBS	PBS	ctrl001	TCR-IL2-pulse	1151	Geometric Mectrl002 (CD25)	Tcon	1
120	pulse	PBS	PBS	ctrl002	IL7-pulse	1065	Geometric Mectrl002 (CD25)	Tcon	1
120	pulse	PBS	PBS	ctrl002	IL2-pulse	1065	Geometric Mectrl002 (CD25)	Tcon	1
120	pulse	PBS	PBS	ctrl002	TCR-IL15-pulse	1065	Geometric Mectrl002 (CD25)	Tcon	1
120	pulse	PBS	PBS	ctrl002	TCR-pulse	1065	Geometric Mectrl002 (CD25)	Tcon	1
120	pulse	PBS	PBS	ctrl002	IL15-pulse	1065	Geometric Mectrl002 (CD25)	Tcon	1
120	pulse	PBS	PBS	ctrl002	TCR-IL7-pulse	1065	Geometric Mectrl002 (CD25)	Tcon	1
120	pulse	PBS	PBS	ctrl002	TCR-IL2-pulse	1065	Geometric Mectrl002 (CD25)	Tcon	1
120	pulse	PBS	PBS	ctrl002	IL2-pulse	925	Geometric Mectrl002 (CD25)	Tcon	1
120	pulse	PBS	PBS	ctrl002	TCR-pulse	925	Geometric Mectrl002 (CD25)	Tcon	1
120	pulse	PBS	PBS	ctrl002	IL7-pulse	925	Geometric Mectrl002 (CD25)	Tcon	1
120	pulse	PBS	PBS	ctrl002	TCR-IL7-pulse	925	Geometric Mectrl002 (CD25)	Tcon	1
120	pulse	PBS	PBS	ctrl002	IL15-pulse	925	Geometric Mectrl002 (CD25)	Tcon	1
120	pulse	PBS	PBS	ctrl002	TCR-IL15-pulse	925	Geometric Mectrl002 (CD25)	Tcon	1
120	pulse	PBS	PBS	ctrl002	TCR-IL2-pulse	925	Geometric Mectrl002 (CD25)	Tcon	1
120	pulse	PBS	PBS	ctrl002	IL7-pulse	918	Geometric Mectrl002 (CD25)	Tcon	1
120	pulse	PBS	PBS	ctrl002	TCR-IL2-pulse	918	Geometric Mectrl002 (CD25)	Tcon	1
120	pulse	PBS	PBS	ctrl002	IL2-pulse	918	Geometric Mectrl002 (CD25)	Tcon	1
120	pulse	PBS	PBS	ctrl002	TCR-pulse	918	Geometric Mectrl002 (CD25)	Tcon	1
120	pulse	PBS	PBS	ctrl002	TCR-IL15-pulse	918	Geometric Mectrl002 (CD25)	Tcon	1
120	pulse	PBS	PBS	ctrl002	TCR-IL7-pulse	918	Geometric Mectrl002 (CD25)	Tcon	1
120	pulse	PBS	PBS	ctrl002	IL15-pulse	918	Geometric Mectrl002 (CD25)	Tcon	1
120	pulse	PBS	IL2	ctrl001	IL2-pulse	1101	Geometric Mectrl002 (CD25)	Tcon	0.95656
120	pulse	PBS	IL2	ctrl002	IL2-pulse	1582	Geometric Mectrl002 (CD25)	Tcon	1.48545
120	pulse	PBS	IL2	ctrl002	IL2-pulse	1286	Geometric Mectrl002 (CD25)	Tcon	1.39027
120	pulse	PBS	IL2	ctrl002	IL2-pulse	1072	Geometric Mectrl002 (CD25)	Tcon	1.16776
120	pulse	PBS	IL7	ctrl001	IL7-pulse	2455	Geometric Mectrl002 (CD25)	Tcon	2.13293
120	pulse	PBS	IL7	ctrl002	IL7-pulse	2528	Geometric Mectrl002 (CD25)	Tcon	2.37371
120	pulse	PBS	IL7	ctrl002	IL7-pulse	2310	Geometric Mectrl002 (CD25)	Tcon	2.4973
120	pulse	PBS	IL7	ctrl002	IL7-pulse	2654	Geometric Mectrl002 (CD25)	Tcon	2.89107
120	pulse	PBS	IL15	ctrl001	IL15-pulse	1639	Geometric Mectrl002 (CD25)	Tcon	1.42398
120	pulse	PBS	IL15	ctrl002	IL15-pulse	1972	Geometric Mectrl002 (CD25)	Tcon	1.85164
120	pulse	PBS	IL15	ctrl002	IL15-pulse	1798	Geometric Mectrl002 (CD25)	Tcon	1.94378
120	pulse	PBS	IL15	ctrl002	IL15-pulse	1537	Geometric Mectrl002 (CD25)	Tcon	1.67429
120	pulse	withTCR	PBS	ctrl001	TCR-pulse	1334	Geometric Mectrl002 (CD25)	Tcon	1.15899
120	pulse	withTCR	PBS	ctrl002	TCR-pulse	1395	Geometric Mectrl002 (CD25)	Tcon	1.30986
120	pulse	withTCR	PBS	ctrl002	TCR-pulse	1470	Geometric Mectrl002 (CD25)	Tcon	1.58919
120	pulse	withTCR	PBS	ctrl002	TCR-pulse	1124	Geometric Mectrl002 (CD25)	Tcon	1.2244
120	pulse	withTCR	IL2	ctrl001	TCR-IL2-pulse	2676	Geometric Mectrl002 (CD25)	Tcon	2.32493
120	pulse	withTCR	IL2	ctrl002	TCR-IL2-pulse	1878	Geometric Mectrl002 (CD25)	Tcon	1.76338
120	pulse	withTCR	IL2	ctrl002	TCR-IL2-pulse	3115	Geometric Mectrl002 (CD25)	Tcon	3.36757
120	pulse	withTCR	IL2	ctrl002	TCR-IL2-pulse	1962	Geometric Mectrl002 (CD25)	Tcon	2.13725
120	pulse	withTCR	IL7	ctrl001	TCR-IL7-pulse	3595	Geometric Mectrl002 (CD25)	Tcon	3.12337
120	pulse	withTCR	IL7	ctrl002	TCR-IL7-pulse	3568	Geometric Mectrl002 (CD25)	Tcon	3.35023
120	pulse	withTCR	IL7	ctrl002	TCR-IL7-pulse	4166	Geometric Mectrl002 (CD25)	Tcon	4.50378
120	pulse	withTCR	IL7	ctrl002	TCR-IL7-pulse	3312	Geometric Mectrl002 (CD25)	Tcon	3.60784
120	pulse	withTCR	IL15	ctrl001	TCR-IL15-pulse	3431	Geometric Mectrl002 (CD25)	Tcon	2.98089
120	pulse	withTCR	IL15	ctrl002	TCR-IL15-pulse	3090	Geometric Mectrl002 (CD25)	Tcon	2.90141
120	pulse	withTCR	IL15	ctrl002	TCR-IL15-pulse	4564	Geometric Mectrl002 (CD25)	Tcon	4.93405
120	pulse	withTCR	IL15	ctrl002	TCR-IL15-pulse	2617	Geometric Mectrl002 (CD25)	Tcon	2.85076
144	cont	PBS	PBS	ctrl001	IL2-cont	992	Geometric Mectrl002 (CD25)	Tcon	1
144	cont	PBS	PBS	ctrl001	TCR-cont	992	Geometric Mectrl002 (CD25)	Tcon	1
144	cont	PBS	PBS	ctrl001	TCR-IL7-cont	992	Geometric Mectrl002 (CD25)	Tcon	1
144	cont	PBS	PBS	ctrl001	TCR-IL2-cont	992	Geometric Mectrl002 (CD25)	Tcon	1
144	cont	PBS	PBS	ctrl001	IL7-cont	992	Geometric Mectrl002 (CD25)	Tcon	1
144	cont	PBS	PBS	ctrl001	IL15-cont	992	Geometric Mectrl002 (CD25)	Tcon	1
144	cont	PBS	PBS	ctrl001	TCR-IL15-cont	992	Geometric Mectrl002 (CD25)	Tcon	1
144	cont	PBS	PBS	ctrl002	IL2-cont	959	Geometric Mectrl002 (CD25)	Tcon	1
144	cont	PBS	PBS	ctrl002	TCR-IL2-cont	959	Geometric Mectrl002 (CD25)	Tcon	1
144	cont	PBS	PBS	ctrl002	TCR-cont	959	Geometric Mectrl002 (CD25)	Tcon	1
144	cont	PBS	PBS	ctrl002	TCR-IL7-cont	959	Geometric Mectrl002 (CD25)	Tcon	1
144	cont	PBS	PBS	ctrl002	IL7-cont	959	Geometric Mectrl002 (CD25)	Tcon	1
144	cont	PBS	PBS	ctrl002	TCR-IL15-cont	959	Geometric Mectrl002 (CD25)	Tcon	1
144	cont	PBS	PBS	ctrl002	IL15-cont	959	Geometric Mectrl002 (CD25)	Tcon	1
144	cont	PBS	PBS	ctrl002	IL2-cont	856	Geometric Mectrl002 (CD25)	Tcon	1
144	cont	PBS	PBS	ctrl002	TCR-IL2-cont	856	Geometric Mectrl002 (CD25)	Tcon	1
144	cont	PBS	PBS	ctrl002	IL7-cont	856	Geometric Mectrl002 (CD25)	Tcon	1
144	cont	PBS	PBS	ctrl002	TCR-cont	856	Geometric Mectrl002 (CD25)	Tcon	1
144	cont	PBS	PBS	ctrl002	IL15-cont	856	Geometric Mectrl002 (CD25)	Tcon	1
144	cont	PBS	PBS	ctrl002	TCR-IL7-cont	856	Geometric Mectrl002 (CD25)	Tcon	1
144	cont	PBS	PBS	ctrl002	TCR-IL15-cont	856	Geometric Mectrl002 (CD25)	Tcon	1
144	cont	PBS	PBS	ctrl002	TCR-cont	827	Geometric Mectrl002 (CD25)	Tcon	1
144	cont	PBS	PBS	ctrl002	IL15-cont	827	Geometric Mectrl002 (CD25)	Tcon	1
144	cont	PBS	PBS	ctrl002	IL2-cont	827	Geometric Mectrl002 (CD25)	Tcon	1
144	cont	PBS	PBS	ctrl002	TCR-IL2-cont	827	Geometric Mectrl002 (CD25)	Tcon	1
144	cont	PBS	PBS	ctrl002	TCR-IL15-cont	827	Geometric Mectrl002 (CD25)	Tcon	1
144	cont	PBS	PBS	ctrl002	TCR-IL7-cont	827	Geometric Mectrl002 (CD25)	Tcon	1
144	cont	PBS	PBS	ctrl002	IL7-cont	827	Geometric Mectrl002 (CD25)	Tcon	1
144	cont	PBS	IL2	ctrl001	IL2-cont	1124	Geometric Mectrl002 (CD25)	Tcon	1.13306
144	cont	PBS	IL2	ctrl002	IL2-cont	1895	Geometric Mectrl002 (CD25)	Tcon	1.97602
144	cont	PBS	IL2	ctrl002	IL2-cont	1229	Geometric Mectrl002 (CD25)	Tcon	1.43575
144	cont	PBS	IL2	ctrl002	IL2-cont	1123	Geometric Mectrl002 (CD25)	Tcon	1.35792
144	cont	PBS	IL7	ctrl001	IL7-cont	3291	Geometric Mectrl002 (CD25)	Tcon	3.31754
144	cont	PBS	IL7	ctrl002	IL7-cont	4978	Geometric Mectrl002 (CD25)	Tcon	5.19082
144	cont	PBS	IL7	ctrl002	IL7-cont	3235	Geometric Mectrl002 (CD25)	Tcon	3.77921
144	cont	PBS	IL7	ctrl002	IL7-cont	3620	Geometric Mectrl002 (CD25)	Tcon	4.37727
144	cont	PBS	IL15	ctrl001	IL15-cont	2065	Geometric Mectrl002 (CD25)	Tcon	2.08165
144	cont	PBS	IL15	ctrl002	IL15-cont	3651	Geometric Mectrl002 (CD25)	Tcon	3.80709
144	cont	PBS	IL15	ctrl002	IL15-cont	2093	Geometric Mectrl002 (CD25)	Tcon	2.44509
144	cont	PBS	IL15	ctrl002	IL15-cont	1602	Geometric Mectrl002 (CD25)	Tcon	1.93712
144	cont	withTCR	PBS	ctrl001	TCR-cont	1110	Geometric Mectrl002 (CD25)	Tcon	1.11895
144	cont	withTCR	PBS	ctrl002	TCR-cont	1192	Geometric Mectrl002 (CD25)	Tcon	1.24296
144	cont	withTCR	PBS	ctrl002	TCR-cont	1209	Geometric Mectrl002 (CD25)	Tcon	1.41238
144	cont	withTCR	PBS	ctrl002	TCR-cont	940	Geometric Mectrl002 (CD25)	Tcon	1.13664
144	cont	withTCR	IL2	ctrl001	TCR-IL2-cont	2021	Geometric Mectrl002 (CD25)	Tcon	2.0373
144	cont	withTCR	IL2	ctrl002	TCR-IL2-cont	1759	Geometric Mectrl002 (CD25)	Tcon	1.8342
144	cont	withTCR	IL2	ctrl002	TCR-IL2-cont	2491	Geometric Mectrl002 (CD25)	Tcon	2.91005
144	cont	withTCR	IL2	ctrl002	TCR-IL2-cont	2079	Geometric Mectrl002 (CD25)	Tcon	2.51391
144	cont	withTCR	IL7	ctrl001	TCR-IL7-cont	3917	Geometric Mectrl002 (CD25)	Tcon	3.94859
144	cont	withTCR	IL7	ctrl002	TCR-IL7-cont	4754	Geometric Mectrl002 (CD25)	Tcon	4.95725
144	cont	withTCR	IL7	ctrl002	TCR-IL7-cont	5203	Geometric Mectrl002 (CD25)	Tcon	6.07827
144	cont	withTCR	IL7	ctrl002	TCR-IL7-cont	3831	Geometric Mectrl002 (CD25)	Tcon	4.63241
144	cont	withTCR	IL15	ctrl001	TCR-IL15-cont	3493	Geometric Mectrl002 (CD25)	Tcon	3.52117
144	cont	withTCR	IL15	ctrl002	TCR-IL15-cont	3441	Geometric Mectrl002 (CD25)	Tcon	3.58811
144	cont	withTCR	IL15	ctrl002	TCR-IL15-cont	4436	Geometric Mectrl002 (CD25)	Tcon	5.18224
144	cont	withTCR	IL15	ctrl002	TCR-IL15-cont	3198	Geometric Mectrl002 (CD25)	Tcon	3.86699
144	pulse	PBS	PBS	ctrl001	TCR-pulse	1389	Geometric Mectrl002 (CD25)	Tcon	1
144	pulse	PBS	PBS	ctrl001	TCR-IL7-pulse	1389	Geometric Mectrl002 (CD25)	Tcon	1
144	pulse	PBS	PBS	ctrl001	TCR-IL15-pulse	1389	Geometric Mectrl002 (CD25)	Tcon	1
144	pulse	PBS	PBS	ctrl001	IL15-pulse	1389	Geometric Mectrl002 (CD25)	Tcon	1
144	pulse	PBS	PBS	ctrl001	IL2-pulse	1389	Geometric Mectrl002 (CD25)	Tcon	1
144	pulse	PBS	PBS	ctrl001	IL7-pulse	1389	Geometric Mectrl002 (CD25)	Tcon	1
144	pulse	PBS	PBS	ctrl001	TCR-IL2-pulse	1389	Geometric Mectrl002 (CD25)	Tcon	1
144	pulse	PBS	PBS	ctrl002	TCR-IL7-pulse	1232	Geometric Mectrl002 (CD25)	Tcon	1
144	pulse	PBS	PBS	ctrl002	IL15-pulse	1232	Geometric Mectrl002 (CD25)	Tcon	1
144	pulse	PBS	PBS	ctrl002	TCR-pulse	1232	Geometric Mectrl002 (CD25)	Tcon	1
144	pulse	PBS	PBS	ctrl002	TCR-IL15-pulse	1232	Geometric Mectrl002 (CD25)	Tcon	1
144	pulse	PBS	PBS	ctrl002	IL2-pulse	1232	Geometric Mectrl002 (CD25)	Tcon	1
144	pulse	PBS	PBS	ctrl002	IL7-pulse	1232	Geometric Mectrl002 (CD25)	Tcon	1
144	pulse	PBS	PBS	ctrl002	TCR-IL2-pulse	1232	Geometric Mectrl002 (CD25)	Tcon	1
144	pulse	PBS	PBS	ctrl002	TCR-pulse	1028	Geometric Mectrl002 (CD25)	Tcon	1
144	pulse	PBS	PBS	ctrl002	TCR-IL7-pulse	1028	Geometric Mectrl002 (CD25)	Tcon	1
144	pulse	PBS	PBS	ctrl002	IL2-pulse	1028	Geometric Mectrl002 (CD25)	Tcon	1
144	pulse	PBS	PBS	ctrl002	TCR-IL15-pulse	1028	Geometric Mectrl002 (CD25)	Tcon	1
144	pulse	PBS	PBS	ctrl002	IL15-pulse	1028	Geometric Mectrl002 (CD25)	Tcon	1
144	pulse	PBS	PBS	ctrl002	IL7-pulse	1028	Geometric Mectrl002 (CD25)	Tcon	1
144	pulse	PBS	PBS	ctrl002	TCR-IL2-pulse	1028	Geometric Mectrl002 (CD25)	Tcon	1
144	pulse	PBS	PBS	ctrl002	IL2-pulse	1019	Geometric Mectrl002 (CD25)	Tcon	1
144	pulse	PBS	PBS	ctrl002	TCR-IL15-pulse	1019	Geometric Mectrl002 (CD25)	Tcon	1
144	pulse	PBS	PBS	ctrl002	IL15-pulse	1019	Geometric Mectrl002 (CD25)	Tcon	1
144	pulse	PBS	PBS	ctrl002	TCR-pulse	1019	Geometric Mectrl002 (CD25)	Tcon	1
144	pulse	PBS	PBS	ctrl002	IL7-pulse	1019	Geometric Mectrl002 (CD25)	Tcon	1
144	pulse	PBS	PBS	ctrl002	TCR-IL7-pulse	1019	Geometric Mectrl002 (CD25)	Tcon	1
144	pulse	PBS	PBS	ctrl002	TCR-IL2-pulse	1019	Geometric Mectrl002 (CD25)	Tcon	1
144	pulse	PBS	IL2	ctrl001	IL2-pulse	1708	Geometric Mectrl002 (CD25)	Tcon	1.22966
144	pulse	PBS	IL2	ctrl002	IL2-pulse	2953	Geometric Mectrl002 (CD25)	Tcon	2.39692
144	pulse	PBS	IL2	ctrl002	IL2-pulse	2135	Geometric Mectrl002 (CD25)	Tcon	2.07685
144	pulse	PBS	IL2	ctrl002	IL2-pulse	1352	Geometric Mectrl002 (CD25)	Tcon	1.32679
144	pulse	PBS	IL7	ctrl001	IL7-pulse	3143	Geometric Mectrl002 (CD25)	Tcon	2.26278
144	pulse	PBS	IL7	ctrl002	IL7-pulse	3789	Geometric Mectrl002 (CD25)	Tcon	3.07549
144	pulse	PBS	IL7	ctrl002	IL7-pulse	2642	Geometric Mectrl002 (CD25)	Tcon	2.57004
144	pulse	PBS	IL7	ctrl002	IL7-pulse	2411	Geometric Mectrl002 (CD25)	Tcon	2.36605
144	pulse	PBS	IL15	ctrl001	IL15-pulse	1937	Geometric Mectrl002 (CD25)	Tcon	1.39453
144	pulse	PBS	IL15	ctrl002	IL15-pulse	2149	Geometric Mectrl002 (CD25)	Tcon	1.74432
144	pulse	PBS	IL15	ctrl002	IL15-pulse	2510	Geometric Mectrl002 (CD25)	Tcon	2.44163
144	pulse	PBS	IL15	ctrl002	IL15-pulse	1778	Geometric Mectrl002 (CD25)	Tcon	1.74485
144	pulse	withTCR	PBS	ctrl001	TCR-pulse	1389	Geometric Mectrl002 (CD25)	Tcon	1
144	pulse	withTCR	PBS	ctrl002	TCR-pulse	1490	Geometric Mectrl002 (CD25)	Tcon	1.20942
144	pulse	withTCR	PBS	ctrl002	TCR-pulse	1404	Geometric Mectrl002 (CD25)	Tcon	1.36576
144	pulse	withTCR	PBS	ctrl002	TCR-pulse	1215	Geometric Mectrl002 (CD25)	Tcon	1.19235
144	pulse	withTCR	IL2	ctrl001	TCR-IL2-pulse	3223	Geometric Mectrl002 (CD25)	Tcon	2.32037
144	pulse	withTCR	IL2	ctrl002	TCR-IL2-pulse	2557	Geometric Mectrl002 (CD25)	Tcon	2.07549
144	pulse	withTCR	IL2	ctrl002	TCR-IL2-pulse	3369	Geometric Mectrl002 (CD25)	Tcon	3.27724
144	pulse	withTCR	IL2	ctrl002	TCR-IL2-pulse	1942	Geometric Mectrl002 (CD25)	Tcon	1.90579
144	pulse	withTCR	IL7	ctrl001	TCR-IL7-pulse	3352	Geometric Mectrl002 (CD25)	Tcon	2.41325
144	pulse	withTCR	IL7	ctrl002	TCR-IL7-pulse	3759	Geometric Mectrl002 (CD25)	Tcon	3.05114
144	pulse	withTCR	IL7	ctrl002	TCR-IL7-pulse	3745	Geometric Mectrl002 (CD25)	Tcon	3.643
144	pulse	withTCR	IL7	ctrl002	TCR-IL7-pulse	2347	Geometric Mectrl002 (CD25)	Tcon	2.30324
144	pulse	withTCR	IL15	ctrl001	TCR-IL15-pulse	3678	Geometric Mectrl002 (CD25)	Tcon	2.64795
144	pulse	withTCR	IL15	ctrl002	TCR-IL15-pulse	3024	Geometric Mectrl002 (CD25)	Tcon	2.45455
144	pulse	withTCR	IL15	ctrl002	TCR-IL15-pulse	4562	Geometric Mectrl002 (CD25)	Tcon	4.43774
144	pulse	withTCR	IL15	ctrl002	TCR-IL15-pulse	2536	Geometric Mectrl002 (CD25)	Tcon	2.48871
24	shared	PBS	PBS	ctrl001	TCR-IL2-sim	781	Geometric Mectrl002 (CD25)	Tcon	1
24	shared	PBS	PBS	ctrl001	IL7-pulse	781	Geometric Mectrl002 (CD25)	Tcon	1
24	shared	PBS	PBS	ctrl001	TCR-IL7-pulse	781	Geometric Mectrl002 (CD25)	Tcon	1
24	shared	PBS	PBS	ctrl001	TCR-cont	781	Geometric Mectrl002 (CD25)	Tcon	1
24	shared	PBS	PBS	ctrl001	TCR-IL7-sim	781	Geometric Mectrl002 (CD25)	Tcon	1
24	shared	PBS	PBS	ctrl001	IL15-pulse	781	Geometric Mectrl002 (CD25)	Tcon	1
24	shared	PBS	PBS	ctrl001	TCR-IL15-pulse	781	Geometric Mectrl002 (CD25)	Tcon	1
24	shared	PBS	PBS	ctrl001	IL2-cont	781	Geometric Mectrl002 (CD25)	Tcon	1
24	shared	PBS	PBS	ctrl001	TCR-IL15-sim	781	Geometric Mectrl002 (CD25)	Tcon	1
24	shared	PBS	PBS	ctrl001	TCR-pulse	781	Geometric Mectrl002 (CD25)	Tcon	1
24	shared	PBS	PBS	ctrl001	IL2-pulse	781	Geometric Mectrl002 (CD25)	Tcon	1
24	shared	PBS	PBS	ctrl001	IL7-cont	781	Geometric Mectrl002 (CD25)	Tcon	1
24	shared	PBS	PBS	ctrl001	TCR-IL2-pulse	781	Geometric Mectrl002 (CD25)	Tcon	1
24	shared	PBS	PBS	ctrl001	TCR-IL7-cont	781	Geometric Mectrl002 (CD25)	Tcon	1
24	shared	PBS	PBS	ctrl001	IL15-cont	781	Geometric Mectrl002 (CD25)	Tcon	1
24	shared	PBS	PBS	ctrl001	TCR-IL15-cont	781	Geometric Mectrl002 (CD25)	Tcon	1
24	shared	PBS	PBS	ctrl001	TCR-IL2-cont	781	Geometric Mectrl002 (CD25)	Tcon	1
24	shared	PBS	PBS	ctrl002	IL2-cont	818	Geometric Mectrl002 (CD25)	Tcon	1
24	shared	PBS	PBS	ctrl002	IL7-cont	818	Geometric Mectrl002 (CD25)	Tcon	1
24	shared	PBS	PBS	ctrl002	TCR-cont	818	Geometric Mectrl002 (CD25)	Tcon	1
24	shared	PBS	PBS	ctrl002	IL15-cont	818	Geometric Mectrl002 (CD25)	Tcon	1
24	shared	PBS	PBS	ctrl002	IL2-pulse	818	Geometric Mectrl002 (CD25)	Tcon	1
24	shared	PBS	PBS	ctrl002	TCR-IL2-pulse	818	Geometric Mectrl002 (CD25)	Tcon	1
24	shared	PBS	PBS	ctrl002	TCR-IL7-pulse	818	Geometric Mectrl002 (CD25)	Tcon	1
24	shared	PBS	PBS	ctrl002	TCR-IL2-cont	818	Geometric Mectrl002 (CD25)	Tcon	1
24	shared	PBS	PBS	ctrl002	IL7-pulse	818	Geometric Mectrl002 (CD25)	Tcon	1
24	shared	PBS	PBS	ctrl002	TCR-IL15-pulse	818	Geometric Mectrl002 (CD25)	Tcon	1
24	shared	PBS	PBS	ctrl002	TCR-IL7-cont	818	Geometric Mectrl002 (CD25)	Tcon	1
24	shared	PBS	PBS	ctrl002	IL15-pulse	818	Geometric Mectrl002 (CD25)	Tcon	1
24	shared	PBS	PBS	ctrl002	TCR-IL15-cont	818	Geometric Mectrl002 (CD25)	Tcon	1
24	shared	PBS	PBS	ctrl002	TCR-IL2-sim	818	Geometric Mectrl002 (CD25)	Tcon	1
24	shared	PBS	PBS	ctrl002	TCR-pulse	818	Geometric Mectrl002 (CD25)	Tcon	1
24	shared	PBS	PBS	ctrl002	TCR-IL7-sim	818	Geometric Mectrl002 (CD25)	Tcon	1
24	shared	PBS	PBS	ctrl002	TCR-IL15-sim	818	Geometric Mectrl002 (CD25)	Tcon	1
24	shared	PBS	PBS	ctrl002	TCR-IL2-pulse	660	Geometric Mectrl002 (CD25)	Tcon	1
24	shared	PBS	PBS	ctrl002	TCR-cont	660	Geometric Mectrl002 (CD25)	Tcon	1
24	shared	PBS	PBS	ctrl002	TCR-IL15-pulse	660	Geometric Mectrl002 (CD25)	Tcon	1
24	shared	PBS	PBS	ctrl002	IL7-cont	660	Geometric Mectrl002 (CD25)	Tcon	1
24	shared	PBS	PBS	ctrl002	IL2-cont	660	Geometric Mectrl002 (CD25)	Tcon	1
24	shared	PBS	PBS	ctrl002	TCR-IL2-cont	660	Geometric Mectrl002 (CD25)	Tcon	1
24	shared	PBS	PBS	ctrl002	IL7-pulse	660	Geometric Mectrl002 (CD25)	Tcon	1
24	shared	PBS	PBS	ctrl002	IL2-pulse	660	Geometric Mectrl002 (CD25)	Tcon	1
24	shared	PBS	PBS	ctrl002	TCR-IL7-cont	660	Geometric Mectrl002 (CD25)	Tcon	1
24	shared	PBS	PBS	ctrl002	IL15-cont	660	Geometric Mectrl002 (CD25)	Tcon	1
24	shared	PBS	PBS	ctrl002	IL15-pulse	660	Geometric Mectrl002 (CD25)	Tcon	1
24	shared	PBS	PBS	ctrl002	TCR-IL7-pulse	660	Geometric Mectrl002 (CD25)	Tcon	1
24	shared	PBS	PBS	ctrl002	TCR-IL15-cont	660	Geometric Mectrl002 (CD25)	Tcon	1
24	shared	PBS	PBS	ctrl002	TCR-IL2-sim	660	Geometric Mectrl002 (CD25)	Tcon	1
24	shared	PBS	PBS	ctrl002	TCR-pulse	660	Geometric Mectrl002 (CD25)	Tcon	1
24	shared	PBS	PBS	ctrl002	TCR-IL15-sim	660	Geometric Mectrl002 (CD25)	Tcon	1
24	shared	PBS	PBS	ctrl002	TCR-IL7-sim	660	Geometric Mectrl002 (CD25)	Tcon	1
24	shared	PBS	PBS	ctrl002	TCR-IL2-pulse	653	Geometric Mectrl002 (CD25)	Tcon	1
24	shared	PBS	PBS	ctrl002	IL7-pulse	653	Geometric Mectrl002 (CD25)	Tcon	1
24	shared	PBS	PBS	ctrl002	IL2-pulse	653	Geometric Mectrl002 (CD25)	Tcon	1
24	shared	PBS	PBS	ctrl002	IL2-cont	653	Geometric Mectrl002 (CD25)	Tcon	1
24	shared	PBS	PBS	ctrl002	TCR-IL7-pulse	653	Geometric Mectrl002 (CD25)	Tcon	1
24	shared	PBS	PBS	ctrl002	IL15-cont	653	Geometric Mectrl002 (CD25)	Tcon	1
24	shared	PBS	PBS	ctrl002	TCR-IL7-cont	653	Geometric Mectrl002 (CD25)	Tcon	1
24	shared	PBS	PBS	ctrl002	IL7-cont	653	Geometric Mectrl002 (CD25)	Tcon	1
24	shared	PBS	PBS	ctrl002	TCR-pulse	653	Geometric Mectrl002 (CD25)	Tcon	1
24	shared	PBS	PBS	ctrl002	TCR-IL2-sim	653	Geometric Mectrl002 (CD25)	Tcon	1
24	shared	PBS	PBS	ctrl002	IL15-pulse	653	Geometric Mectrl002 (CD25)	Tcon	1
24	shared	PBS	PBS	ctrl002	TCR-IL15-pulse	653	Geometric Mectrl002 (CD25)	Tcon	1
24	shared	PBS	PBS	ctrl002	TCR-cont	653	Geometric Mectrl002 (CD25)	Tcon	1
24	shared	PBS	PBS	ctrl002	TCR-IL15-sim	653	Geometric Mectrl002 (CD25)	Tcon	1
24	shared	PBS	PBS	ctrl002	TCR-IL7-sim	653	Geometric Mectrl002 (CD25)	Tcon	1
24	shared	PBS	PBS	ctrl002	TCR-IL2-cont	653	Geometric Mectrl002 (CD25)	Tcon	1
24	shared	PBS	PBS	ctrl002	TCR-IL15-cont	653	Geometric Mectrl002 (CD25)	Tcon	1
24	shared	PBS	IL2	ctrl001	IL2-pulse	979	Geometric Mectrl002 (CD25)	Tcon	1.25352
24	shared	PBS	IL2	ctrl001	IL2-cont	979	Geometric Mectrl002 (CD25)	Tcon	1.25352
24	shared	PBS	IL2	ctrl002	IL2-cont	1015	Geometric Mectrl002 (CD25)	Tcon	1.24083
24	shared	PBS	IL2	ctrl002	IL2-pulse	1015	Geometric Mectrl002 (CD25)	Tcon	1.24083
24	shared	PBS	IL2	ctrl002	IL2-cont	935	Geometric Mectrl002 (CD25)	Tcon	1.41667
24	shared	PBS	IL2	ctrl002	IL2-pulse	935	Geometric Mectrl002 (CD25)	Tcon	1.41667
24	shared	PBS	IL2	ctrl002	IL2-cont	823	Geometric Mectrl002 (CD25)	Tcon	1.26034
24	shared	PBS	IL2	ctrl002	IL2-pulse	823	Geometric Mectrl002 (CD25)	Tcon	1.26034
24	shared	PBS	IL7	ctrl001	IL7-cont	1775	Geometric Mectrl002 (CD25)	Tcon	2.27273
24	shared	PBS	IL7	ctrl001	IL7-pulse	1775	Geometric Mectrl002 (CD25)	Tcon	2.27273
24	shared	PBS	IL7	ctrl002	IL7-cont	2022	Geometric Mectrl002 (CD25)	Tcon	2.47188
24	shared	PBS	IL7	ctrl002	IL7-pulse	2022	Geometric Mectrl002 (CD25)	Tcon	2.47188
24	shared	PBS	IL7	ctrl002	IL7-pulse	1605	Geometric Mectrl002 (CD25)	Tcon	2.43182
24	shared	PBS	IL7	ctrl002	IL7-cont	1605	Geometric Mectrl002 (CD25)	Tcon	2.43182
24	shared	PBS	IL7	ctrl002	IL7-cont	1479	Geometric Mectrl002 (CD25)	Tcon	2.26493
24	shared	PBS	IL7	ctrl002	IL7-pulse	1479	Geometric Mectrl002 (CD25)	Tcon	2.26493
24	shared	PBS	IL15	ctrl001	IL15-pulse	1339	Geometric Mectrl002 (CD25)	Tcon	1.71447
24	shared	PBS	IL15	ctrl001	IL15-cont	1339	Geometric Mectrl002 (CD25)	Tcon	1.71447
24	shared	PBS	IL15	ctrl002	IL15-pulse	1553	Geometric Mectrl002 (CD25)	Tcon	1.89853
24	shared	PBS	IL15	ctrl002	IL15-cont	1553	Geometric Mectrl002 (CD25)	Tcon	1.89853
24	shared	PBS	IL15	ctrl002	IL15-pulse	1310	Geometric Mectrl002 (CD25)	Tcon	1.98485
24	shared	PBS	IL15	ctrl002	IL15-cont	1310	Geometric Mectrl002 (CD25)	Tcon	1.98485
24	shared	PBS	IL15	ctrl002	IL15-pulse	1096	Geometric Mectrl002 (CD25)	Tcon	1.67841
24	shared	PBS	IL15	ctrl002	IL15-cont	1096	Geometric Mectrl002 (CD25)	Tcon	1.67841
24	shared	withTCR	PBS	ctrl001	TCR-pulse	1322	Geometric Mectrl002 (CD25)	Tcon	1.6927
24	shared	withTCR	PBS	ctrl001	TCR-IL7-cont	1322	Geometric Mectrl002 (CD25)	Tcon	1.6927
24	shared	withTCR	PBS	ctrl001	TCR-IL7-pulse	1322	Geometric Mectrl002 (CD25)	Tcon	1.6927
24	shared	withTCR	PBS	ctrl001	TCR-IL2-cont	1322	Geometric Mectrl002 (CD25)	Tcon	1.6927
24	shared	withTCR	PBS	ctrl001	TCR-IL15-cont	1322	Geometric Mectrl002 (CD25)	Tcon	1.6927
24	shared	withTCR	PBS	ctrl001	TCR-cont	1322	Geometric Mectrl002 (CD25)	Tcon	1.6927
24	shared	withTCR	PBS	ctrl001	TCR-IL2-pulse	1322	Geometric Mectrl002 (CD25)	Tcon	1.6927
24	shared	withTCR	PBS	ctrl001	TCR-IL15-pulse	1322	Geometric Mectrl002 (CD25)	Tcon	1.6927
24	shared	withTCR	PBS	ctrl002	TCR-cont	1312	Geometric Mectrl002 (CD25)	Tcon	1.60391
24	shared	withTCR	PBS	ctrl002	TCR-IL7-cont	1312	Geometric Mectrl002 (CD25)	Tcon	1.60391
24	shared	withTCR	PBS	ctrl002	TCR-IL7-pulse	1312	Geometric Mectrl002 (CD25)	Tcon	1.60391
24	shared	withTCR	PBS	ctrl002	TCR-IL2-cont	1312	Geometric Mectrl002 (CD25)	Tcon	1.60391
24	shared	withTCR	PBS	ctrl002	TCR-IL15-cont	1312	Geometric Mectrl002 (CD25)	Tcon	1.60391
24	shared	withTCR	PBS	ctrl002	TCR-IL2-pulse	1312	Geometric Mectrl002 (CD25)	Tcon	1.60391
24	shared	withTCR	PBS	ctrl002	TCR-IL15-pulse	1312	Geometric Mectrl002 (CD25)	Tcon	1.60391
24	shared	withTCR	PBS	ctrl002	TCR-pulse	1312	Geometric Mectrl002 (CD25)	Tcon	1.60391
24	shared	withTCR	PBS	ctrl002	TCR-IL7-cont	1175	Geometric Mectrl002 (CD25)	Tcon	1.7803
24	shared	withTCR	PBS	ctrl002	TCR-IL15-cont	1175	Geometric Mectrl002 (CD25)	Tcon	1.7803
24	shared	withTCR	PBS	ctrl002	TCR-IL2-pulse	1175	Geometric Mectrl002 (CD25)	Tcon	1.7803
24	shared	withTCR	PBS	ctrl002	TCR-IL15-pulse	1175	Geometric Mectrl002 (CD25)	Tcon	1.7803
24	shared	withTCR	PBS	ctrl002	TCR-cont	1175	Geometric Mectrl002 (CD25)	Tcon	1.7803
24	shared	withTCR	PBS	ctrl002	TCR-pulse	1175	Geometric Mectrl002 (CD25)	Tcon	1.7803
24	shared	withTCR	PBS	ctrl002	TCR-IL7-pulse	1175	Geometric Mectrl002 (CD25)	Tcon	1.7803
24	shared	withTCR	PBS	ctrl002	TCR-IL2-cont	1175	Geometric Mectrl002 (CD25)	Tcon	1.7803
24	shared	withTCR	PBS	ctrl002	TCR-IL7-cont	1067	Geometric Mectrl002 (CD25)	Tcon	1.634
24	shared	withTCR	PBS	ctrl002	TCR-IL15-cont	1067	Geometric Mectrl002 (CD25)	Tcon	1.634
24	shared	withTCR	PBS	ctrl002	TCR-IL2-cont	1067	Geometric Mectrl002 (CD25)	Tcon	1.634
24	shared	withTCR	PBS	ctrl002	TCR-cont	1067	Geometric Mectrl002 (CD25)	Tcon	1.634
24	shared	withTCR	PBS	ctrl002	TCR-IL15-pulse	1067	Geometric Mectrl002 (CD25)	Tcon	1.634
24	shared	withTCR	PBS	ctrl002	TCR-IL7-pulse	1067	Geometric Mectrl002 (CD25)	Tcon	1.634
24	shared	withTCR	PBS	ctrl002	TCR-pulse	1067	Geometric Mectrl002 (CD25)	Tcon	1.634
24	shared	withTCR	PBS	ctrl002	TCR-IL2-pulse	1067	Geometric Mectrl002 (CD25)	Tcon	1.634
24	shared	withTCR	IL2	ctrl001	TCR-IL2-sim	1492	Geometric Mectrl002 (CD25)	Tcon	1.91037
24	shared	withTCR	IL2	ctrl002	TCR-IL2-sim	1642	Geometric Mectrl002 (CD25)	Tcon	2.00733
24	shared	withTCR	IL2	ctrl002	TCR-IL2-sim	1341	Geometric Mectrl002 (CD25)	Tcon	2.03182
24	shared	withTCR	IL2	ctrl002	TCR-IL2-sim	1382	Geometric Mectrl002 (CD25)	Tcon	2.11639
24	shared	withTCR	IL7	ctrl001	TCR-IL7-sim	2977	Geometric Mectrl002 (CD25)	Tcon	3.81178
24	shared	withTCR	IL7	ctrl002	TCR-IL7-sim	3768	Geometric Mectrl002 (CD25)	Tcon	4.60636
24	shared	withTCR	IL7	ctrl002	TCR-IL7-sim	2870	Geometric Mectrl002 (CD25)	Tcon	4.34848
24	shared	withTCR	IL7	ctrl002	TCR-IL7-sim	2814	Geometric Mectrl002 (CD25)	Tcon	4.30934
24	shared	withTCR	IL15	ctrl001	TCR-IL15-sim	1779	Geometric Mectrl002 (CD25)	Tcon	2.27785
24	shared	withTCR	IL15	ctrl002	TCR-IL15-sim	2222	Geometric Mectrl002 (CD25)	Tcon	2.71638
24	shared	withTCR	IL15	ctrl002	TCR-IL15-sim	1609	Geometric Mectrl002 (CD25)	Tcon	2.43788
24	shared	withTCR	IL15	ctrl002	TCR-IL15-sim	1576	Geometric Mectrl002 (CD25)	Tcon	2.41348
48	shared	PBS	PBS	ctrl001	TCR-pulse	868	Geometric Mectrl002 (CD25)	Tcon	1
48	shared	PBS	PBS	ctrl001	TCR-IL7-cont	868	Geometric Mectrl002 (CD25)	Tcon	1
48	shared	PBS	PBS	ctrl001	TCR-IL7-sim	868	Geometric Mectrl002 (CD25)	Tcon	1
48	shared	PBS	PBS	ctrl001	TCR-IL15-cont	868	Geometric Mectrl002 (CD25)	Tcon	1
48	shared	PBS	PBS	ctrl001	TCR-IL15-sim	868	Geometric Mectrl002 (CD25)	Tcon	1
48	shared	PBS	PBS	ctrl001	IL7-pulse	868	Geometric Mectrl002 (CD25)	Tcon	1
48	shared	PBS	PBS	ctrl001	IL7-cont	868	Geometric Mectrl002 (CD25)	Tcon	1
48	shared	PBS	PBS	ctrl001	TCR-cont	868	Geometric Mectrl002 (CD25)	Tcon	1
48	shared	PBS	PBS	ctrl001	TCR-IL2-pulse	868	Geometric Mectrl002 (CD25)	Tcon	1
48	shared	PBS	PBS	ctrl001	TCR-IL2-cont	868	Geometric Mectrl002 (CD25)	Tcon	1
48	shared	PBS	PBS	ctrl001	IL2-pulse	868	Geometric Mectrl002 (CD25)	Tcon	1
48	shared	PBS	PBS	ctrl001	IL2-cont	868	Geometric Mectrl002 (CD25)	Tcon	1
48	shared	PBS	PBS	ctrl001	TCR-IL7-pulse	868	Geometric Mectrl002 (CD25)	Tcon	1
48	shared	PBS	PBS	ctrl001	IL15-pulse	868	Geometric Mectrl002 (CD25)	Tcon	1
48	shared	PBS	PBS	ctrl001	IL15-cont	868	Geometric Mectrl002 (CD25)	Tcon	1
48	shared	PBS	PBS	ctrl001	TCR-IL15-pulse	868	Geometric Mectrl002 (CD25)	Tcon	1
48	shared	PBS	PBS	ctrl001	TCR-IL2-sim	868	Geometric Mectrl002 (CD25)	Tcon	1
48	shared	PBS	PBS	ctrl002	TCR-IL2-pulse	968	Geometric Mectrl002 (CD25)	Tcon	1
48	shared	PBS	PBS	ctrl002	TCR-IL7-pulse	968	Geometric Mectrl002 (CD25)	Tcon	1
48	shared	PBS	PBS	ctrl002	TCR-IL7-sim	968	Geometric Mectrl002 (CD25)	Tcon	1
48	shared	PBS	PBS	ctrl002	TCR-cont	968	Geometric Mectrl002 (CD25)	Tcon	1
48	shared	PBS	PBS	ctrl002	TCR-IL15-pulse	968	Geometric Mectrl002 (CD25)	Tcon	1
48	shared	PBS	PBS	ctrl002	TCR-pulse	968	Geometric Mectrl002 (CD25)	Tcon	1
48	shared	PBS	PBS	ctrl002	TCR-IL7-cont	968	Geometric Mectrl002 (CD25)	Tcon	1
48	shared	PBS	PBS	ctrl002	TCR-IL2-sim	968	Geometric Mectrl002 (CD25)	Tcon	1
48	shared	PBS	PBS	ctrl002	IL2-cont	968	Geometric Mectrl002 (CD25)	Tcon	1
48	shared	PBS	PBS	ctrl002	IL2-pulse	968	Geometric Mectrl002 (CD25)	Tcon	1
48	shared	PBS	PBS	ctrl002	TCR-IL15-cont	968	Geometric Mectrl002 (CD25)	Tcon	1
48	shared	PBS	PBS	ctrl002	TCR-IL15-sim	968	Geometric Mectrl002 (CD25)	Tcon	1
48	shared	PBS	PBS	ctrl002	IL7-cont	968	Geometric Mectrl002 (CD25)	Tcon	1
48	shared	PBS	PBS	ctrl002	IL7-pulse	968	Geometric Mectrl002 (CD25)	Tcon	1
48	shared	PBS	PBS	ctrl002	IL15-cont	968	Geometric Mectrl002 (CD25)	Tcon	1
48	shared	PBS	PBS	ctrl002	IL15-pulse	968	Geometric Mectrl002 (CD25)	Tcon	1
48	shared	PBS	PBS	ctrl002	TCR-IL2-cont	968	Geometric Mectrl002 (CD25)	Tcon	1
48	shared	PBS	PBS	ctrl002	TCR-IL7-sim	759	Geometric Mectrl002 (CD25)	Tcon	1
48	shared	PBS	PBS	ctrl002	TCR-IL7-cont	759	Geometric Mectrl002 (CD25)	Tcon	1
48	shared	PBS	PBS	ctrl002	TCR-IL15-pulse	759	Geometric Mectrl002 (CD25)	Tcon	1
48	shared	PBS	PBS	ctrl002	TCR-pulse	759	Geometric Mectrl002 (CD25)	Tcon	1
48	shared	PBS	PBS	ctrl002	IL2-cont	759	Geometric Mectrl002 (CD25)	Tcon	1
48	shared	PBS	PBS	ctrl002	IL2-pulse	759	Geometric Mectrl002 (CD25)	Tcon	1
48	shared	PBS	PBS	ctrl002	TCR-IL2-pulse	759	Geometric Mectrl002 (CD25)	Tcon	1
48	shared	PBS	PBS	ctrl002	IL7-cont	759	Geometric Mectrl002 (CD25)	Tcon	1
48	shared	PBS	PBS	ctrl002	IL7-pulse	759	Geometric Mectrl002 (CD25)	Tcon	1
48	shared	PBS	PBS	ctrl002	TCR-IL7-pulse	759	Geometric Mectrl002 (CD25)	Tcon	1
48	shared	PBS	PBS	ctrl002	TCR-cont	759	Geometric Mectrl002 (CD25)	Tcon	1
48	shared	PBS	PBS	ctrl002	IL15-cont	759	Geometric Mectrl002 (CD25)	Tcon	1
48	shared	PBS	PBS	ctrl002	IL15-pulse	759	Geometric Mectrl002 (CD25)	Tcon	1
48	shared	PBS	PBS	ctrl002	TCR-IL2-sim	759	Geometric Mectrl002 (CD25)	Tcon	1
48	shared	PBS	PBS	ctrl002	TCR-IL2-cont	759	Geometric Mectrl002 (CD25)	Tcon	1
48	shared	PBS	PBS	ctrl002	TCR-IL15-sim	759	Geometric Mectrl002 (CD25)	Tcon	1
48	shared	PBS	PBS	ctrl002	TCR-IL15-cont	759	Geometric Mectrl002 (CD25)	Tcon	1
48	shared	PBS	PBS	ctrl002	TCR-IL2-pulse	753	Geometric Mectrl002 (CD25)	Tcon	1
48	shared	PBS	PBS	ctrl002	TCR-IL7-pulse	753	Geometric Mectrl002 (CD25)	Tcon	1
48	shared	PBS	PBS	ctrl002	TCR-IL15-pulse	753	Geometric Mectrl002 (CD25)	Tcon	1
48	shared	PBS	PBS	ctrl002	TCR-pulse	753	Geometric Mectrl002 (CD25)	Tcon	1
48	shared	PBS	PBS	ctrl002	IL2-pulse	753	Geometric Mectrl002 (CD25)	Tcon	1
48	shared	PBS	PBS	ctrl002	IL2-cont	753	Geometric Mectrl002 (CD25)	Tcon	1
48	shared	PBS	PBS	ctrl002	IL7-pulse	753	Geometric Mectrl002 (CD25)	Tcon	1
48	shared	PBS	PBS	ctrl002	IL7-cont	753	Geometric Mectrl002 (CD25)	Tcon	1
48	shared	PBS	PBS	ctrl002	TCR-IL7-cont	753	Geometric Mectrl002 (CD25)	Tcon	1
48	shared	PBS	PBS	ctrl002	TCR-cont	753	Geometric Mectrl002 (CD25)	Tcon	1
48	shared	PBS	PBS	ctrl002	IL15-pulse	753	Geometric Mectrl002 (CD25)	Tcon	1
48	shared	PBS	PBS	ctrl002	IL15-cont	753	Geometric Mectrl002 (CD25)	Tcon	1
48	shared	PBS	PBS	ctrl002	TCR-IL2-sim	753	Geometric Mectrl002 (CD25)	Tcon	1
48	shared	PBS	PBS	ctrl002	TCR-IL2-cont	753	Geometric Mectrl002 (CD25)	Tcon	1
48	shared	PBS	PBS	ctrl002	TCR-IL15-sim	753	Geometric Mectrl002 (CD25)	Tcon	1
48	shared	PBS	PBS	ctrl002	TCR-IL7-sim	753	Geometric Mectrl002 (CD25)	Tcon	1
48	shared	PBS	PBS	ctrl002	TCR-IL15-cont	753	Geometric Mectrl002 (CD25)	Tcon	1
48	shared	PBS	IL2	ctrl001	IL2-cont	955	Geometric Mectrl002 (CD25)	Tcon	1.10023
48	shared	PBS	IL2	ctrl001	IL2-pulse	955	Geometric Mectrl002 (CD25)	Tcon	1.10023
48	shared	PBS	IL2	ctrl002	IL2-cont	950	Geometric Mectrl002 (CD25)	Tcon	0.981405
48	shared	PBS	IL2	ctrl002	IL2-pulse	950	Geometric Mectrl002 (CD25)	Tcon	0.981405
48	shared	PBS	IL2	ctrl002	IL2-cont	933	Geometric Mectrl002 (CD25)	Tcon	1.22925
48	shared	PBS	IL2	ctrl002	IL2-pulse	933	Geometric Mectrl002 (CD25)	Tcon	1.22925
48	shared	PBS	IL2	ctrl002	IL2-cont	834	Geometric Mectrl002 (CD25)	Tcon	1.10757
48	shared	PBS	IL2	ctrl002	IL2-pulse	834	Geometric Mectrl002 (CD25)	Tcon	1.10757
48	shared	PBS	IL7	ctrl001	IL7-cont	2058	Geometric Mectrl002 (CD25)	Tcon	2.37097
48	shared	PBS	IL7	ctrl001	IL7-pulse	2058	Geometric Mectrl002 (CD25)	Tcon	2.37097
48	shared	PBS	IL7	ctrl002	IL7-cont	2427	Geometric Mectrl002 (CD25)	Tcon	2.50723
48	shared	PBS	IL7	ctrl002	IL7-pulse	2427	Geometric Mectrl002 (CD25)	Tcon	2.50723
48	shared	PBS	IL7	ctrl002	IL7-cont	2186	Geometric Mectrl002 (CD25)	Tcon	2.88011
48	shared	PBS	IL7	ctrl002	IL7-pulse	2186	Geometric Mectrl002 (CD25)	Tcon	2.88011
48	shared	PBS	IL7	ctrl002	IL7-cont	2062	Geometric Mectrl002 (CD25)	Tcon	2.73838
48	shared	PBS	IL7	ctrl002	IL7-pulse	2062	Geometric Mectrl002 (CD25)	Tcon	2.73838
48	shared	PBS	IL15	ctrl001	IL15-cont	1481	Geometric Mectrl002 (CD25)	Tcon	1.70622
48	shared	PBS	IL15	ctrl001	IL15-pulse	1481	Geometric Mectrl002 (CD25)	Tcon	1.70622
48	shared	PBS	IL15	ctrl002	IL15-cont	1789	Geometric Mectrl002 (CD25)	Tcon	1.84814
48	shared	PBS	IL15	ctrl002	IL15-pulse	1789	Geometric Mectrl002 (CD25)	Tcon	1.84814
48	shared	PBS	IL15	ctrl002	IL15-cont	1465	Geometric Mectrl002 (CD25)	Tcon	1.93017
48	shared	PBS	IL15	ctrl002	IL15-pulse	1465	Geometric Mectrl002 (CD25)	Tcon	1.93017
48	shared	PBS	IL15	ctrl002	IL15-cont	1283	Geometric Mectrl002 (CD25)	Tcon	1.70385
48	shared	PBS	IL15	ctrl002	IL15-pulse	1283	Geometric Mectrl002 (CD25)	Tcon	1.70385
48	shared	withTCR	PBS	ctrl001	TCR-cont	1345	Geometric Mectrl002 (CD25)	Tcon	1.54954
48	shared	withTCR	PBS	ctrl001	TCR-IL7-cont	1345	Geometric Mectrl002 (CD25)	Tcon	1.54954
48	shared	withTCR	PBS	ctrl001	TCR-IL15-cont	1345	Geometric Mectrl002 (CD25)	Tcon	1.54954
48	shared	withTCR	PBS	ctrl001	TCR-pulse	1345	Geometric Mectrl002 (CD25)	Tcon	1.54954
48	shared	withTCR	PBS	ctrl001	TCR-IL2-cont	1345	Geometric Mectrl002 (CD25)	Tcon	1.54954
48	shared	withTCR	PBS	ctrl001	TCR-IL7-pulse	1345	Geometric Mectrl002 (CD25)	Tcon	1.54954
48	shared	withTCR	PBS	ctrl001	TCR-IL15-pulse	1345	Geometric Mectrl002 (CD25)	Tcon	1.54954
48	shared	withTCR	PBS	ctrl001	TCR-IL2-pulse	1345	Geometric Mectrl002 (CD25)	Tcon	1.54954
48	shared	withTCR	PBS	ctrl002	TCR-IL15-cont	1323	Geometric Mectrl002 (CD25)	Tcon	1.36674
48	shared	withTCR	PBS	ctrl002	TCR-cont	1323	Geometric Mectrl002 (CD25)	Tcon	1.36674
48	shared	withTCR	PBS	ctrl002	TCR-pulse	1323	Geometric Mectrl002 (CD25)	Tcon	1.36674
48	shared	withTCR	PBS	ctrl002	TCR-IL7-pulse	1323	Geometric Mectrl002 (CD25)	Tcon	1.36674
48	shared	withTCR	PBS	ctrl002	TCR-IL2-cont	1323	Geometric Mectrl002 (CD25)	Tcon	1.36674
48	shared	withTCR	PBS	ctrl002	TCR-IL2-pulse	1323	Geometric Mectrl002 (CD25)	Tcon	1.36674
48	shared	withTCR	PBS	ctrl002	TCR-IL7-cont	1323	Geometric Mectrl002 (CD25)	Tcon	1.36674
48	shared	withTCR	PBS	ctrl002	TCR-IL15-pulse	1323	Geometric Mectrl002 (CD25)	Tcon	1.36674
48	shared	withTCR	PBS	ctrl002	TCR-cont	1260	Geometric Mectrl002 (CD25)	Tcon	1.66008
48	shared	withTCR	PBS	ctrl002	TCR-IL7-cont	1260	Geometric Mectrl002 (CD25)	Tcon	1.66008
48	shared	withTCR	PBS	ctrl002	TCR-IL7-pulse	1260	Geometric Mectrl002 (CD25)	Tcon	1.66008
48	shared	withTCR	PBS	ctrl002	TCR-IL15-cont	1260	Geometric Mectrl002 (CD25)	Tcon	1.66008
48	shared	withTCR	PBS	ctrl002	TCR-IL2-pulse	1260	Geometric Mectrl002 (CD25)	Tcon	1.66008
48	shared	withTCR	PBS	ctrl002	TCR-IL15-pulse	1260	Geometric Mectrl002 (CD25)	Tcon	1.66008
48	shared	withTCR	PBS	ctrl002	TCR-pulse	1260	Geometric Mectrl002 (CD25)	Tcon	1.66008
48	shared	withTCR	PBS	ctrl002	TCR-IL2-cont	1260	Geometric Mectrl002 (CD25)	Tcon	1.66008
48	shared	withTCR	PBS	ctrl002	TCR-IL7-cont	1067	Geometric Mectrl002 (CD25)	Tcon	1.417
48	shared	withTCR	PBS	ctrl002	TCR-IL7-pulse	1067	Geometric Mectrl002 (CD25)	Tcon	1.417
48	shared	withTCR	PBS	ctrl002	TCR-cont	1067	Geometric Mectrl002 (CD25)	Tcon	1.417
48	shared	withTCR	PBS	ctrl002	TCR-pulse	1067	Geometric Mectrl002 (CD25)	Tcon	1.417
48	shared	withTCR	PBS	ctrl002	TCR-IL2-pulse	1067	Geometric Mectrl002 (CD25)	Tcon	1.417
48	shared	withTCR	PBS	ctrl002	TCR-IL15-cont	1067	Geometric Mectrl002 (CD25)	Tcon	1.417
48	shared	withTCR	PBS	ctrl002	TCR-IL2-cont	1067	Geometric Mectrl002 (CD25)	Tcon	1.417
48	shared	withTCR	PBS	ctrl002	TCR-IL15-pulse	1067	Geometric Mectrl002 (CD25)	Tcon	1.417
48	shared	withTCR	IL2	ctrl001	TCR-IL2-sim	1576	Geometric Mectrl002 (CD25)	Tcon	1.81567
48	shared	withTCR	IL2	ctrl002	TCR-IL2-sim	1444	Geometric Mectrl002 (CD25)	Tcon	1.49174
48	shared	withTCR	IL2	ctrl002	TCR-IL2-sim	1474	Geometric Mectrl002 (CD25)	Tcon	1.94203
48	shared	withTCR	IL2	ctrl002	TCR-IL2-sim	1404	Geometric Mectrl002 (CD25)	Tcon	1.86454
48	shared	withTCR	IL7	ctrl001	TCR-IL7-sim	3886	Geometric Mectrl002 (CD25)	Tcon	4.47696
48	shared	withTCR	IL7	ctrl002	TCR-IL7-sim	5038	Geometric Mectrl002 (CD25)	Tcon	5.20455
48	shared	withTCR	IL7	ctrl002	TCR-IL7-sim	4814	Geometric Mectrl002 (CD25)	Tcon	6.34256
48	shared	withTCR	IL7	ctrl002	TCR-IL7-sim	3793	Geometric Mectrl002 (CD25)	Tcon	5.03718
48	shared	withTCR	IL15	ctrl001	TCR-IL15-sim	1988	Geometric Mectrl002 (CD25)	Tcon	2.29032
48	shared	withTCR	IL15	ctrl002	TCR-IL15-sim	2415	Geometric Mectrl002 (CD25)	Tcon	2.49483
48	shared	withTCR	IL15	ctrl002	TCR-IL15-sim	2054	Geometric Mectrl002 (CD25)	Tcon	2.70619
48	shared	withTCR	IL15	ctrl002	TCR-IL15-sim	1769	Geometric Mectrl002 (CD25)	Tcon	2.34927
72	shared	PBS	PBS	ctrl001	TCR-IL15-pulse	938	Geometric Mectrl002 (CD25)	Tcon	1
72	shared	PBS	PBS	ctrl001	TCR-cont	938	Geometric Mectrl002 (CD25)	Tcon	1
72	shared	PBS	PBS	ctrl001	IL15-pulse	938	Geometric Mectrl002 (CD25)	Tcon	1
72	shared	PBS	PBS	ctrl001	IL7-cont	938	Geometric Mectrl002 (CD25)	Tcon	1
72	shared	PBS	PBS	ctrl001	TCR-IL2-cont	938	Geometric Mectrl002 (CD25)	Tcon	1
72	shared	PBS	PBS	ctrl001	IL2-cont	938	Geometric Mectrl002 (CD25)	Tcon	1
72	shared	PBS	PBS	ctrl001	TCR-IL2-pulse	938	Geometric Mectrl002 (CD25)	Tcon	1
72	shared	PBS	PBS	ctrl001	TCR-IL15-cont	938	Geometric Mectrl002 (CD25)	Tcon	1
72	shared	PBS	PBS	ctrl001	IL15-cont	938	Geometric Mectrl002 (CD25)	Tcon	1
72	shared	PBS	PBS	ctrl001	IL2-pulse	938	Geometric Mectrl002 (CD25)	Tcon	1
72	shared	PBS	PBS	ctrl001	TCR-pulse	938	Geometric Mectrl002 (CD25)	Tcon	1
72	shared	PBS	PBS	ctrl001	TCR-IL7-pulse	938	Geometric Mectrl002 (CD25)	Tcon	1
72	shared	PBS	PBS	ctrl001	TCR-IL7-cont	938	Geometric Mectrl002 (CD25)	Tcon	1
72	shared	PBS	PBS	ctrl001	IL7-pulse	938	Geometric Mectrl002 (CD25)	Tcon	1
72	shared	PBS	PBS	ctrl002	IL15-pulse	1010	Geometric Mectrl002 (CD25)	Tcon	1
72	shared	PBS	PBS	ctrl002	TCR-IL15-pulse	1010	Geometric Mectrl002 (CD25)	Tcon	1
72	shared	PBS	PBS	ctrl002	TCR-cont	1010	Geometric Mectrl002 (CD25)	Tcon	1
72	shared	PBS	PBS	ctrl002	TCR-pulse	1010	Geometric Mectrl002 (CD25)	Tcon	1
72	shared	PBS	PBS	ctrl002	IL2-cont	1010	Geometric Mectrl002 (CD25)	Tcon	1
72	shared	PBS	PBS	ctrl002	IL15-cont	1010	Geometric Mectrl002 (CD25)	Tcon	1
72	shared	PBS	PBS	ctrl002	IL2-pulse	1010	Geometric Mectrl002 (CD25)	Tcon	1
72	shared	PBS	PBS	ctrl002	IL7-cont	1010	Geometric Mectrl002 (CD25)	Tcon	1
72	shared	PBS	PBS	ctrl002	TCR-IL2-cont	1010	Geometric Mectrl002 (CD25)	Tcon	1
72	shared	PBS	PBS	ctrl002	TCR-IL2-pulse	1010	Geometric Mectrl002 (CD25)	Tcon	1
72	shared	PBS	PBS	ctrl002	TCR-IL15-cont	1010	Geometric Mectrl002 (CD25)	Tcon	1
72	shared	PBS	PBS	ctrl002	TCR-IL7-cont	1010	Geometric Mectrl002 (CD25)	Tcon	1
72	shared	PBS	PBS	ctrl002	TCR-IL7-pulse	1010	Geometric Mectrl002 (CD25)	Tcon	1
72	shared	PBS	PBS	ctrl002	IL7-pulse	1010	Geometric Mectrl002 (CD25)	Tcon	1
72	shared	PBS	PBS	ctrl002	TCR-IL15-cont	883	Geometric Mectrl002 (CD25)	Tcon	1
72	shared	PBS	PBS	ctrl002	TCR-IL15-pulse	883	Geometric Mectrl002 (CD25)	Tcon	1
72	shared	PBS	PBS	ctrl002	TCR-IL2-pulse	883	Geometric Mectrl002 (CD25)	Tcon	1
72	shared	PBS	PBS	ctrl002	IL15-cont	883	Geometric Mectrl002 (CD25)	Tcon	1
72	shared	PBS	PBS	ctrl002	TCR-pulse	883	Geometric Mectrl002 (CD25)	Tcon	1
72	shared	PBS	PBS	ctrl002	IL7-pulse	883	Geometric Mectrl002 (CD25)	Tcon	1
72	shared	PBS	PBS	ctrl002	IL15-pulse	883	Geometric Mectrl002 (CD25)	Tcon	1
72	shared	PBS	PBS	ctrl002	TCR-IL2-cont	883	Geometric Mectrl002 (CD25)	Tcon	1
72	shared	PBS	PBS	ctrl002	IL2-pulse	883	Geometric Mectrl002 (CD25)	Tcon	1
72	shared	PBS	PBS	ctrl002	TCR-IL7-cont	883	Geometric Mectrl002 (CD25)	Tcon	1
72	shared	PBS	PBS	ctrl002	IL2-cont	883	Geometric Mectrl002 (CD25)	Tcon	1
72	shared	PBS	PBS	ctrl002	TCR-IL7-pulse	883	Geometric Mectrl002 (CD25)	Tcon	1
72	shared	PBS	PBS	ctrl002	IL7-cont	883	Geometric Mectrl002 (CD25)	Tcon	1
72	shared	PBS	PBS	ctrl002	TCR-cont	883	Geometric Mectrl002 (CD25)	Tcon	1
72	shared	PBS	PBS	ctrl002	IL15-cont	849	Geometric Mectrl002 (CD25)	Tcon	1
72	shared	PBS	PBS	ctrl002	TCR-IL15-pulse	849	Geometric Mectrl002 (CD25)	Tcon	1
72	shared	PBS	PBS	ctrl002	TCR-IL2-cont	849	Geometric Mectrl002 (CD25)	Tcon	1
72	shared	PBS	PBS	ctrl002	TCR-pulse	849	Geometric Mectrl002 (CD25)	Tcon	1
72	shared	PBS	PBS	ctrl002	TCR-IL7-cont	849	Geometric Mectrl002 (CD25)	Tcon	1
72	shared	PBS	PBS	ctrl002	IL2-pulse	849	Geometric Mectrl002 (CD25)	Tcon	1
72	shared	PBS	PBS	ctrl002	TCR-cont	849	Geometric Mectrl002 (CD25)	Tcon	1
72	shared	PBS	PBS	ctrl002	IL15-pulse	849	Geometric Mectrl002 (CD25)	Tcon	1
72	shared	PBS	PBS	ctrl002	IL7-pulse	849	Geometric Mectrl002 (CD25)	Tcon	1
72	shared	PBS	PBS	ctrl002	TCR-IL15-cont	849	Geometric Mectrl002 (CD25)	Tcon	1
72	shared	PBS	PBS	ctrl002	IL7-cont	849	Geometric Mectrl002 (CD25)	Tcon	1
72	shared	PBS	PBS	ctrl002	IL2-cont	849	Geometric Mectrl002 (CD25)	Tcon	1
72	shared	PBS	PBS	ctrl002	TCR-IL2-pulse	849	Geometric Mectrl002 (CD25)	Tcon	1
72	shared	PBS	PBS	ctrl002	TCR-IL7-pulse	849	Geometric Mectrl002 (CD25)	Tcon	1
72	shared	PBS	IL2	ctrl001	IL2-cont	1021	Geometric Mectrl002 (CD25)	Tcon	1.08849
72	shared	PBS	IL2	ctrl001	IL2-pulse	1021	Geometric Mectrl002 (CD25)	Tcon	1.08849
72	shared	PBS	IL2	ctrl002	IL2-cont	1026	Geometric Mectrl002 (CD25)	Tcon	1.01584
72	shared	PBS	IL2	ctrl002	IL2-pulse	1026	Geometric Mectrl002 (CD25)	Tcon	1.01584
72	shared	PBS	IL2	ctrl002	IL2-pulse	973	Geometric Mectrl002 (CD25)	Tcon	1.10193
72	shared	PBS	IL2	ctrl002	IL2-cont	973	Geometric Mectrl002 (CD25)	Tcon	1.10193
72	shared	PBS	IL2	ctrl002	IL2-cont	912	Geometric Mectrl002 (CD25)	Tcon	1.0742
72	shared	PBS	IL2	ctrl002	IL2-pulse	912	Geometric Mectrl002 (CD25)	Tcon	1.0742
72	shared	PBS	IL7	ctrl001	IL7-cont	1593	Geometric Mectrl002 (CD25)	Tcon	1.69829
72	shared	PBS	IL7	ctrl001	IL7-pulse	1593	Geometric Mectrl002 (CD25)	Tcon	1.69829
72	shared	PBS	IL7	ctrl002	IL7-cont	1790	Geometric Mectrl002 (CD25)	Tcon	1.77228
72	shared	PBS	IL7	ctrl002	IL7-pulse	1790	Geometric Mectrl002 (CD25)	Tcon	1.77228
72	shared	PBS	IL7	ctrl002	IL7-cont	1643	Geometric Mectrl002 (CD25)	Tcon	1.8607
72	shared	PBS	IL7	ctrl002	IL7-pulse	1643	Geometric Mectrl002 (CD25)	Tcon	1.8607
72	shared	PBS	IL7	ctrl002	IL7-cont	1807	Geometric Mectrl002 (CD25)	Tcon	2.12839
72	shared	PBS	IL7	ctrl002	IL7-pulse	1807	Geometric Mectrl002 (CD25)	Tcon	2.12839
72	shared	PBS	IL15	ctrl001	IL15-cont	1253	Geometric Mectrl002 (CD25)	Tcon	1.33582
72	shared	PBS	IL15	ctrl001	IL15-pulse	1253	Geometric Mectrl002 (CD25)	Tcon	1.33582
72	shared	PBS	IL15	ctrl002	IL15-pulse	1370	Geometric Mectrl002 (CD25)	Tcon	1.35644
72	shared	PBS	IL15	ctrl002	IL15-cont	1370	Geometric Mectrl002 (CD25)	Tcon	1.35644
72	shared	PBS	IL15	ctrl002	IL15-pulse	1234	Geometric Mectrl002 (CD25)	Tcon	1.39751
72	shared	PBS	IL15	ctrl002	IL15-cont	1234	Geometric Mectrl002 (CD25)	Tcon	1.39751
72	shared	PBS	IL15	ctrl002	IL15-cont	1249	Geometric Mectrl002 (CD25)	Tcon	1.47114
72	shared	PBS	IL15	ctrl002	IL15-pulse	1249	Geometric Mectrl002 (CD25)	Tcon	1.47114
72	shared	withTCR	PBS	ctrl001	TCR-cont	1423	Geometric Mectrl002 (CD25)	Tcon	1.51706
72	shared	withTCR	PBS	ctrl001	TCR-pulse	1423	Geometric Mectrl002 (CD25)	Tcon	1.51706
72	shared	withTCR	PBS	ctrl002	TCR-cont	1388	Geometric Mectrl002 (CD25)	Tcon	1.37426
72	shared	withTCR	PBS	ctrl002	TCR-pulse	1388	Geometric Mectrl002 (CD25)	Tcon	1.37426
72	shared	withTCR	PBS	ctrl002	TCR-cont	1444	Geometric Mectrl002 (CD25)	Tcon	1.63533
72	shared	withTCR	PBS	ctrl002	TCR-pulse	1444	Geometric Mectrl002 (CD25)	Tcon	1.63533
72	shared	withTCR	PBS	ctrl002	TCR-cont	1181	Geometric Mectrl002 (CD25)	Tcon	1.39105
72	shared	withTCR	PBS	ctrl002	TCR-pulse	1181	Geometric Mectrl002 (CD25)	Tcon	1.39105
72	shared	withTCR	IL2	ctrl001	TCR-IL2-pulse	1549	Geometric Mectrl002 (CD25)	Tcon	1.65139
72	shared	withTCR	IL2	ctrl001	TCR-IL2-cont	1549	Geometric Mectrl002 (CD25)	Tcon	1.65139
72	shared	withTCR	IL2	ctrl002	TCR-IL2-cont	1241	Geometric Mectrl002 (CD25)	Tcon	1.22871
72	shared	withTCR	IL2	ctrl002	TCR-IL2-pulse	1241	Geometric Mectrl002 (CD25)	Tcon	1.22871
72	shared	withTCR	IL2	ctrl002	TCR-IL2-cont	1564	Geometric Mectrl002 (CD25)	Tcon	1.77123
72	shared	withTCR	IL2	ctrl002	TCR-IL2-pulse	1564	Geometric Mectrl002 (CD25)	Tcon	1.77123
72	shared	withTCR	IL2	ctrl002	TCR-IL2-cont	1287	Geometric Mectrl002 (CD25)	Tcon	1.5159
72	shared	withTCR	IL2	ctrl002	TCR-IL2-pulse	1287	Geometric Mectrl002 (CD25)	Tcon	1.5159
72	shared	withTCR	IL7	ctrl001	TCR-IL7-cont	2322	Geometric Mectrl002 (CD25)	Tcon	2.47548
72	shared	withTCR	IL7	ctrl001	TCR-IL7-pulse	2322	Geometric Mectrl002 (CD25)	Tcon	2.47548
72	shared	withTCR	IL7	ctrl002	TCR-IL7-cont	2393	Geometric Mectrl002 (CD25)	Tcon	2.36931
72	shared	withTCR	IL7	ctrl002	TCR-IL7-pulse	2393	Geometric Mectrl002 (CD25)	Tcon	2.36931
72	shared	withTCR	IL7	ctrl002	TCR-IL7-cont	2414	Geometric Mectrl002 (CD25)	Tcon	2.73386
72	shared	withTCR	IL7	ctrl002	TCR-IL7-pulse	2414	Geometric Mectrl002 (CD25)	Tcon	2.73386
72	shared	withTCR	IL7	ctrl002	TCR-IL7-cont	1973	Geometric Mectrl002 (CD25)	Tcon	2.32391
72	shared	withTCR	IL7	ctrl002	TCR-IL7-pulse	1973	Geometric Mectrl002 (CD25)	Tcon	2.32391
72	shared	withTCR	IL15	ctrl001	TCR-IL15-pulse	2107	Geometric Mectrl002 (CD25)	Tcon	2.24627
72	shared	withTCR	IL15	ctrl001	TCR-IL15-cont	2107	Geometric Mectrl002 (CD25)	Tcon	2.24627
72	shared	withTCR	IL15	ctrl002	TCR-IL15-pulse	1997	Geometric Mectrl002 (CD25)	Tcon	1.97723
72	shared	withTCR	IL15	ctrl002	TCR-IL15-cont	1997	Geometric Mectrl002 (CD25)	Tcon	1.97723
72	shared	withTCR	IL15	ctrl002	TCR-IL15-pulse	2249	Geometric Mectrl002 (CD25)	Tcon	2.547
72	shared	withTCR	IL15	ctrl002	TCR-IL15-cont	2249	Geometric Mectrl002 (CD25)	Tcon	2.547
72	shared	withTCR	IL15	ctrl002	TCR-IL15-cont	1625	Geometric Mectrl002 (CD25)	Tcon	1.91402
72	shared	withTCR	IL15	ctrl002	TCR-IL15-pulse	1625	Geometric Mectrl002 (CD25)	Tcon	1.91402
96	cont	PBS	PBS	ctrl001	TCR-IL7-cont	877	Geometric Mectrl002 (CD25)	Tcon	1
96	cont	PBS	PBS	ctrl001	TCR-cont	877	Geometric Mectrl002 (CD25)	Tcon	1
96	cont	PBS	PBS	ctrl001	IL2-cont	877	Geometric Mectrl002 (CD25)	Tcon	1
96	cont	PBS	PBS	ctrl001	TCR-IL2-cont	877	Geometric Mectrl002 (CD25)	Tcon	1
96	cont	PBS	PBS	ctrl001	TCR-IL15-cont	877	Geometric Mectrl002 (CD25)	Tcon	1
96	cont	PBS	PBS	ctrl001	IL7-cont	877	Geometric Mectrl002 (CD25)	Tcon	1
96	cont	PBS	PBS	ctrl001	IL15-cont	877	Geometric Mectrl002 (CD25)	Tcon	1
96	cont	PBS	PBS	ctrl002	TCR-cont	949	Geometric Mectrl002 (CD25)	Tcon	1
96	cont	PBS	PBS	ctrl002	TCR-IL2-cont	949	Geometric Mectrl002 (CD25)	Tcon	1
96	cont	PBS	PBS	ctrl002	IL2-cont	949	Geometric Mectrl002 (CD25)	Tcon	1
96	cont	PBS	PBS	ctrl002	IL7-cont	949	Geometric Mectrl002 (CD25)	Tcon	1
96	cont	PBS	PBS	ctrl002	IL15-cont	949	Geometric Mectrl002 (CD25)	Tcon	1
96	cont	PBS	PBS	ctrl002	TCR-IL7-cont	949	Geometric Mectrl002 (CD25)	Tcon	1
96	cont	PBS	PBS	ctrl002	TCR-IL15-cont	949	Geometric Mectrl002 (CD25)	Tcon	1
96	cont	PBS	PBS	ctrl002	IL7-cont	862	Geometric Mectrl002 (CD25)	Tcon	1
96	cont	PBS	PBS	ctrl002	TCR-cont	862	Geometric Mectrl002 (CD25)	Tcon	1
96	cont	PBS	PBS	ctrl002	TCR-IL2-cont	862	Geometric Mectrl002 (CD25)	Tcon	1
96	cont	PBS	PBS	ctrl002	IL15-cont	862	Geometric Mectrl002 (CD25)	Tcon	1
96	cont	PBS	PBS	ctrl002	IL2-cont	862	Geometric Mectrl002 (CD25)	Tcon	1
96	cont	PBS	PBS	ctrl002	TCR-IL7-cont	862	Geometric Mectrl002 (CD25)	Tcon	1
96	cont	PBS	PBS	ctrl002	TCR-IL15-cont	862	Geometric Mectrl002 (CD25)	Tcon	1
96	cont	PBS	PBS	ctrl002	TCR-cont	793	Geometric Mectrl002 (CD25)	Tcon	1
96	cont	PBS	PBS	ctrl002	IL2-cont	793	Geometric Mectrl002 (CD25)	Tcon	1
96	cont	PBS	PBS	ctrl002	TCR-IL2-cont	793	Geometric Mectrl002 (CD25)	Tcon	1
96	cont	PBS	PBS	ctrl002	TCR-IL7-cont	793	Geometric Mectrl002 (CD25)	Tcon	1
96	cont	PBS	PBS	ctrl002	IL7-cont	793	Geometric Mectrl002 (CD25)	Tcon	1
96	cont	PBS	PBS	ctrl002	IL15-cont	793	Geometric Mectrl002 (CD25)	Tcon	1
96	cont	PBS	PBS	ctrl002	TCR-IL15-cont	793	Geometric Mectrl002 (CD25)	Tcon	1
96	cont	PBS	IL2	ctrl001	IL2-cont	972	Geometric Mectrl002 (CD25)	Tcon	1.10832
96	cont	PBS	IL2	ctrl002	IL2-cont	1017	Geometric Mectrl002 (CD25)	Tcon	1.07165
96	cont	PBS	IL2	ctrl002	IL2-cont	936	Geometric Mectrl002 (CD25)	Tcon	1.08585
96	cont	PBS	IL2	ctrl002	IL2-cont	901	Geometric Mectrl002 (CD25)	Tcon	1.13619
96	cont	PBS	IL7	ctrl001	IL7-cont	2158	Geometric Mectrl002 (CD25)	Tcon	2.46066
96	cont	PBS	IL7	ctrl002	IL7-cont	2264	Geometric Mectrl002 (CD25)	Tcon	2.38567
96	cont	PBS	IL7	ctrl002	IL7-cont	2018	Geometric Mectrl002 (CD25)	Tcon	2.34107
96	cont	PBS	IL7	ctrl002	IL7-cont	1931	Geometric Mectrl002 (CD25)	Tcon	2.43506
96	cont	PBS	IL15	ctrl001	IL15-cont	1481	Geometric Mectrl002 (CD25)	Tcon	1.68871
96	cont	PBS	IL15	ctrl002	IL15-cont	1589	Geometric Mectrl002 (CD25)	Tcon	1.67439
96	cont	PBS	IL15	ctrl002	IL15-cont	1267	Geometric Mectrl002 (CD25)	Tcon	1.46984
96	cont	PBS	IL15	ctrl002	IL15-cont	1185	Geometric Mectrl002 (CD25)	Tcon	1.49433
96	cont	withTCR	PBS	ctrl001	TCR-cont	1095	Geometric Mectrl002 (CD25)	Tcon	1.24857
96	cont	withTCR	PBS	ctrl002	TCR-cont	1220	Geometric Mectrl002 (CD25)	Tcon	1.28556
96	cont	withTCR	PBS	ctrl002	TCR-cont	1151	Geometric Mectrl002 (CD25)	Tcon	1.33527
96	cont	withTCR	PBS	ctrl002	TCR-cont	958	Geometric Mectrl002 (CD25)	Tcon	1.20807
96	cont	withTCR	IL2	ctrl001	TCR-IL2-cont	1307	Geometric Mectrl002 (CD25)	Tcon	1.49031
96	cont	withTCR	IL2	ctrl002	TCR-IL2-cont	1199	Geometric Mectrl002 (CD25)	Tcon	1.26344
96	cont	withTCR	IL2	ctrl002	TCR-IL2-cont	1503	Geometric Mectrl002 (CD25)	Tcon	1.74362
96	cont	withTCR	IL2	ctrl002	TCR-IL2-cont	1454	Geometric Mectrl002 (CD25)	Tcon	1.83354
96	cont	withTCR	IL7	ctrl001	TCR-IL7-cont	2270	Geometric Mectrl002 (CD25)	Tcon	2.58837
96	cont	withTCR	IL7	ctrl002	TCR-IL7-cont	2604	Geometric Mectrl002 (CD25)	Tcon	2.74394
96	cont	withTCR	IL7	ctrl002	TCR-IL7-cont	2273	Geometric Mectrl002 (CD25)	Tcon	2.63689
96	cont	withTCR	IL7	ctrl002	TCR-IL7-cont	2105	Geometric Mectrl002 (CD25)	Tcon	2.65448
96	cont	withTCR	IL15	ctrl001	TCR-IL15-cont	1810	Geometric Mectrl002 (CD25)	Tcon	2.06385
96	cont	withTCR	IL15	ctrl002	TCR-IL15-cont	2012	Geometric Mectrl002 (CD25)	Tcon	2.12013
96	cont	withTCR	IL15	ctrl002	TCR-IL15-cont	1859	Geometric Mectrl002 (CD25)	Tcon	2.15661
96	cont	withTCR	IL15	ctrl002	TCR-IL15-cont	1807	Geometric Mectrl002 (CD25)	Tcon	2.27869
108	cont	PBS	PBS	ctrl001	TCR-cont	6945	Geometric Mectrl002 (CD127)	CD8	1
108	cont	PBS	PBS	ctrl001	IL2-cont	6945	Geometric Mectrl002 (CD127)	CD8	1
108	cont	PBS	PBS	ctrl001	IL7-cont	6945	Geometric Mectrl002 (CD127)	CD8	1
108	cont	PBS	PBS	ctrl001	TCR-IL7-cont	6945	Geometric Mectrl002 (CD127)	CD8	1
108	cont	PBS	PBS	ctrl001	IL15-cont	6945	Geometric Mectrl002 (CD127)	CD8	1
108	cont	PBS	PBS	ctrl001	TCR-IL15-cont	6945	Geometric Mectrl002 (CD127)	CD8	1
108	cont	PBS	PBS	ctrl001	TCR-IL2-cont	6945	Geometric Mectrl002 (CD127)	CD8	1
108	cont	PBS	PBS	ctrl002	IL7-cont	17358	Geometric Mectrl002 (CD127)	CD8	1
108	cont	PBS	PBS	ctrl002	TCR-cont	17358	Geometric Mectrl002 (CD127)	CD8	1
108	cont	PBS	PBS	ctrl002	TCR-IL15-cont	17358	Geometric Mectrl002 (CD127)	CD8	1
108	cont	PBS	PBS	ctrl002	TCR-IL2-cont	17358	Geometric Mectrl002 (CD127)	CD8	1
108	cont	PBS	PBS	ctrl002	IL15-cont	17358	Geometric Mectrl002 (CD127)	CD8	1
108	cont	PBS	PBS	ctrl002	IL2-cont	17358	Geometric Mectrl002 (CD127)	CD8	1
108	cont	PBS	PBS	ctrl002	TCR-IL7-cont	17358	Geometric Mectrl002 (CD127)	CD8	1
108	cont	PBS	PBS	ctrl002	IL7-cont	20289	Geometric Mectrl002 (CD127)	CD8	1
108	cont	PBS	PBS	ctrl002	IL2-cont	20289	Geometric Mectrl002 (CD127)	CD8	1
108	cont	PBS	PBS	ctrl002	TCR-cont	20289	Geometric Mectrl002 (CD127)	CD8	1
108	cont	PBS	PBS	ctrl002	IL15-cont	20289	Geometric Mectrl002 (CD127)	CD8	1
108	cont	PBS	PBS	ctrl002	TCR-IL7-cont	20289	Geometric Mectrl002 (CD127)	CD8	1
108	cont	PBS	PBS	ctrl002	TCR-IL2-cont	20289	Geometric Mectrl002 (CD127)	CD8	1
108	cont	PBS	PBS	ctrl002	TCR-IL15-cont	20289	Geometric Mectrl002 (CD127)	CD8	1
108	cont	PBS	PBS	ctrl002	TCR-cont	13174	Geometric Mectrl002 (CD127)	CD8	1
108	cont	PBS	PBS	ctrl002	IL7-cont	13174	Geometric Mectrl002 (CD127)	CD8	1
108	cont	PBS	PBS	ctrl002	TCR-IL7-cont	13174	Geometric Mectrl002 (CD127)	CD8	1
108	cont	PBS	PBS	ctrl002	TCR-IL2-cont	13174	Geometric Mectrl002 (CD127)	CD8	1
108	cont	PBS	PBS	ctrl002	IL15-cont	13174	Geometric Mectrl002 (CD127)	CD8	1
108	cont	PBS	PBS	ctrl002	IL2-cont	13174	Geometric Mectrl002 (CD127)	CD8	1
108	cont	PBS	PBS	ctrl002	TCR-IL15-cont	13174	Geometric Mectrl002 (CD127)	CD8	1
108	cont	PBS	IL2	ctrl001	IL2-cont	3339	Geometric Mectrl002 (CD127)	CD8	0.480778
108	cont	PBS	IL2	ctrl002	IL2-cont	3343	Geometric Mectrl002 (CD127)	CD8	0.192591
108	cont	PBS	IL2	ctrl002	IL2-cont	3462	Geometric Mectrl002 (CD127)	CD8	0.170634
108	cont	PBS	IL2	ctrl002	IL2-cont	3427	Geometric Mectrl002 (CD127)	CD8	0.260134
108	cont	PBS	IL7	ctrl001	IL7-cont	722	Geometric Mectrl002 (CD127)	CD8	0.10396
108	cont	PBS	IL7	ctrl002	IL7-cont	672	Geometric Mectrl002 (CD127)	CD8	0.0387141
108	cont	PBS	IL7	ctrl002	IL7-cont	623	Geometric Mectrl002 (CD127)	CD8	0.0307063
108	cont	PBS	IL7	ctrl002	IL7-cont	645	Geometric Mectrl002 (CD127)	CD8	0.0489601
108	cont	PBS	IL15	ctrl001	IL15-cont	3354	Geometric Mectrl002 (CD127)	CD8	0.482937
108	cont	PBS	IL15	ctrl002	IL15-cont	3402	Geometric Mectrl002 (CD127)	CD8	0.19599
108	cont	PBS	IL15	ctrl002	IL15-cont	3387	Geometric Mectrl002 (CD127)	CD8	0.166938
108	cont	PBS	IL15	ctrl002	IL15-cont	3253	Geometric Mectrl002 (CD127)	CD8	0.246926
108	cont	withTCR	PBS	ctrl001	TCR-cont	3443	Geometric Mectrl002 (CD127)	CD8	0.495752
108	cont	withTCR	PBS	ctrl002	TCR-cont	9921	Geometric Mectrl002 (CD127)	CD8	0.571552
108	cont	withTCR	PBS	ctrl002	TCR-cont	9538	Geometric Mectrl002 (CD127)	CD8	0.470107
108	cont	withTCR	PBS	ctrl002	TCR-cont	5213	Geometric Mectrl002 (CD127)	CD8	0.395704
108	cont	withTCR	IL2	ctrl001	TCR-IL2-cont	2262	Geometric Mectrl002 (CD127)	CD8	0.325702
108	cont	withTCR	IL2	ctrl002	TCR-IL2-cont	2214	Geometric Mectrl002 (CD127)	CD8	0.127549
108	cont	withTCR	IL2	ctrl002	TCR-IL2-cont	2271	Geometric Mectrl002 (CD127)	CD8	0.111933
108	cont	withTCR	IL2	ctrl002	TCR-IL2-cont	2589	Geometric Mectrl002 (CD127)	CD8	0.196523
108	cont	withTCR	IL7	ctrl001	TCR-IL7-cont	900	Geometric Mectrl002 (CD127)	CD8	0.12959
108	cont	withTCR	IL7	ctrl002	TCR-IL7-cont	869	Geometric Mectrl002 (CD127)	CD8	0.0500634
108	cont	withTCR	IL7	ctrl002	TCR-IL7-cont	850	Geometric Mectrl002 (CD127)	CD8	0.0418946
108	cont	withTCR	IL7	ctrl002	TCR-IL7-cont	861	Geometric Mectrl002 (CD127)	CD8	0.065356
108	cont	withTCR	IL15	ctrl001	TCR-IL15-cont	2479	Geometric Mectrl002 (CD127)	CD8	0.356947
108	cont	withTCR	IL15	ctrl002	TCR-IL15-cont	2211	Geometric Mectrl002 (CD127)	CD8	0.127376
108	cont	withTCR	IL15	ctrl002	TCR-IL15-cont	2194	Geometric Mectrl002 (CD127)	CD8	0.108137
108	cont	withTCR	IL15	ctrl002	TCR-IL15-cont	2710	Geometric Mectrl002 (CD127)	CD8	0.205708
108	pulse	PBS	PBS	ctrl001	TCR-IL2-pulse	7055	Geometric Mectrl002 (CD127)	CD8	1
108	pulse	PBS	PBS	ctrl001	IL2-pulse	7055	Geometric Mectrl002 (CD127)	CD8	1
108	pulse	PBS	PBS	ctrl001	IL7-pulse	7055	Geometric Mectrl002 (CD127)	CD8	1
108	pulse	PBS	PBS	ctrl001	TCR-IL7-pulse	7055	Geometric Mectrl002 (CD127)	CD8	1
108	pulse	PBS	PBS	ctrl001	TCR-pulse	7055	Geometric Mectrl002 (CD127)	CD8	1
108	pulse	PBS	PBS	ctrl001	IL15-pulse	7055	Geometric Mectrl002 (CD127)	CD8	1
108	pulse	PBS	PBS	ctrl001	TCR-IL15-pulse	7055	Geometric Mectrl002 (CD127)	CD8	1
108	pulse	PBS	PBS	ctrl002	TCR-pulse	15567	Geometric Mectrl002 (CD127)	CD8	1
108	pulse	PBS	PBS	ctrl002	TCR-IL15-pulse	15567	Geometric Mectrl002 (CD127)	CD8	1
108	pulse	PBS	PBS	ctrl002	TCR-IL7-pulse	15567	Geometric Mectrl002 (CD127)	CD8	1
108	pulse	PBS	PBS	ctrl002	IL2-pulse	15567	Geometric Mectrl002 (CD127)	CD8	1
108	pulse	PBS	PBS	ctrl002	IL15-pulse	15567	Geometric Mectrl002 (CD127)	CD8	1
108	pulse	PBS	PBS	ctrl002	IL7-pulse	15567	Geometric Mectrl002 (CD127)	CD8	1
108	pulse	PBS	PBS	ctrl002	TCR-IL2-pulse	15567	Geometric Mectrl002 (CD127)	CD8	1
108	pulse	PBS	PBS	ctrl002	IL2-pulse	20659	Geometric Mectrl002 (CD127)	CD8	1
108	pulse	PBS	PBS	ctrl002	TCR-pulse	20659	Geometric Mectrl002 (CD127)	CD8	1
108	pulse	PBS	PBS	ctrl002	TCR-IL7-pulse	20659	Geometric Mectrl002 (CD127)	CD8	1
108	pulse	PBS	PBS	ctrl002	TCR-IL15-pulse	20659	Geometric Mectrl002 (CD127)	CD8	1
108	pulse	PBS	PBS	ctrl002	IL7-pulse	20659	Geometric Mectrl002 (CD127)	CD8	1
108	pulse	PBS	PBS	ctrl002	IL15-pulse	20659	Geometric Mectrl002 (CD127)	CD8	1
108	pulse	PBS	PBS	ctrl002	TCR-IL2-pulse	20659	Geometric Mectrl002 (CD127)	CD8	1
108	pulse	PBS	PBS	ctrl002	TCR-IL2-pulse	13553	Geometric Mectrl002 (CD127)	CD8	1
108	pulse	PBS	PBS	ctrl002	IL2-pulse	13553	Geometric Mectrl002 (CD127)	CD8	1
108	pulse	PBS	PBS	ctrl002	TCR-IL7-pulse	13553	Geometric Mectrl002 (CD127)	CD8	1
108	pulse	PBS	PBS	ctrl002	TCR-pulse	13553	Geometric Mectrl002 (CD127)	CD8	1
108	pulse	PBS	PBS	ctrl002	IL7-pulse	13553	Geometric Mectrl002 (CD127)	CD8	1
108	pulse	PBS	PBS	ctrl002	IL15-pulse	13553	Geometric Mectrl002 (CD127)	CD8	1
108	pulse	PBS	PBS	ctrl002	TCR-IL15-pulse	13553	Geometric Mectrl002 (CD127)	CD8	1
108	pulse	PBS	IL2	ctrl001	IL2-pulse	7040	Geometric Mectrl002 (CD127)	CD8	0.997874
108	pulse	PBS	IL2	ctrl002	IL2-pulse	12808	Geometric Mectrl002 (CD127)	CD8	0.822766
108	pulse	PBS	IL2	ctrl002	IL2-pulse	9804	Geometric Mectrl002 (CD127)	CD8	0.474563
108	pulse	PBS	IL2	ctrl002	IL2-pulse	11824	Geometric Mectrl002 (CD127)	CD8	0.872427
108	pulse	PBS	IL7	ctrl001	IL7-pulse	4847	Geometric Mectrl002 (CD127)	CD8	0.68703
108	pulse	PBS	IL7	ctrl002	IL7-pulse	6998	Geometric Mectrl002 (CD127)	CD8	0.449541
108	pulse	PBS	IL7	ctrl002	IL7-pulse	6356	Geometric Mectrl002 (CD127)	CD8	0.307663
108	pulse	PBS	IL7	ctrl002	IL7-pulse	3281	Geometric Mectrl002 (CD127)	CD8	0.242087
108	pulse	PBS	IL15	ctrl001	IL15-pulse	6032	Geometric Mectrl002 (CD127)	CD8	0.854996
108	pulse	PBS	IL15	ctrl002	IL15-pulse	10892	Geometric Mectrl002 (CD127)	CD8	0.699685
108	pulse	PBS	IL15	ctrl002	IL15-pulse	9017	Geometric Mectrl002 (CD127)	CD8	0.436468
108	pulse	PBS	IL15	ctrl002	IL15-pulse	9608	Geometric Mectrl002 (CD127)	CD8	0.708921
108	pulse	withTCR	PBS	ctrl001	TCR-pulse	3201	Geometric Mectrl002 (CD127)	CD8	0.453721
108	pulse	withTCR	PBS	ctrl002	TCR-pulse	7681	Geometric Mectrl002 (CD127)	CD8	0.493416
108	pulse	withTCR	PBS	ctrl002	TCR-pulse	9365	Geometric Mectrl002 (CD127)	CD8	0.453313
108	pulse	withTCR	PBS	ctrl002	TCR-pulse	3872	Geometric Mectrl002 (CD127)	CD8	0.285693
108	pulse	withTCR	IL2	ctrl001	TCR-IL2-pulse	3363	Geometric Mectrl002 (CD127)	CD8	0.476683
108	pulse	withTCR	IL2	ctrl002	TCR-IL2-pulse	4515	Geometric Mectrl002 (CD127)	CD8	0.290037
108	pulse	withTCR	IL2	ctrl002	TCR-IL2-pulse	4490	Geometric Mectrl002 (CD127)	CD8	0.217339
108	pulse	withTCR	IL2	ctrl002	TCR-IL2-pulse	6397	Geometric Mectrl002 (CD127)	CD8	0.471999
108	pulse	withTCR	IL7	ctrl001	TCR-IL7-pulse	2068	Geometric Mectrl002 (CD127)	CD8	0.293125
108	pulse	withTCR	IL7	ctrl002	TCR-IL7-pulse	4192	Geometric Mectrl002 (CD127)	CD8	0.269288
108	pulse	withTCR	IL7	ctrl002	TCR-IL7-pulse	4152	Geometric Mectrl002 (CD127)	CD8	0.200978
108	pulse	withTCR	IL7	ctrl002	TCR-IL7-pulse	2727	Geometric Mectrl002 (CD127)	CD8	0.20121
108	pulse	withTCR	IL15	ctrl001	TCR-IL15-pulse	2924	Geometric Mectrl002 (CD127)	CD8	0.414458
108	pulse	withTCR	IL15	ctrl002	TCR-IL15-pulse	3609	Geometric Mectrl002 (CD127)	CD8	0.231837
108	pulse	withTCR	IL15	ctrl002	TCR-IL15-pulse	3253	Geometric Mectrl002 (CD127)	CD8	0.157462
108	pulse	withTCR	IL15	ctrl002	TCR-IL15-pulse	5054	Geometric Mectrl002 (CD127)	CD8	0.372906
120	cont	PBS	PBS	ctrl001	TCR-IL2-cont	6537	Geometric Mectrl002 (CD127)	CD8	1
120	cont	PBS	PBS	ctrl001	TCR-IL15-cont	6537	Geometric Mectrl002 (CD127)	CD8	1
120	cont	PBS	PBS	ctrl001	TCR-IL7-cont	6537	Geometric Mectrl002 (CD127)	CD8	1
120	cont	PBS	PBS	ctrl001	TCR-cont	6537	Geometric Mectrl002 (CD127)	CD8	1
120	cont	PBS	PBS	ctrl001	IL15-cont	6537	Geometric Mectrl002 (CD127)	CD8	1
120	cont	PBS	PBS	ctrl001	IL7-cont	6537	Geometric Mectrl002 (CD127)	CD8	1
120	cont	PBS	PBS	ctrl001	IL2-cont	6537	Geometric Mectrl002 (CD127)	CD8	1
120	cont	PBS	PBS	ctrl002	TCR-IL2-cont	14801	Geometric Mectrl002 (CD127)	CD8	1
120	cont	PBS	PBS	ctrl002	TCR-IL7-cont	14801	Geometric Mectrl002 (CD127)	CD8	1
120	cont	PBS	PBS	ctrl002	TCR-IL15-cont	14801	Geometric Mectrl002 (CD127)	CD8	1
120	cont	PBS	PBS	ctrl002	TCR-cont	14801	Geometric Mectrl002 (CD127)	CD8	1
120	cont	PBS	PBS	ctrl002	IL15-cont	14801	Geometric Mectrl002 (CD127)	CD8	1
120	cont	PBS	PBS	ctrl002	IL2-cont	14801	Geometric Mectrl002 (CD127)	CD8	1
120	cont	PBS	PBS	ctrl002	IL7-cont	14801	Geometric Mectrl002 (CD127)	CD8	1
120	cont	PBS	PBS	ctrl002	TCR-IL7-cont	17118	Geometric Mectrl002 (CD127)	CD8	1
120	cont	PBS	PBS	ctrl002	TCR-IL15-cont	17118	Geometric Mectrl002 (CD127)	CD8	1
120	cont	PBS	PBS	ctrl002	TCR-cont	17118	Geometric Mectrl002 (CD127)	CD8	1
120	cont	PBS	PBS	ctrl002	IL2-cont	17118	Geometric Mectrl002 (CD127)	CD8	1
120	cont	PBS	PBS	ctrl002	IL7-cont	17118	Geometric Mectrl002 (CD127)	CD8	1
120	cont	PBS	PBS	ctrl002	IL15-cont	17118	Geometric Mectrl002 (CD127)	CD8	1
120	cont	PBS	PBS	ctrl002	TCR-IL2-cont	17118	Geometric Mectrl002 (CD127)	CD8	1
120	cont	PBS	PBS	ctrl002	TCR-IL7-cont	10876	Geometric Mectrl002 (CD127)	CD8	1
120	cont	PBS	PBS	ctrl002	TCR-cont	10876	Geometric Mectrl002 (CD127)	CD8	1
120	cont	PBS	PBS	ctrl002	TCR-IL15-cont	10876	Geometric Mectrl002 (CD127)	CD8	1
120	cont	PBS	PBS	ctrl002	IL2-cont	10876	Geometric Mectrl002 (CD127)	CD8	1
120	cont	PBS	PBS	ctrl002	TCR-IL2-cont	10876	Geometric Mectrl002 (CD127)	CD8	1
120	cont	PBS	PBS	ctrl002	IL15-cont	10876	Geometric Mectrl002 (CD127)	CD8	1
120	cont	PBS	PBS	ctrl002	IL7-cont	10876	Geometric Mectrl002 (CD127)	CD8	1
120	cont	PBS	IL2	ctrl001	IL2-cont	2696	Geometric Mectrl002 (CD127)	CD8	0.412422
120	cont	PBS	IL2	ctrl002	IL2-cont	3006	Geometric Mectrl002 (CD127)	CD8	0.203094
120	cont	PBS	IL2	ctrl002	IL2-cont	3902	Geometric Mectrl002 (CD127)	CD8	0.227947
120	cont	PBS	IL2	ctrl002	IL2-cont	3950	Geometric Mectrl002 (CD127)	CD8	0.363185
120	cont	PBS	IL7	ctrl001	IL7-cont	547	Geometric Mectrl002 (CD127)	CD8	0.0836775
120	cont	PBS	IL7	ctrl002	IL7-cont	545	Geometric Mectrl002 (CD127)	CD8	0.0368218
120	cont	PBS	IL7	ctrl002	IL7-cont	506	Geometric Mectrl002 (CD127)	CD8	0.0295595
120	cont	PBS	IL7	ctrl002	IL7-cont	504	Geometric Mectrl002 (CD127)	CD8	0.0463406
120	cont	PBS	IL15	ctrl001	IL15-cont	2469	Geometric Mectrl002 (CD127)	CD8	0.377696
120	cont	PBS	IL15	ctrl002	IL15-cont	3140	Geometric Mectrl002 (CD127)	CD8	0.212148
120	cont	PBS	IL15	ctrl002	IL15-cont	3146	Geometric Mectrl002 (CD127)	CD8	0.183783
120	cont	PBS	IL15	ctrl002	IL15-cont	2377	Geometric Mectrl002 (CD127)	CD8	0.218555
120	cont	withTCR	PBS	ctrl001	TCR-cont	2551	Geometric Mectrl002 (CD127)	CD8	0.39024
120	cont	withTCR	PBS	ctrl002	TCR-cont	8443	Geometric Mectrl002 (CD127)	CD8	0.570434
120	cont	withTCR	PBS	ctrl002	TCR-cont	7362	Geometric Mectrl002 (CD127)	CD8	0.430074
120	cont	withTCR	PBS	ctrl002	TCR-cont	2950	Geometric Mectrl002 (CD127)	CD8	0.271239
120	cont	withTCR	IL2	ctrl001	TCR-IL2-cont	1881	Geometric Mectrl002 (CD127)	CD8	0.287747
120	cont	withTCR	IL2	ctrl002	TCR-IL2-cont	1801	Geometric Mectrl002 (CD127)	CD8	0.121681
120	cont	withTCR	IL2	ctrl002	TCR-IL2-cont	1795	Geometric Mectrl002 (CD127)	CD8	0.10486
120	cont	withTCR	IL2	ctrl002	TCR-IL2-cont	2131	Geometric Mectrl002 (CD127)	CD8	0.195936
120	cont	withTCR	IL7	ctrl001	TCR-IL7-cont	753	Geometric Mectrl002 (CD127)	CD8	0.11519
120	cont	withTCR	IL7	ctrl002	TCR-IL7-cont	700	Geometric Mectrl002 (CD127)	CD8	0.0472941
120	cont	withTCR	IL7	ctrl002	TCR-IL7-cont	613	Geometric Mectrl002 (CD127)	CD8	0.0358103
120	cont	withTCR	IL7	ctrl002	TCR-IL7-cont	617	Geometric Mectrl002 (CD127)	CD8	0.0567304
120	cont	withTCR	IL15	ctrl001	TCR-IL15-cont	2067	Geometric Mectrl002 (CD127)	CD8	0.3162
120	cont	withTCR	IL15	ctrl002	TCR-IL15-cont	1613	Geometric Mectrl002 (CD127)	CD8	0.108979
120	cont	withTCR	IL15	ctrl002	TCR-IL15-cont	1686	Geometric Mectrl002 (CD127)	CD8	0.0984928
120	cont	withTCR	IL15	ctrl002	TCR-IL15-cont	2195	Geometric Mectrl002 (CD127)	CD8	0.201821
120	pulse	PBS	PBS	ctrl001	IL2-pulse	6956	Geometric Mectrl002 (CD127)	CD8	1
120	pulse	PBS	PBS	ctrl001	IL7-pulse	6956	Geometric Mectrl002 (CD127)	CD8	1
120	pulse	PBS	PBS	ctrl001	IL15-pulse	6956	Geometric Mectrl002 (CD127)	CD8	1
120	pulse	PBS	PBS	ctrl001	TCR-IL15-pulse	6956	Geometric Mectrl002 (CD127)	CD8	1
120	pulse	PBS	PBS	ctrl001	TCR-IL7-pulse	6956	Geometric Mectrl002 (CD127)	CD8	1
120	pulse	PBS	PBS	ctrl001	TCR-pulse	6956	Geometric Mectrl002 (CD127)	CD8	1
120	pulse	PBS	PBS	ctrl001	TCR-IL2-pulse	6956	Geometric Mectrl002 (CD127)	CD8	1
120	pulse	PBS	PBS	ctrl002	IL7-pulse	12803	Geometric Mectrl002 (CD127)	CD8	1
120	pulse	PBS	PBS	ctrl002	IL2-pulse	12803	Geometric Mectrl002 (CD127)	CD8	1
120	pulse	PBS	PBS	ctrl002	TCR-IL15-pulse	12803	Geometric Mectrl002 (CD127)	CD8	1
120	pulse	PBS	PBS	ctrl002	TCR-pulse	12803	Geometric Mectrl002 (CD127)	CD8	1
120	pulse	PBS	PBS	ctrl002	IL15-pulse	12803	Geometric Mectrl002 (CD127)	CD8	1
120	pulse	PBS	PBS	ctrl002	TCR-IL7-pulse	12803	Geometric Mectrl002 (CD127)	CD8	1
120	pulse	PBS	PBS	ctrl002	TCR-IL2-pulse	12803	Geometric Mectrl002 (CD127)	CD8	1
120	pulse	PBS	PBS	ctrl002	IL2-pulse	13777	Geometric Mectrl002 (CD127)	CD8	1
120	pulse	PBS	PBS	ctrl002	TCR-pulse	13777	Geometric Mectrl002 (CD127)	CD8	1
120	pulse	PBS	PBS	ctrl002	IL7-pulse	13777	Geometric Mectrl002 (CD127)	CD8	1
120	pulse	PBS	PBS	ctrl002	TCR-IL7-pulse	13777	Geometric Mectrl002 (CD127)	CD8	1
120	pulse	PBS	PBS	ctrl002	IL15-pulse	13777	Geometric Mectrl002 (CD127)	CD8	1
120	pulse	PBS	PBS	ctrl002	TCR-IL15-pulse	13777	Geometric Mectrl002 (CD127)	CD8	1
120	pulse	PBS	PBS	ctrl002	TCR-IL2-pulse	13777	Geometric Mectrl002 (CD127)	CD8	1
120	pulse	PBS	PBS	ctrl002	IL7-pulse	9834	Geometric Mectrl002 (CD127)	CD8	1
120	pulse	PBS	PBS	ctrl002	TCR-IL2-pulse	9834	Geometric Mectrl002 (CD127)	CD8	1
120	pulse	PBS	PBS	ctrl002	IL2-pulse	9834	Geometric Mectrl002 (CD127)	CD8	1
120	pulse	PBS	PBS	ctrl002	TCR-pulse	9834	Geometric Mectrl002 (CD127)	CD8	1
120	pulse	PBS	PBS	ctrl002	TCR-IL15-pulse	9834	Geometric Mectrl002 (CD127)	CD8	1
120	pulse	PBS	PBS	ctrl002	TCR-IL7-pulse	9834	Geometric Mectrl002 (CD127)	CD8	1
120	pulse	PBS	PBS	ctrl002	IL15-pulse	9834	Geometric Mectrl002 (CD127)	CD8	1
120	pulse	PBS	IL2	ctrl001	IL2-pulse	5662	Geometric Mectrl002 (CD127)	CD8	0.813974
120	pulse	PBS	IL2	ctrl002	IL2-pulse	7964	Geometric Mectrl002 (CD127)	CD8	0.622042
120	pulse	PBS	IL2	ctrl002	IL2-pulse	10674	Geometric Mectrl002 (CD127)	CD8	0.77477
120	pulse	PBS	IL2	ctrl002	IL2-pulse	8765	Geometric Mectrl002 (CD127)	CD8	0.891296
120	pulse	PBS	IL7	ctrl001	IL7-pulse	3304	Geometric Mectrl002 (CD127)	CD8	0.474986
120	pulse	PBS	IL7	ctrl002	IL7-pulse	6914	Geometric Mectrl002 (CD127)	CD8	0.54003
120	pulse	PBS	IL7	ctrl002	IL7-pulse	6561	Geometric Mectrl002 (CD127)	CD8	0.476228
120	pulse	PBS	IL7	ctrl002	IL7-pulse	3407	Geometric Mectrl002 (CD127)	CD8	0.346451
120	pulse	PBS	IL15	ctrl001	IL15-pulse	5513	Geometric Mectrl002 (CD127)	CD8	0.792553
120	pulse	PBS	IL15	ctrl002	IL15-pulse	8671	Geometric Mectrl002 (CD127)	CD8	0.677263
120	pulse	PBS	IL15	ctrl002	IL15-pulse	7981	Geometric Mectrl002 (CD127)	CD8	0.579299
120	pulse	PBS	IL15	ctrl002	IL15-pulse	6252	Geometric Mectrl002 (CD127)	CD8	0.635754
120	pulse	withTCR	PBS	ctrl001	TCR-pulse	2255	Geometric Mectrl002 (CD127)	CD8	0.324181
120	pulse	withTCR	PBS	ctrl002	TCR-pulse	5541	Geometric Mectrl002 (CD127)	CD8	0.432789
120	pulse	withTCR	PBS	ctrl002	TCR-pulse	6509	Geometric Mectrl002 (CD127)	CD8	0.472454
120	pulse	withTCR	PBS	ctrl002	TCR-pulse	2490	Geometric Mectrl002 (CD127)	CD8	0.253203
120	pulse	withTCR	IL2	ctrl001	TCR-IL2-pulse	2541	Geometric Mectrl002 (CD127)	CD8	0.365296
120	pulse	withTCR	IL2	ctrl002	TCR-IL2-pulse	3128	Geometric Mectrl002 (CD127)	CD8	0.244318
120	pulse	withTCR	IL2	ctrl002	TCR-IL2-pulse	3286	Geometric Mectrl002 (CD127)	CD8	0.238513
120	pulse	withTCR	IL2	ctrl002	TCR-IL2-pulse	3935	Geometric Mectrl002 (CD127)	CD8	0.400142
120	pulse	withTCR	IL7	ctrl001	TCR-IL7-pulse	1558	Geometric Mectrl002 (CD127)	CD8	0.223979
120	pulse	withTCR	IL7	ctrl002	TCR-IL7-pulse	3478	Geometric Mectrl002 (CD127)	CD8	0.271655
120	pulse	withTCR	IL7	ctrl002	TCR-IL7-pulse	2806	Geometric Mectrl002 (CD127)	CD8	0.203673
120	pulse	withTCR	IL7	ctrl002	TCR-IL7-pulse	1524	Geometric Mectrl002 (CD127)	CD8	0.154973
120	pulse	withTCR	IL15	ctrl001	TCR-IL15-pulse	2062	Geometric Mectrl002 (CD127)	CD8	0.296435
120	pulse	withTCR	IL15	ctrl002	TCR-IL15-pulse	2278	Geometric Mectrl002 (CD127)	CD8	0.177927
120	pulse	withTCR	IL15	ctrl002	TCR-IL15-pulse	2443	Geometric Mectrl002 (CD127)	CD8	0.177325
120	pulse	withTCR	IL15	ctrl002	TCR-IL15-pulse	3209	Geometric Mectrl002 (CD127)	CD8	0.326317
144	cont	PBS	PBS	ctrl001	IL2-cont	7755	Geometric Mectrl002 (CD127)	CD8	1
144	cont	PBS	PBS	ctrl001	TCR-cont	7755	Geometric Mectrl002 (CD127)	CD8	1
144	cont	PBS	PBS	ctrl001	TCR-IL7-cont	7755	Geometric Mectrl002 (CD127)	CD8	1
144	cont	PBS	PBS	ctrl001	TCR-IL2-cont	7755	Geometric Mectrl002 (CD127)	CD8	1
144	cont	PBS	PBS	ctrl001	IL7-cont	7755	Geometric Mectrl002 (CD127)	CD8	1
144	cont	PBS	PBS	ctrl001	IL15-cont	7755	Geometric Mectrl002 (CD127)	CD8	1
144	cont	PBS	PBS	ctrl001	TCR-IL15-cont	7755	Geometric Mectrl002 (CD127)	CD8	1
144	cont	PBS	PBS	ctrl002	IL2-cont	19310	Geometric Mectrl002 (CD127)	CD8	1
144	cont	PBS	PBS	ctrl002	TCR-IL2-cont	19310	Geometric Mectrl002 (CD127)	CD8	1
144	cont	PBS	PBS	ctrl002	TCR-cont	19310	Geometric Mectrl002 (CD127)	CD8	1
144	cont	PBS	PBS	ctrl002	TCR-IL7-cont	19310	Geometric Mectrl002 (CD127)	CD8	1
144	cont	PBS	PBS	ctrl002	IL7-cont	19310	Geometric Mectrl002 (CD127)	CD8	1
144	cont	PBS	PBS	ctrl002	TCR-IL15-cont	19310	Geometric Mectrl002 (CD127)	CD8	1
144	cont	PBS	PBS	ctrl002	IL15-cont	19310	Geometric Mectrl002 (CD127)	CD8	1
144	cont	PBS	PBS	ctrl002	IL2-cont	20258	Geometric Mectrl002 (CD127)	CD8	1
144	cont	PBS	PBS	ctrl002	TCR-IL2-cont	20258	Geometric Mectrl002 (CD127)	CD8	1
144	cont	PBS	PBS	ctrl002	IL7-cont	20258	Geometric Mectrl002 (CD127)	CD8	1
144	cont	PBS	PBS	ctrl002	TCR-cont	20258	Geometric Mectrl002 (CD127)	CD8	1
144	cont	PBS	PBS	ctrl002	IL15-cont	20258	Geometric Mectrl002 (CD127)	CD8	1
144	cont	PBS	PBS	ctrl002	TCR-IL7-cont	20258	Geometric Mectrl002 (CD127)	CD8	1
144	cont	PBS	PBS	ctrl002	TCR-IL15-cont	20258	Geometric Mectrl002 (CD127)	CD8	1
144	cont	PBS	PBS	ctrl002	TCR-cont	12740	Geometric Mectrl002 (CD127)	CD8	1
144	cont	PBS	PBS	ctrl002	IL15-cont	12740	Geometric Mectrl002 (CD127)	CD8	1
144	cont	PBS	PBS	ctrl002	IL2-cont	12740	Geometric Mectrl002 (CD127)	CD8	1
144	cont	PBS	PBS	ctrl002	TCR-IL2-cont	12740	Geometric Mectrl002 (CD127)	CD8	1
144	cont	PBS	PBS	ctrl002	TCR-IL15-cont	12740	Geometric Mectrl002 (CD127)	CD8	1
144	cont	PBS	PBS	ctrl002	TCR-IL7-cont	12740	Geometric Mectrl002 (CD127)	CD8	1
144	cont	PBS	PBS	ctrl002	IL7-cont	12740	Geometric Mectrl002 (CD127)	CD8	1
144	cont	PBS	IL2	ctrl001	IL2-cont	2738	Geometric Mectrl002 (CD127)	CD8	0.353063
144	cont	PBS	IL2	ctrl002	IL2-cont	2569	Geometric Mectrl002 (CD127)	CD8	0.13304
144	cont	PBS	IL2	ctrl002	IL2-cont	3471	Geometric Mectrl002 (CD127)	CD8	0.17134
144	cont	PBS	IL2	ctrl002	IL2-cont	3112	Geometric Mectrl002 (CD127)	CD8	0.24427
144	cont	PBS	IL7	ctrl001	IL7-cont	357	Geometric Mectrl002 (CD127)	CD8	0.0460348
144	cont	PBS	IL7	ctrl002	IL7-cont	416	Geometric Mectrl002 (CD127)	CD8	0.0215432
144	cont	PBS	IL7	ctrl002	IL7-cont	306	Geometric Mectrl002 (CD127)	CD8	0.0151051
144	cont	PBS	IL7	ctrl002	IL7-cont	351	Geometric Mectrl002 (CD127)	CD8	0.027551
144	cont	PBS	IL15	ctrl001	IL15-cont	2124	Geometric Mectrl002 (CD127)	CD8	0.273888
144	cont	PBS	IL15	ctrl002	IL15-cont	2241	Geometric Mectrl002 (CD127)	CD8	0.116054
144	cont	PBS	IL15	ctrl002	IL15-cont	2834	Geometric Mectrl002 (CD127)	CD8	0.139895
144	cont	PBS	IL15	ctrl002	IL15-cont	2553	Geometric Mectrl002 (CD127)	CD8	0.200392
144	cont	withTCR	PBS	ctrl001	TCR-cont	2130	Geometric Mectrl002 (CD127)	CD8	0.274662
144	cont	withTCR	PBS	ctrl002	TCR-cont	3151	Geometric Mectrl002 (CD127)	CD8	0.16318
144	cont	withTCR	PBS	ctrl002	TCR-cont	6475	Geometric Mectrl002 (CD127)	CD8	0.319627
144	cont	withTCR	PBS	ctrl002	TCR-cont	2213	Geometric Mectrl002 (CD127)	CD8	0.173705
144	cont	withTCR	IL2	ctrl001	TCR-IL2-cont	1578	Geometric Mectrl002 (CD127)	CD8	0.203482
144	cont	withTCR	IL2	ctrl002	TCR-IL2-cont	1066	Geometric Mectrl002 (CD127)	CD8	0.0552046
144	cont	withTCR	IL2	ctrl002	TCR-IL2-cont	1502	Geometric Mectrl002 (CD127)	CD8	0.0741435
144	cont	withTCR	IL2	ctrl002	TCR-IL2-cont	1823	Geometric Mectrl002 (CD127)	CD8	0.143093
144	cont	withTCR	IL7	ctrl001	TCR-IL7-cont	454	Geometric Mectrl002 (CD127)	CD8	0.0585429
144	cont	withTCR	IL7	ctrl002	TCR-IL7-cont	494	Geometric Mectrl002 (CD127)	CD8	0.0255826
144	cont	withTCR	IL7	ctrl002	TCR-IL7-cont	453	Geometric Mectrl002 (CD127)	CD8	0.0223615
144	cont	withTCR	IL7	ctrl002	TCR-IL7-cont	417	Geometric Mectrl002 (CD127)	CD8	0.0327316
144	cont	withTCR	IL15	ctrl001	TCR-IL15-cont	1529	Geometric Mectrl002 (CD127)	CD8	0.197163
144	cont	withTCR	IL15	ctrl002	TCR-IL15-cont	1189	Geometric Mectrl002 (CD127)	CD8	0.0615743
144	cont	withTCR	IL15	ctrl002	TCR-IL15-cont	1429	Geometric Mectrl002 (CD127)	CD8	0.07054
144	cont	withTCR	IL15	ctrl002	TCR-IL15-cont	1801	Geometric Mectrl002 (CD127)	CD8	0.141366
144	pulse	PBS	PBS	ctrl001	TCR-pulse	7818	Geometric Mectrl002 (CD127)	CD8	1
144	pulse	PBS	PBS	ctrl001	TCR-IL7-pulse	7818	Geometric Mectrl002 (CD127)	CD8	1
144	pulse	PBS	PBS	ctrl001	TCR-IL15-pulse	7818	Geometric Mectrl002 (CD127)	CD8	1
144	pulse	PBS	PBS	ctrl001	IL15-pulse	7818	Geometric Mectrl002 (CD127)	CD8	1
144	pulse	PBS	PBS	ctrl001	IL2-pulse	7818	Geometric Mectrl002 (CD127)	CD8	1
144	pulse	PBS	PBS	ctrl001	IL7-pulse	7818	Geometric Mectrl002 (CD127)	CD8	1
144	pulse	PBS	PBS	ctrl001	TCR-IL2-pulse	7818	Geometric Mectrl002 (CD127)	CD8	1
144	pulse	PBS	PBS	ctrl002	TCR-IL7-pulse	18268	Geometric Mectrl002 (CD127)	CD8	1
144	pulse	PBS	PBS	ctrl002	IL15-pulse	18268	Geometric Mectrl002 (CD127)	CD8	1
144	pulse	PBS	PBS	ctrl002	TCR-pulse	18268	Geometric Mectrl002 (CD127)	CD8	1
144	pulse	PBS	PBS	ctrl002	TCR-IL15-pulse	18268	Geometric Mectrl002 (CD127)	CD8	1
144	pulse	PBS	PBS	ctrl002	IL2-pulse	18268	Geometric Mectrl002 (CD127)	CD8	1
144	pulse	PBS	PBS	ctrl002	IL7-pulse	18268	Geometric Mectrl002 (CD127)	CD8	1
144	pulse	PBS	PBS	ctrl002	TCR-IL2-pulse	18268	Geometric Mectrl002 (CD127)	CD8	1
144	pulse	PBS	PBS	ctrl002	TCR-pulse	23490	Geometric Mectrl002 (CD127)	CD8	1
144	pulse	PBS	PBS	ctrl002	TCR-IL7-pulse	23490	Geometric Mectrl002 (CD127)	CD8	1
144	pulse	PBS	PBS	ctrl002	IL2-pulse	23490	Geometric Mectrl002 (CD127)	CD8	1
144	pulse	PBS	PBS	ctrl002	TCR-IL15-pulse	23490	Geometric Mectrl002 (CD127)	CD8	1
144	pulse	PBS	PBS	ctrl002	IL15-pulse	23490	Geometric Mectrl002 (CD127)	CD8	1
144	pulse	PBS	PBS	ctrl002	IL7-pulse	23490	Geometric Mectrl002 (CD127)	CD8	1
144	pulse	PBS	PBS	ctrl002	TCR-IL2-pulse	23490	Geometric Mectrl002 (CD127)	CD8	1
144	pulse	PBS	PBS	ctrl002	IL2-pulse	13195	Geometric Mectrl002 (CD127)	CD8	1
144	pulse	PBS	PBS	ctrl002	TCR-IL15-pulse	13195	Geometric Mectrl002 (CD127)	CD8	1
144	pulse	PBS	PBS	ctrl002	IL15-pulse	13195	Geometric Mectrl002 (CD127)	CD8	1
144	pulse	PBS	PBS	ctrl002	TCR-pulse	13195	Geometric Mectrl002 (CD127)	CD8	1
144	pulse	PBS	PBS	ctrl002	IL7-pulse	13195	Geometric Mectrl002 (CD127)	CD8	1
144	pulse	PBS	PBS	ctrl002	TCR-IL7-pulse	13195	Geometric Mectrl002 (CD127)	CD8	1
144	pulse	PBS	PBS	ctrl002	TCR-IL2-pulse	13195	Geometric Mectrl002 (CD127)	CD8	1
144	pulse	PBS	IL2	ctrl001	IL2-pulse	4951	Geometric Mectrl002 (CD127)	CD8	0.633282
144	pulse	PBS	IL2	ctrl002	IL2-pulse	10388	Geometric Mectrl002 (CD127)	CD8	0.568645
144	pulse	PBS	IL2	ctrl002	IL2-pulse	13908	Geometric Mectrl002 (CD127)	CD8	0.592082
144	pulse	PBS	IL2	ctrl002	IL2-pulse	8382	Geometric Mectrl002 (CD127)	CD8	0.635241
144	pulse	PBS	IL7	ctrl001	IL7-pulse	5855	Geometric Mectrl002 (CD127)	CD8	0.748913
144	pulse	PBS	IL7	ctrl002	IL7-pulse	17871	Geometric Mectrl002 (CD127)	CD8	0.978268
144	pulse	PBS	IL7	ctrl002	IL7-pulse	12998	Geometric Mectrl002 (CD127)	CD8	0.553342
144	pulse	PBS	IL7	ctrl002	IL7-pulse	13360	Geometric Mectrl002 (CD127)	CD8	1.0125
144	pulse	PBS	IL15	ctrl001	IL15-pulse	6579	Geometric Mectrl002 (CD127)	CD8	0.84152
144	pulse	PBS	IL15	ctrl002	IL15-pulse	15031	Geometric Mectrl002 (CD127)	CD8	0.822805
144	pulse	PBS	IL15	ctrl002	IL15-pulse	13783	Geometric Mectrl002 (CD127)	CD8	0.58676
144	pulse	PBS	IL15	ctrl002	IL15-pulse	7400	Geometric Mectrl002 (CD127)	CD8	0.560818
144	pulse	withTCR	PBS	ctrl001	TCR-pulse	1852	Geometric Mectrl002 (CD127)	CD8	0.236889
144	pulse	withTCR	PBS	ctrl002	TCR-pulse	4181	Geometric Mectrl002 (CD127)	CD8	0.22887
144	pulse	withTCR	PBS	ctrl002	TCR-pulse	6486	Geometric Mectrl002 (CD127)	CD8	0.276117
144	pulse	withTCR	PBS	ctrl002	TCR-pulse	1803	Geometric Mectrl002 (CD127)	CD8	0.136643
144	pulse	withTCR	IL2	ctrl001	TCR-IL2-pulse	1365	Geometric Mectrl002 (CD127)	CD8	0.174597
144	pulse	withTCR	IL2	ctrl002	TCR-IL2-pulse	1633	Geometric Mectrl002 (CD127)	CD8	0.0893913
144	pulse	withTCR	IL2	ctrl002	TCR-IL2-pulse	1983	Geometric Mectrl002 (CD127)	CD8	0.0844189
144	pulse	withTCR	IL2	ctrl002	TCR-IL2-pulse	1623	Geometric Mectrl002 (CD127)	CD8	0.123001
144	pulse	withTCR	IL7	ctrl001	TCR-IL7-pulse	1682	Geometric Mectrl002 (CD127)	CD8	0.215145
144	pulse	withTCR	IL7	ctrl002	TCR-IL7-pulse	4127	Geometric Mectrl002 (CD127)	CD8	0.225914
144	pulse	withTCR	IL7	ctrl002	TCR-IL7-pulse	4115	Geometric Mectrl002 (CD127)	CD8	0.175181
144	pulse	withTCR	IL7	ctrl002	TCR-IL7-pulse	2460	Geometric Mectrl002 (CD127)	CD8	0.186434
144	pulse	withTCR	IL15	ctrl001	TCR-IL15-pulse	1075	Geometric Mectrl002 (CD127)	CD8	0.137503
144	pulse	withTCR	IL15	ctrl002	TCR-IL15-pulse	1577	Geometric Mectrl002 (CD127)	CD8	0.0863258
144	pulse	withTCR	IL15	ctrl002	TCR-IL15-pulse	1410	Geometric Mectrl002 (CD127)	CD8	0.0600255
144	pulse	withTCR	IL15	ctrl002	TCR-IL15-pulse	1329	Geometric Mectrl002 (CD127)	CD8	0.10072
24	shared	PBS	PBS	ctrl001	TCR-IL2-sim	7288	Geometric Mectrl002 (CD127)	CD8	1
24	shared	PBS	PBS	ctrl001	IL7-pulse	7288	Geometric Mectrl002 (CD127)	CD8	1
24	shared	PBS	PBS	ctrl001	TCR-IL7-pulse	7288	Geometric Mectrl002 (CD127)	CD8	1
24	shared	PBS	PBS	ctrl001	TCR-cont	7288	Geometric Mectrl002 (CD127)	CD8	1
24	shared	PBS	PBS	ctrl001	TCR-IL7-sim	7288	Geometric Mectrl002 (CD127)	CD8	1
24	shared	PBS	PBS	ctrl001	IL15-pulse	7288	Geometric Mectrl002 (CD127)	CD8	1
24	shared	PBS	PBS	ctrl001	TCR-IL15-pulse	7288	Geometric Mectrl002 (CD127)	CD8	1
24	shared	PBS	PBS	ctrl001	IL2-cont	7288	Geometric Mectrl002 (CD127)	CD8	1
24	shared	PBS	PBS	ctrl001	TCR-IL15-sim	7288	Geometric Mectrl002 (CD127)	CD8	1
24	shared	PBS	PBS	ctrl001	TCR-pulse	7288	Geometric Mectrl002 (CD127)	CD8	1
24	shared	PBS	PBS	ctrl001	IL2-pulse	7288	Geometric Mectrl002 (CD127)	CD8	1
24	shared	PBS	PBS	ctrl001	IL7-cont	7288	Geometric Mectrl002 (CD127)	CD8	1
24	shared	PBS	PBS	ctrl001	TCR-IL2-pulse	7288	Geometric Mectrl002 (CD127)	CD8	1
24	shared	PBS	PBS	ctrl001	TCR-IL7-cont	7288	Geometric Mectrl002 (CD127)	CD8	1
24	shared	PBS	PBS	ctrl001	IL15-cont	7288	Geometric Mectrl002 (CD127)	CD8	1
24	shared	PBS	PBS	ctrl001	TCR-IL15-cont	7288	Geometric Mectrl002 (CD127)	CD8	1
24	shared	PBS	PBS	ctrl001	TCR-IL2-cont	7288	Geometric Mectrl002 (CD127)	CD8	1
24	shared	PBS	PBS	ctrl002	IL2-cont	15466	Geometric Mectrl002 (CD127)	CD8	1
24	shared	PBS	PBS	ctrl002	IL7-cont	15466	Geometric Mectrl002 (CD127)	CD8	1
24	shared	PBS	PBS	ctrl002	TCR-cont	15466	Geometric Mectrl002 (CD127)	CD8	1
24	shared	PBS	PBS	ctrl002	IL15-cont	15466	Geometric Mectrl002 (CD127)	CD8	1
24	shared	PBS	PBS	ctrl002	IL2-pulse	15466	Geometric Mectrl002 (CD127)	CD8	1
24	shared	PBS	PBS	ctrl002	TCR-IL2-pulse	15466	Geometric Mectrl002 (CD127)	CD8	1
24	shared	PBS	PBS	ctrl002	TCR-IL7-pulse	15466	Geometric Mectrl002 (CD127)	CD8	1
24	shared	PBS	PBS	ctrl002	TCR-IL2-cont	15466	Geometric Mectrl002 (CD127)	CD8	1
24	shared	PBS	PBS	ctrl002	IL7-pulse	15466	Geometric Mectrl002 (CD127)	CD8	1
24	shared	PBS	PBS	ctrl002	TCR-IL15-pulse	15466	Geometric Mectrl002 (CD127)	CD8	1
24	shared	PBS	PBS	ctrl002	TCR-IL7-cont	15466	Geometric Mectrl002 (CD127)	CD8	1
24	shared	PBS	PBS	ctrl002	IL15-pulse	15466	Geometric Mectrl002 (CD127)	CD8	1
24	shared	PBS	PBS	ctrl002	TCR-IL15-cont	15466	Geometric Mectrl002 (CD127)	CD8	1
24	shared	PBS	PBS	ctrl002	TCR-IL2-sim	15466	Geometric Mectrl002 (CD127)	CD8	1
24	shared	PBS	PBS	ctrl002	TCR-pulse	15466	Geometric Mectrl002 (CD127)	CD8	1
24	shared	PBS	PBS	ctrl002	TCR-IL7-sim	15466	Geometric Mectrl002 (CD127)	CD8	1
24	shared	PBS	PBS	ctrl002	TCR-IL15-sim	15466	Geometric Mectrl002 (CD127)	CD8	1
24	shared	PBS	PBS	ctrl002	TCR-IL2-pulse	19959	Geometric Mectrl002 (CD127)	CD8	1
24	shared	PBS	PBS	ctrl002	TCR-cont	19959	Geometric Mectrl002 (CD127)	CD8	1
24	shared	PBS	PBS	ctrl002	TCR-IL15-pulse	19959	Geometric Mectrl002 (CD127)	CD8	1
24	shared	PBS	PBS	ctrl002	IL7-cont	19959	Geometric Mectrl002 (CD127)	CD8	1
24	shared	PBS	PBS	ctrl002	IL2-cont	19959	Geometric Mectrl002 (CD127)	CD8	1
24	shared	PBS	PBS	ctrl002	TCR-IL2-cont	19959	Geometric Mectrl002 (CD127)	CD8	1
24	shared	PBS	PBS	ctrl002	IL7-pulse	19959	Geometric Mectrl002 (CD127)	CD8	1
24	shared	PBS	PBS	ctrl002	IL2-pulse	19959	Geometric Mectrl002 (CD127)	CD8	1
24	shared	PBS	PBS	ctrl002	TCR-IL7-cont	19959	Geometric Mectrl002 (CD127)	CD8	1
24	shared	PBS	PBS	ctrl002	IL15-cont	19959	Geometric Mectrl002 (CD127)	CD8	1
24	shared	PBS	PBS	ctrl002	IL15-pulse	19959	Geometric Mectrl002 (CD127)	CD8	1
24	shared	PBS	PBS	ctrl002	TCR-IL7-pulse	19959	Geometric Mectrl002 (CD127)	CD8	1
24	shared	PBS	PBS	ctrl002	TCR-IL15-cont	19959	Geometric Mectrl002 (CD127)	CD8	1
24	shared	PBS	PBS	ctrl002	TCR-IL2-sim	19959	Geometric Mectrl002 (CD127)	CD8	1
24	shared	PBS	PBS	ctrl002	TCR-pulse	19959	Geometric Mectrl002 (CD127)	CD8	1
24	shared	PBS	PBS	ctrl002	TCR-IL15-sim	19959	Geometric Mectrl002 (CD127)	CD8	1
24	shared	PBS	PBS	ctrl002	TCR-IL7-sim	19959	Geometric Mectrl002 (CD127)	CD8	1
24	shared	PBS	PBS	ctrl002	TCR-IL2-pulse	10087	Geometric Mectrl002 (CD127)	CD8	1
24	shared	PBS	PBS	ctrl002	IL7-pulse	10087	Geometric Mectrl002 (CD127)	CD8	1
24	shared	PBS	PBS	ctrl002	IL2-pulse	10087	Geometric Mectrl002 (CD127)	CD8	1
24	shared	PBS	PBS	ctrl002	IL2-cont	10087	Geometric Mectrl002 (CD127)	CD8	1
24	shared	PBS	PBS	ctrl002	TCR-IL7-pulse	10087	Geometric Mectrl002 (CD127)	CD8	1
24	shared	PBS	PBS	ctrl002	IL15-cont	10087	Geometric Mectrl002 (CD127)	CD8	1
24	shared	PBS	PBS	ctrl002	TCR-IL7-cont	10087	Geometric Mectrl002 (CD127)	CD8	1
24	shared	PBS	PBS	ctrl002	IL7-cont	10087	Geometric Mectrl002 (CD127)	CD8	1
24	shared	PBS	PBS	ctrl002	TCR-pulse	10087	Geometric Mectrl002 (CD127)	CD8	1
24	shared	PBS	PBS	ctrl002	TCR-IL2-sim	10087	Geometric Mectrl002 (CD127)	CD8	1
24	shared	PBS	PBS	ctrl002	IL15-pulse	10087	Geometric Mectrl002 (CD127)	CD8	1
24	shared	PBS	PBS	ctrl002	TCR-IL15-pulse	10087	Geometric Mectrl002 (CD127)	CD8	1
24	shared	PBS	PBS	ctrl002	TCR-cont	10087	Geometric Mectrl002 (CD127)	CD8	1
24	shared	PBS	PBS	ctrl002	TCR-IL15-sim	10087	Geometric Mectrl002 (CD127)	CD8	1
24	shared	PBS	PBS	ctrl002	TCR-IL7-sim	10087	Geometric Mectrl002 (CD127)	CD8	1
24	shared	PBS	PBS	ctrl002	TCR-IL2-cont	10087	Geometric Mectrl002 (CD127)	CD8	1
24	shared	PBS	PBS	ctrl002	TCR-IL15-cont	10087	Geometric Mectrl002 (CD127)	CD8	1
24	shared	PBS	IL2	ctrl001	IL2-pulse	2822	Geometric Mectrl002 (CD127)	CD8	0.387212
24	shared	PBS	IL2	ctrl001	IL2-cont	2822	Geometric Mectrl002 (CD127)	CD8	0.387212
24	shared	PBS	IL2	ctrl002	IL2-cont	3474	Geometric Mectrl002 (CD127)	CD8	0.224622
24	shared	PBS	IL2	ctrl002	IL2-pulse	3474	Geometric Mectrl002 (CD127)	CD8	0.224622
24	shared	PBS	IL2	ctrl002	IL2-cont	4261	Geometric Mectrl002 (CD127)	CD8	0.213488
24	shared	PBS	IL2	ctrl002	IL2-pulse	4261	Geometric Mectrl002 (CD127)	CD8	0.213488
24	shared	PBS	IL2	ctrl002	IL2-cont	3565	Geometric Mectrl002 (CD127)	CD8	0.353425
24	shared	PBS	IL2	ctrl002	IL2-pulse	3565	Geometric Mectrl002 (CD127)	CD8	0.353425
24	shared	PBS	IL7	ctrl001	IL7-cont	751	Geometric Mectrl002 (CD127)	CD8	0.103046
24	shared	PBS	IL7	ctrl001	IL7-pulse	751	Geometric Mectrl002 (CD127)	CD8	0.103046
24	shared	PBS	IL7	ctrl002	IL7-cont	823	Geometric Mectrl002 (CD127)	CD8	0.0532135
24	shared	PBS	IL7	ctrl002	IL7-pulse	823	Geometric Mectrl002 (CD127)	CD8	0.0532135
24	shared	PBS	IL7	ctrl002	IL7-pulse	736	Geometric Mectrl002 (CD127)	CD8	0.0368756
24	shared	PBS	IL7	ctrl002	IL7-cont	736	Geometric Mectrl002 (CD127)	CD8	0.0368756
24	shared	PBS	IL7	ctrl002	IL7-cont	789	Geometric Mectrl002 (CD127)	CD8	0.0782195
24	shared	PBS	IL7	ctrl002	IL7-pulse	789	Geometric Mectrl002 (CD127)	CD8	0.0782195
24	shared	PBS	IL15	ctrl001	IL15-pulse	2912	Geometric Mectrl002 (CD127)	CD8	0.399561
24	shared	PBS	IL15	ctrl001	IL15-cont	2912	Geometric Mectrl002 (CD127)	CD8	0.399561
24	shared	PBS	IL15	ctrl002	IL15-pulse	3606	Geometric Mectrl002 (CD127)	CD8	0.233157
24	shared	PBS	IL15	ctrl002	IL15-cont	3606	Geometric Mectrl002 (CD127)	CD8	0.233157
24	shared	PBS	IL15	ctrl002	IL15-pulse	4180	Geometric Mectrl002 (CD127)	CD8	0.209429
24	shared	PBS	IL15	ctrl002	IL15-cont	4180	Geometric Mectrl002 (CD127)	CD8	0.209429
24	shared	PBS	IL15	ctrl002	IL15-pulse	4018	Geometric Mectrl002 (CD127)	CD8	0.398334
24	shared	PBS	IL15	ctrl002	IL15-cont	4018	Geometric Mectrl002 (CD127)	CD8	0.398334
24	shared	withTCR	PBS	ctrl001	TCR-pulse	2443	Geometric Mectrl002 (CD127)	CD8	0.335209
24	shared	withTCR	PBS	ctrl001	TCR-IL7-cont	2443	Geometric Mectrl002 (CD127)	CD8	0.335209
24	shared	withTCR	PBS	ctrl001	TCR-IL7-pulse	2443	Geometric Mectrl002 (CD127)	CD8	0.335209
24	shared	withTCR	PBS	ctrl001	TCR-IL2-cont	2443	Geometric Mectrl002 (CD127)	CD8	0.335209
24	shared	withTCR	PBS	ctrl001	TCR-IL15-cont	2443	Geometric Mectrl002 (CD127)	CD8	0.335209
24	shared	withTCR	PBS	ctrl001	TCR-cont	2443	Geometric Mectrl002 (CD127)	CD8	0.335209
24	shared	withTCR	PBS	ctrl001	TCR-IL2-pulse	2443	Geometric Mectrl002 (CD127)	CD8	0.335209
24	shared	withTCR	PBS	ctrl001	TCR-IL15-pulse	2443	Geometric Mectrl002 (CD127)	CD8	0.335209
24	shared	withTCR	PBS	ctrl002	TCR-cont	7025	Geometric Mectrl002 (CD127)	CD8	0.454222
24	shared	withTCR	PBS	ctrl002	TCR-IL7-cont	7025	Geometric Mectrl002 (CD127)	CD8	0.454222
24	shared	withTCR	PBS	ctrl002	TCR-IL7-pulse	7025	Geometric Mectrl002 (CD127)	CD8	0.454222
24	shared	withTCR	PBS	ctrl002	TCR-IL2-cont	7025	Geometric Mectrl002 (CD127)	CD8	0.454222
24	shared	withTCR	PBS	ctrl002	TCR-IL15-cont	7025	Geometric Mectrl002 (CD127)	CD8	0.454222
24	shared	withTCR	PBS	ctrl002	TCR-IL2-pulse	7025	Geometric Mectrl002 (CD127)	CD8	0.454222
24	shared	withTCR	PBS	ctrl002	TCR-IL15-pulse	7025	Geometric Mectrl002 (CD127)	CD8	0.454222
24	shared	withTCR	PBS	ctrl002	TCR-pulse	7025	Geometric Mectrl002 (CD127)	CD8	0.454222
24	shared	withTCR	PBS	ctrl002	TCR-IL7-cont	7022	Geometric Mectrl002 (CD127)	CD8	0.351821
24	shared	withTCR	PBS	ctrl002	TCR-IL15-cont	7022	Geometric Mectrl002 (CD127)	CD8	0.351821
24	shared	withTCR	PBS	ctrl002	TCR-IL2-pulse	7022	Geometric Mectrl002 (CD127)	CD8	0.351821
[truncated: 1,105 more rows]

## Sheet: Fig7c
CD25	Treg			CD4_naive			CD4_EM			CD4_CM			CD8_naive			CD8_EM			CD8_CM			CD8_TEMRA
	mean gMFI	sd (gmFI)	n()	mean gMFI	sd (gmFI)	n()	mean gMFI	sd (gmFI)	n()	mean gMFI	sd (gmFI)	n()	mean gMFI	sd (gmFI)	n()	mean gMFI	sd (gmFI)	n()	mean gMFI	sd (gmFI)	n()	mean gMFI	sd (gmFI)	n()
PBS	9494.53	321.446	15	897.83	24.2383	15	1610.94	46.0395	15	1376.83	32.3389	15	1103.79	53.4905	15	1334.68	71.3938	15	1366.85	75.7036	15	1171.49	63.4969	15
IL-2	17075.4	1086.88	15	950.2	44.4224	15	1483.73	115.568	15	1436.07	73.8063	15	739.6	111.517	15	879.467	174.342	15	839.2	174.858	15	872.72	154.51	15
CD127	Treg			CD4_naive			CD4_EM			CD4_CM			CD8_naive			CD8_EM			CD8_CM			CD8_TEMRA
	mean gMFI	sd (gmFI)	n()	mean gMFI	sd (gmFI)	n()	mean gMFI	sd (gmFI)	n()	mean gMFI	sd (gmFI)	n()	mean gMFI	sd (gmFI)	n()	mean gMFI	sd (gmFI)	n()	mean gMFI	sd (gmFI)	n()	mean gMFI	sd (gmFI)	n()
unstim	1950.3	88.0161	15	17492.9	715.836	15	32177.7	1235.24	15	23351.9	814.67	15	21177.1	670.1	15	20778.4	1567.37	15	25810	820.891	15	5046.26	344.506	15
IL-2	1207.4	54.0123	15	10596.7	706.517	15	21524.5	1516.27	15	14395.5	872.537	15	12679.9	576.843	15	9040.27	538.713	15	15034.9	745.837	15	3941.6	461.033	15

## Sheet: Fig7e
timepoint	patient_id	value	name	type
BL	PPQ901	4460	Tregs	Geometric Mean (CD122)
post-IL2	PPQ901	4052	Tregs	Geometric Mean (CD122)
BL	TSS679	4219	Tregs	Geometric Mean (CD122)
post-IL2	TSS679	4339	Tregs	Geometric Mean (CD122)
BL	BHC864	4184	Tregs	Geometric Mean (CD122)
post-IL2	BHC864	3922	Tregs	Geometric Mean (CD122)
BL	AAA092	4130	Tregs	Geometric Mean (CD122)
post-IL2	AAA092	4260	Tregs	Geometric Mean (CD122)
BL	QJB196	4196	Tregs	Geometric Mean (CD122)
post-IL2	QJB196	4272	Tregs	Geometric Mean (CD122)
BL	FTS963	4135	Tregs	Geometric Mean (CD122)
post-IL2	FTS963	4249	Tregs	Geometric Mean (CD122)
BL	TLE629	4719	Tregs	Geometric Mean (CD122)
post-IL2	TLE629	4826	Tregs	Geometric Mean (CD122)
BL	MIE211	4296	Tregs	Geometric Mean (CD122)
post-IL2	MIE211	4394	Tregs	Geometric Mean (CD122)
BL	IDN047	4212	Tregs	Geometric Mean (CD122)
post-IL2	IDN047	4053	Tregs	Geometric Mean (CD122)
BL	XKK568	4130	Tregs	Geometric Mean (CD122)
post-IL2	XKK568	4121	Tregs	Geometric Mean (CD122)
BL	NZW815	4222	Tregs	Geometric Mean (CD122)
post-IL2	NZW815	3954	Tregs	Geometric Mean (CD122)
BL	FCL210	4504	Tregs	Geometric Mean (CD122)
post-IL2	FCL210	4287	Tregs	Geometric Mean (CD122)
BL	PPQ901	4102	Tregs	Geometric Mean (CD132)
post-IL2	PPQ901	5951	Tregs	Geometric Mean (CD132)
BL	TSS679	3530	Tregs	Geometric Mean (CD132)
post-IL2	TSS679	4645	Tregs	Geometric Mean (CD132)
BL	BHC864	4056	Tregs	Geometric Mean (CD132)
post-IL2	BHC864	5520	Tregs	Geometric Mean (CD132)
BL	AAA092	4786	Tregs	Geometric Mean (CD132)
post-IL2	AAA092	5486	Tregs	Geometric Mean (CD132)
BL	QJB196	3879	Tregs	Geometric Mean (CD132)
post-IL2	QJB196	4697	Tregs	Geometric Mean (CD132)
BL	FTS963	3849	Tregs	Geometric Mean (CD132)
post-IL2	FTS963	6591	Tregs	Geometric Mean (CD132)
BL	TLE629	4363	Tregs	Geometric Mean (CD132)
post-IL2	TLE629	4856	Tregs	Geometric Mean (CD132)
BL	MIE211	5039	Tregs	Geometric Mean (CD132)
post-IL2	MIE211	6353	Tregs	Geometric Mean (CD132)
BL	IDN047	4492	Tregs	Geometric Mean (CD132)
post-IL2	IDN047	6781	Tregs	Geometric Mean (CD132)
BL	XKK568	4397	Tregs	Geometric Mean (CD132)
post-IL2	XKK568	5508	Tregs	Geometric Mean (CD132)
BL	NZW815	4241	Tregs	Geometric Mean (CD132)
post-IL2	NZW815	4833	Tregs	Geometric Mean (CD132)
BL	FCL210	4112	Tregs	Geometric Mean (CD132)
post-IL2	FCL210	3752	Tregs	Geometric Mean (CD132)
BL	PPQ901	7169	Tregs	Geometric Mean (CD25)
post-IL2	PPQ901	11841	Tregs	Geometric Mean (CD25)
BL	TSS679	7242	Tregs	Geometric Mean (CD25)
post-IL2	TSS679	10720	Tregs	Geometric Mean (CD25)
BL	BHC864	5722	Tregs	Geometric Mean (CD25)
post-IL2	BHC864	10541	Tregs	Geometric Mean (CD25)
BL	AAA092	8370	Tregs	Geometric Mean (CD25)
post-IL2	AAA092	13601	Tregs	Geometric Mean (CD25)
BL	QJB196	5543	Tregs	Geometric Mean (CD25)
post-IL2	QJB196	9231	Tregs	Geometric Mean (CD25)
BL	FTS963	6877	Tregs	Geometric Mean (CD25)
post-IL2	FTS963	16062	Tregs	Geometric Mean (CD25)
BL	TLE629	6671	Tregs	Geometric Mean (CD25)
post-IL2	TLE629	10106	Tregs	Geometric Mean (CD25)
BL	MIE211	8456	Tregs	Geometric Mean (CD25)
post-IL2	MIE211	17009	Tregs	Geometric Mean (CD25)
BL	IDN047	6282	Tregs	Geometric Mean (CD25)
post-IL2	IDN047	13294	Tregs	Geometric Mean (CD25)
BL	XKK568	5767	Tregs	Geometric Mean (CD25)
post-IL2	XKK568	10684	Tregs	Geometric Mean (CD25)
BL	NZW815	7905	Tregs	Geometric Mean (CD25)
post-IL2	NZW815	7396	Tregs	Geometric Mean (CD25)
BL	FCL210	8183	Tregs	Geometric Mean (CD25)
post-IL2	FCL210	9592	Tregs	Geometric Mean (CD25)
BL	PPQ901	4256	naive CD31+ Tcon	Geometric Mean (CD122)
post-IL2	PPQ901	3870	naive CD31+ Tcon	Geometric Mean (CD122)
BL	TSS679	3906	naive CD31+ Tcon	Geometric Mean (CD122)
post-IL2	TSS679	3991	naive CD31+ Tcon	Geometric Mean (CD122)
BL	BHC864	3870	naive CD31+ Tcon	Geometric Mean (CD122)
post-IL2	BHC864	3667	naive CD31+ Tcon	Geometric Mean (CD122)
BL	AAA092	3714	naive CD31+ Tcon	Geometric Mean (CD122)
post-IL2	AAA092	3750	naive CD31+ Tcon	Geometric Mean (CD122)
BL	QJB196	3825	naive CD31+ Tcon	Geometric Mean (CD122)
post-IL2	QJB196	3858	naive CD31+ Tcon	Geometric Mean (CD122)
BL	FTS963	3817	naive CD31+ Tcon	Geometric Mean (CD122)
post-IL2	FTS963	3936	naive CD31+ Tcon	Geometric Mean (CD122)
BL	TLE629	4165	naive CD31+ Tcon	Geometric Mean (CD122)
post-IL2	TLE629	4055	naive CD31+ Tcon	Geometric Mean (CD122)
BL	MIE211	3886	naive CD31+ Tcon	Geometric Mean (CD122)
post-IL2	MIE211	4073	naive CD31+ Tcon	Geometric Mean (CD122)
BL	IDN047	3831	naive CD31+ Tcon	Geometric Mean (CD122)
post-IL2	IDN047	3749	naive CD31+ Tcon	Geometric Mean (CD122)
BL	XKK568	3637	naive CD31+ Tcon	Geometric Mean (CD122)
post-IL2	XKK568	3572	naive CD31+ Tcon	Geometric Mean (CD122)
BL	NZW815	3749	naive CD31+ Tcon	Geometric Mean (CD122)
post-IL2	NZW815	3815	naive CD31+ Tcon	Geometric Mean (CD122)
BL	FCL210	4028	naive CD31+ Tcon	Geometric Mean (CD122)
post-IL2	FCL210	3810	naive CD31+ Tcon	Geometric Mean (CD122)
BL	PPQ901	3326	naive CD31+ Tcon	Geometric Mean (CD132)
post-IL2	PPQ901	4011	naive CD31+ Tcon	Geometric Mean (CD132)
BL	TSS679	3630	naive CD31+ Tcon	Geometric Mean (CD132)
post-IL2	TSS679	3856	naive CD31+ Tcon	Geometric Mean (CD132)
BL	BHC864	3613	naive CD31+ Tcon	Geometric Mean (CD132)
post-IL2	BHC864	4022	naive CD31+ Tcon	Geometric Mean (CD132)
BL	AAA092	3784	naive CD31+ Tcon	Geometric Mean (CD132)
post-IL2	AAA092	3599	naive CD31+ Tcon	Geometric Mean (CD132)
BL	QJB196	3583	naive CD31+ Tcon	Geometric Mean (CD132)
post-IL2	QJB196	3857	naive CD31+ Tcon	Geometric Mean (CD132)
BL	FTS963	3121	naive CD31+ Tcon	Geometric Mean (CD132)
post-IL2	FTS963	3351	naive CD31+ Tcon	Geometric Mean (CD132)
BL	TLE629	2864	naive CD31+ Tcon	Geometric Mean (CD132)
post-IL2	TLE629	3333	naive CD31+ Tcon	Geometric Mean (CD132)
BL	MIE211	3823	naive CD31+ Tcon	Geometric Mean (CD132)
post-IL2	MIE211	4214	naive CD31+ Tcon	Geometric Mean (CD132)
BL	IDN047	3691	naive CD31+ Tcon	Geometric Mean (CD132)
post-IL2	IDN047	3419	naive CD31+ Tcon	Geometric Mean (CD132)
BL	XKK568	3111	naive CD31+ Tcon	Geometric Mean (CD132)
post-IL2	XKK568	4070	naive CD31+ Tcon	Geometric Mean (CD132)
BL	NZW815	2893	naive CD31+ Tcon	Geometric Mean (CD132)
post-IL2	NZW815	3971	naive CD31+ Tcon	Geometric Mean (CD132)
BL	FCL210	2631	naive CD31+ Tcon	Geometric Mean (CD132)
post-IL2	FCL210	2619	naive CD31+ Tcon	Geometric Mean (CD132)
BL	PPQ901	1946	naive CD31+ Tcon	Geometric Mean (CD25)
post-IL2	PPQ901	1790	naive CD31+ Tcon	Geometric Mean (CD25)
BL	TSS679	1662	naive CD31+ Tcon	Geometric Mean (CD25)
post-IL2	TSS679	1699	naive CD31+ Tcon	Geometric Mean (CD25)
BL	BHC864	1498	naive CD31+ Tcon	Geometric Mean (CD25)
post-IL2	BHC864	1445	naive CD31+ Tcon	Geometric Mean (CD25)
BL	AAA092	1206	naive CD31+ Tcon	Geometric Mean (CD25)
post-IL2	AAA092	1228	naive CD31+ Tcon	Geometric Mean (CD25)
BL	QJB196	1306	naive CD31+ Tcon	Geometric Mean (CD25)
post-IL2	QJB196	1341	naive CD31+ Tcon	Geometric Mean (CD25)
BL	FTS963	1342	naive CD31+ Tcon	Geometric Mean (CD25)
post-IL2	FTS963	1460	naive CD31+ Tcon	Geometric Mean (CD25)
BL	TLE629	1751	naive CD31+ Tcon	Geometric Mean (CD25)
post-IL2	TLE629	1901	naive CD31+ Tcon	Geometric Mean (CD25)
BL	MIE211	1580	naive CD31+ Tcon	Geometric Mean (CD25)
post-IL2	MIE211	1631	naive CD31+ Tcon	Geometric Mean (CD25)
BL	IDN047	1525	naive CD31+ Tcon	Geometric Mean (CD25)
post-IL2	IDN047	1552	naive CD31+ Tcon	Geometric Mean (CD25)
BL	XKK568	1340	naive CD31+ Tcon	Geometric Mean (CD25)
post-IL2	XKK568	1386	naive CD31+ Tcon	Geometric Mean (CD25)
BL	NZW815	1649	naive CD31+ Tcon	Geometric Mean (CD25)
post-IL2	NZW815	1680	naive CD31+ Tcon	Geometric Mean (CD25)
BL	FCL210	1514	naive CD31+ Tcon	Geometric Mean (CD25)
post-IL2	FCL210	1444	naive CD31+ Tcon	Geometric Mean (CD25)
BL	PPQ901	4500	CD4 Tcm	Geometric Mean (CD122)
post-IL2	PPQ901	4113	CD4 Tcm	Geometric Mean (CD122)
BL	TSS679	4264	CD4 Tcm	Geometric Mean (CD122)
post-IL2	TSS679	4334	CD4 Tcm	Geometric Mean (CD122)
BL	BHC864	4194	CD4 Tcm	Geometric Mean (CD122)
post-IL2	BHC864	3953	CD4 Tcm	Geometric Mean (CD122)
BL	AAA092	3990	CD4 Tcm	Geometric Mean (CD122)
post-IL2	AAA092	4063	CD4 Tcm	Geometric Mean (CD122)
BL	QJB196	4092	CD4 Tcm	Geometric Mean (CD122)
post-IL2	QJB196	4176	CD4 Tcm	Geometric Mean (CD122)
BL	FTS963	4004	CD4 Tcm	Geometric Mean (CD122)
post-IL2	FTS963	4192	CD4 Tcm	Geometric Mean (CD122)
BL	TLE629	4515	CD4 Tcm	Geometric Mean (CD122)
post-IL2	TLE629	4440	CD4 Tcm	Geometric Mean (CD122)
BL	MIE211	4220	CD4 Tcm	Geometric Mean (CD122)
post-IL2	MIE211	4487	CD4 Tcm	Geometric Mean (CD122)
BL	IDN047	4099	CD4 Tcm	Geometric Mean (CD122)
post-IL2	IDN047	4041	CD4 Tcm	Geometric Mean (CD122)
BL	XKK568	4004	CD4 Tcm	Geometric Mean (CD122)
post-IL2	XKK568	3943	CD4 Tcm	Geometric Mean (CD122)
BL	NZW815	4068	CD4 Tcm	Geometric Mean (CD122)
post-IL2	NZW815	4217	CD4 Tcm	Geometric Mean (CD122)
BL	FCL210	4438	CD4 Tcm	Geometric Mean (CD122)
post-IL2	FCL210	4129	CD4 Tcm	Geometric Mean (CD122)
BL	PPQ901	4628	CD4 Tcm	Geometric Mean (CD132)
post-IL2	PPQ901	5820	CD4 Tcm	Geometric Mean (CD132)
BL	TSS679	5607	CD4 Tcm	Geometric Mean (CD132)
post-IL2	TSS679	5754	CD4 Tcm	Geometric Mean (CD132)
BL	BHC864	4825	CD4 Tcm	Geometric Mean (CD132)
post-IL2	BHC864	5902	CD4 Tcm	Geometric Mean (CD132)
BL	AAA092	5913	CD4 Tcm	Geometric Mean (CD132)
post-IL2	AAA092	5973	CD4 Tcm	Geometric Mean (CD132)
BL	QJB196	5374	CD4 Tcm	Geometric Mean (CD132)
post-IL2	QJB196	5824	CD4 Tcm	Geometric Mean (CD132)
BL	FTS963	4906	CD4 Tcm	Geometric Mean (CD132)
post-IL2	FTS963	5772	CD4 Tcm	Geometric Mean (CD132)
BL	TLE629	4413	CD4 Tcm	Geometric Mean (CD132)
post-IL2	TLE629	5022	CD4 Tcm	Geometric Mean (CD132)
BL	MIE211	5802	CD4 Tcm	Geometric Mean (CD132)
post-IL2	MIE211	6587	CD4 Tcm	Geometric Mean (CD132)
BL	IDN047	5058	CD4 Tcm	Geometric Mean (CD132)
post-IL2	IDN047	4506	CD4 Tcm	Geometric Mean (CD132)
BL	XKK568	4307	CD4 Tcm	Geometric Mean (CD132)
post-IL2	XKK568	5557	CD4 Tcm	Geometric Mean (CD132)
BL	NZW815	4448	CD4 Tcm	Geometric Mean (CD132)
post-IL2	NZW815	5494	CD4 Tcm	Geometric Mean (CD132)
BL	FCL210	4103	CD4 Tcm	Geometric Mean (CD132)
post-IL2	FCL210	3764	CD4 Tcm	Geometric Mean (CD132)
BL	PPQ901	2534	CD4 Tcm	Geometric Mean (CD25)
post-IL2	PPQ901	2375	CD4 Tcm	Geometric Mean (CD25)
BL	TSS679	2488	CD4 Tcm	Geometric Mean (CD25)
post-IL2	TSS679	2220	CD4 Tcm	Geometric Mean (CD25)
BL	BHC864	1809	CD4 Tcm	Geometric Mean (CD25)
post-IL2	BHC864	1820	CD4 Tcm	Geometric Mean (CD25)
BL	AAA092	1707	CD4 Tcm	Geometric Mean (CD25)
post-IL2	AAA092	1821	CD4 Tcm	Geometric Mean (CD25)
BL	QJB196	1942	CD4 Tcm	Geometric Mean (CD25)
post-IL2	QJB196	2104	CD4 Tcm	Geometric Mean (CD25)
BL	FTS963	1865	CD4 Tcm	Geometric Mean (CD25)
post-IL2	FTS963	2293	CD4 Tcm	Geometric Mean (CD25)
BL	TLE629	2287	CD4 Tcm	Geometric Mean (CD25)
post-IL2	TLE629	2401	CD4 Tcm	Geometric Mean (CD25)
BL	MIE211	1769	CD4 Tcm	Geometric Mean (CD25)
post-IL2	MIE211	1706	CD4 Tcm	Geometric Mean (CD25)
BL	IDN047	1854	CD4 Tcm	Geometric Mean (CD25)
post-IL2	IDN047	1842	CD4 Tcm	Geometric Mean (CD25)
BL	XKK568	1691	CD4 Tcm	Geometric Mean (CD25)
post-IL2	XKK568	2006	CD4 Tcm	Geometric Mean (CD25)
BL	NZW815	2181	CD4 Tcm	Geometric Mean (CD25)
post-IL2	NZW815	1877	CD4 Tcm	Geometric Mean (CD25)
BL	FCL210	2110	CD4 Tcm	Geometric Mean (CD25)
post-IL2	FCL210	1941	CD4 Tcm	Geometric Mean (CD25)
BL	PPQ901	4594	CD4 Tem	Geometric Mean (CD122)
post-IL2	PPQ901	4094	CD4 Tem	Geometric Mean (CD122)
BL	TSS679	4327	CD4 Tem	Geometric Mean (CD122)
post-IL2	TSS679	4462	CD4 Tem	Geometric Mean (CD122)
BL	BHC864	4284	CD4 Tem	Geometric Mean (CD122)
post-IL2	BHC864	4032	CD4 Tem	Geometric Mean (CD122)
BL	AAA092	4035	CD4 Tem	Geometric Mean (CD122)
post-IL2	AAA092	4102	CD4 Tem	Geometric Mean (CD122)
BL	QJB196	4098	CD4 Tem	Geometric Mean (CD122)
post-IL2	QJB196	4180	CD4 Tem	Geometric Mean (CD122)
BL	FTS963	4048	CD4 Tem	Geometric Mean (CD122)
post-IL2	FTS963	4194	CD4 Tem	Geometric Mean (CD122)
BL	TLE629	4549	CD4 Tem	Geometric Mean (CD122)
post-IL2	TLE629	4591	CD4 Tem	Geometric Mean (CD122)
BL	MIE211	4275	CD4 Tem	Geometric Mean (CD122)
post-IL2	MIE211	4583	CD4 Tem	Geometric Mean (CD122)
BL	IDN047	4116	CD4 Tem	Geometric Mean (CD122)
post-IL2	IDN047	4089	CD4 Tem	Geometric Mean (CD122)
BL	XKK568	4275	CD4 Tem	Geometric Mean (CD122)
post-IL2	XKK568	4072	CD4 Tem	Geometric Mean (CD122)
BL	NZW815	4115	CD4 Tem	Geometric Mean (CD122)
post-IL2	NZW815	4259	CD4 Tem	Geometric Mean (CD122)
BL	FCL210	4570	CD4 Tem	Geometric Mean (CD122)
post-IL2	FCL210	4255	CD4 Tem	Geometric Mean (CD122)
BL	PPQ901	5420	CD4 Tem	Geometric Mean (CD132)
post-IL2	PPQ901	6576	CD4 Tem	Geometric Mean (CD132)
BL	TSS679	5449	CD4 Tem	Geometric Mean (CD132)
post-IL2	TSS679	5649	CD4 Tem	Geometric Mean (CD132)
BL	BHC864	5330	CD4 Tem	Geometric Mean (CD132)
post-IL2	BHC864	6397	CD4 Tem	Geometric Mean (CD132)
BL	AAA092	6165	CD4 Tem	Geometric Mean (CD132)
post-IL2	AAA092	6277	CD4 Tem	Geometric Mean (CD132)
BL	QJB196	5908	CD4 Tem	Geometric Mean (CD132)
post-IL2	QJB196	6301	CD4 Tem	Geometric Mean (CD132)
BL	FTS963	5295	CD4 Tem	Geometric Mean (CD132)
post-IL2	FTS963	6456	CD4 Tem	Geometric Mean (CD132)
BL	TLE629	5966	CD4 Tem	Geometric Mean (CD132)
post-IL2	TLE629	5774	CD4 Tem	Geometric Mean (CD132)
BL	MIE211	5958	CD4 Tem	Geometric Mean (CD132)
post-IL2	MIE211	6636	CD4 Tem	Geometric Mean (CD132)
BL	IDN047	5720	CD4 Tem	Geometric Mean (CD132)
post-IL2	IDN047	5158	CD4 Tem	Geometric Mean (CD132)
BL	XKK568	5042	CD4 Tem	Geometric Mean (CD132)
post-IL2	XKK568	6017	CD4 Tem	Geometric Mean (CD132)
BL	NZW815	4989	CD4 Tem	Geometric Mean (CD132)
post-IL2	NZW815	6105	CD4 Tem	Geometric Mean (CD132)
BL	FCL210	5377	CD4 Tem	Geometric Mean (CD132)
post-IL2	FCL210	4780	CD4 Tem	Geometric Mean (CD132)
BL	PPQ901	2851	CD4 Tem	Geometric Mean (CD25)
post-IL2	PPQ901	2662	CD4 Tem	Geometric Mean (CD25)
BL	TSS679	2005	CD4 Tem	Geometric Mean (CD25)
post-IL2	TSS679	1816	CD4 Tem	Geometric Mean (CD25)
BL	BHC864	1682	CD4 Tem	Geometric Mean (CD25)
post-IL2	BHC864	1591	CD4 Tem	Geometric Mean (CD25)
BL	AAA092	1860	CD4 Tem	Geometric Mean (CD25)
post-IL2	AAA092	1995	CD4 Tem	Geometric Mean (CD25)
BL	QJB196	2028	CD4 Tem	Geometric Mean (CD25)
post-IL2	QJB196	2214	CD4 Tem	Geometric Mean (CD25)
BL	FTS963	2246	CD4 Tem	Geometric Mean (CD25)
post-IL2	FTS963	2781	CD4 Tem	Geometric Mean (CD25)
BL	TLE629	2513	CD4 Tem	Geometric Mean (CD25)
post-IL2	TLE629	2423	CD4 Tem	Geometric Mean (CD25)
BL	MIE211	1554	CD4 Tem	Geometric Mean (CD25)
post-IL2	MIE211	1509	CD4 Tem	Geometric Mean (CD25)
BL	IDN047	1862	CD4 Tem	Geometric Mean (CD25)
post-IL2	IDN047	1726	CD4 Tem	Geometric Mean (CD25)
BL	XKK568	1462	CD4 Tem	Geometric Mean (CD25)
post-IL2	XKK568	1734	CD4 Tem	Geometric Mean (CD25)
BL	NZW815	2560	CD4 Tem	Geometric Mean (CD25)
post-IL2	NZW815	1807	CD4 Tem	Geometric Mean (CD25)
BL	FCL210	2515	CD4 Tem	Geometric Mean (CD25)
post-IL2	FCL210	2214	CD4 Tem	Geometric Mean (CD25)
BL	PPQ901	4690	CD8 Temra	Geometric Mean (CD122)
post-IL2	PPQ901	4360	CD8 Temra	Geometric Mean (CD122)
BL	TSS679	4469	CD8 Temra	Geometric Mean (CD122)
post-IL2	TSS679	4547	CD8 Temra	Geometric Mean (CD122)
BL	BHC864	4469	CD8 Temra	Geometric Mean (CD122)
post-IL2	BHC864	4246	CD8 Temra	Geometric Mean (CD122)
BL	AAA092	4382	CD8 Temra	Geometric Mean (CD122)
post-IL2	AAA092	4468	CD8 Temra	Geometric Mean (CD122)
BL	QJB196	4448	CD8 Temra	Geometric Mean (CD122)
post-IL2	QJB196	4466	CD8 Temra	Geometric Mean (CD122)
BL	FTS963	4337	CD8 Temra	Geometric Mean (CD122)
post-IL2	FTS963	4445	CD8 Temra	Geometric Mean (CD122)
BL	TLE629	4585	CD8 Temra	Geometric Mean (CD122)
post-IL2	TLE629	4636	CD8 Temra	Geometric Mean (CD122)
BL	MIE211	4513	CD8 Temra	Geometric Mean (CD122)
post-IL2	MIE211	4763	CD8 Temra	Geometric Mean (CD122)
BL	IDN047	4383	CD8 Temra	Geometric Mean (CD122)
post-IL2	IDN047	4364	CD8 Temra	Geometric Mean (CD122)
BL	XKK568	4434	CD8 Temra	Geometric Mean (CD122)
post-IL2	XKK568	4281	CD8 Temra	Geometric Mean (CD122)
BL	NZW815	4453	CD8 Temra	Geometric Mean (CD122)
post-IL2	NZW815	4411	CD8 Temra	Geometric Mean (CD122)
BL	FCL210	4932	CD8 Temra	Geometric Mean (CD122)
post-IL2	FCL210	4560	CD8 Temra	Geometric Mean (CD122)
BL	PPQ901	4650	CD8 Temra	Geometric Mean (CD132)
post-IL2	PPQ901	6223	CD8 Temra	Geometric Mean (CD132)
BL	TSS679	4897	CD8 Temra	Geometric Mean (CD132)
post-IL2	TSS679	5567	CD8 Temra	Geometric Mean (CD132)
BL	BHC864	4746	CD8 Temra	Geometric Mean (CD132)
post-IL2	BHC864	5280	CD8 Temra	Geometric Mean (CD132)
BL	AAA092	5786	CD8 Temra	Geometric Mean (CD132)
post-IL2	AAA092	5840	CD8 Temra	Geometric Mean (CD132)
BL	QJB196	4465	CD8 Temra	Geometric Mean (CD132)
post-IL2	QJB196	4874	CD8 Temra	Geometric Mean (CD132)
BL	FTS963	4006	CD8 Temra	Geometric Mean (CD132)
post-IL2	FTS963	4937	CD8 Temra	Geometric Mean (CD132)
BL	TLE629	4652	CD8 Temra	Geometric Mean (CD132)
post-IL2	TLE629	4547	CD8 Temra	Geometric Mean (CD132)
BL	MIE211	5240	CD8 Temra	Geometric Mean (CD132)
post-IL2	MIE211	6025	CD8 Temra	Geometric Mean (CD132)
BL	IDN047	3970	CD8 Temra	Geometric Mean (CD132)
post-IL2	IDN047	3670	CD8 Temra	Geometric Mean (CD132)
BL	XKK568	5328	CD8 Temra	Geometric Mean (CD132)
post-IL2	XKK568	6332	CD8 Temra	Geometric Mean (CD132)
BL	NZW815	4779	CD8 Temra	Geometric Mean (CD132)
post-IL2	NZW815	5567	CD8 Temra	Geometric Mean (CD132)
BL	FCL210	4636	CD8 Temra	Geometric Mean (CD132)
post-IL2	FCL210	4244	CD8 Temra	Geometric Mean (CD132)
BL	PPQ901	1509	CD8 Temra	Geometric Mean (CD25)
post-IL2	PPQ901	1340	CD8 Temra	Geometric Mean (CD25)
BL	TSS679	1272	CD8 Temra	Geometric Mean (CD25)
post-IL2	TSS679	1275	CD8 Temra	Geometric Mean (CD25)
BL	BHC864	1358	CD8 Temra	Geometric Mean (CD25)
post-IL2	BHC864	1199	CD8 Temra	Geometric Mean (CD25)
BL	AAA092	1146	CD8 Temra	Geometric Mean (CD25)
post-IL2	AAA092	1140	CD8 Temra	Geometric Mean (CD25)
BL	QJB196	1317	CD8 Temra	Geometric Mean (CD25)
post-IL2	QJB196	1326	CD8 Temra	Geometric Mean (CD25)
BL	FTS963	1390	CD8 Temra	Geometric Mean (CD25)
post-IL2	FTS963	1457	CD8 Temra	Geometric Mean (CD25)
BL	TLE629	1937	CD8 Temra	Geometric Mean (CD25)
post-IL2	TLE629	1994	CD8 Temra	Geometric Mean (CD25)
BL	MIE211	1346	CD8 Temra	Geometric Mean (CD25)
post-IL2	MIE211	1501	CD8 Temra	Geometric Mean (CD25)
BL	IDN047	1372	CD8 Temra	Geometric Mean (CD25)
post-IL2	IDN047	1335	CD8 Temra	Geometric Mean (CD25)
BL	XKK568	1335	CD8 Temra	Geometric Mean (CD25)
post-IL2	XKK568	1285	CD8 Temra	Geometric Mean (CD25)
BL	NZW815	1338	CD8 Temra	Geometric Mean (CD25)
post-IL2	NZW815	1342	CD8 Temra	Geometric Mean (CD25)
BL	FCL210	1375	CD8 Temra	Geometric Mean (CD25)
post-IL2	FCL210	1282	CD8 Temra	Geometric Mean (CD25)
BL	PPQ901	4380	naive CD8 T cells	Geometric Mean (CD122)
post-IL2	PPQ901	4025	naive CD8 T cells	Geometric Mean (CD122)
BL	TSS679	4164	naive CD8 T cells	Geometric Mean (CD122)
post-IL2	TSS679	4241	naive CD8 T cells	Geometric Mean (CD122)
BL	BHC864	4079	naive CD8 T cells	Geometric Mean (CD122)
post-IL2	BHC864	3871	naive CD8 T cells	Geometric Mean (CD122)
BL	AAA092	3931	naive CD8 T cells	Geometric Mean (CD122)
post-IL2	AAA092	3950	naive CD8 T cells	Geometric Mean (CD122)
BL	QJB196	4061	naive CD8 T cells	Geometric Mean (CD122)
post-IL2	QJB196	4087	naive CD8 T cells	Geometric Mean (CD122)
BL	FTS963	4083	naive CD8 T cells	Geometric Mean (CD122)
post-IL2	FTS963	4195	naive CD8 T cells	Geometric Mean (CD122)
BL	TLE629	4371	naive CD8 T cells	Geometric Mean (CD122)
post-IL2	TLE629	4340	naive CD8 T cells	Geometric Mean (CD122)
BL	MIE211	4144	naive CD8 T cells	Geometric Mean (CD122)
post-IL2	MIE211	4339	naive CD8 T cells	Geometric Mean (CD122)
BL	IDN047	4035	naive CD8 T cells	Geometric Mean (CD122)
post-IL2	IDN047	3969	naive CD8 T cells	Geometric Mean (CD122)
BL	XKK568	4059	naive CD8 T cells	Geometric Mean (CD122)
post-IL2	XKK568	3954	naive CD8 T cells	Geometric Mean (CD122)
BL	NZW815	4138	naive CD8 T cells	Geometric Mean (CD122)
post-IL2	NZW815	4119	naive CD8 T cells	Geometric Mean (CD122)
BL	FCL210	4339	naive CD8 T cells	Geometric Mean (CD122)
post-IL2	FCL210	4063	naive CD8 T cells	Geometric Mean (CD122)
BL	PPQ901	4816	naive CD8 T cells	Geometric Mean (CD132)
post-IL2	PPQ901	5837	naive CD8 T cells	Geometric Mean (CD132)
BL	TSS679	5316	naive CD8 T cells	Geometric Mean (CD132)
post-IL2	TSS679	5624	naive CD8 T cells	Geometric Mean (CD132)
BL	BHC864	4689	naive CD8 T cells	Geometric Mean (CD132)
post-IL2	BHC864	5208	naive CD8 T cells	Geometric Mean (CD132)
BL	AAA092	4996	naive CD8 T cells	Geometric Mean (CD132)
post-IL2	AAA092	4884	naive CD8 T cells	Geometric Mean (CD132)
BL	QJB196	4835	naive CD8 T cells	Geometric Mean (CD132)
post-IL2	QJB196	5200	naive CD8 T cells	Geometric Mean (CD132)
BL	FTS963	3915	naive CD8 T cells	Geometric Mean (CD132)
post-IL2	FTS963	4607	naive CD8 T cells	Geometric Mean (CD132)
BL	TLE629	3773	naive CD8 T cells	Geometric Mean (CD132)
post-IL2	TLE629	4462	naive CD8 T cells	Geometric Mean (CD132)
BL	MIE211	4682	naive CD8 T cells	Geometric Mean (CD132)
post-IL2	MIE211	5519	naive CD8 T cells	Geometric Mean (CD132)
BL	IDN047	4583	naive CD8 T cells	Geometric Mean (CD132)
post-IL2	IDN047	4087	naive CD8 T cells	Geometric Mean (CD132)
BL	XKK568	5045	naive CD8 T cells	Geometric Mean (CD132)
post-IL2	XKK568	5958	naive CD8 T cells	Geometric Mean (CD132)
BL	NZW815	4559	naive CD8 T cells	Geometric Mean (CD132)
post-IL2	NZW815	5642	naive CD8 T cells	Geometric Mean (CD132)
BL	FCL210	4001	naive CD8 T cells	Geometric Mean (CD132)
post-IL2	FCL210	3889	naive CD8 T cells	Geometric Mean (CD132)
BL	PPQ901	1605	naive CD8 T cells	Geometric Mean (CD25)
post-IL2	PPQ901	1320	naive CD8 T cells	Geometric Mean (CD25)
BL	TSS679	1450	naive CD8 T cells	Geometric Mean (CD25)
post-IL2	TSS679	1513	naive CD8 T cells	Geometric Mean (CD25)
BL	BHC864	1412	naive CD8 T cells	Geometric Mean (CD25)
post-IL2	BHC864	1284	naive CD8 T cells	Geometric Mean (CD25)
BL	AAA092	1266	naive CD8 T cells	Geometric Mean (CD25)
post-IL2	AAA092	1284	naive CD8 T cells	Geometric Mean (CD25)
BL	QJB196	1368	naive CD8 T cells	Geometric Mean (CD25)
post-IL2	QJB196	1389	naive CD8 T cells	Geometric Mean (CD25)
BL	FTS963	1292	naive CD8 T cells	Geometric Mean (CD25)
post-IL2	FTS963	1327	naive CD8 T cells	Geometric Mean (CD25)
BL	TLE629	1704	naive CD8 T cells	Geometric Mean (CD25)
post-IL2	TLE629	1763	naive CD8 T cells	Geometric Mean (CD25)
BL	MIE211	1495	naive CD8 T cells	Geometric Mean (CD25)
post-IL2	MIE211	1581	naive CD8 T cells	Geometric Mean (CD25)
BL	IDN047	1386	naive CD8 T cells	Geometric Mean (CD25)
post-IL2	IDN047	1405	naive CD8 T cells	Geometric Mean (CD25)
BL	XKK568	1414	naive CD8 T cells	Geometric Mean (CD25)
post-IL2	XKK568	1511	naive CD8 T cells	Geometric Mean (CD25)
BL	NZW815	1325	naive CD8 T cells	Geometric Mean (CD25)
post-IL2	NZW815	1396	naive CD8 T cells	Geometric Mean (CD25)
BL	FCL210	1480	naive CD8 T cells	Geometric Mean (CD25)
post-IL2	FCL210	1446	naive CD8 T cells	Geometric Mean (CD25)
BL	PPQ901	4818	CD8 Tcm	Geometric Mean (CD122)
post-IL2	PPQ901	4427	CD8 Tcm	Geometric Mean (CD122)
BL	TSS679	4884	CD8 Tcm	Geometric Mean (CD122)
post-IL2	TSS679	5231	CD8 Tcm	Geometric Mean (CD122)
BL	BHC864	4491	CD8 Tcm	Geometric Mean (CD122)
post-IL2	BHC864	4450	CD8 Tcm	Geometric Mean (CD122)
BL	AAA092	4486	CD8 Tcm	Geometric Mean (CD122)
post-IL2	AAA092	4623	CD8 Tcm	Geometric Mean (CD122)
BL	QJB196	4569	CD8 Tcm	Geometric Mean (CD122)
post-IL2	QJB196	4690	CD8 Tcm	Geometric Mean (CD122)
BL	FTS963	4542	CD8 Tcm	Geometric Mean (CD122)
post-IL2	FTS963	4742	CD8 Tcm	Geometric Mean (CD122)
BL	TLE629	4741	CD8 Tcm	Geometric Mean (CD122)
post-IL2	TLE629	4800	CD8 Tcm	Geometric Mean (CD122)
BL	MIE211	4742	CD8 Tcm	Geometric Mean (CD122)
post-IL2	MIE211	4964	CD8 Tcm	Geometric Mean (CD122)
BL	IDN047	4490	CD8 Tcm	Geometric Mean (CD122)
post-IL2	IDN047	4470	CD8 Tcm	Geometric Mean (CD122)
BL	XKK568	4459	CD8 Tcm	Geometric Mean (CD122)
post-IL2	XKK568	4267	CD8 Tcm	Geometric Mean (CD122)
BL	NZW815	4571	CD8 Tcm	Geometric Mean (CD122)
post-IL2	NZW815	4733	CD8 Tcm	Geometric Mean (CD122)
BL	FCL210	4961	CD8 Tcm	Geometric Mean (CD122)
post-IL2	FCL210	4590	CD8 Tcm	Geometric Mean (CD122)
BL	PPQ901	6236	CD8 Tcm	Geometric Mean (CD132)
post-IL2	PPQ901	8845	CD8 Tcm	Geometric Mean (CD132)
BL	TSS679	5116	CD8 Tcm	Geometric Mean (CD132)
post-IL2	TSS679	5870	CD8 Tcm	Geometric Mean (CD132)
BL	BHC864	4978	CD8 Tcm	Geometric Mean (CD132)
post-IL2	BHC864	5889	CD8 Tcm	Geometric Mean (CD132)
BL	AAA092	6059	CD8 Tcm	Geometric Mean (CD132)
post-IL2	AAA092	6201	CD8 Tcm	Geometric Mean (CD132)
BL	QJB196	5273	CD8 Tcm	Geometric Mean (CD132)
post-IL2	QJB196	6046	CD8 Tcm	Geometric Mean (CD132)
BL	FTS963	4498	CD8 Tcm	Geometric Mean (CD132)
post-IL2	FTS963	6036	CD8 Tcm	Geometric Mean (CD132)
BL	TLE629	5778	CD8 Tcm	Geometric Mean (CD132)
post-IL2	TLE629	6329	CD8 Tcm	Geometric Mean (CD132)
BL	MIE211	6146	CD8 Tcm	Geometric Mean (CD132)
post-IL2	MIE211	7802	CD8 Tcm	Geometric Mean (CD132)
BL	IDN047	5910	CD8 Tcm	Geometric Mean (CD132)
post-IL2	IDN047	5071	CD8 Tcm	Geometric Mean (CD132)
BL	XKK568	6248	CD8 Tcm	Geometric Mean (CD132)
post-IL2	XKK568	7537	CD8 Tcm	Geometric Mean (CD132)
BL	NZW815	5583	CD8 Tcm	Geometric Mean (CD132)
post-IL2	NZW815	6874	CD8 Tcm	Geometric Mean (CD132)
BL	FCL210	5581	CD8 Tcm	Geometric Mean (CD132)
post-IL2	FCL210	5632	CD8 Tcm	Geometric Mean (CD132)
BL	PPQ901	2391	CD8 Tcm	Geometric Mean (CD25)
post-IL2	PPQ901	2597	CD8 Tcm	Geometric Mean (CD25)
BL	TSS679	1464	CD8 Tcm	Geometric Mean (CD25)
post-IL2	TSS679	1454	CD8 Tcm	Geometric Mean (CD25)
BL	BHC864	1483	CD8 Tcm	Geometric Mean (CD25)
post-IL2	BHC864	1370	CD8 Tcm	Geometric Mean (CD25)
BL	AAA092	1303	CD8 Tcm	Geometric Mean (CD25)
post-IL2	AAA092	1345	CD8 Tcm	Geometric Mean (CD25)
BL	QJB196	1509	CD8 Tcm	Geometric Mean (CD25)
post-IL2	QJB196	1613	CD8 Tcm	Geometric Mean (CD25)
BL	FTS963	1452	CD8 Tcm	Geometric Mean (CD25)
post-IL2	FTS963	1584	CD8 Tcm	Geometric Mean (CD25)
BL	TLE629	2344	CD8 Tcm	Geometric Mean (CD25)
post-IL2	TLE629	2592	CD8 Tcm	Geometric Mean (CD25)
BL	MIE211	1886	CD8 Tcm	Geometric Mean (CD25)
post-IL2	MIE211	1977	CD8 Tcm	Geometric Mean (CD25)
BL	IDN047	1737	CD8 Tcm	Geometric Mean (CD25)
post-IL2	IDN047	1953	CD8 Tcm	Geometric Mean (CD25)
BL	XKK568	1827	CD8 Tcm	Geometric Mean (CD25)
post-IL2	XKK568	2280	CD8 Tcm	Geometric Mean (CD25)
BL	NZW815	1610	CD8 Tcm	Geometric Mean (CD25)
post-IL2	NZW815	1582	CD8 Tcm	Geometric Mean (CD25)
BL	FCL210	2261	CD8 Tcm	Geometric Mean (CD25)
post-IL2	FCL210	2338	CD8 Tcm	Geometric Mean (CD25)
BL	PPQ901	5038	CD8 Tem	Geometric Mean (CD122)
post-IL2	PPQ901	4602	CD8 Tem	Geometric Mean (CD122)
BL	TSS679	4944	CD8 Tem	Geometric Mean (CD122)
post-IL2	TSS679	5348	CD8 Tem	Geometric Mean (CD122)
BL	BHC864	4664	CD8 Tem	Geometric Mean (CD122)
post-IL2	BHC864	4660	CD8 Tem	Geometric Mean (CD122)
BL	AAA092	4501	CD8 Tem	Geometric Mean (CD122)
post-IL2	AAA092	4618	CD8 Tem	Geometric Mean (CD122)
BL	QJB196	4602	CD8 Tem	Geometric Mean (CD122)
post-IL2	QJB196	4756	CD8 Tem	Geometric Mean (CD122)
BL	FTS963	4574	CD8 Tem	Geometric Mean (CD122)
post-IL2	FTS963	4853	CD8 Tem	Geometric Mean (CD122)
BL	TLE629	4766	CD8 Tem	Geometric Mean (CD122)
post-IL2	TLE629	4904	CD8 Tem	Geometric Mean (CD122)
BL	MIE211	4808	CD8 Tem	Geometric Mean (CD122)
post-IL2	MIE211	5091	CD8 Tem	Geometric Mean (CD122)
BL	IDN047	4563	CD8 Tem	Geometric Mean (CD122)
post-IL2	IDN047	4619	CD8 Tem	Geometric Mean (CD122)
BL	XKK568	4673	CD8 Tem	Geometric Mean (CD122)
post-IL2	XKK568	4427	CD8 Tem	Geometric Mean (CD122)
BL	NZW815	4630	CD8 Tem	Geometric Mean (CD122)
post-IL2	NZW815	4827	CD8 Tem	Geometric Mean (CD122)
BL	FCL210	5053	CD8 Tem	Geometric Mean (CD122)
post-IL2	FCL210	4702	CD8 Tem	Geometric Mean (CD122)
BL	PPQ901	6189	CD8 Tem	Geometric Mean (CD132)
post-IL2	PPQ901	8515	CD8 Tem	Geometric Mean (CD132)
BL	TSS679	4938	CD8 Tem	Geometric Mean (CD132)
post-IL2	TSS679	5889	CD8 Tem	Geometric Mean (CD132)
BL	BHC864	4830	CD8 Tem	Geometric Mean (CD132)
post-IL2	BHC864	5605	CD8 Tem	Geometric Mean (CD132)
BL	AAA092	5913	CD8 Tem	Geometric Mean (CD132)
post-IL2	AAA092	6092	CD8 Tem	Geometric Mean (CD132)
BL	QJB196	5035	CD8 Tem	Geometric Mean (CD132)
post-IL2	QJB196	5681	CD8 Tem	Geometric Mean (CD132)
BL	FTS963	4630	CD8 Tem	Geometric Mean (CD132)
post-IL2	FTS963	5776	CD8 Tem	Geometric Mean (CD132)
BL	TLE629	6028	CD8 Tem	Geometric Mean (CD132)
post-IL2	TLE629	6505	CD8 Tem	Geometric Mean (CD132)
BL	MIE211	5699	CD8 Tem	Geometric Mean (CD132)
post-IL2	MIE211	6514	CD8 Tem	Geometric Mean (CD132)
BL	IDN047	5461	CD8 Tem	Geometric Mean (CD132)
post-IL2	IDN047	4743	CD8 Tem	Geometric Mean (CD132)
BL	XKK568	6030	CD8 Tem	Geometric Mean (CD132)
post-IL2	XKK568	7137	CD8 Tem	Geometric Mean (CD132)
BL	NZW815	5620	CD8 Tem	Geometric Mean (CD132)
post-IL2	NZW815	6479	CD8 Tem	Geometric Mean (CD132)
BL	FCL210	5668	CD8 Tem	Geometric Mean (CD132)
post-IL2	FCL210	4996	CD8 Tem	Geometric Mean (CD132)
BL	PPQ901	1870	CD8 Tem	Geometric Mean (CD25)
post-IL2	PPQ901	1893	CD8 Tem	Geometric Mean (CD25)
BL	TSS679	1228	CD8 Tem	Geometric Mean (CD25)
post-IL2	TSS679	1193	CD8 Tem	Geometric Mean (CD25)
BL	BHC864	1352	CD8 Tem	Geometric Mean (CD25)
post-IL2	BHC864	1135	CD8 Tem	Geometric Mean (CD25)
BL	AAA092	1145	CD8 Tem	Geometric Mean (CD25)
post-IL2	AAA092	1144	CD8 Tem	Geometric Mean (CD25)
BL	QJB196	1355	CD8 Tem	Geometric Mean (CD25)
post-IL2	QJB196	1380	CD8 Tem	Geometric Mean (CD25)
BL	FTS963	1458	CD8 Tem	Geometric Mean (CD25)
post-IL2	FTS963	1463	CD8 Tem	Geometric Mean (CD25)
BL	TLE629	2243	CD8 Tem	Geometric Mean (CD25)
post-IL2	TLE629	2493	CD8 Tem	Geometric Mean (CD25)
BL	MIE211	1380	CD8 Tem	Geometric Mean (CD25)
post-IL2	MIE211	1471	CD8 Tem	Geometric Mean (CD25)
BL	IDN047	1500	CD8 Tem	Geometric Mean (CD25)
post-IL2	IDN047	1430	CD8 Tem	Geometric Mean (CD25)
BL	XKK568	1487	CD8 Tem	Geometric Mean (CD25)
post-IL2	XKK568	1744	CD8 Tem	Geometric Mean (CD25)
BL	NZW815	1575	CD8 Tem	Geometric Mean (CD25)
post-IL2	NZW815	1423	CD8 Tem	Geometric Mean (CD25)
BL	FCL210	1609	CD8 Tem	Geometric Mean (CD25)
post-IL2	FCL210	1532	CD8 Tem	Geometric Mean (CD25)
BL	PPQ901	11.7	Tregs	Ki67_pos (%)
post-IL2	PPQ901	24.6	Tregs	Ki67_pos (%)
BL	TSS679	2.23	Tregs	Ki67_pos (%)
post-IL2	TSS679	16.9	Tregs	Ki67_pos (%)
BL	BHC864	6.66	Tregs	Ki67_pos (%)
post-IL2	BHC864	18.6	Tregs	Ki67_pos (%)
BL	AAA092	5.46	Tregs	Ki67_pos (%)
post-IL2	AAA092	14.9	Tregs	Ki67_pos (%)
BL	QJB196	2.65	Tregs	Ki67_pos (%)
post-IL2	QJB196	13.4	Tregs	Ki67_pos (%)
BL	FTS963	12.3	Tregs	Ki67_pos (%)
post-IL2	FTS963	39.9	Tregs	Ki67_pos (%)
BL	TLE629	18.5	Tregs	Ki67_pos (%)
post-IL2	TLE629	34.9	Tregs	Ki67_pos (%)
BL	MIE211	8.98	Tregs	Ki67_pos (%)
post-IL2	MIE211	21.2	Tregs	Ki67_pos (%)
BL	IDN047	7.93	Tregs	Ki67_pos (%)
post-IL2	IDN047	35.2	Tregs	Ki67_pos (%)
BL	XKK568	5.71	Tregs	Ki67_pos (%)
post-IL2	XKK568	30.3	Tregs	Ki67_pos (%)
BL	NZW815	7.11	Tregs	Ki67_pos (%)
post-IL2	NZW815	8.75	Tregs	Ki67_pos (%)
BL	FCL210	4.63	Tregs	Ki67_pos (%)
post-IL2	FCL210	12.2	Tregs	Ki67_pos (%)
BL	PPQ901	88.6	Tconventional	Ki67_pos (%)
post-IL2	PPQ901	84.6	Tconventional	Ki67_pos (%)
BL	TSS679	83.2	Tconventional	Ki67_pos (%)
post-IL2	TSS679	83.3	Tconventional	Ki67_pos (%)
BL	BHC864	92.2	Tconventional	Ki67_pos (%)
post-IL2	BHC864	88	Tconventional	Ki67_pos (%)
BL	AAA092	90.3	Tconventional	Ki67_pos (%)
post-IL2	AAA092	85.3	Tconventional	Ki67_pos (%)
BL	QJB196	94.7	Tconventional	Ki67_pos (%)
post-IL2	QJB196	90.9	Tconventional	Ki67_pos (%)
BL	FTS963	92.7	Tconventional	Ki67_pos (%)
post-IL2	FTS963	84.4	Tconventional	Ki67_pos (%)
BL	TLE629	90.3	Tconventional	Ki67_pos (%)
post-IL2	TLE629	79.3	Tconventional	Ki67_pos (%)
BL	MIE211	83.2	Tconventional	Ki67_pos (%)
post-IL2	MIE211	83.7	Tconventional	Ki67_pos (%)
BL	IDN047	92.7	Tconventional	Ki67_pos (%)
post-IL2	IDN047	87.4	Tconventional	Ki67_pos (%)
BL	XKK568	95.3	Tconventional	Ki67_pos (%)
post-IL2	XKK568	78.4	Tconventional	Ki67_pos (%)
BL	NZW815	91.9	Tconventional	Ki67_pos (%)
post-IL2	NZW815	88.3	Tconventional	Ki67_pos (%)
BL	FCL210	92.6	Tconventional	Ki67_pos (%)
post-IL2	FCL210	88.9	Tconventional	Ki67_pos (%)
BL	PPQ901	31.2	Tconventional NonNaive	Ki67_pos (%)
post-IL2	PPQ901	34.6	Tconventional NonNaive	Ki67_pos (%)
BL	TSS679	54.6	Tconventional NonNaive	Ki67_pos (%)
post-IL2	TSS679	50.5	Tconventional NonNaive	Ki67_pos (%)
BL	BHC864	30.8	Tconventional NonNaive	Ki67_pos (%)
post-IL2	BHC864	34.6	Tconventional NonNaive	Ki67_pos (%)
BL	AAA092	85.1	Tconventional NonNaive	Ki67_pos (%)
post-IL2	AAA092	85.7	Tconventional NonNaive	Ki67_pos (%)
BL	QJB196	65.9	Tconventional NonNaive	Ki67_pos (%)
post-IL2	QJB196	57	Tconventional NonNaive	Ki67_pos (%)
BL	FTS963	50.6	Tconventional NonNaive	Ki67_pos (%)
post-IL2	FTS963	64.7	Tconventional NonNaive	Ki67_pos (%)
BL	TLE629	33.8	Tconventional NonNaive	Ki67_pos (%)
post-IL2	TLE629	25.4	Tconventional NonNaive	Ki67_pos (%)
BL	MIE211	78.1	Tconventional NonNaive	Ki67_pos (%)
post-IL2	MIE211	66.2	Tconventional NonNaive	Ki67_pos (%)
BL	IDN047	66	Tconventional NonNaive	Ki67_pos (%)
post-IL2	IDN047	77.8	Tconventional NonNaive	Ki67_pos (%)
BL	XKK568	84.6	Tconventional NonNaive	Ki67_pos (%)
post-IL2	XKK568	76.2	Tconventional NonNaive	Ki67_pos (%)
BL	NZW815	62.7	Tconventional NonNaive	Ki67_pos (%)
post-IL2	NZW815	30.2	Tconventional NonNaive	Ki67_pos (%)
BL	FCL210	35.3	Tconventional NonNaive	Ki67_pos (%)
post-IL2	FCL210	41.1	Tconventional NonNaive	Ki67_pos (%)
BL	PPQ901	0.13	naive CD31+ Tcon	Ki67_pos (%)
post-IL2	PPQ901	0.25	naive CD31+ Tcon	Ki67_pos (%)
BL	TSS679	0.24	naive CD31+ Tcon	Ki67_pos (%)
post-IL2	TSS679	0.27	naive CD31+ Tcon	Ki67_pos (%)
BL	BHC864	0.1	naive CD31+ Tcon	Ki67_pos (%)
post-IL2	BHC864	0.24	naive CD31+ Tcon	Ki67_pos (%)
BL	AAA092	0.087	naive CD31+ Tcon	Ki67_pos (%)
post-IL2	AAA092	0.14	naive CD31+ Tcon	Ki67_pos (%)
BL	QJB196	0.09	naive CD31+ Tcon	Ki67_pos (%)
post-IL2	QJB196	0.13	naive CD31+ Tcon	Ki67_pos (%)
BL	FTS963	0.18	naive CD31+ Tcon	Ki67_pos (%)
post-IL2	FTS963	0.42	naive CD31+ Tcon	Ki67_pos (%)
BL	TLE629	0.11	naive CD31+ Tcon	Ki67_pos (%)
post-IL2	TLE629	0.23	naive CD31+ Tcon	Ki67_pos (%)
BL	MIE211	0.51	naive CD31+ Tcon	Ki67_pos (%)
post-IL2	MIE211	0.39	naive CD31+ Tcon	Ki67_pos (%)
BL	IDN047	0.24	naive CD31+ Tcon	Ki67_pos (%)
post-IL2	IDN047	0.54	naive CD31+ Tcon	Ki67_pos (%)
BL	XKK568	1.06	naive CD31+ Tcon	Ki67_pos (%)
post-IL2	XKK568	0.34	naive CD31+ Tcon	Ki67_pos (%)
BL	NZW815	0.35	naive CD31+ Tcon	Ki67_pos (%)
post-IL2	NZW815	0.091	naive CD31+ Tcon	Ki67_pos (%)
BL	FCL210	0.18	naive CD31+ Tcon	Ki67_pos (%)
post-IL2	FCL210	0.26	naive CD31+ Tcon	Ki67_pos (%)
BL	PPQ901	5.84	CD4 Tcm	Ki67_pos (%)
post-IL2	PPQ901	7.48	CD4 Tcm	Ki67_pos (%)
BL	TSS679	2.46	CD4 Tcm	Ki67_pos (%)
post-IL2	TSS679	6.82	CD4 Tcm	Ki67_pos (%)
BL	BHC864	4.37	CD4 Tcm	Ki67_pos (%)
post-IL2	BHC864	6.95	CD4 Tcm	Ki67_pos (%)
BL	AAA092	1.28	CD4 Tcm	Ki67_pos (%)
post-IL2	AAA092	4.41	CD4 Tcm	Ki67_pos (%)
BL	QJB196	0.51	CD4 Tcm	Ki67_pos (%)
post-IL2	QJB196	7.73	CD4 Tcm	Ki67_pos (%)
BL	FTS963	3.81	CD4 Tcm	Ki67_pos (%)
post-IL2	FTS963	24.5	CD4 Tcm	Ki67_pos (%)
BL	TLE629	3.14	CD4 Tcm	Ki67_pos (%)
post-IL2	TLE629	11.9	CD4 Tcm	Ki67_pos (%)
BL	MIE211	4.84	CD4 Tcm	Ki67_pos (%)
post-IL2	MIE211	7.2	CD4 Tcm	Ki67_pos (%)
BL	IDN047	2.29	CD4 Tcm	Ki67_pos (%)
post-IL2	IDN047	6.94	CD4 Tcm	Ki67_pos (%)
BL	XKK568	2.05	CD4 Tcm	Ki67_pos (%)
post-IL2	XKK568	7.09	CD4 Tcm	Ki67_pos (%)
BL	NZW815	2.51	CD4 Tcm	Ki67_pos (%)
post-IL2	NZW815	8.21	CD4 Tcm	Ki67_pos (%)
BL	FCL210	2.33	CD4 Tcm	Ki67_pos (%)
post-IL2	FCL210	4.5	CD4 Tcm	Ki67_pos (%)
BL	PPQ901	16.6	CD4 Tem	Ki67_pos (%)
post-IL2	PPQ901	13.3	CD4 Tem	Ki67_pos (%)
BL	TSS679	7.04	CD4 Tem	Ki67_pos (%)
post-IL2	TSS679	13.2	CD4 Tem	Ki67_pos (%)
BL	BHC864	11.6	CD4 Tem	Ki67_pos (%)
post-IL2	BHC864	14.7	CD4 Tem	Ki67_pos (%)
BL	AAA092	2.01	CD4 Tem	Ki67_pos (%)
post-IL2	AAA092	7.71	CD4 Tem	Ki67_pos (%)
BL	QJB196	0.81	CD4 Tem	Ki67_pos (%)
post-IL2	QJB196	10	CD4 Tem	Ki67_pos (%)
BL	FTS963	3.77	CD4 Tem	Ki67_pos (%)
post-IL2	FTS963	34.7	CD4 Tem	Ki67_pos (%)
BL	TLE629	8.03	CD4 Tem	Ki67_pos (%)
post-IL2	TLE629	24.3	CD4 Tem	Ki67_pos (%)
BL	MIE211	6.06	CD4 Tem	Ki67_pos (%)
post-IL2	MIE211	8.66	CD4 Tem	Ki67_pos (%)
BL	IDN047	5.57	CD4 Tem	Ki67_pos (%)
post-IL2	IDN047	11	CD4 Tem	Ki67_pos (%)
BL	XKK568	4.1	CD4 Tem	Ki67_pos (%)
post-IL2	XKK568	7.37	CD4 Tem	Ki67_pos (%)
BL	NZW815	2.07	CD4 Tem	Ki67_pos (%)
post-IL2	NZW815	10.3	CD4 Tem	Ki67_pos (%)
BL	FCL210	3.55	CD4 Tem	Ki67_pos (%)
post-IL2	FCL210	7.2	CD4 Tem	Ki67_pos (%)
BL	PPQ901	53	CD8+ T cells	Ki67_pos (%)
post-IL2	PPQ901	46	CD8+ T cells	Ki67_pos (%)
BL	TSS679	38.5	CD8+ T cells	Ki67_pos (%)
post-IL2	TSS679	36	CD8+ T cells	Ki67_pos (%)
BL	BHC864	26.5	CD8+ T cells	Ki67_pos (%)
post-IL2	BHC864	25.6	CD8+ T cells	Ki67_pos (%)
BL	AAA092	45.5	CD8+ T cells	Ki67_pos (%)
post-IL2	AAA092	41.3	CD8+ T cells	Ki67_pos (%)
BL	QJB196	26.1	CD8+ T cells	Ki67_pos (%)
post-IL2	QJB196	23	CD8+ T cells	Ki67_pos (%)
BL	FTS963	27.9	CD8+ T cells	Ki67_pos (%)
post-IL2	FTS963	20.7	CD8+ T cells	Ki67_pos (%)
BL	TLE629	31.4	CD8+ T cells	Ki67_pos (%)
post-IL2	TLE629	25.8	CD8+ T cells	Ki67_pos (%)
BL	MIE211	48.9	CD8+ T cells	Ki67_pos (%)
post-IL2	MIE211	52.7	CD8+ T cells	Ki67_pos (%)
BL	IDN047	18.4	CD8+ T cells	Ki67_pos (%)
post-IL2	IDN047	18.2	CD8+ T cells	Ki67_pos (%)
BL	XKK568	66	CD8+ T cells	Ki67_pos (%)
post-IL2	XKK568	52.7	CD8+ T cells	Ki67_pos (%)
BL	NZW815	40.5	CD8+ T cells	Ki67_pos (%)
post-IL2	NZW815	33.1	CD8+ T cells	Ki67_pos (%)
BL	FCL210	24.5	CD8+ T cells	Ki67_pos (%)
post-IL2	FCL210	31.7	CD8+ T cells	Ki67_pos (%)
BL	PPQ901	17.9	CD8 Temra	Ki67_pos (%)
post-IL2	PPQ901	18.7	CD8 Temra	Ki67_pos (%)
BL	TSS679	3.83	CD8 Temra	Ki67_pos (%)
post-IL2	TSS679	11.6	CD8 Temra	Ki67_pos (%)
BL	BHC864	1.39	CD8 Temra	Ki67_pos (%)
post-IL2	BHC864	6.03	CD8 Temra	Ki67_pos (%)
BL	AAA092	0.71	CD8 Temra	Ki67_pos (%)
post-IL2	AAA092	3.07	CD8 Temra	Ki67_pos (%)
BL	QJB196	1.64	CD8 Temra	Ki67_pos (%)
post-IL2	QJB196	5.56	CD8 Temra	Ki67_pos (%)
BL	FTS963	0.68	CD8 Temra	Ki67_pos (%)
post-IL2	FTS963	15.2	CD8 Temra	Ki67_pos (%)
BL	TLE629	16.9	CD8 Temra	Ki67_pos (%)
post-IL2	TLE629	17.4	CD8 Temra	Ki67_pos (%)
BL	MIE211	1.61	CD8 Temra	Ki67_pos (%)
post-IL2	MIE211	1.54	CD8 Temra	Ki67_pos (%)
BL	IDN047	3.23	CD8 Temra	Ki67_pos (%)
post-IL2	IDN047	8.36	CD8 Temra	Ki67_pos (%)
BL	XKK568	1.47	CD8 Temra	Ki67_pos (%)
post-IL2	XKK568	4.63	CD8 Temra	Ki67_pos (%)
BL	NZW815	0.58	CD8 Temra	Ki67_pos (%)
post-IL2	NZW815	9.29	CD8 Temra	Ki67_pos (%)
BL	FCL210	2.85	CD8 Temra	Ki67_pos (%)
post-IL2	FCL210	4.01	CD8 Temra	Ki67_pos (%)
BL	PPQ901	0.36	naive CD8 T cells	Ki67_pos (%)
post-IL2	PPQ901	0.8	naive CD8 T cells	Ki67_pos (%)
BL	TSS679	0.63	naive CD8 T cells	Ki67_pos (%)
post-IL2	TSS679	1.11	naive CD8 T cells	Ki67_pos (%)
BL	BHC864	0.29	naive CD8 T cells	Ki67_pos (%)
post-IL2	BHC864	0.4	naive CD8 T cells	Ki67_pos (%)
BL	AAA092	0.18	naive CD8 T cells	Ki67_pos (%)
post-IL2	AAA092	0.53	naive CD8 T cells	Ki67_pos (%)
BL	QJB196	0.13	naive CD8 T cells	Ki67_pos (%)
post-IL2	QJB196	0.29	naive CD8 T cells	Ki67_pos (%)
BL	FTS963	0.11	naive CD8 T cells	Ki67_pos (%)
post-IL2	FTS963	0.7	naive CD8 T cells	Ki67_pos (%)
BL	TLE629	0.31	naive CD8 T cells	Ki67_pos (%)
post-IL2	TLE629	1.33	naive CD8 T cells	Ki67_pos (%)
BL	MIE211	0.47	naive CD8 T cells	Ki67_pos (%)
post-IL2	MIE211	0.61	naive CD8 T cells	Ki67_pos (%)
BL	IDN047	0.29	naive CD8 T cells	Ki67_pos (%)
post-IL2	IDN047	0.94	naive CD8 T cells	Ki67_pos (%)
BL	XKK568	0.5	naive CD8 T cells	Ki67_pos (%)
post-IL2	XKK568	1.63	naive CD8 T cells	Ki67_pos (%)
BL	NZW815	0.32	naive CD8 T cells	Ki67_pos (%)
post-IL2	NZW815	0.71	naive CD8 T cells	Ki67_pos (%)
BL	FCL210	1	naive CD8 T cells	Ki67_pos (%)
post-IL2	FCL210	0.79	naive CD8 T cells	Ki67_pos (%)
BL	PPQ901	14	CD8 Tcm	Ki67_pos (%)
post-IL2	PPQ901	17.9	CD8 Tcm	Ki67_pos (%)
BL	TSS679	19.6	CD8 Tcm	Ki67_pos (%)
post-IL2	TSS679	38.9	CD8 Tcm	Ki67_pos (%)
BL	BHC864	8.04	CD8 Tcm	Ki67_pos (%)
post-IL2	BHC864	13.3	CD8 Tcm	Ki67_pos (%)
BL	AAA092	2.56	CD8 Tcm	Ki67_pos (%)
post-IL2	AAA092	5.49	CD8 Tcm	Ki67_pos (%)
BL	QJB196	0.75	CD8 Tcm	Ki67_pos (%)
post-IL2	QJB196	5.31	CD8 Tcm	Ki67_pos (%)
BL	FTS963	4.54	CD8 Tcm	Ki67_pos (%)
post-IL2	FTS963	22.5	CD8 Tcm	Ki67_pos (%)
BL	TLE629	7.22	CD8 Tcm	Ki67_pos (%)
post-IL2	TLE629	25.6	CD8 Tcm	Ki67_pos (%)
BL	MIE211	3.84	CD8 Tcm	Ki67_pos (%)
post-IL2	MIE211	11	CD8 Tcm	Ki67_pos (%)
BL	IDN047	3.98	CD8 Tcm	Ki67_pos (%)
post-IL2	IDN047	12.5	CD8 Tcm	Ki67_pos (%)
BL	XKK568	1.35	CD8 Tcm	Ki67_pos (%)
post-IL2	XKK568	7.39	CD8 Tcm	Ki67_pos (%)
BL	NZW815	1.39	CD8 Tcm	Ki67_pos (%)
post-IL2	NZW815	16.4	CD8 Tcm	Ki67_pos (%)
BL	FCL210	4.93	CD8 Tcm	Ki67_pos (%)
post-IL2	FCL210	9.03	CD8 Tcm	Ki67_pos (%)
BL	PPQ901	49.1	CD8 Tem	Ki67_pos (%)
post-IL2	PPQ901	40.4	CD8 Tem	Ki67_pos (%)
BL	TSS679	36.2	CD8 Tem	Ki67_pos (%)
post-IL2	TSS679	61.4	CD8 Tem	Ki67_pos (%)
BL	BHC864	7.37	CD8 Tem	Ki67_pos (%)
post-IL2	BHC864	25.6	CD8 Tem	Ki67_pos (%)
BL	AAA092	1.72	CD8 Tem	Ki67_pos (%)
post-IL2	AAA092	7.62	CD8 Tem	Ki67_pos (%)
BL	QJB196	1.21	CD8 Tem	Ki67_pos (%)
post-IL2	QJB196	5.32	CD8 Tem	Ki67_pos (%)
BL	FTS963	2.87	CD8 Tem	Ki67_pos (%)
post-IL2	FTS963	28.3	CD8 Tem	Ki67_pos (%)
BL	TLE629	17.8	CD8 Tem	Ki67_pos (%)
post-IL2	TLE629	35.3	CD8 Tem	Ki67_pos (%)
BL	MIE211	3.72	CD8 Tem	Ki67_pos (%)
post-IL2	MIE211	3.93	CD8 Tem	Ki67_pos (%)
BL	IDN047	12.7	CD8 Tem	Ki67_pos (%)
post-IL2	IDN047	20.2	CD8 Tem	Ki67_pos (%)
BL	XKK568	2.77	CD8 Tem	Ki67_pos (%)
post-IL2	XKK568	8.19	CD8 Tem	Ki67_pos (%)
BL	NZW815	3.78	CD8 Tem	Ki67_pos (%)
post-IL2	NZW815	21.4	CD8 Tem	Ki67_pos (%)
BL	FCL210	4.68	CD8 Tem	Ki67_pos (%)
post-IL2	FCL210	10.2	CD8 Tem	Ki67_pos (%)
BL	TLE629	6326	Treg	Geometric Mean (CD127)
post-IL2	IDN047	3100	Treg	Geometric Mean (CD127)
post-IL2	TLE629	5698	Treg	Geometric Mean (CD127)
BL	MIE211	5288	Treg	Geometric Mean (CD127)
post-IL2	MIE211	3639	Treg	Geometric Mean (CD127)
BL	IDN047	4291	Treg	Geometric Mean (CD127)
BL	XKK568	7634	Treg	Geometric Mean (CD127)
post-IL2	FCL210	7529	Treg	Geometric Mean (CD127)
post-IL2	XKK568	5571	Treg	Geometric Mean (CD127)
BL	NZW815	6451	Treg	Geometric Mean (CD127)
post-IL2	NZW815	6486	Treg	Geometric Mean (CD127)
BL	FCL210	7408	Treg	Geometric Mean (CD127)
BL	TLE629	30746	CD4 Tcm	Geometric Mean (CD127)
post-IL2	IDN047	30488	CD4 Tcm	Geometric Mean (CD127)
post-IL2	TLE629	33278	CD4 Tcm	Geometric Mean (CD127)
BL	MIE211	20606	CD4 Tcm	Geometric Mean (CD127)
post-IL2	MIE211	18362	CD4 Tcm	Geometric Mean (CD127)
BL	IDN047	32292	CD4 Tcm	Geometric Mean (CD127)
BL	XKK568	30822	CD4 Tcm	Geometric Mean (CD127)
post-IL2	FCL210	32630	CD4 Tcm	Geometric Mean (CD127)
post-IL2	XKK568	27909	CD4 Tcm	Geometric Mean (CD127)
BL	NZW815	35924	CD4 Tcm	Geometric Mean (CD127)
post-IL2	NZW815	20184	CD4 Tcm	Geometric Mean (CD127)
BL	FCL210	33719	CD4 Tcm	Geometric Mean (CD127)
BL	TLE629	24097	naive CD31+ Tcon	Geometric Mean (CD127)
post-IL2	IDN047	26665	naive CD31+ Tcon	Geometric Mean (CD127)
post-IL2	TLE629	29369	naive CD31+ Tcon	Geometric Mean (CD127)
BL	MIE211	18746	naive CD31+ Tcon	Geometric Mean (CD127)
post-IL2	MIE211	17363	naive CD31+ Tcon	Geometric Mean (CD127)
BL	IDN047	30336	naive CD31+ Tcon	Geometric Mean (CD127)
BL	XKK568	28485	naive CD31+ Tcon	Geometric Mean (CD127)
post-IL2	FCL210	21916	naive CD31+ Tcon	Geometric Mean (CD127)
post-IL2	XKK568	20666	naive CD31+ Tcon	Geometric Mean (CD127)
BL	NZW815	30522	naive CD31+ Tcon	Geometric Mean (CD127)
post-IL2	NZW815	17562	naive CD31+ Tcon	Geometric Mean (CD127)
BL	FCL210	25340	naive CD31+ Tcon	Geometric Mean (CD127)
BL	TLE629	24247	CD4 Tem	Geometric Mean (CD127)
post-IL2	IDN047	20561	CD4 Tem	Geometric Mean (CD127)
post-IL2	TLE629	18941	CD4 Tem	Geometric Mean (CD127)
BL	MIE211	13716	CD4 Tem	Geometric Mean (CD127)
post-IL2	MIE211	10179	CD4 Tem	Geometric Mean (CD127)
BL	IDN047	22294	CD4 Tem	Geometric Mean (CD127)
BL	XKK568	16572	CD4 Tem	Geometric Mean (CD127)
post-IL2	FCL210	25513	CD4 Tem	Geometric Mean (CD127)
post-IL2	XKK568	15608	CD4 Tem	Geometric Mean (CD127)
BL	NZW815	35541	CD4 Tem	Geometric Mean (CD127)
post-IL2	NZW815	20986	CD4 Tem	Geometric Mean (CD127)
BL	FCL210	29156	CD4 Tem	Geometric Mean (CD127)
BL	TLE629	24933	CD8 Tcm	Geometric Mean (CD127)
post-IL2	IDN047	27594	CD8 Tcm	Geometric Mean (CD127)
post-IL2	TLE629	27061	CD8 Tcm	Geometric Mean (CD127)
BL	MIE211	23321	CD8 Tcm	Geometric Mean (CD127)
post-IL2	MIE211	17688	CD8 Tcm	Geometric Mean (CD127)
BL	IDN047	29330	CD8 Tcm	Geometric Mean (CD127)
BL	XKK568	41635	CD8 Tcm	Geometric Mean (CD127)
post-IL2	FCL210	29352	CD8 Tcm	Geometric Mean (CD127)
post-IL2	XKK568	36886	CD8 Tcm	Geometric Mean (CD127)
BL	NZW815	37292	CD8 Tcm	Geometric Mean (CD127)
post-IL2	NZW815	20258	CD8 Tcm	Geometric Mean (CD127)
BL	FCL210	28884	CD8 Tcm	Geometric Mean (CD127)
BL	TLE629	23080	naive CD8 T cells	Geometric Mean (CD127)
post-IL2	IDN047	23962	naive CD8 T cells	Geometric Mean (CD127)
post-IL2	TLE629	26625	naive CD8 T cells	Geometric Mean (CD127)
BL	MIE211	17683	naive CD8 T cells	Geometric Mean (CD127)
post-IL2	MIE211	15704	naive CD8 T cells	Geometric Mean (CD127)
BL	IDN047	26530	naive CD8 T cells	Geometric Mean (CD127)
BL	XKK568	28261	naive CD8 T cells	Geometric Mean (CD127)
post-IL2	FCL210	20241	naive CD8 T cells	Geometric Mean (CD127)
post-IL2	XKK568	21572	naive CD8 T cells	Geometric Mean (CD127)
BL	NZW815	31293	naive CD8 T cells	Geometric Mean (CD127)
post-IL2	NZW815	16933	naive CD8 T cells	Geometric Mean (CD127)
BL	FCL210	22019	naive CD8 T cells	Geometric Mean (CD127)
BL	TLE629	9184	CD8 Temra	Geometric Mean (CD127)
post-IL2	IDN047	4563	CD8 Temra	Geometric Mean (CD127)
post-IL2	TLE629	8805	CD8 Temra	Geometric Mean (CD127)
BL	MIE211	5283	CD8 Temra	Geometric Mean (CD127)
post-IL2	MIE211	4456	CD8 Temra	Geometric Mean (CD127)
BL	IDN047	4978	CD8 Temra	Geometric Mean (CD127)
BL	XKK568	5154	CD8 Temra	Geometric Mean (CD127)
post-IL2	FCL210	3563	CD8 Temra	Geometric Mean (CD127)
post-IL2	XKK568	4352	CD8 Temra	Geometric Mean (CD127)
BL	NZW815	6822	CD8 Temra	Geometric Mean (CD127)
post-IL2	NZW815	7154	CD8 Temra	Geometric Mean (CD127)
BL	FCL210	4161	CD8 Temra	Geometric Mean (CD127)
BL	TLE629	14625	CD8 Tem	Geometric Mean (CD127)
post-IL2	IDN047	7987	CD8 Tem	Geometric Mean (CD127)
post-IL2	TLE629	14427	CD8 Tem	Geometric Mean (CD127)
BL	MIE211	6740	CD8 Tem	Geometric Mean (CD127)
post-IL2	MIE211	4966	CD8 Tem	Geometric Mean (CD127)
BL	IDN047	9895	CD8 Tem	Geometric Mean (CD127)
BL	XKK568	10791	CD8 Tem	Geometric Mean (CD127)
post-IL2	FCL210	8354	CD8 Tem	Geometric Mean (CD127)
post-IL2	XKK568	13282	CD8 Tem	Geometric Mean (CD127)
BL	NZW815	13683	CD8 Tem	Geometric Mean (CD127)
post-IL2	NZW815	8437	CD8 Tem	Geometric Mean (CD127)
BL	FCL210	14112	CD8 Tem	Geometric Mean (CD127)
